# Supplementary material for: Predicting microbe organisms using data of living micro forms of life and hybrid microbes classifier
Source: PLoS One. 2023 Apr 20;18(4):e0284522. doi: 10.1371/journal.pone.0284522 (PMC10118187; doi:10.1371/journal.pone.0284522)
Supplement: S1 Dataset — (ZIP) [file pone.0284522.s001.zip]

Archive with 4 entries (4 files):
- washingtom_finacial_market.csv
- washingtom_pre_post_crypto.csv
- Washington_CryptoMarket.csv
- Washington_Final_CvF.csv
