# Supplementary material for: Predicting microbe organisms using data of living micro forms of life and hybrid microbes classifier
Source: PLoS One. 2023 Apr 20;18(4):e0284522. doi: 10.1371/journal.pone.0284522 (PMC10118187; doi:10.1371/journal.pone.0284522)
Supplement: S1 Dataset — (ZIP) [file pone.0284522.s001.zip › washingtom_finacial_market.csv]

id	date	tweet	Market
1.38827E+18	2021-04-30 23:26:35+00:00	Just owning 3 ETFs allows you to hold the entire stock and bond market. Simple ETF Stragegy | simpleinvesting https://t.co/AJPFIkVad1	Financial
1.38827E+18	2021-04-30 23:20:03+00:00	KRIS is the only default probability &amp; fixed income system which provides daily cross-validation between default probabilities, bond price &amp; spread https://t.co/UXo6uqCr7N Example: Senior fixed-rate non-call bonds in US market #credit #creditrisk #bonds https://t.co/Gy0guXng2X https://t.co/miwLb0nlH2	Financial
1.38827E+18	2021-04-30 23:20:03+00:00	KRIS is the only default probability &amp; fixed income system which provides daily cross-validation between default probabilities, bond price &amp; spread https://t.co/0ZtjIyJ4nD Example: Senior fixed-rate non-call bonds in US market #credit #creditrisk #bonds https://t.co/7uempElFvm https://t.co/hXbpj4nYGY	Financial
1.38827E+18	2021-04-30 22:55:03+00:00	Webinar: Hong Kong Green Bond Market Briefing 2020. With @ClimateBonds @hkmagovhk @HKGreenFinance &amp; @HSBC. Market dynamics and #greenfinance developments in the SAR. Monday 14th May 08:00 London / 15:00 Hong Kong / 17:00 Sydney. Register: https://t.co/Lsvz6Ga5o0 #greenbonds #ESG https://t.co/orNuZDw22s	Financial
1.38826E+18	2021-04-30 22:30:24+00:00	The FOMC has up until now been in a no-taper-talk zone—no one wants to talk tapering bonds as Fed Chair Powell says it’s premature. @DallasFed chief Kaplan just broke with the chair on taper talk. https://t.co/Efc1Ai16dc via @markets @economics @catarinasaraiva	Financial
1.38826E+18	2021-04-30 22:15:00+00:00	Could there be a rebound in bond markets? Ameriprise Head of Fixed Income Brian Erickson summarizes the outlook, including potential risks and drivers to consider within a diversified bond investment strategy. https://t.co/oUEltp2dou	Financial
1.38825E+18	2021-04-30 21:57:43+00:00	#BARNBRIDGE $BOND token is available on Gemini. Current Market cap is only 100 Million and only 10 Million coin Supply. This will melt faces when price starts moving. https://t.co/XeLUouc456	Financial
1.38825E+18	2021-04-30 21:54:31+00:00	Imagine as a startup creating a $1 face value bond to trade within a nascent non-financial domain, offering holders fixed principal distribution and high-effecitve yields convertible to equity. Trading initially during market formation at a deep discount is expected. https://t.co/8TwyN6T7Le	Financial
1.38824E+18	2021-04-30 21:32:41+00:00	RT CumberlandADV "Cumberland Advisors Weekly Video Update (Apr 26, 2021 - Apr 30, 2021) - https://t.co/qYxU0yyNeZ #markets #munis #equities #bonds #ETFs https://t.co/bW9xQq2nFb"	Financial
1.38824E+18	2021-04-30 21:30:21+00:00	The sustainability bond market saw a 2.3% increase on 2019, while the social bond market recorded a huge tenfold increase on last year. https://t.co/hvDD7G0hkV	Financial
1.38824E+18	2021-04-30 21:27:44+00:00	Cumberland Advisors Weekly Video Update (Apr 26, 2021 - Apr 30, 2021) - https://t.co/r47G6faXs8 #markets #munis #equities #bonds #ETFs https://t.co/aIw9CujbtT	Financial
1.38824E+18	2021-04-30 21:06:46+00:00	Market Wrap: #Bitcoin hits $57K after $4.2B options expirations; #ether steadies at $2.7K https://t.co/yPH7cEGILX #BTC $BTC #ethereum #ETH #XRP #BCH #EOS #crypto #cryptocurrency #equities #oil #gold #silver #10year #USTreasury #bond #yield	Financial
1.38824E+18	2021-04-30 21:02:50+00:00	$Brit £Britpound digital crypto currency could and can free up the economy, however the current trends to tapper the bond market before a possiblity of a swing to a crash, you must reconsider to give people free &amp; extra money into their back pockets, a subtle introduction to UBI	Financial
1.38824E+18	2021-04-30 21:00:58+00:00	Today’s market update ∙ The S&amp;P 500 fell 0.72% but notched its largest monthly advance since November ∙ U.S. household income rose a record 21% in March and consumer spending increased 4.2% ∙ ICE BofA Move Index, which measures bond volatility, fell to 58.1	Financial
1.38823E+18	2021-04-30 20:31:13+00:00	Fears of a selloff in China's sovereign bond market this month have proved wrong https://t.co/ii2FlEtfeI @next_china	Financial
1.38823E+18	2021-04-30 20:27:28+00:00	In a recent interview with @BNNBloomberg reporter @amberkanwar, @DlineCap CEO Jeffrey Gundlach explains that U.S. stocks are overvalued by almost all metrics &amp; stimulus could lead to a long-term bond bear market. #stocks #bonds #stimmy #risk Watch now: https://t.co/TIZi9pfNUN	Financial
1.38823E+18	2021-04-30 20:23:04+00:00	VOLUME RADAR: $IUSB iShares Core Total USD Bond Market ETF https://t.co/jURirhZ8Ux 📳 TradeIdeas via ⟶ https://t.co/VS8RO1bzXJ	Financial
1.38823E+18	2021-04-30 20:19:17+00:00	The Real Vision Daily Briefing LIVE 📊 @edwardnh, @AshBennington &amp; @JackFarley96 make sense of a wild week in markets that has seen huge earnings #'s coming out of #BigTech. They also explore #crypto, European bonds &amp; the USD. LIVE NOW 👇 https://t.co/OQdAxNxz1O	Financial
1.38822E+18	2021-04-30 20:13:10+00:00	Primary market issuance (@FT chart below), secondary market #trading , #banks, asset managers ... wherever you look, virtually every segment of #finance is booming as new liquidity continues to regularly flood the system. #economy #markets #investing #equities #bonds #investors https://t.co/xNO7zlTTvN	Financial
1.38822E+18	2021-04-30 20:06:43+00:00	Biden Mass Spending Sparks WARNING Of Hyperinflation And Looming Market ... https://t.co/b8Fvobrbit via @YouTube #Hyperinflation #markets #FED #BailOuts #News #economy #consumerspending #recession #BondMarket #taxes #CapitalGainsTax #shutdown #Dow #NASDAQ100 #SP500	Financial
1.38822E+18	2021-04-30 19:35:33+00:00	"The stock market is going down and bonds are going up because the market is worried about high taxes that lower the deficit." ~ @chamath, probably	Financial
1.38822E+18	2021-04-30 19:33:43+00:00	Signs of excess risk taking in financial markets show it’s time for the U.S. central bank to start debating a reduction in its massive bond purchases, says the president of the Dallas Fed, breaking ranks with Chair Jerome Powell https://t.co/KAPfDBEQYR	Financial
1.38821E+18	2021-04-30 19:30:23+00:00	Nordic Sustainable Debt: State of the Market 2020 report. USD88.2bn cumulative issuance, region makes up 5% of global GSS bond volume. 3 nations in global Top 20. Sweden leads on 2020 annual issuance. Read more: https://t.co/O84Y9negUR #greenbonds #greenloans #climate #investment https://t.co/EIPPtFGfPJ	Financial
1.38821E+18	2021-04-30 19:20:03+00:00	KRIS is the only default probability &amp; fixed income system which provides daily cross-validation between default probabilities, bond price &amp; spread https://t.co/UXo6uqCr7N Example: Senior fixed-rate non-call bonds in US market #credit #creditrisk #bonds https://t.co/Gy0guXng2X https://t.co/dJFoGYCh77	Financial
1.38821E+18	2021-04-30 19:20:03+00:00	KRIS is the only default probability &amp; fixed income system which provides daily cross-validation between default probabilities, bond price &amp; spread https://t.co/0ZtjIyJ4nD Example: Senior fixed-rate non-call bonds in US market #credit #creditrisk #bonds https://t.co/7uempElFvm https://t.co/h1Hh2gYHBN	Financial
1.38821E+18	2021-04-30 19:12:22+00:00	Reverse repos remove liquidity from the system and cause bond yields on short term treasuries to rise. This can have an impact on mega-cap growth stocks #nasdaq $SPX https://t.co/4VlQwwja1A via @markets	Financial
1.38821E+18	2021-04-30 19:09:27+00:00	Signs of excess risk taking in financial markets show it’s time for the U.S. central bank to start debating a reduction in its massive bond purchases, says Dallas Fed chief Robert Kaplan, breaking ranks w/ Chair Jerome Powell https://t.co/3DYLCKu5iL via @markets @catarinasaraiva	Financial
1.38821E+18	2021-04-30 19:01:11+00:00	The economy is fine, the stock market is fine, the bond market is fine, the housing market is fine. That’s why we are pumping in billions of dollars every month. And improvising the next generation https://t.co/usJ6gnQCqO	Financial
1.38821E+18	2021-04-30 19:00:13+00:00	"Bank of America Corp. and Citigroup Inc., the top two underwriters in the $3.9 trillion municipal bond-market, are at risk of getting shut out of Texas because of a push by Republican state lawmakers to punish the banks for their restrictive gun policies" https://t.co/92FGtX9VuY	Financial
1.38821E+18	2021-04-30 19:00:01+00:00	RenMac talks the Fed and inflation, Biden’s American Family Plan, stocks vs. bonds, sentiment and market momentum, and the Census. This is the link: https://t.co/sAQxwHZEsh https://t.co/e9Nj1Zn87f	Financial
1.3882E+18	2021-04-30 18:45:06+00:00	[Video] Agent Jane Bond wants you to know about the basics of the #bond #market. https://t.co/WV13Ydbg0u	Financial
1.3882E+18	2021-04-30 18:44:37+00:00	What keeps me up at night? 1. A prolonged 2002 or 1974 style bear market in equities. 2. Inflation in the mid to high single digits that crushes bonds for years. 3. Did I close the chicken coop yesterday?	Financial
1.3882E+18	2021-04-30 18:33:33+00:00	🇨🇴 #Colombia bonds are junk... for traders https://t.co/JEhzHe3YfD via @markets @ezrafieser @omedinacruz	Financial
1.3882E+18	2021-04-30 18:20:46+00:00	Investors snapped up bonds linked to a San Francisco tower that makes up much of Donald Trump’s fortune, giving Trump and joint owners Vornado a $617 million payout https://t.co/ZUnvUkwsQU via @markets	Financial
1.3882E+18	2021-04-30 18:14:28+00:00	With market concerns about inflation driving bond yields upward, investors need a reliable gauge of inflation expectations. What can inflation-protected bonds tell investors about potential inflation moves? Presented by @CMEGroup https://t.co/HIhG9FiIuk	Financial
1.38819E+18	2021-04-30 18:03:37+00:00	ADMA Biologics Granted FDA Approval to Boost IVIG Production by 50% #macro #forex #trading #investing #stocks #bonds #crypto #markets https://t.co/UPTk86h0AF	Financial
1.38819E+18	2021-04-30 18:03:07+00:00	A private equity owned prison-food vendor is being forced to revamp the structure of a $1.6 billion bond and loan sale for the second time after facing weak demand https://t.co/f3czg9qfx5	Financial
1.38819E+18	2021-04-30 17:51:43+00:00	#EEUU Fed's Kaplan: View Unchanged Rate Hikes Should Start In 2022 - Sees ‘Excesses And Imbalances’ In Financial Markets - Should Start Talking About Tapering Bond Buying Soon https://t.co/3laNJqlOzK	Financial
1.38819E+18	2021-04-30 17:51:06+00:00	The mood music in the world’s biggest bond market is getting darker https://t.co/RE1wIoWPcO	Financial
1.38819E+18	2021-04-30 17:47:57+00:00	The bond market's level of concern about higher inflation occurring: $TNX $TLT https://t.co/2SSEOGLNhc	Financial
1.38819E+18	2021-04-30 17:47:37+00:00	With no end in sight for Fed tapering, what does that mean for the U.S. bond market? PineBridge's Global Head of Multi-Asset Michael Kelly spoke with the @FT on his outlook for Treasuries &amp; more: https://t.co/h77jTQzsdl #Fed #fixedincome #economics	Financial
1.38818E+18	2021-04-30 17:29:39+00:00	$spy $qqq $dia $iwm If the fed tapers..the market will go bye bye “Fed's Kaplan: Fed should start talking about tapering bond-buying soon”	Financial
1.38818E+18	2021-04-30 17:26:22+00:00	Nel lungo termine il come e' costruito un popolo a livello di eta' determina molto l'outcome di equity e bond market. Vietnam e' il mio paese preferito da questo punto di vista; creazione della classe media tra 2020-2030 con esodo da China verso paesi periferici. Private debt up https://t.co/JNCITTD7Jt	Financial
1.38818E+18	2021-04-30 17:26:04+00:00	Yields are sliding but U.S. economic indicators are improving. Here’s what’s driving the bond market https://t.co/Lhf3G9po4f	Financial
1.38818E+18	2021-04-30 17:20:03+00:00	KRIS Bond Price Attribution: KRIS comments about the reasons for price changes on the 20 most heavily traded senior fixed-rate bonds in the U.S. corporate market. KRIS info: https://t.co/0ZtjIyJ4nD #credit #creditrisk #bonds Bond market overview: https://t.co/k1gjaCpEM1 https://t.co/erIFJKy43x	Financial
1.38818E+18	2021-04-30 17:20:03+00:00	KRIS Bond Price Attribution: KRIS comments about the reasons for price changes on the 20 most heavily traded senior fixed-rate bonds in the U.S. corporate market. KRIS info: https://t.co/UXo6uqCr7N #credit #creditrisk #bonds Bond market overview: https://t.co/QPXyHgChEn https://t.co/6Q4am5Ro4p	Financial
1.38818E+18	2021-04-30 17:20:03+00:00	The issuance of sustainability-linked debt instruments will top $200 billion this year due to the burgeoning sustainability-linked loan market and the growing popularity of sustainability-linked bonds, https://t.co/wwtZcHRrKq https://t.co/GifhXdXg02	Financial
1.38818E+18	2021-04-30 17:18:02+00:00	The mood music in the world’s biggest bond market is getting darker https://t.co/qClqPE10qU	Financial
1.38818E+18	2021-04-30 16:59:45+00:00	MMT: Medieval Monetary Theory #macro #forex #trading #investing #stocks #bonds #crypto #markets https://t.co/bhmEgQva4J	Financial
1.38818E+18	2021-04-30 16:56:00+00:00	Over the past four quarters, the high yield bond market has experienced the three largest quarters of gross issuance and three of the top five quarters of refinancing volume on record, which DDJ believes should bode well for the default rate going forward. #highyield #fixedincome https://t.co/EuuKOw5WM4	Financial
1.38818E+18	2021-04-30 16:55:06+00:00	The mood music in the world’s biggest bond market is getting darker https://t.co/wRzVg3tkGR	Financial
1.38817E+18	2021-04-30 16:29:04+00:00	European Investment Bank Digital Bond Sale on Ethereum to Drive Capital Market Evolution?: Reduction of counterparty risk, lowering of settlement times, improvement of contractual term performance, and… https://t.co/04SNBbgHYK #regulatoryreporting #regulation #finperform	Financial
1.38817E+18	2021-04-30 16:26:33+00:00	Why now is an especially bad time to count on near-term market gains. Plus, what fund managers are doing with stock and bond allocations https://t.co/XjSKsmfigd	Financial
1.38817E+18	2021-04-30 16:26:33+00:00	Why now is an especially bad time to count on near-term market gains. Plus, what fund managers are doing with stock and bond allocations https://t.co/mIYkjXSPqX	Financial
1.38817E+18	2021-04-30 16:25:48+00:00	Bond market just signaled NIRP. How long until Fed formally institutes NIRP while also claiming that NIRP was achieved through their own targeting? @AnselLindner @lylepratt @ericyakes @WittyUsername30 @LastCoinStandng https://t.co/zCYPGqQx2q	Financial
1.38817E+18	2021-04-30 16:25:25+00:00	Get a May key today. Professional investing requires an understanding of price, time, and energy cycles. The Matrix tracks 44+ markets. #stocks #bonds #commodities #grains #bitcoin. Eric De Groot: Insight Subscription Key 2021 May-Dec $160 Today https://t.co/dhENzhzfft	Financial
1.38817E+18	2021-04-30 16:24:27+00:00	$VWOB - Vanguard Emerging Markets Government Bond ETF declares monthly distribution of $0.2673 https://t.co/NZI4s2MrBP	Financial
1.38817E+18	2021-04-30 16:18:04+00:00	$VUSB - Vanguard Total Bond Market ETF declares monthly distribution of $0.1306 https://t.co/4WngIJWZA9	Financial
1.38817E+18	2021-04-30 16:17:23+00:00	$BND - Vanguard Total Bond Market ETF declares monthly distribution of $0.1306 https://t.co/rfKaIk52jo	Financial
1.38816E+18	2021-04-30 16:11:58+00:00	Chicago PMI on a 40y high. GDP growth accelerating to 30y high. #Inflation up. Stockmarkets with all-time highs. Housing prices soaring to new highs. Meanwhile #Fed 🤡 is purchasing 120 bln$ of bonds each month to stabilize the market. Just insane and irresponsible. 👎🏼	Financial
1.38816E+18	2021-04-30 16:00:29+00:00	Biopharma Study Shows Safety of Stem Cell Therapy in Severe COVID-19 Patients #macro #forex #trading #investing #stocks #bonds #crypto #markets https://t.co/znzw45XP0T	Financial
1.38816E+18	2021-04-30 16:00:09+00:00	#recession ... #BoJ Pushing on a String edition After two decades of #QE that has gutted what was formerly the 2nd most liquid bond market in the world, Japan still has #deflation and #depression. And the rest of the developed world is following in the path to #Japanification. https://t.co/JV6PPcsouy	Financial
1.38816E+18	2021-04-30 15:51:08+00:00	Just realized that the market is discounting a lot in European vaccination. I was too excited yesterday when the European 10-year bond charts started to look convincing.	Financial
1.38816E+18	2021-04-30 15:49:00+00:00	Statistically, low stock market volatility and tight bond spreads are supported by a strong US economy. This is especially true after strong Q1 2021 GDP growth and a quickly closing output gap. (@economics_ma) https://t.co/JKgTPXwWxy https://t.co/LksXQ3pi5E	Financial
1.38816E+18	2021-04-30 15:41:22+00:00	Daily Market: Breakaway. Stocks rose and the S&amp;P500 landed a new record on solid earnings and great GDP print. Rising bond yields did not sit well with growth stock investors. N O T E W O R T H Y Good on you. It was hard to determine... Read more: https://t.co/hkyynoP9j6 https://t.co/TPOXBxzLEF	Financial
1.38816E+18	2021-04-30 15:36:15+00:00	The global fixed income market stands at $119 trillion yet, other than waving their hands at "green bonds," no one in #climatefinance land knows what to do w/#netzero and #ESG issues in credit markets. This is changing as @NuveenInv launches impact fund: https://t.co/r24V46Hwo4	Financial
1.38816E+18	2021-04-30 15:36:10+00:00	Is this bond tapering nonsense this month's excuse for the market to sell off? Tune in next week...	Financial
1.38815E+18	2021-04-30 15:34:59+00:00	Webinar: Hong Kong Green Bond Market Briefing 2020. With @ClimateBonds @hkmagovhk @HKGreenFinance &amp; @HSBC. Market dynamics and #greenfinance developments in the SAR. Monday 14th May. 08:00 London / 15:00 Hong Kong / 17:00 Sydney. Register: https://t.co/Lsvz6Ga5o0 #greenbonds #ESG https://t.co/VUnVAbHhdr	Financial
1.38815E+18	2021-04-30 15:32:08+00:00	The mood music in the world’s biggest bond market is getting darker https://t.co/zbelX6P5F1	Financial
1.38815E+18	2021-04-30 15:30:06+00:00	.@Baruch_Zicklin @baruchalumni Steven Wieting (MS, '99), a Dean's Advisory Council member and chief investment strategist for @Citi Private Bank, discussed rising bond yields on @CNBC"s "Market Watch." https://t.co/GgAvBxrLIB #ZicklinPride #ZicklinBusiness #BaruchPride	Financial
1.38815E+18	2021-04-30 15:29:45+00:00	Webinar: Hong Kong Green Bond Market Briefing 2020. With @ClimateBonds @hkmagovhk @HKGreenFinance &amp; @HSBC. Market dynamics and #greenfinance developments in the SAR. Monday 14th May. 08:00 London / 15:00 Hong Kong / 17:00 Sydney. Register: https://t.co/Lsvz6Ga5o0 #greenbonds #ESG https://t.co/HM9Uuk9w6a	Financial
1.38815E+18	2021-04-30 15:27:42+00:00	... that is in danger of turning into an $SPX decline today as the corporate #bond markets are running out of steam, and the sectoral strength isn't much anywhere to be found today: https://t.co/NAxz4xRtJ8 https://t.co/GKdr0s1YEP	Financial
1.38815E+18	2021-04-30 15:25:10+00:00	The mood music in the world’s biggest bond market is getting darker https://t.co/6TOwzfxcZg	Financial
1.38815E+18	2021-04-30 15:23:26+00:00	Recap of the current daily market activity https://t.co/ehbmgvFh51 #Bonds #Bounce #Copper #Down #Fed #Fundamentals #Sideways #Weakness #Yen #Asia #Commodities #Russel #Futures	Financial
1.38815E+18	2021-04-30 15:21:33+00:00	.@WhirlpoolCorp $WHR Issues Inaugural $300M #Sustainability Bond to Support Environmental &amp; Social Initiatives. Framework facilitates use of sustainable capital markets to finance eligible projects aligned w/ commitments. https://t.co/ySCdkoOEBX\ #ESGYS #ESG #sustainablefinance	Financial
1.38815E+18	2021-04-30 15:18:39+00:00	$Ohm being tested right now after a few whales dropped their positions. DAI Bonds are capped at $1,000 DAI minimum and market is well below that. Excited to see where me and my 3,3 ohmies end up in a week.	Financial
1.38815E+18	2021-04-30 15:10:59+00:00	EU Issuance and the Evolution of European Bond Markets https://t.co/w7DFisSdWf https://t.co/fctyqyawaH	Financial
1.38815E+18	2021-04-30 15:07:51+00:00	Nordic green bond market overview at end 2020. 3 nations in global top 20 ranks. Sweden approaching cumulative $50bn in issuance. Read more in our special Nordic Sustainable Debt: State of the Market report. https://t.co/AZsn9DWX3W #greenbonds #socialbonds #sustainabilitybonds https://t.co/pvS4hSWBl3	Financial
1.38815E+18	2021-04-30 15:00:30+00:00	Investor Psychology: Here are 2 Rare Traits Now on Display #macro #forex #trading #investing #stocks #bonds #crypto #markets https://t.co/sA7P7dKfHb	Financial
1.38814E+18	2021-04-30 14:54:13+00:00	Any short-term price action for $LQTY and $BOND is irrelevant. I'm focused on growth in TLV and staking pool (both of which are growing exponentially each DAY). Also, both of these are projects that will SHINE in a bear market due to the intrinsic nature of the asset class. https://t.co/sq4SBhA7ha	Financial
1.38814E+18	2021-04-30 14:41:37+00:00	I think she says that we need to have a broad range of knowledge to trade bonds and stocks and others in markets. I saw some farmers who traded corn futures. https://t.co/xRQNfo3IDH	Financial
1.38814E+18	2021-04-30 14:37:55+00:00	“The result for the market will be that for the very first time, there is the availability of a transparent Government of Jamaica yield curve against which private-sector bonds can be priced,” said Clarke. This would be huge. I look forward to it. https://t.co/Ux781w78jy	Financial
1.38814E+18	2021-04-30 14:35:59+00:00	Riskiest Junk Bonds Breach Level Last Seen in Lead-Up to 2008 https://t.co/PZcXfU7qH5 via @markets	Financial
1.38814E+18	2021-04-30 14:34:07+00:00	Hudson Cie - Daily Market briefing - West African Regional Stock Exchange: BRVM has closed its trading day on Friday April 30th, 2021 higher compared to Thursday. The market capitalization (Stocks + Bonds) increased by 0.26% to stand at… https://t.co/trwfTMjm7F #equity #stocks https://t.co/cy56aGMSlZ	Financial
1.38814E+18	2021-04-30 14:32:59+00:00	Loop Capital Markets acts as co-manager on a $500 million surplus bond offering for Penn Mutual Life Insurance Company More Here &gt;&gt; https://t.co/txK4lEfKIQ	Financial
1.38814E+18	2021-04-30 14:30:40+00:00	Global Sustainable Debt- State of the Market 2020 report. @ClimateBonds flagship publication. Green bonds ($290bn) Social Bonds ($249bn) Sustainability Bonds ($159bn) for a record $700bn year. Media Release: https://t.co/YucWBqlIPx… #greenbonds #socialbonds #sustainabilitybonds https://t.co/jX6VPbT9UG	Financial
1.38814E+18	2021-04-30 14:30:00+00:00	Most economists expect Fed to slow purchases in Q4 this year as the economy continues to strengthen. https://t.co/V2aQs1omwf #Fed #bonds #yields #markets https://t.co/8D7OIHzBPG	Financial
1.38814E+18	2021-04-30 14:29:40+00:00	Stay up to speed on the #BondMarket with our daily commentary. #investing #markets https://t.co/8E1R5ubPiT https://t.co/G7BjrFyP9r	Financial
1.38814E+18	2021-04-30 14:28:41+00:00	From Adjusted Gross Income to Zero-Coupon Bonds, Fonseca's glossary of financial terms will help our clients learn the lingo of the markets! https://t.co/9lRmAMwddL https://t.co/9Zn6aRmX1q	Financial
1.38814E+18	2021-04-30 14:25:11+00:00	KAPLAN SAYS FED SHOULD START TALKING ABOUT TAPERING BOND BUYING SOON KAPLAN SAYS OBSERVING EXCESSES AND IMBALANCES IN MARKETS	Financial
1.38814E+18	2021-04-30 14:24:33+00:00	#Fed's Kaplan: - Fed should start talking about tapering bond buying soon. - Concerned about possible leverage and excessive risk taking in the nonbank financial system - There are "real excesses" in the housing market 👀#bonds	Financial
1.38814E+18	2021-04-30 14:22:54+00:00	Brooks says we are in a bond market tantrum, as yields rapidly rose. Wrong! It is not about the speed (first difference), but about the acceleration (second difference). Acceleration has become negative about a month and a half ago. The tantrum does not have further to go. https://t.co/lIRwEzDrXc	Financial
1.38814E+18	2021-04-30 14:22:35+00:00	Fed's Kaplan: View Unchanged Rate Hikes Should Start In 2022 - Sees ‘Excesses And Imbalances’ In Financial Markets - Should Start Talking About Tapering Bond Buying Soon	Financial
1.38814E+18	2021-04-30 14:19:40+00:00	Webinar: Hong Kong Green Bond Market Briefing 2020. With @ClimateBonds @hkmagovhk @HKGreenFinance &amp; @HSBC. Monday 14th May. 08:00 London / 15:00 Hong Kong / 17:00 Sydney https://t.co/Lsvz6Ga5o0 #greenbonds #greenloans #greenfinance #investment https://t.co/YLu1ASp362	Financial
1.38814E+18	2021-04-30 14:19:19+00:00	🇺🇸 Fed/Kaplan: - View Unchanged Rate Hikes Should Start In 2022 - Sees ‘Excesses And Imbalances’ In Financial Markets - Should Start Talking About Tapering Bond Buying Soon #fed #USDJPY #eurusd https://t.co/Vag2jrLeOt	Financial
1.38814E+18	2021-04-30 14:18:09+00:00	Dallas Fed's Kaplan Says Fed Should Start Talking About Tapering Bond Buying Soon; Says He Sees Excesses, Imbalances In Financial Markets Related Tickers: $SPY Read more at: https://t.co/FnIG1MWAo5	Financial
1.38813E+18	2021-04-30 14:14:35+00:00	Sustainability is driving innovation in investment-grade credit. Learn more about the ways the green, sustainable, and social bond market has grown exponentially over the past few years. https://t.co/oM2SyTT1ug https://t.co/y3u1BV2LHJ	Financial
1.38813E+18	2021-04-30 14:13:32+00:00	Dallas Fed's Kaplan Says Fed Should Start Talking About Tapering Bond Buying Soon; Says He Sees Excesses, Imbalances In Financial Markets -Reuters (we should better run to the woods...) 😳	Financial
1.38813E+18	2021-04-30 14:06:31+00:00	📣 MARKET IMPACT Kaplan: Fed should start talking about tapering bond buying soon https://t.co/ja2HGddN1k #forex	Financial
1.38813E+18	2021-04-30 14:03:26+00:00	NEW #FREE Video from The @uneducatedecon1 on the #economy #lumber #Markets #cryptocurrencies #silver #Housing #Economist #banking #bonds #FED #federalreserve https://t.co/1ziAtsdCAz https://t.co/8nqK3SJ6bq	Financial
1.38813E+18	2021-04-30 14:01:43+00:00	Fed's Kaplan: View Unchanged Rate Hikes Should Start In 2022 - Sees ‘Excesses And Imbalances’ In Financial Markets - Should Start Talking About Tapering Bond Buying Soon	Financial
1.38813E+18	2021-04-30 14:01:00+00:00	ESG funds soaked up inflows in March. The #Swiss bond market was the biggest sponge - attracting $1.3 billion new investments, 9.1% of its total #AUM. Swiss #ESG bonds are riding the market wave, but buyers should understand exactly what they are buying...https://t.co/SOY0r2ooqw https://t.co/VVpYFSTGz4	Financial
1.38813E+18	2021-04-30 14:01:00+00:00	ESG funds soaked up inflows in March. The #Swiss bond market was the biggest sponge - attracting $1.3 billion new investments, 9.1% of its total #AUM. Swiss #ESG bonds are riding the market wave, but buyers should understand exactly what they are buying...https://t.co/v1oGvho1n9 https://t.co/knVuccyjCX	Financial
1.38813E+18	2021-04-30 14:00:14+00:00	$BND:NASDAQ - Vanguard Total Bond Market Index Fund ETF Shares has strong negative momentum, in the past this led to a increase in price [https://t.co/uDl33QjzAF] https://t.co/l9Kq1FP96V	Financial
1.38813E+18	2021-04-30 13:59:46+00:00	Fibonacci Retracements Analysis 30.04.2021 (AUDUSD, USDCAD) #macro #forex #trading #investing #stocks #bonds #crypto #markets https://t.co/nAt3vYcEnu	Financial
1.38813E+18	2021-04-30 13:59:44+00:00	Ichimoku Cloud Analysis 30.04.2021 (AUDCAD, EURGBP, CADCHF) #macro #forex #trading #investing #stocks #bonds #crypto #markets https://t.co/yp6m0kaJni	Financial
1.38813E+18	2021-04-30 13:59:44+00:00	The Analytical Overview of the Main Currency Pairs on 2021.04.30 #macro #forex #trading #investing #stocks #bonds #crypto #markets https://t.co/5zFX9TE6n5	Financial
1.38813E+18	2021-04-30 13:56:03+00:00	(1/2) It's a small step in the #digitization of capital markets, but an important one: The European Investment Bank's (EIB) first digital bond issue on a public #blockchain ('#Ethereum). This issue could pave the way for blockchain technology to be used for digital issuance of	Financial
1.38813E+18	2021-04-30 13:54:09+00:00	China Huarong Asset has ample liquidity and is prepared to make its bond payments, an executive told local media, after weeks of uncertainty over the company’s future https://t.co/zkfqW2A1p0	Financial
1.38813E+18	2021-04-30 13:51:04+00:00	EU Issuance and the Evolution of European Bond Markets https://t.co/YXewiRV4L7	Financial
1.38813E+18	2021-04-30 13:48:26+00:00	https://t.co/LeX4to71S5 "However, what rates predicted is that economic growth would return to its long-term downtrend line. In other words, while the stock market was rising, predicting more robust growth, the bond market was sending out a strong warning."	Financial
1.38813E+18	2021-04-30 13:44:22+00:00	Traders note FCA ‘rebundling’ exposes misunderstanding of bond market https://t.co/AEntxNa0yI	Financial
1.38813E+18	2021-04-30 13:43:44+00:00	New incentives for the local bond market | Business | Jamaica Gleaner https://t.co/Y8sT1JFfNL	Financial
1.38813E+18	2021-04-30 13:39:35+00:00	For those stock market novices, remember that money a company owes is not just bank loans. It includes lease liabilities, pension deficits, creditors, as well as bonds that may be financed at ridiculous rates! Take statements about "net cash" from a company with a pinch of salt!	Financial
1.38812E+18	2021-04-30 13:32:35+00:00	What keeps me up at night? 1. A prolonged 2002 or 1974 style bear market in equities. 2. Inflation in the mid to high single digits that crushes bonds for years. 3. Did I close the chicken coop yesterday?	Financial
1.38812E+18	2021-04-30 13:30:59+00:00	China’s property developers are stirring up concern in the bond #markets. What started as a wave of rising defaults among #coal producers, LGFVs, and property developers a few months ago has been pushed forward by property developers alone. #TheWeeklySteep #economics https://t.co/RcIvhTALVO	Financial
1.38812E+18	2021-04-30 13:30:29+00:00	It's a long weekend. Enjoy, but don't overspend. We will be here to invest your balance for you. #bsbevolution #bsb #brokerage #broker #bonds #markets #finance #investments #Ghana #ghanabusiness #weekend #fridayvibes #friday #weekend https://t.co/Ohn2tVtexC	Financial
1.38812E+18	2021-04-30 13:26:38+00:00	$ES_F $NQ_F $GC_F $BTC #Futures #trading #stocks #investing #gold #bonds #stockmarket #markets #Bitcoin #bitcointrading Today's trading reports sent out at 8:41 AM (ET) 4/30/21 https://t.co/grsC1kkVl8	Financial
1.38812E+18	2021-04-30 13:18:17+00:00	Some argue we're not in a bond market tantrum, as yields are still low. Wrong! A tantrum is a rapid RISE in long-term yields, i.e. it's about the CHANGE, not the LEVEL. And if that LEVEL is still low, that just means the tantrum has further to go. We're in a bond market tantrum. https://t.co/eOcuZC9ld7	Financial
1.38812E+18	2021-04-30 13:18:06+00:00	$NDAQ $HON Honeywell will transfer the listing of its common stock and listed bonds from the New York Stock Exchange to the Nasdaq Stock Market upon market open on May 11, 2021; will join the Nasdaq Composite index upon transfer.	Financial
1.38812E+18	2021-04-30 13:17:48+00:00	Government Demands 2.1Bn For Airtel License Renewal - https://t.co/oZa34hJmc0 @gadgetsafrica Market Intelligence Airtel Safaricom Telkom KRA CCK Communication Bonds	Financial
1.38812E+18	2021-04-30 13:15:26+00:00	This is a very good chart. Basically the multi-decade long bonds bull market is now over. Now we live in a financial repression world. ht @ThorstenPolleit https://t.co/7qCDOGyp8N	Financial
1.38812E+18	2021-04-30 13:10:26+00:00	Stock Market shrugs off great tech earnings against rising bond yields and strengthening dollar....sell in May and go away???.	Financial
1.38812E+18	2021-04-30 13:07:42+00:00	China’s financial regulators are rolling out more changes to the country’s interbank market to make it easier for foreign investors to buy bonds and stamp out shady practices by underwriters. https://t.co/EV2DyBavSO	Financial
1.38812E+18	2021-04-30 13:03:59+00:00	What rates predicted is that economic growth would return to its long-term downtrend line. In other words, while the stock market was rising, predicting more robust growth, the bond market was sending out a strong warning. https://t.co/FQxsEN1FP0	Financial
1.38812E+18	2021-04-30 13:01:45+00:00	A look at @_LedgerEdge_ and #DLT's use in the bond market https://t.co/3MsINVYgOb	Financial
1.38812E+18	2021-04-30 13:01:04+00:00	Market intraday rates/prices for benchmark Nigerian treasury bills and Federal Government of Nigeria bonds as of April 30, 2021. https://t.co/Jm8HiVayjd	Financial
1.38812E+18	2021-04-30 13:00:16+00:00	"Green kilts": a story about Green bonds, Scotland and the subnational debt market in Europe by @markets 🏴󠁧󠁢󠁳󠁣󠁴󠁿⤵️ https://t.co/CbPfdnr4qM	Financial
1.38812E+18	2021-04-30 12:59:41+00:00	Considering the background of positive U.S. macroeconomic statistics the stock market remains optimistic #macro #forex #trading #investing #stocks #bonds #crypto #markets https://t.co/V8wMEvhmCm	Financial
1.38812E+18	2021-04-30 12:59:40+00:00	Risk mood heats up #macro #forex #trading #investing #stocks #bonds #crypto #markets https://t.co/iuLrdmaQl2	Financial
1.38812E+18	2021-04-30 12:59:39+00:00	Technical Outlook: DXY Bounces Off 2-Month Lows #macro #forex #trading #investing #stocks #bonds #crypto #markets https://t.co/AywlwH8wAZ	Financial
1.38811E+18	2021-04-30 12:39:23+00:00	The global market for corporate sustainability-linked bonds could grow 20-fold this year. Issuance so far in 2021 has reached $6.9bn, and is expected to expand to somewhere between $120bn and $150bn. ➡️ https://t.co/NYjMIPxIL9 #ESG #Sustainability https://t.co/ZRgtJe0ebr	Financial
1.38811E+18	2021-04-30 12:36:12+00:00	$REBAX / Columbia Emerging Markets Bond Fund files form N-CSRS/A https://t.co/0tnd41qb2E	Financial
1.38811E+18	2021-04-30 12:33:37+00:00	Lee Cooperman. “What’s over valued is the fixed income market”. “Why would someone buy a bond... give away 40-50% of coupon” .. (taxes). Wait until they figure out that the scarcity curve IS the new yield curve. #Bitcoin https://t.co/Rq4BnZv43k	Financial
1.38811E+18	2021-04-30 12:30:31+00:00	Nordic Sustainable Debt: State of the Market 2020 report. USD88.2bn cumulative issuance, region makes up 5% of global GSS bond volume. 3 nations in global Top 20. Sweden leads on 2020 annual issuance. Read more: https://t.co/O84Y9negUR #greenbonds #greenloans #climate #investment https://t.co/X0c8VrxiEw	Financial
1.38811E+18	2021-04-30 12:30:14+00:00	"Even as equity markets set all-time highs and bond yields near generational lows, it is still possible to build resilient portfolios with reasonable return expectations," Anson J. Glacy, Jr., CFA, explains. https://t.co/t4Q9sJK4tP #RiskManagement #EquityInvestments #FixedIncome https://t.co/5R8oCNPf5n	Financial
1.38811E+18	2021-04-30 12:25:33+00:00	Thanks to @BrianJScheid for sharing my thoughts on which markets could feel the most #inflation pressures #markets Investors flood into inflation-protected bonds as Fed lets economy run hot https://t.co/uzNn32kRNR #S&amp;P Global	Financial
1.3881E+18	2021-04-30 12:15:32+00:00	“Learn how to trade any instrument in any market”. #forex #fx #trading #wallstreet #money #traders #capital #invest #investment #investing #investor #charting #currency #options #bonds #futures #stocks #technicalanalysis #swingtrading #buyselltrade #technical #economics https://t.co/GXMhvz1ynC	Financial
1.3881E+18	2021-04-30 12:15:04+00:00	Join us for next week's Insurance Webinar with @WTW_uk 👉 https://t.co/tGjUmqXn40 Learn how to renew your cover in a challenging market and also update yourself on Performance Bonds. https://t.co/Y8e05XQiQh	Financial
1.3881E+18	2021-04-30 12:03:05+00:00	$SPHY - SPHY: Corporate Bond ETF, Low Expenses, Strong 5.5% Yield. https://t.co/q0UpkOfDgU #markets #business #investing	Financial
1.3881E+18	2021-04-30 12:01:43+00:00	The issuance of sustainability-linked debt instruments will top $200 billion this year due to the burgeoning sustainability-linked loan market and the growing popularity of sustainability-linked bonds, https://t.co/iIdO6SLKvm https://t.co/JSlR8YodaQ	Financial
1.3881E+18	2021-04-30 12:00:50+00:00	Amazon stock surges on huge earnings beat! What’s next? #macro #forex #trading #investing #stocks #bonds #crypto #markets https://t.co/NoeGwn0pZU	Financial
1.3881E+18	2021-04-30 12:00:28+00:00	Nope, bond market priced a ton of this in before Covid existed. It's STILL telling you as it has for over a decade that we have massive problems. Most people, like the Fed don't want to listen. https://t.co/th7WXtvUyi	Financial
1.3881E+18	2021-04-30 11:53:24+00:00	How many Greensill type investment banks are there out there that have taken out public finance loans on debt swaps and bonds traded on markets that are financial time bombs waiting to explode? @bphillipsonMP @AnnelieseDodds	Financial
1.3881E+18	2021-04-30 11:53:00+00:00	The Treasury market is set for its first positive monthly return in five months in April, and best performance since July 2020. https://t.co/CGZSe720ce #yields #bonds #investing #markets https://t.co/jhSc5HOjMH	Financial
1.3881E+18	2021-04-30 11:52:15+00:00	EVERYTHING is going to become tokenised This is the IoT Stocks, bonds, real estate... #ALLTHEMONEY will flow into the #crypto market &amp; then ponder upon; The potential for GROWTH that this new, FARRR superior technology provides. #EXPONENTIAL Be patient, our time is nigh 🔜	Financial
1.3881E+18	2021-04-30 11:46:49+00:00	In tough market conditions, the debt office which is a unit of the central bank said a total of 694.52 million dollars of #SriLanka Development Bonds were sold against a maturing tranche of 693.89 million dollars. https://t.co/vPfdWt9NWd	Financial
1.3881E+18	2021-04-30 11:41:40+00:00	The inflation narrative appears to be spreading to stock markets from the bond &amp; bitcoin markets. #inflation #BTC https://t.co/uPNSJYUJt0	Financial
1.3881E+18	2021-04-30 11:41:18+00:00	Standard Chartered 1/3: Rising inflation good for gold, bad for #USD Rising market #inflation expectations and an increasingly muted rise in #bondyields paint a bearish picture for real (ie, net-of-inflation) bond yields from here.	Financial
1.38809E+18	2021-04-30 11:35:13+00:00	Did you pen this @Frank_McG I rode one of the greatest bull markets in bonds. Managing the portfolio now requires a complete rethink https://t.co/naVaq6kxcp	Financial
1.38809E+18	2021-04-30 11:34:27+00:00	I rode one of the greatest bull markets in bonds. Managing the portfolio now requires a complete rethink https://t.co/GTl3NJXymc https://t.co/oD1wyo1jaW	Financial
1.38809E+18	2021-04-30 11:32:24+00:00	Registration is still open for our event on the European Green Bond Market https://t.co/R1JwOSXXOM ➡️Do investors’ demand for green bonds meet the supply? ➡️How to verify and certify that green bonds remain green? ➡️Is ‘green data’ reliable and trustworthy? https://t.co/EMGEWwANcN	Financial
1.38809E+18	2021-04-30 11:30:25+00:00	Join us for the inaugural episode of our new podcast, China Perspectives, featuring a discussion of the onshore bond market and other economic developments from China. Listen and subscribe: https://t.co/feKi2gMyNr https://t.co/UXmhKKvL0j	Financial
1.38809E+18	2021-04-30 11:13:03+00:00	In the latest issue of Confidant, Paul Killik calls for better access to equity and bond markets for retail investors. Full article available at https://t.co/1BV5ZdA0uV #IPO #investing #StockMarket #regulation https://t.co/Vj8QZMNs0u	Financial
1.38809E+18	2021-04-30 11:01:30+00:00	This is waaaay too large for a single Roman numeral 7 year fund. Reminds me of the 2008 *hey, market is liquid so hard circle &amp; close it while you can* funds like TPG’s. Their first investment in that fund? WaMu. Risk arb guys will be lifting bonds 40% below parity in &lt;3yrs. https://t.co/Kr1cfedAlG	Financial
1.38809E+18	2021-04-30 10:59:27+00:00	https://t.co/QXuXUsGuJw "Lower bond yields, however, will support the stock market, as they have done for the last decade, and so too will excess savings. Add in cheap finance and The Everything Bubble looks set to continue. The melt-up from here will be gradual and there is..."	Financial
1.38808E+18	2021-04-30 10:45:06+00:00	Bond prices fell as yields on 10y US treasuries rose with expectation that growth is sustainable &amp; not a short term dead-cat bounce ! One certainty: Expect choppy markets - imo. Fed struggles to contain bond weakness as investors bank on recovery https://t.co/7NQzmbXz1o	Financial
1.38808E+18	2021-04-30 10:38:04+00:00	New US sanctions reduce presence of foreign investors in Russia's bond market #Russia #BOFITWeekly https://t.co/3YmgvH1el6 https://t.co/arT0TbmpdE	Financial
1.38808E+18	2021-04-30 10:38:00+00:00	Fixed income investments generally pay a return on a fixed schedule, though the amount of the payments can vary. Individual bonds may be the best-known type of fixed income security, but the category also includes bond funds, ETFs, CDs, and money market funds. #fubiq #fintech	Financial
1.38808E+18	2021-04-30 10:27:40+00:00	It's another Friday and we serve you with a recap of what's happening in Ghanaian Business. #bsbevolution #bsb #brokerage #broker #bonds #markets #finance #investmenttips #investment #news #Ghana #ghanabusiness https://t.co/Ttj6Au9RFG	Financial
1.38808E+18	2021-04-30 10:19:13+00:00	🇺🇸 Flow This week, inflows into bonds and stocks (US-domiciled funds only) 👉 https://t.co/JKtv1wBK8o h/t @BofAML #markets #funds #mutualfunds #bonds #bondmarket #ETF #fundflows #sp500 $spx #stocks #stockmarket #equities #investing https://t.co/48SlkiNE7v	Financial
1.38807E+18	2021-04-30 10:09:27+00:00	As of 1Q21, U.S. stock market was larger than bond market ... GDP &amp; M2 money supply not far behind @biancoresearch @Bloomberg https://t.co/UqZSB2gfpG	Financial
1.38807E+18	2021-04-30 10:07:37+00:00	Bond Market Breaking News: The ultimate “green bond” with License to Kill Pollutants: James Bond #greenbond #jamesbond #environment	Financial
1.38807E+18	2021-04-30 10:04:14+00:00	Derivatives Market – is a financial instrument that derives its value from one or more underlying assets which can be based on different types of assets such as commodities, equities, bonds, interest rates, exchange rates, or real estates. https://t.co/5RdVtvyWJV #SokoNews https://t.co/rGaRIy6nDq	Financial
1.38807E+18	2021-04-30 10:00:21+00:00	🪙 European Investment Bank Distributes $121 Million in Ethereum-based Digital Bonds 🟥 The bond was issued using Ethereum and the issuance invoked $121 million two-year bonds placed with key market investors. #Ethereum #eth #CryptocurrencyNews https://t.co/BrljnYZRjO	Financial
1.38807E+18	2021-04-30 09:52:08+00:00	The PBoC has made first hand experience with green lending facilities. How has their policy affected green bond markets? What's to learn for central bankers beyond China? Register for our webinar: https://t.co/5VCF8GaSpi @emacampiglio @Pierre_Monnin @UliVolz @I_Faiella @SriEvent https://t.co/GyUf9BecgM	Financial
1.38807E+18	2021-04-30 09:45:31+00:00	#Markets up-date Month end re-balancing -Large funds re-balance their global equity and bond portfolios each month end - this can have large #FOREX impliactions The street is calling for v large $USD selling into 4pm London fix today -worth noting #forexsignals #forextrading	Financial
1.38807E+18	2021-04-30 09:45:19+00:00	CAP placed bonds for $300 mn in international markets https://t.co/vgxRVPr9AJ via @circleboom	Financial
1.38807E+18	2021-04-30 09:38:13+00:00	https://t.co/Y9mvy6tRAg #Inflation #Stimulus #bonds #markets	Financial
1.38806E+18	2021-04-30 09:29:46+00:00	Deutsche Bank first Eurozone bank to be appointed a qualified primary dealer in China's open market business. Read more: https://t.co/R2NHdloqHk #CapitalMarkets #BondMarket https://t.co/5ZX4lWMK2p	Financial
1.38806E+18	2021-04-30 09:28:22+00:00	#Market : Commodity strategies: Gold, silver, crude, base metals : The dollar index traded firm and US bond yields rose, underpinning the demand for commodities. by #EconomicTimes https://t.co/NNnfHI6wUc	Financial
1.38806E+18	2021-04-30 09:22:31+00:00	Property developers are propelling a record wave of China corporate bond defaults this year, as Beijing moves to clamp down on borrowing in the debt-laded sector https://t.co/MYD02d8Z4o via @markets	Financial
1.38806E+18	2021-04-30 09:21:30+00:00	Borrowers in the United States, Europe and Asia are tapping buoyant bond markets to extend maturities and refinance existing debt at cheaper rates https://t.co/FRTuFRK1R3 https://t.co/CnwI629LhF	Financial
1.38806E+18	2021-04-30 09:20:43+00:00	I've been thinking recently that some LP tokens behave similar to yield bearing bonds - yet there is no market to trade said LPs. Bear in mind you "can" discount the cash flow of Stable coin LP pairs. #DeFi #sushiswap	Financial
1.38806E+18	2021-04-30 09:19:00+00:00	A perfect"risk-on" day in FX &amp; bond markets even tho stocks aren't so sure. US incomes to soar! (not me) https://t.co/IY3Sizz8sB #forexsignals #daytrading #daytrader #fx #forextrader #stocktrading #daytraderlife #forextrade #forexpipsdaily #fxcodes #nasdaqtraders #nasdaq	Financial
1.38806E+18	2021-04-30 09:18:29+00:00	A perfect"risk-on" day in FX &amp; bond markets even tho stocks aren't so sure. US incomes to soar! (not me) https://t.co/IY3Sizz8sB #USD #EUR #GBP #JPY #EURUSD #GBPUSD #forex #markets #currencies #forextrading #fxtrading $USD $EUR $GBP $JPY $EURUSD $GBPUSD $USDJPY $CAD $AUD $NZD	Financial
1.38805E+18	2021-04-30 08:52:52+00:00	True-but they can't have the Euro until they meet all the criteria of the EU and that will take several years. They can't have the pound so they will to have a floating Scottish pound which means borrowing costs will go up dramatically as the Bond markets would nervous https://t.co/bt9uF5WpFE	Financial
1.38805E+18	2021-04-30 08:52:04+00:00	ELECTROL BONDS are in the market Previous CJI slept over it Hope the new CJI cleans the system of the rot that has set in https://t.co/EKuJo28M16	Financial
1.38805E+18	2021-04-30 08:46:30+00:00	Forget the Fed, tapering has already started. 👀 Bank of Canada - taper last week Reserve Bank of New Zealand - quietly reducing bond buys Bank of England - analysts looking for taper next week (markets price 15bps hike by Nov. 2022) More details on @TheTerminal https://t.co/s2pfFxE72b	Financial
1.38805E+18	2021-04-30 08:26:15+00:00	#Telegram Launches New #Bond Placement for $ 750 Million &amp; #Ripple Wants Go Public After Settling #SEC Lawsuit. Thoughts on the market on 30.04.2021. https://t.co/28vnLOfMdM Must always do your own research. This is not traditional investment or finan…https://t.co/bo2Ny7QlZm	Financial
1.38804E+18	2021-04-30 08:12:07+00:00	#Commodity #Currencies Up, safe-havens Down on “Risk-On” move in Bond Markets; EU GDP, US Personal Income &amp; Spending by @MarshallGittler 👉Read more: https://t.co/DxBT5732Lz https://t.co/6tL8CrMYGX	Financial
1.38804E+18	2021-04-30 08:08:15+00:00	Nordic green bond market overview at end 2020. 3 nations in global top 20 ranks. Sweden approaching cumulative $50bn in issuance. Read more in our special Nordic Sustainable Debt: State of the Market report. https://t.co/O84Y9negUR #greenbonds #greenloans #climate #investment https://t.co/YIyOzDHnRd	Financial
1.38804E+18	2021-04-30 08:02:58+00:00	India: Market #Indicators: $INR in ₹74.0x handle. Bond #Yields 10Y 0585.GS2030 ↓-18.3 bps to 6.0421%; #Nifty ↓-0.86% 14,766.20 #Sensex ↓-1.08% 49,230.17 #IndiaVIX ↓-2.59% 22.70 https://t.co/JNH7P1sTpJ	Financial
1.38803E+18	2021-04-30 07:15:06+00:00	#Markets have grown to like the strong support offered to #bonds on tiny #yields for many months, and to like the way that washes much more money into #share markets as people sell their bonds to the Central Banks. 👉 https://t.co/ik3CmRXldE https://t.co/MJzZrtK5R4	Financial
1.38803E+18	2021-04-30 07:11:40+00:00	Apparently, bond rates, fear of inflation, overvalued market did not really matter for a company to grow and deliver. $NIO to the moon. Can’t tell how share price will move tomorrow but definitely we are in the right track, profitability on the horizon...	Financial
1.38803E+18	2021-04-30 07:10:00+00:00	South Africa offers some of the highest real yields in major emerging markets, with 10-year government bonds yielding just over 9% @Reuters. https://t.co/UvcFwrbPsr	Financial
1.38803E+18	2021-04-30 07:06:06+00:00	Gold Prices May Fall as US PCE Data Sends Yields, Dollar Higher - Gold prices pressured despite markets’ dovish read on FOMC outcome Upbeat Q1 US GDP data helped drive recovery in Treasury bond yields S... - https://t.co/RRkiJ3I2pi https://t.co/xOIUTmVCv8	Financial
1.38803E+18	2021-04-30 07:03:46+00:00	In our latest market insights piece, we explore the growing issuance by the EU and how European bond markets have evolved and responded. Read more here: https://t.co/guqEGvECj0 https://t.co/c5dh2ihcSY	Financial
1.38803E+18	2021-04-30 07:00:10+00:00	As part of its sustainable development plans, the SEC are introducing sustainability-linked bonds to help the green market. #Thailand Here is a brief overview: https://t.co/CTdyybUDMf	Financial
1.38802E+18	2021-04-30 06:54:35+00:00	Ethereum all time high: PROS: - $ETH market cap $320bn (&gt; $PYPL) - To launch first-ever digital bond 🤔😳📈. - Inches towards $3k - Consumers had enough being punished for saving (ridiculous interest rate). Embracing alternatives to GOV issued money. To Financial Freedom	Financial
1.38802E+18	2021-04-30 06:49:03+00:00	#Rupee rises 7 paise to 74 per $USD $ in early trade #Markets #Currency #Bonds #Stocks https://t.co/BGtNaoBHiG	Financial
1.38802E+18	2021-04-30 06:48:21+00:00	#China's 10-year govt bond futures rise 0.3% to 97.940. #bond #Futures	Financial
1.38802E+18	2021-04-30 06:38:38+00:00	⚠️ Avoid crowds in a post-Covid world. The rule applies to markets as well. Some crowded spaces like short European bonds, long $GBP and long Italian equities will get tested in May. Markets are also long European cyclicality &amp; appear to be front-running Europe's summer reopening https://t.co/MPSirzIVOf	Financial
1.38802E+18	2021-04-30 06:36:34+00:00	Three market implications of the new policy landscape – CE https://t.co/Kh98cM0xOD #UnitedStates #Bonds #Equities #Growth #Banks	Financial
1.38802E+18	2021-04-30 06:26:15+00:00	Bond Prices 29-Apr-2021 https://t.co/04CUURbb6f #bonds #bondprices #bondmarket #Finance #investments #Kenya	Financial
1.38802E+18	2021-04-30 06:23:40+00:00	#EURUSD: Euro is also getting bit of a boost due to economic picture in European Union looking slightly better,&amp; we are even seeing bond yields rally &amp; in that part of world. Market is likely to see a bit of a pullback,but I do believe eventually buyers will return Pm for more	Financial
1.38802E+18	2021-04-30 06:23:33+00:00	#EURUSD: Euro is also getting bit of a boost due to economic picture in European Union looking slightly better,&amp; we are even seeing bond yields rally &amp; in that part of world. Market is likely to see a bit of a pullback,but I do believe eventually buyers will return Pm for more	Financial
1.38802E+18	2021-04-30 06:23:30+00:00	#EURUSD: Euro is also getting bit of a boost due to economic picture in European Union looking slightly better,&amp; we are even seeing bond yields rally &amp; in that part of world. Market is likely to see a bit of a pullback,but I do believe eventually buyers will return Pm for more	Financial
1.38802E+18	2021-04-30 06:23:27+00:00	#EURUSD: Euro is also getting bit of a boost due to economic picture in European Union looking slightly better,&amp; we are even seeing bond yields rally &amp; in that part of world. Market is likely to see a bit of a pullback,but I do believe eventually buyers will return Pm for more	Financial
1.38801E+18	2021-04-30 06:10:41+00:00	We need the futures markets to turn around (bond yield drop please?) ASAP or everybody's getting slaughtered tomorrow	Financial
1.38801E+18	2021-04-30 06:00:20+00:00	New incentives for the local bond market #Jamaica learn more https://t.co/QVd7yPJxZC	Financial
1.38801E+18	2021-04-30 05:45:19+00:00	Markets have got very used to the leading Central Banks creating plenty of new money to buy up bonds. QE has boosted both bond and share prices. Investors need to keep an eye on this. #financeandeconomy #banks #investing https://t.co/X2s2PYV5wK	Financial
1.388E+18	2021-04-30 05:32:21+00:00	VIP Signals _ Forex / Stocks and Bonds / CryptoCurrency VIP Group / is a team of market experts with many years of trading experience. VIP signals. Actual market reviews. Competent investment portfolio https://t.co/bVtbuyBuD4 #forex #stocks #CryptocurrencyNews #btc #Binance https://t.co/S7STzYYGGO	Financial
1.388E+18	2021-04-30 05:10:33+00:00	Market Wrap: #Bitcoin near $53K after major drop as #ether tops $2,800 for first time https://t.co/7qzNCgGA5u #BTC $BTC #ethereum #ETH #AAVE #NU #YFI #crypto #cryptocurrency #equities #oil #gold #silver #10year #USTreasury #bond #yield	Financial
1.388E+18	2021-04-30 05:05:34+00:00	Riddham desai ne economy and stock market mein bullish view diya LATA ko pasand nahi aaya hoga ;-) lata ko chahiye mandi lata ko chahiye bonds lata ko chahiye tension :-) just for fun	Financial
1.388E+18	2021-04-30 05:01:45+00:00	Love to see @FossGregfoss dropping truth bombs on the Bitcoin pod circuit. Absolutely LIT 🔥 "The Fiat is the Ponzi. I need a solution. Buy the anti-fiat &gt; #Bitcoin " The Global Bond Market and Bitcoin with Greg Foss https://t.co/wWGcbEucBS	Financial
1.38799E+18	2021-04-30 04:35:18+00:00	Bonds - Rs.10,000 Cr Ops Twist Announced After Market Hours. @Tickermarket https://t.co/DkflmL4xrK	Financial
1.38799E+18	2021-04-30 04:30:09+00:00	Global Sustainable Debt- State of the Market 2020 report. @ClimateBonds flagship publication. Green bonds ($290bn) Social Bonds ($249bn) Sustainability Bonds ($159bn) for a record $700bn year. Media Release: https://t.co/YucWBqlIPx… #greenbonds #socialbonds #sustainabilitybonds https://t.co/dzSEsVqANM	Financial
1.38798E+18	2021-04-30 04:10:14+00:00	Capitalism didn't come 'close' to a 'system failure' in 2008 - it resolutely failed. The bond markets froze. Without unlimited public guarantee, everything would have been trading thereafter at pennies on the Dollar	Financial
1.38798E+18	2021-04-30 03:53:19+00:00	30 April 2021: #astrology based prediction on global financial #market. Actionable Insights on Indian #stocks, #bullion, US stocks, energy, #bonds #trading https://t.co/7GYGENBcx7	Financial
1.38797E+18	2021-04-30 03:38:42+00:00	Arbitrage is a well-known phenomenon that has existed from the inception of bonds, debt, and foreign exchange markets and BVarb is utilizing it quite well. #Leverage #Entreatment #Proof_of_Stake #Blockchain #Defi #FinTech #Crypto_investment #Crypto_Trade #Trading #Forex https://t.co/zcV1LpOg26	Financial
1.38797E+18	2021-04-30 03:28:20+00:00	Ethereum hit another all-time high! 👏 The world’s second-largest cryptocurrency by market cap surged to $2,800 on Thursday morning. Ethereum’s surge came after the European Investment Bank announced Wednesday that it issued its first ever digital bond on the Ethereum blockchain.	Financial
1.38797E+18	2021-04-30 03:20:03+00:00	KRIS is the only default probability &amp; fixed income system which provides daily cross-validation between default probabilities, bond price &amp; spread https://t.co/UXo6uqCr7N Example: Senior fixed-rate non-call bonds in US market #credit #creditrisk #bonds https://t.co/Gy0guXng2X https://t.co/XCAP5VCvHd	Financial
1.38797E+18	2021-04-30 03:20:02+00:00	KRIS is the only default probability &amp; fixed income system which provides daily cross-validation between default probabilities, bond price &amp; spread https://t.co/0ZtjIyJ4nD Example: Senior fixed-rate non-call bonds in US market #credit #creditrisk #bonds https://t.co/7uempElFvm https://t.co/0HlgBaibY4	Financial
1.38796E+18	2021-04-30 02:53:17+00:00	Once in a lifetime event (Covid) led to a once in a life time policy response, which by default is impossible for the Fed to analyze. By the time they get it, the bond market will already have hiked for them.	Financial
1.38796E+18	2021-04-30 02:43:39+00:00	PWMA recently collaborated with the Hong Kong Investment Funds Association (HKIFA) in organizing a webinar “Developments of the China Interbank Bond Market (CIBM) and the Role of RMB Bonds” on 27 April 2021. https://t.co/q7wEcNWPBp	Financial
1.38796E+18	2021-04-30 02:30:29+00:00	If your trading FX, stocks, Bonds or commodities do yourself a favor and follow @Mayhem4Markets, He keeps us all right up to date on yield shifts and how they can affect market psychology and pricing, Very helpful in determining your trade direction and duration. https://t.co/H691ZwPn6q	Financial
1.38795E+18	2021-04-30 02:14:36+00:00	The worst thing to own right now is US bonds; meanwhile, the Chinese market looks attractive https://t.co/nYzIBIwlcm	Financial
1.38795E+18	2021-04-30 02:05:50+00:00	RBI to buy and sell Rs 10,000 cr market bonds simultaneously under OMO https://t.co/7sLaJuguQf	Financial
1.38795E+18	2021-04-30 02:02:36+00:00	Between the Lines: This Week's Message: Bond Market No Help https://t.co/QWM3ysRsza	Financial
1.38795E+18	2021-04-30 01:48:22+00:00	Hey @moneytalkstweet , you guys should consider bringing @FossGregfoss on. He has some amazing insights into #BTC and the bond market, one of the brightest lights in the space in 🇨🇦	Financial
1.38794E+18	2021-04-30 01:14:34+00:00	Getting closer to graduate, think I’m gonna be back in capital market tho... bonds ain’t giving me satisfying return:( jujur udh hampir lupa ilmu yg dapet dulu pas di KSPM... soo gonna start all over again from scratch...	Financial
1.38793E+18	2021-04-30 00:45:03+00:00	Continuing my journey of becoming a real boomer, I wrote about the bond market: https://t.co/ptJEXWViuT	Financial
1.38793E+18	2021-04-30 00:42:15+00:00	Overview: Sustainability-linked Bonds and how they might transform the market #Thailand #news #Thailandnews https://t.co/ySkuJ8cT3c	Financial
1.38792E+18	2021-04-30 00:19:23+00:00	The Everything Bubble Burst! Stocks, Bonds &amp; Housing Will Face A Catastr... https://t.co/Q4atSyP6fv via @YouTube Real estate, bond, and stock markets are now in massive bubbles and all signs are pointing to a reckoning in all overly inflated assets.	Financial
1.38792E+18	2021-04-30 00:00:20+00:00	Is the Stock Market’s Collapse Near? https://t.co/2LeFELnxgU #stockmarket #investing #stocks #bonds #ETFs	Financial
1.38792E+18	2021-04-29 23:45:29+00:00	Bond Market Shows U.S. Is Leading in Race to Reflate the Economy By Bloomberg https://t.co/dqOu08mXCi	Financial
1.38791E+18	2021-04-29 23:30:23+00:00	While SOEs only account for a quarter of China’s economic output, they play a disproportionately large role in China’s equity and bond markets. https://t.co/lAUnpnNLyI via @NBorstSF https://t.co/rUET60fPXm	Financial
1.38791E+18	2021-04-29 23:11:55+00:00	MacroVoices @ErikSTownsend and @PatrickCeresna welcome Charlie McElligott to the show to discuss everything from inflation to bond yields to the market outlook for stocks and other asset classes. https://t.co/mSKbw6mRTX https://t.co/Fu8GufqYM5	Financial
1.3879E+18	2021-04-29 23:00:16+00:00	Never mind the pronouncements of the Fed--their stories will change. Watch the Bond markets for the real scoop on the economy. @michaellebowitz joins @LanceRoberts podcast from #TheRealInvestmentShow on our YouTube channel: https://t.co/netPGmQzfR #Markets #Money #Investing	Financial
1.3879E+18	2021-04-29 23:00:01+00:00	Never mind the pronouncements of the Fed--their stories will change. Watch the Bond markets for the real scoop on the economy. @michaellebowitz joins @LanceRoberts podcast from #TheRealInvestmentShow on our YouTube channel: https://t.co/GxQWYZ1R4C #Markets #Money #Investing	Financial
1.3879E+18	2021-04-29 23:00:00+00:00	Never mind the pronouncements of the Fed--their stories will change. Watch the Bond markets for the real scoop on the economy. @michaellebowitz joins @LanceRoberts podcast from #TheRealInvestmentShow on our YouTube channel: https://t.co/jmFCNO6P3m #Markets #Money #Investing	Financial
1.3879E+18	2021-04-29 22:59:41+00:00	GOVERNMENT’S ISSUANCE CALENDAR FOR APRIL TO JUNE, 2021. #Bills #Bonds #BondMarket #FixedIncome https://t.co/ZhzTM8OOnd	Financial
1.3879E+18	2021-04-29 22:47:03+00:00	Why Did the Stock Market Rise Today? Value Thrives on Higher Bond Yields - Barron's https://t.co/gpj4uKefyZ	Financial
1.3879E+18	2021-04-29 22:45:01+00:00	Could there be a rebound in bond markets? Ameriprise Head of Fixed Income Brian Erickson summarizes the outlook, including potential risks and drivers to consider within a diversified bond investment strategy. https://t.co/mGiGkxBzu5	Financial
1.38789E+18	2021-04-29 22:19:44+00:00	Measures of volatility in financial markets have hit the lowest levels since the pandemic rocked stock and bond prices last year, as investors bet on tranquility and ride a wave of optimism about the US economic recovery. https://t.co/pFKAXfzoC6 via @financialtimes @azizakasumov	Financial
1.38789E+18	2021-04-29 22:12:11+00:00	Wow, going long the bond market at the end of a long term debt bubble. Looks just like when they went long equity in 2000 at the end of a bubble. The irony! https://t.co/0TDuas6Fyv	Financial
1.38789E+18	2021-04-29 22:04:23+00:00	Bond Market Records Increase in Average Yield to 12.72% via @marketforcesa https://t.co/oeDQM3e04I #FixedIncomeMarket #debtMarket @cenbank @DMONigeria @ChapelHillNg #Treasurybills #bondmarket https://t.co/TOTN1fHoUQ	Financial
1.38789E+18	2021-04-29 22:01:28+00:00	I made a colour-coded stakeholder map of my thesis findings (specifically, how market actors interract to develop green bonds, loans and sukuk in) today using Kumu. Have to keep the map a secret for now but excited that I finally did a bit of colouring-in for my geography PhD!	Financial
1.38789E+18	2021-04-29 21:55:16+00:00	PGIM High Yield Bond Fund Inc Shares Near 52-Week High - Market Mover https://t.co/jvdmHHqolX $ISD #stockmarket #kwhenfinance	Financial
1.38789E+18	2021-04-29 21:55:03+00:00	#CCIAmbitioUS #KnowledgeShare East Bay Permanent Real Estate Cooperative helps investors across the US invest in the revitalization of Oakland's historic commercial corridor AND yield high returns outside of the stock and bond markets. From @nextcityorg https://t.co/ERRDqARLid	Financial
1.38789E+18	2021-04-29 21:49:27+00:00	Correlation or causation? There seems to be a close match between the price of #Bitcoin and the US Federal Reserve's balance sheet activity #FX #markets #bonds https://t.co/KBfHTD1EzR	Financial
1.38788E+18	2021-04-29 21:35:28+00:00	Bond market is broken, we all know it. Buying #bond yielding 2.5% when #inflation is running at 2.5+% is a guaranteed loser #Stocks are priced relative to bonds, therefore #stock are waaay over valued Do not buy stocks. Protect you back side, buy #options instead #theOptionsEdge	Financial
1.38788E+18	2021-04-29 21:25:42+00:00	And if the world financiers see France using financial manipulation of investors cash to benefit its own interests, above investors, they will avoid the tiny French money market like the plague. That’s why London is No 1 in The Bond Market and France isn’t even in the top 20 https://t.co/gfZAq6G0Go	Financial
1.38788E+18	2021-04-29 21:25:01+00:00	Today’s market update ∙ The S&amp;P 500 rose 0.68% and closed at a new record ∙ U.S. GDP grew at a 6.4% annual rate during the first quarter ∙ ICE BofA Move Index, which measures bond volatility, fell to 59.02	Financial
1.38787E+18	2021-04-29 21:01:17+00:00	https://t.co/5rUVp68i5Z: Friday April 30, 2021 The Daily Table: a wrap of overnight markets #ausbiz #ausecon #bonds #rates #fx #markets #audusd #aud #usdaud #metals #LME #metalprices #ironore #commsec @CommSec https://t.co/Fp4B3mRfrE	Financial
1.38787E+18	2021-04-29 21:00:55+00:00	Friday April 30, 2021 The Daily Table: a wrap of overnight markets #ausbiz #ausecon #bonds #rates #fx #markets #audusd #aud #usdaud #metals #LME #metalprices #ironore #commsec @CommSec https://t.co/cGqWFab4GG	Financial
1.38787E+18	2021-04-29 21:00:01+00:00	New market memo: If President Joe Biden’s $2 trillion #Infrastructure bill passes, it could mean big things for municipal bond investors. We review some possibilities. https://t.co/wRoYRsTGWl #Investing #Munis #MunicipalBonds #Bonds #FixedIncome	Financial
1.38787E+18	2021-04-29 20:56:02+00:00	We call ALREADY negative #dollar or fixed dynamic entering the market. Now, first wave lower in $USDX may be ending soon and the correction higher is expected to fail below 93.43 highs. Then, downside should resume. #elliottwave #trading #commodities #bonds #indices #forex	Financial
1.38787E+18	2021-04-29 20:55:58+00:00	We call ALREADY negative #dollar or fixed dynamic entering the market. Now, first wave lower in $USDX may be ending soon and the correction higher is expected to fail below 93.43 highs. Then, downside should resume. #elliottwave #trading #commodities #bonds #indices #forex	Financial
1.38787E+18	2021-04-29 20:52:01+00:00	To help portfolios remain properly diversified and meet return objectives in this new rate regime, our SPDR experts think investors may want to turn to growth-sensitive bonds ✅ and rate-sensitive stocks ✅. Learn more in our latest Market Outlook Update.	Financial
1.38787E+18	2021-04-29 20:45:35+00:00	Traders Note FCA ‘Rebundling’ Exposes Misunderstanding of Bond Market https://t.co/4PvxHbmkua	Financial
1.38787E+18	2021-04-29 20:45:06+00:00	Drew O'Neil discusses fixed income market conditions and offers insight for bond investors. https://t.co/pTfdeH5pqE	Financial
1.38787E+18	2021-04-29 20:36:17+00:00	Gold was flat, while the stock markets continue to roar. The dollar and 10-Year bond are having more of an impact on gold than the fear trade. Gold remains an afterthought for big money players. They are waiting for the risk-on trade to flip. Until then, AU/AG are range-bound. https://t.co/kaI36tH3sy	Financial
1.38786E+18	2021-04-29 20:10:56+00:00	🔰 US 10-year bonds today managed to break the downtrend of the past few weeks. 🔰 If it can take an upward trend, it can slightly strengthen the #USD. 🔰 Rising US 10-year bond were the main reason for the #USDJPY rise in the market today. #Gold #USD #investment #BTC #crypto https://t.co/BFZ5jwnIyj	Financial
1.38786E+18	2021-04-29 20:10:02+00:00	Justine Leigh-Bell is the Deputy CEO &amp; Director of Market Development of Climate Bonds Initiative. She will be speaking in the “Infrastructure and Green Energy Investments” at the #EWBglobalrevolution on May 1 at 2:00 PM EDT. Learn more about Justine here: https://t.co/DXpRDD6R0k https://t.co/ONo0rT8vXd	Financial
1.38786E+18	2021-04-29 20:01:07+00:00	Some good news for equity research: the U.K. might roll back MiFID II rules for bonds and small companies, after realizing that 79% of public companies with market caps under £250 million have only 1 analyst (or 0!) covering them - https://t.co/jbwclyAXAz https://t.co/kMxC8E6L5M	Financial
1.38786E+18	2021-04-29 20:00:26+00:00	From @SPGlobalRatings: Global issuance of sustainability-linked debt instruments will likely surpass $200 billion this year, driven by ongoing sustainability-linked loan market growth and an acceleration in sustainability-linked bond issuance: https://t.co/YEdAzUwCR6 https://t.co/K7QT2inNyU	Financial
1.38786E+18	2021-04-29 19:59:54+00:00	Space tourism – 20 years in the making – is finally ready for launch #macro #forex #trading #investing #stocks #bonds #crypto #markets https://t.co/6e6xq7fgYQ	Financial
1.38786E+18	2021-04-29 19:47:23+00:00	Vanguard's Total Bond Market Index (VBTLX) is down 2.8% YTD.	Financial
1.38786E+18	2021-04-29 19:47:00+00:00	A @federalreserve committee voted Wednesday to keep things status quo, making no change to benchmark #interestrates or the Fed’s bond-buying program, even as it acknowledged #inflation has risen &amp; the #job market &amp; #economy have strengthened. https://t.co/4LzQMqBIx8 https://t.co/8Xto09uip2	Financial
1.38786E+18	2021-04-29 19:45:00+00:00	The European Investment Bank has distributed $121 million in Ethereum-based digital bonds and it's confident that the digitalization of capital markets will benefit participants by: — Reducing third party costs — Transparency — Faster settlement speed https://t.co/857uwbc2sS	Financial
1.38785E+18	2021-04-29 19:33:23+00:00	Fed: we are going to keep buying unprecedented amounts of bonds Market: Better dump my bonds!	Financial
1.38785E+18	2021-04-29 19:26:00+00:00	The S&amp;P 500 is at valuations higher than those in 1929 and rival those of 1999. As the stock bulls party, bond investors are glum about future economic prospects. Which market is right? https://t.co/rn3F3riBSu	Financial
1.38784E+18	2021-04-29 19:00:49+00:00	In its decision last week, the Bank of Canada presumably did not want to shock financial markets by cutting its purchases of government bonds more than they were expecting: https://t.co/CMW8qS07Nr https://t.co/3LTelygNdF	Financial
1.38784E+18	2021-04-29 19:00:18+00:00	40 BILLION in zero-coupon bonds sold by the Treasury... these are only worth something if the interest rate goes down or the market goes down, and the latter leads to the former. —— they expire in 28 days vs standard 5-10 years —- the fed knows the market is going to fail. https://t.co/l8QTNZwSAv	Financial
1.38784E+18	2021-04-29 19:00:03+00:00	[Video] Agent Jane Bond wants you to know about the basics of the #bond #market. https://t.co/Hj8jo8iQsW	Financial
1.38784E+18	2021-04-29 19:00:03+00:00	[Video] Agent Jane Bond wants you to know about the basics of the #bond #market. https://t.co/8SEGoxgacU	Financial
1.38784E+18	2021-04-29 18:59:06+00:00	Tech Update: 2 market experts break down the biggest evolutions in the stock and bond markets since the 2020 crisis - and why the retail-investor revolution is only just beginning https://t.co/sWotjJ0MYO ...Let's Discuss? #digitaltransformation #digitalstrategy #digitalworkplace https://t.co/AtVpqfoHzI	Financial
1.38784E+18	2021-04-29 18:49:29+00:00	Start of the next leg of the #bond bear market? Worth watching to see if this latest pick-up in yields can grow legs. #UST $TLT #fixedincome https://t.co/S5UFWZYyx2	Financial
1.38784E+18	2021-04-29 18:43:14+00:00	Forget #gold! #bitcoin is gonna eat the #bond market	Financial
1.38784E+18	2021-04-29 18:39:17+00:00	Market Extra: Powell’s dovish pose is leaving the bond market vulnerable to an inflation surge https://t.co/RFEDqJ3M5g	Financial
1.38784E+18	2021-04-29 18:38:33+00:00	Market Extra: Powell’s dovish pose is leaving the bond market vulnerable to an inflation surge https://t.co/dGyr1nGiov #Nifty #Sipgrab #UnitingPeopleWithThePossibilities	Financial
1.38784E+18	2021-04-29 18:36:12+00:00	Powell’s dovish pose is leaving the bond market vulnerable to an inflation surge https://t.co/HmYnVAmJ3G	Financial
1.38784E+18	2021-04-29 18:34:25+00:00	NEW #FREE Video from The @uneducatedecon1 on the #economy #lumber #Markets #cryptocurrencies #silver #Housing #Economist #banking #bonds #FED #federalreserve https://t.co/vTqPT5HBn3 https://t.co/IwrSqozvjG	Financial
1.38783E+18	2021-04-29 18:18:02+00:00	The employment measures of the Finnish government fall significantly short of what is needed and spending limits will be breached in the years to come. Political uncertainty is rising, and while the bond market has remained calm so far, there are risks. https://t.co/7aX9WZpSFJ	Financial
1.38783E+18	2021-04-29 18:15:06+00:00	[Video] Agent Jane Bond wants you to know about the basics of the #bond #market. https://t.co/wJWOhEXABj	Financial
1.38783E+18	2021-04-29 18:11:19+00:00	GREAT NEWS: This week, the @EIB issued its first ever digital bond on a public (!) #Blockchain. The €100mil 2-year bond, placed with key market investors, represents the market’s first multi‑dealer led, primary issuance of digitally native tokens. https://t.co/UE3UizEjN6	Financial
1.38783E+18	2021-04-29 18:03:58+00:00	If you really want to learn about trading and investing in stocks, then stop looking at the stock market and pay attention to the bond market, specifically the 10yr Bond.	Financial
1.38783E+18	2021-04-29 18:03:34+00:00	Market is on the limit. Bonds, tax increases &amp; green deal talks may affect sooner than we think. Just take a look at this rate https://t.co/M6kyEZyzuM	Financial
1.38783E+18	2021-04-29 18:00:15+00:00	Buenos Aires Times | Money printer goes quiet &amp; Argentina's government gets squeezed: Central Bank’s fight against inflation is upending local bond market &amp; squeezing government finances as Argentina struggles to regain traction while pandemic rages on.💲 https://t.co/LhRbEfEiCe	Financial
1.38783E+18	2021-04-29 17:52:50+00:00	Janel Jackson, Head of U.S. ETF Capital Markets @Vanguard_FA, discusses best ETF trading practices and spotlights the recently launched Vanguard Ultra-Short Bond ETF ($VUSB). https://t.co/cXq0ePssV7	Financial
1.38783E+18	2021-04-29 17:52:35+00:00	TheMiddleMarket: MidCap Financial, a credit solutions firm focused on serving the middle market, today announced it has raised $875 million through the issuance of its debut senior unsecured bond transaction, the proceeds of which will be used to refinance existing debt. …	Financial
1.38783E+18	2021-04-29 17:52:15+00:00	MidCap Financial, a credit solutions firm focused on serving the middle market, today announced it has raised $875 million through the issuance of its debut senior unsecured bond transaction, the proceeds of which will be used to refinance existing debt. https://t.co/Uqar9MVOgh	Financial
1.38782E+18	2021-04-29 17:36:00+00:00	If implied earnings growth is right, say goodbye to the economic trends of the last 30 years. If the bond market is right again, stocks are way over their skis. https://t.co/rn3F3r10tU https://t.co/aPk2hao9Ef	Financial
1.38782E+18	2021-04-29 17:30:01+00:00	2021 is likely shaping up to be an official bear market for #bonds, but @MarketsGarvey is watching real #yields carefully yet still sticking to his guns and expects the 10-year to revert towards a 2-handle https://t.co/izRJHI8dDE	Financial
1.38782E+18	2021-04-29 17:28:12+00:00	WATCH: How global inflation fears have spooked the bond market https://t.co/b0AFEh4wiz	Financial
1.38782E+18	2021-04-29 17:18:34+00:00	Hudson Cie - Daily Market briefing - West African Regional Stock Exchange: BRVM has closed its trading day on Thursday April 29th, 2021 lower compared to Wednesday. The market capitalization (Stocks + Bonds) decreased by 0.02% to stand at… https://t.co/xdeGgSHGMa #equity #stocks https://t.co/SJ4dXbQJVC	Financial
1.38782E+18	2021-04-29 17:18:34+00:00	Understanding Your Bond Portfolio's Carbon Footprint. https://t.co/4ueCLoyd7y #stocks #finance #markets	Financial
1.38782E+18	2021-04-29 17:05:19+00:00	#Market : Bank of England likely to slow bond purchases as economy rebounds : "The MPC is in neutral mode, but markets are looking forward towards the point where the MPC will begin to leave its ultra-loose stance," Investec e... by #EconomicTimes https://t.co/C9rr870Wfd	Financial
1.38781E+18	2021-04-29 17:04:06+00:00	Congress Urged to Use Muni Tax Breaks to Help Black Colleges: Here’s one way the federal government could help America’s black colleges and universities: expand the market for their tax-exempt bonds. https://t.co/CnNGi0E1K8 https://t.co/hDBTZTDxp5	Financial
1.38781E+18	2021-04-29 17:02:01+00:00	With many developed bond markets offering low, zero, or negative yields, China’s sovereign bond market stands out as a potential alternative for investors seeking both yields and safe-haven protection: https://t.co/XHx6tzblKR https://t.co/CsLEpAMXKv	Financial
1.38781E+18	2021-04-29 17:00:40+00:00	Commodity prices are going through the roof and yet interest rates refuse to rise. What gives? That is the extent of global money printing. Commodity prices up 100% on an average and bond markets saying it doesn’t bother us. https://t.co/py3oiLbUcu	Financial
1.38781E+18	2021-04-29 17:00:39+00:00	From @SPGlobalRatings: Global issuance of sustainability-linked debt instruments will likely surpass $200 billion this year, driven by ongoing sustainability-linked loan market growth and an acceleration in sustainability-linked bond issuance: https://t.co/gBmrMfQefA https://t.co/0yKlocFRcF	Financial
1.38781E+18	2021-04-29 16:59:20+00:00	Netflix’s big bet on foreign content and international viewers could upend the global mediascape – and change how people see the world #macro #forex #trading #investing #stocks #bonds #crypto #markets https://t.co/Id9dy3SR4g	Financial
1.38781E+18	2021-04-29 16:53:39+00:00	The old "the Banks accentuate the HFT momentum to the downside when the bond market dips so that, upon recovery, price is reset lower." trick. https://t.co/H8Rv8pHqZR	Financial
1.38781E+18	2021-04-29 16:51:03+00:00	“The #RBI has repeatedly assured bond markets that it would ensure ample #liquidity in the banking system and help smoothly execute the government's #massive 12.06 trillion rupees ($161.15 billion) market #borrowing programme” https://t.co/WsY0rZFI46 https://t.co/5rI8hgtnxc	Financial
1.38781E+18	2021-04-29 16:47:32+00:00	If low real rates are the main prop for share prices, then any attempt to time the stock market is in essence a bet on the bond market—and, in turn, on how inflation evolves and how central banks react to it. Good luck with getting those calls right.	Financial
1.38781E+18	2021-04-29 16:45:29+00:00	What @htsfhickey and other generalists fail to grasp is that....once again...The Banks accentuate the HFT momentum to the downside when the bond market dips so that, upon recovery, price is reset lower. Note that rates are back to 2:30 CT levels while Comex gold is down $13. https://t.co/ApDbUIMPVd	Financial
1.38781E+18	2021-04-29 16:39:25+00:00	‘Excellent’ bond market could help Oklahoma’s new utility securitization plan https://t.co/QBcOuo8Igh via @nondocmedia	Financial
1.38781E+18	2021-04-29 16:37:19+00:00	Yesterday, a House panel examined racial inequity in the municipal bond market. (Wonky but important!) https://t.co/SAk38hzdNP Here's my story from 2018 on why HBCUs pay more to take on loans. (Hint: racism) https://t.co/brCvFZIMS6	Financial
1.3878E+18	2021-04-29 16:23:15+00:00	Nordic Sustainable Debt: State of the Market 2020 report. USD88.2bn cumulative issuance, region makes up 5% of global GSS bond volume. 3 nations in global Top 20. Sweden leads on 2020 annual issuance. Read more: https://t.co/AZsn9DWX3W #greenbonds #greenloans #climate #investment https://t.co/Uo8LrTreCg	Financial
1.3878E+18	2021-04-29 16:21:20+00:00	Fed knows this and this is how Fed avoids blame when bond and stock markets crash. "We continued to be accommodative. Don't blame us." To regain control over asset prices, Fed NEEDS a crash in bonds and stocks so that the effect of their marginal QE dollar is higher again. https://t.co/wV2WzT1mzD	Financial
1.3878E+18	2021-04-29 16:16:09+00:00	$SPY HITS ALL TIME HIGH! EU SELLS ETH BONDS &amp; MORE! | Market Mania | Ep 117 https://t.co/REkGzY2XuS via @YouTube	Financial
1.3878E+18	2021-04-29 16:15:50+00:00	I believe the market more than the Fed. 10-year bonds continue to rise despite Powell's rhetoric. I suggest that you unsubscribe from @elonmusk and his henchmen if the #BTC drops to 40k over the weekend. I am 100% $via @viacoin https://t.co/ZC5OA5WW5m	Financial
1.3878E+18	2021-04-29 16:12:35+00:00	Take a second to ponder over your risk tolerance level. #bsbevolution #bsb #brokerage #broker #bonds #markets #finance #investmenttips #investment #Ghana #ghanabusiness https://t.co/3Kycn3tFqu	Financial
1.3878E+18	2021-04-29 16:06:12+00:00	AES Domenicana, leading player in the power generation market in Dominican Republic, is issuing a USD 7 year callable in 3 year senior unsecured #bond at 6% area. Rating BB-	Financial
1.3878E+18	2021-04-29 16:05:31+00:00	Record $1.8 trln of Asia bonds maturing this year to drive refinancing surge. “#ESG is top of the policy agenda in Korea and this market will develop further as more companies embrace the product" https://t.co/8I3OljcDY3 #ESGYS #sustainablefinance #impactinvestment #SRI	Financial
1.3878E+18	2021-04-29 16:04:43+00:00	Absolute dreamboat blowout earnings and Nasdaq is 70 points down... the bond yield beast haunts markets again after the staggering decline in inventories	Financial
1.3878E+18	2021-04-29 16:02:24+00:00	Global Sustainable Debt- State of the Market 2020 report. @ClimateBonds flagship publication. Green bonds ($290bn) Social Bonds ($249bn) Sustainability Bonds ($159bn) for a record $700bn year. Media Release: https://t.co/YucWBqlIPx… #greenbonds #socialbonds #sustainabilitybonds https://t.co/oipUq6fNCb	Financial
1.3878E+18	2021-04-29 16:02:17+00:00	NEW #FREE Video from The @uneducatedecon1 on the #economy #lumber #Markets #cryptocurrencies #silver #Housing #Economist #banking #bonds #FED #federalreserve https://t.co/uz9IwAvDbt https://t.co/AYUzl2v7l3	Financial
1.3878E+18	2021-04-29 16:00:51+00:00	I have models in the works incorporating bond yields, futures markets, and earnings calls... will mostly be using leveraged long and short ETFs to profit off of both growth and decline in the optimal corresponding market segments	Financial
1.3878E+18	2021-04-29 16:00:34+00:00	Are NFTs the next big investment trend or a flash in the pan? #macro #forex #trading #investing #stocks #bonds #crypto #markets https://t.co/jCMX8UFa6k	Financial
1.3878E+18	2021-04-29 15:58:51+00:00	Nations often market these bonds as not only investment opportunities, but also a chance to show patriotism...🤔 https://t.co/byQqLvWgyj	Financial
1.3878E+18	2021-04-29 15:52:12+00:00	The Angry Trade is to use leverage to go long 30 year bonds. The rationale is that we will win either way: Either the stock market keeps going up and yields remain low to sustain the bubble, or the stock market tanks and yields go lower in a flight to safety. Details to follow.	Financial
1.38779E+18	2021-04-29 15:40:59+00:00	Markets giving up gains. Maybe just covering the gap, but $VIX up and stocks up. Volatility acting as better hedge than bonds which are down today. #EAVOL #VIX	Financial
1.38779E+18	2021-04-29 15:40:00+00:00	.@Exxonmobil got a $9.5B back door bailout after Fed pumped billions into the bond market. How can they justify paying the CEO $15M &amp; giving shareholders nearly $15B while cutting 1,900 US jobs &amp; threatening to lockout #steelworkers in Beaumont, TX? https://t.co/LuTOhspCLC	Financial
1.38779E+18	2021-04-29 15:35:41+00:00	unconditional fall in US market with rising Bond............. #BTC to fall retracement done to SG level of $55700(Made high $56400 &amp; closed below SSG)now $53815 https://t.co/d9TmGnMGVz	Financial
1.38779E+18	2021-04-29 15:20:50+00:00	suddenly markets being at all time highs, bond yield start to matter today??? Who TF makes those decisions and manipulates all these markets???? isnt there someone out there smart enough to hack those system and stop this none sense crookery????	Financial
1.38779E+18	2021-04-29 15:14:00+00:00	Inventory and Bond Market Specialists Share Top rated Publish-Pandemic Investing Suggestions https://t.co/cKnCqzxll6	Financial
1.38779E+18	2021-04-29 15:12:36+00:00	Business Insider - 2 market experts break down the biggest evolutions in the stock and bond markets since the 2020 crisis - and why the retail-investor revolution is only just beginning https://t.co/RaITa8q39S https://t.co/zxYIo6dWy8	Financial
1.38779E+18	2021-04-29 15:12:35+00:00	2 market experts break down the biggest evolutions in the stock and bond markets since the 2020 crisis - and why the retail-investor revolution is only just beginning https://t.co/MYMb90S72J	Financial
1.38779E+18	2021-04-29 15:12:20+00:00	2 market experts break down the biggest evolutions in the stock and bond markets since the 2020 crisis - and why the retail-investor revolution is only just beginning https://t.co/bxAcPOhLjS #trademoneta #finance https://t.co/mTYAP0HcZq	Financial
1.38779E+18	2021-04-29 15:12:08+00:00	Took a break from markets due to some fraudulent 🇦🇱 elections. Short term rates still very low. $BTC weak. $ looks good. Long Bonds still bad.	Financial
1.38779E+18	2021-04-29 15:11:03+00:00	2 market experts break down the biggest evolutions in the stock and bond markets since the 2020 crisis - and why the retail-investor revolution is only just beginning https://t.co/CwGkufRjmY https://t.co/gybtjO0CmJ	Financial
1.38779E+18	2021-04-29 15:10:00+00:00	#RBI said it will be simultaneously buying and selling Rs 10,000 crore of secondary market #bonds under its special open market operations programme. https://t.co/2RPU3UbR8B	Financial
1.38779E+18	2021-04-29 15:09:51+00:00	When 10 year bonds go up, the market goes down.	Financial
1.38779E+18	2021-04-29 15:09:19+00:00	2 market experts break down the biggest evolutions in the stock and bond markets since the 2020 crisis — and why the retail-investor revolution is only just beginning- Presented by @ING_News https://t.co/YVI4LFGNJe	Financial
1.38779E+18	2021-04-29 15:08:01+00:00	Last call to register for our Investor Webinar with Howard Cure this afternoon at 2p ET. Whether you’re coming to market next week, next month, or next year, it’s important to understand where new capital can come from. #publicfinance #muniland #bonds https://t.co/WFguscPLEN	Financial
1.38778E+18	2021-04-29 15:02:27+00:00	Here’s one way the federal government could help America’s black colleges and universities: expand the market for their tax-exempt bonds #HBCU https://t.co/w6Y53U0Os4	Financial
1.38778E+18	2021-04-29 15:01:11+00:00	MORE ECB'S LANE: CORPORATE BOND PURCHASES HAVE 'A LOT OF SPILL-OVER EFFECTS ON THE WIDER CREDIT MARKET #europeancentralbank #ecb #eurozoneeconomy #philiplane	Financial
1.38778E+18	2021-04-29 15:00:33+00:00	The #Sugar high #Economy!!! What more #stimulus will drive the bus now? #stocks #bonds #markets #Investments #FinancialAdvisor #BeaconWealth #YourVisionOurGuidance #NeverOutliveYourMoney https://t.co/O8ooBxJbnN	Financial
1.38778E+18	2021-04-29 15:00:32+00:00	What’s a capital gain and how is it taxed? #macro #forex #trading #investing #stocks #bonds #crypto #markets https://t.co/C0ybhU0Kus	Financial
1.38778E+18	2021-04-29 15:00:31+00:00	Bond market called bullshit on Powell within 24 hours, yet stockies still think he's in control.	Financial
1.38778E+18	2021-04-29 15:00:02+00:00	U.S. President Joe Biden’s first 100 days in office have left an imprint on financial markets, as stocks extended last year’s gains, the dollar stagnated and bond yields rose. https://t.co/Ty568rRcvf	Financial
1.38778E+18	2021-04-29 14:58:21+00:00	Bir arkadaş da böyle demiş. "Left to true, free markets, bond yields at the long-end would obviously be higher than they are now." Dünya bu kadar yanlış anlaşılabilir. Fed bu işi piyasalara bıraksa, uzun dönemli faizler yükselmezler, düşerler.	Financial
1.38778E+18	2021-04-29 14:54:06+00:00	RBI to buy and sell Rs 10,000 cr market bonds simultaneously under OMO https://t.co/gbPDfK1cpH	Financial
1.38778E+18	2021-04-29 14:49:16+00:00	Tech companies reported incredible earnings. So why does the market seem so stagnant? It's tied into inflation data. Consumer price increases are translating to higher bond yields, which increase the risk-free rate of capital. This overall reduces the attractiveness of equities.	Financial
1.38778E+18	2021-04-29 14:47:51+00:00	#EU bond market cannot escape the impact of higher 🇺🇸 #bond yields. This, combined with a steeper 🇺🇸 yield curve makes it attractive for 🇪🇺 &amp; 🇯🇵 pension funds to switch out of local gov bonds into 🇺🇸 gov bonds without taking currency risk. Bond yields still headed higher https://t.co/BQbZiOASFM	Financial
1.38778E+18	2021-04-29 14:47:32+00:00	Tired of this bond market manipulation 😒	Financial
1.38778E+18	2021-04-29 14:41:07+00:00	Inflation is the key to the secular bull market for stocks and secular bear market for bonds. The shift in policy from monetary to fiscal dominance is a significant change that may have big implications. Here's why: https://t.co/oavvAe0ObV	Financial
1.38778E+18	2021-04-29 14:37:12+00:00	EIB issues digital bond on public blockchain https://t.co/WczW5iZExu via @Finextra The digitalisation of capital markets is happening. The push to digitalisation is a result both of client pressure and internal demand.	Financial
1.38778E+18	2021-04-29 14:31:58+00:00	#GCC fiscal-industry overdue reorder fossil fuel securities market new age. #Kuwait-#Qatar petroleum co debut bonds, #SaudiArabia @Aramco successive stake sale https://t.co/oidlDx0kt0. #oman also $10 billion range oil asset divestiture, #UAE upstream unload. #EmergingMarkets	Financial
1.38778E+18	2021-04-29 14:31:21+00:00	#bitcoin a storage or #safehaven #etherum with smart contracts = #bondmarket but so much more liquid and secure.., @RayDalio the mechanics of $ETH are something you would appreciate ..	Financial
1.38778E+18	2021-04-29 14:29:53+00:00	Our strategists put together this daily #BondMarket commentary so you don’t have to. #bonds #investing https://t.co/e4RPyy1InZ https://t.co/LKdmkekgfP	Financial
1.38778E+18	2021-04-29 14:27:17+00:00	Chevron received $12B in loans after the Fed bailed out the bond market. The company also paid its CEO $29M and gave its shareholders a $9.7B payout. Now @Chevron could be eliminating up to 6,750 jobs. Not how this stimulus thing was supposed to work. https://t.co/dqfNlZ6FeW	Financial
1.38778E+18	2021-04-29 14:26:02+00:00	How about th European bond market barfing up its shoes today? Mark the German 10Y zero. https://t.co/t7TwyZcbSI	Financial
1.38777E+18	2021-04-29 14:24:55+00:00	Bruh this market $spy $qqq $fb $amzn $aapl $pltr $nio basically everything. What kind of person watches bonds anyway? https://t.co/x9H6M7rsR4	Financial
1.38777E+18	2021-04-29 14:16:24+00:00	Burkina: The State raises 66 billion FCFA in stimulus bonds on the UMOA financial market https://t.co/66idiEeRNL	Financial
1.38777E+18	2021-04-29 14:13:57+00:00	A House panel on Weds. discussed research from @DukeFuqua Prof. Bill Mayew that shows #HBCUs pay more for loans &amp; ways to expand the market for HBCU bonds. https://t.co/aMVde0rkG2	Financial
1.38777E+18	2021-04-29 14:12:19+00:00	the bond market knows what it is https://t.co/LWLWnViNIu	Financial
1.38777E+18	2021-04-29 14:02:42+00:00	Denmark’s biggest pension fund lost almost $200 million on its investment portfolio after its exposure to bond markets backfired https://t.co/qbS3ZqqdNO via @markets	Financial
1.38777E+18	2021-04-29 14:00:40+00:00	Ichimoku Cloud Analysis 29.04.2021 (NZDUSD, GBPJPY, AUDUSD) #macro #forex #trading #investing #stocks #bonds #crypto #markets https://t.co/qoWEtZlaot	Financial
1.38777E+18	2021-04-29 14:00:39+00:00	Forex Technical Analysis &amp; Forecast 29.04.2021 #macro #forex #trading #investing #stocks #bonds #crypto #markets https://t.co/3PcG5KJPD2	Financial
1.38777E+18	2021-04-29 14:00:06+00:00	Bond market agrees. Stonks not so much https://t.co/6pxCjNKSwZ	Financial
1.38777E+18	2021-04-29 14:00:00+00:00	Ethereum makes a new all-time high at $2,774 this morning after the European Investment Bank announced plans to issue its first-ever digital bond on the Ethereum Blockchain yesterday. https://t.co/VYnFlusN1E	Financial
1.38777E+18	2021-04-29 13:58:13+00:00	Are tax hikes inevitable? Read more in this week's market commentary. https://t.co/TKWqESB00J #HJSims #entirement #FinancedRight #Taxes #CorporateTax #IncomeTax #TaxHikes #Markets #Stocks #Bonds #InterestRates #Fed #Investments #DJIA #Munis #Treasuries	Financial
1.38777E+18	2021-04-29 13:57:40+00:00	Some are just selling products but I interacted with someone that was unaware many loans can be floating rate and thought rates should be higher to mitigate chasing yield in the stock market vs. bonds being dec. remunerative. https://t.co/Ftovu0V18D	Financial
1.38777E+18	2021-04-29 13:55:25+00:00	Question for me is when do the second order effects of reopening and climbing yields come home to roost. I feel the Fed has much less control over the bond market than we assume.	Financial
1.38777E+18	2021-04-29 13:54:28+00:00	Credit Suisse, Bank of America and Crédit Agricole were fined for illegally colluding on trades in government bond markets at the expense of their clients https://t.co/1IRFzX7DbW via @WSJ Wall Street is so deeply corrupt, the Regulators have a hard time keeping up!	Financial
1.38777E+18	2021-04-29 13:52:59+00:00	$GOLD UPDATE: #Gold drops to daily low as U.S. bond yields on the rise again and as trader/investor appetite remains upbeat amid stock market rally today. June gold down $7.70 at $1,766.90. #kitconews https://t.co/AY3O0fu5EO	Financial
1.38777E+18	2021-04-29 13:49:55+00:00	Wait, is the ex-Goldman salesman still pumping bonds or has he puked? There is only one time when bonds are a hold asset class: when equities are in a bear market. At all other times they are a trading asset only.	Financial
1.38777E+18	2021-04-29 13:49:40+00:00	Kenya’s Capital Markets regulator says it has seen renewed interest in the corporate bond market despite threats posed by COVID-19. https://t.co/hw0CpF2TLf.	Financial
1.38777E+18	2021-04-29 13:46:40+00:00	Surely, despite their interventions, the bond market isn't comfortable with the Fed letting it 'run hot' But for the Fed's keyboard, where would 10's be trading now? Our friend the copper/gold ratio suggests last time it was at these levels, 10's were 3% https://t.co/86kkMsRuG6	Financial
1.38776E+18	2021-04-29 13:40:52+00:00	$TLT: Another big hit this week after we bought $TLT puts at $141.00! Subs just booked profits on shorts for +52%, beautiful technical rejection of $141.00 channel resistance. Bond markets are becoming more volatile again, expecting this to spread throughout the broader market. https://t.co/C3SPBCmmy2	Financial
1.38776E+18	2021-04-29 13:38:26+00:00	I'm a broken record here but @FossGregfoss absolutely shreds on @saifedean latest Bitcoin Standard pod. This is a jam packed two hour discussion about the bond market and Bitcoin, and it's 🔥🔥🔥	Financial
1.38776E+18	2021-04-29 13:30:28+00:00	Credit Suisse, Bank of America and Crédit Agricole were fined for illegally colluding on trades in government bond markets at the expense of their clients https://t.co/TCZip3M2ID. Banks fined for market collusion involving the easily manipulated Libor rate.	Financial
1.38776E+18	2021-04-29 13:27:23+00:00	$JHCB NEW ARTICLE : An Active Corporate Bond ETF to Navigate Changing Market Conditions https://t.co/7wA920MTiK https://t.co/DJOgu8Qvct	Financial
1.38776E+18	2021-04-29 13:25:30+00:00	After a year of no markets at all, the much-loved and iconic I Heart Market makes a welcomed return, albeit in a smaller iteration, on Saturday, May 1 from 8:30am to 2pm at the Bond Shed Events Venue at the Point Waterfront in Durban. https://t.co/qCWqMTMPCI	Financial
1.38776E+18	2021-04-29 13:20:03+00:00	KRIS is the only default probability &amp; fixed income system which provides daily cross-validation between default probabilities, bond price &amp; spread https://t.co/0ZtjIyJ4nD Example: Senior fixed-rate non-call bonds in US market #credit #creditrisk #bonds https://t.co/7uempElFvm https://t.co/DOOcmiTsby	Financial
1.38776E+18	2021-04-29 13:20:03+00:00	KRIS is the only default probability &amp; fixed income system which provides daily cross-validation between default probabilities, bond price &amp; spread https://t.co/UXo6uqCr7N Example: Senior fixed-rate non-call bonds in US market #credit #creditrisk #bonds https://t.co/Gy0guXng2X https://t.co/DajqITvHg8	Financial
1.38776E+18	2021-04-29 13:19:04+00:00	Despite a rally in bond yields - US equity futures up this morning. Market seems to be starting to be comfortable with higher yields and buy Fed's view that inflation will be transitory.	Financial
1.38776E+18	2021-04-29 13:12:23+00:00	European Bond Markets: European Fund Managers must cease granting multi billion loans to already debt-heavy Ghana - Sign the Petition! https://t.co/dlLRf0vrDu via @Change	Financial
1.38776E+18	2021-04-29 13:06:47+00:00	There’s wisdom in the bond market https://t.co/ffQAhu94Kj	Financial
1.38775E+18	2021-04-29 13:01:54+00:00	Looking to step into the #bond market? PTBD uses a choreographed trend following strategy that aims to mitigate risk while finding higher yield for #fixedincome. On #InternationalDanceDay learn about PTBD’s moves: https://t.co/u7RkyfsxK3	Financial
1.38775E+18	2021-04-29 13:01:53+00:00	Allianz Strategic Bond fund, winner of the Bond Global GBP three- and five-year awards, share their insights into the strategies that have served them well in managing the fund in volatile markets #LipperFundAwards https://t.co/snj1cRHeWn https://t.co/MtBNNYxKzd	Financial
1.38775E+18	2021-04-29 13:01:53+00:00	Allianz Strategic Bond fund, winner of the Bond Global GBP three- and five-year awards, share their insights into the strategies that have served them well in managing the fund in volatile markets #LipperFundAwards https://t.co/CrqZ78CZhd https://t.co/daR91WzZO0	Financial
1.38775E+18	2021-04-29 12:59:22+00:00	The Analytical Overview of the Main Currency Pairs on 2021.04.29 #macro #forex #trading #investing #stocks #bonds #crypto #markets https://t.co/ce0Q1mFjpt	Financial
1.38775E+18	2021-04-29 12:59:21+00:00	Have The Global Markets Already Reached A “Critical Mass” In Terms Of Recovery? #macro #forex #trading #investing #stocks #bonds #crypto #markets https://t.co/imY4OxSs2d	Financial
1.38775E+18	2021-04-29 12:59:20+00:00	The Fed left the interest rate in the 0-0.25% range, and this number is likely to remain unchanged until the end of the year #macro #forex #trading #investing #stocks #bonds #crypto #markets https://t.co/T1fkR1w6zj	Financial
1.38775E+18	2021-04-29 12:59:20+00:00	Dovish Fed and big earnings surprises send US stocks to new records #macro #forex #trading #investing #stocks #bonds #crypto #markets https://t.co/5EWEFjBQsu	Financial
1.38775E+18	2021-04-29 12:57:04+00:00	$ES_F $NQ_F $GC_F $BTC #Futures #trading #stocks #investing #gold #bonds #stockmarket #markets #Bitcoin #bitcointrading Today's trading reports sent out at 8:56 AM (ET) 4/29/21 https://t.co/grsC1kkVl8	Financial
1.38775E+18	2021-04-29 12:55:29+00:00	🇺🇸 10-Year Treasury Futures CTAs appear to have paused in covering their short positions in 10-year US Treasury futures 👉 https://t.co/7lcQVu9A3x h/t @Nomura #markets #assetallocation #yield #yields #treasuries #bonds #bondmarket #investing https://t.co/YToFFoIk5t	Financial
1.38775E+18	2021-04-29 12:53:31+00:00	Ethereum (ETH) conitnues to rise hit new all-time highs. The biggest altcoin by market capitalization seems to have received a boost from the news of the launch of a 100-million-euro ($120.8 million) digital bond sale on its network by the European Investment Bank. https://t.co/KMVZGDsKoj	Financial
1.38775E+18	2021-04-29 12:51:55+00:00	You aren't talking to a lolbert or a chambercon. Society exists but has largely been slain in the name of atomized individualism and cracking organic social bonds for markets. Clinton was incorrect in that her "village" was global in scale and denied the importance of kinship. https://t.co/CKhYUnXGX5	Financial
1.38775E+18	2021-04-29 12:51:09+00:00	"If this thing really does keep collapsing, financial markets, your money, it's all worthless. It's a capitalism reset. I choose not to live my life believing that." March 18, 2020. Part 2 of 2. #stocks #bonds #commodities #investing #equities #crash https://t.co/eyb2yqe8wr	Financial
1.38775E+18	2021-04-29 12:49:14+00:00	European Bond Markets: European Fund Managers must cease granting multi billion loans to already debt-heavy Ghana - Sign the Petition! https://t.co/iyoK4az12z via @Change	Financial
1.38775E+18	2021-04-29 12:49:05+00:00	ETF Stream stories today: Investors replace core holdings with ESG ETFs https://t.co/hP5jHaPVe1 HSBC GAM appoints ETF capital markets head https://t.co/1OGA0UyIiy WisdomTree adds ethereum ETP https://t.co/0ZQ0THcG6e UBS AM bond ESG ETF hits $1bn assets https://t.co/TUTMn72YZ1 https://t.co/lCPC38lIio	Financial
1.38775E+18	2021-04-29 12:49:04+00:00	Calls for central banks green their monetary policy have grown louder in the West. China's central bank in 2018 has made such a change by favoring green bonds as collateral in their lending. What effects did this have on green bond markets? Register below to find out! https://t.co/GyUf9BecgM	Financial
1.38775E+18	2021-04-29 12:47:36+00:00	Market intraday rates/prices for benchmark Nigerian treasury bills and Federal Government of Nigeria bonds as of April 29, 2021. https://t.co/UoHzyMWnn5	Financial
1.38775E+18	2021-04-29 12:46:03+00:00	New Plays In The Municipal Bond Market https://t.co/tXcIsuhjEt #trademoneta #finance https://t.co/x8dOd6MOan	Financial
1.38775E+18	2021-04-29 12:45:50+00:00	New Plays In The Municipal Bond Market https://t.co/b0cf6BK7BU #trademoneta #finance https://t.co/enED64gCjo	Financial
1.38775E+18	2021-04-29 12:45:02+00:00	This allows you to put cash (after-tax money) into a policy that is invested in the stock market or bonds and grows tax-deferred https://t.co/i65rOUid69	Financial
1.38775E+18	2021-04-29 12:42:56+00:00	European Bond Markets: European Fund Managers must cease granting multi billion loans to already debt-heavy Ghana - Sign the Petition! https://t.co/kFTAM3HbCF via @Change	Financial
1.38775E+18	2021-04-29 12:39:34+00:00	An Active Corporate Bond ETF to Navigate Changing Market Conditions https://t.co/DJN9xGgX5h	Financial
1.38775E+18	2021-04-29 12:37:05+00:00	An Active Corporate Bond ETF to Navigate Changing Market Conditions https://t.co/KknTlRBrFQ	Financial
1.38775E+18	2021-04-29 12:36:56+00:00	Here comes the bond market pushing yields higher. They weren’t going to just sit there and take it from Powell without a response. https://t.co/fxfwef9X7Q	Financial
1.38775E+18	2021-04-29 12:32:41+00:00	I’m sure many have seen this but one thing that’s been overlooked to me is the team that covered this ... North America FIXED INCOME STRATEGY ... Could banks see staking yield as an alternative to the $100T bond market generating close to 0% yield? Era of the Internet Bond? https://t.co/KjzZS8eIw1	Financial
1.38775E+18	2021-04-29 12:31:49+00:00	Inflation is always and everywhere a monetary phenomenon. -Milton Friedman Not true. Supply constraints like food and energy in 1970s are part of it. Therefore the bond market glacier might be moving. Rates up prices down. Follow Kyla on Twitter. https://t.co/wT3cCaSM0z https://t.co/ydXrUB9xSe	Financial
1.38775E+18	2021-04-29 12:30:35+00:00	Traders note FCA ‘rebundling’ exposes misunderstanding of bond market https://t.co/rhPNTOm5Ok	Financial
1.38775E+18	2021-04-29 12:30:11+00:00	Ahead of some notable US economic data, the move up in yields continues. With this morning's move, the rise in yields this week now amounts to 10 basis points for 10-year US government #bonds. #markets #economy https://t.co/x3cIgvj2Iv	Financial
1.38775E+18	2021-04-29 12:27:12+00:00	New Plays In The Municipal Bond Market https://t.co/3DMBpxFdIC	Financial
1.38775E+18	2021-04-29 12:27:00+00:00	#German 10-year yield rises to highest since March 2020 at -0.20%, last up 3 bps on the day. #bonds	Financial
1.38774E+18	2021-04-29 12:25:56+00:00	The Talmud Portfolio, often translated to: "1/3 land 1/3 bonds 1/3 stock" is considered to be the most robust portfolio accrosss the most variety of markets throughout time. https://t.co/y1IFsvL3OL	Financial
1.38774E+18	2021-04-29 12:21:33+00:00	New Plays In The Municipal Bond Market: In times of low interest rates tax free Municipal bonds with a high coupon rate are prized instrument. The fact that they may be tied to a dog of a project does not have to be an obstacle to reviving their fortunes. https://t.co/hZftGQQGZs	Financial
1.38774E+18	2021-04-29 12:21:22+00:00	#US 10Y Treasury yield rises to 1.663%, the highest since April 13. #bonds https://t.co/QbZ1nM7hOq	Financial
1.38774E+18	2021-04-29 12:20:48+00:00	$2700 ETH🚀hits #ATH as market cap equals @PayPal's. The momentum for the latest push has come from an announcement from the #European Investment Bank which plans to launch a digital #bond sale on the #Ethereum network... 👀Read more: https://t.co/XiWV5bWEhU	Financial
1.38774E+18	2021-04-29 12:20:00+00:00	The 2021 stock market rally is not as concentrated as 2000 or 1929, but the setup is very similar to 1987. Please download the Matrix and view the Dividend Yield Cycle 1-4 Mean... Eric De Groot: Matrix Updated #Stocks #Bonds #Commodities #Bitcoin https://t.co/3qkPrgH7KH	Financial
1.38774E+18	2021-04-29 12:13:59+00:00	Why you should do the math to understand the differences between muni bonds, treasury bonds and the equity markets. Read more: https://t.co/00NmGJZvdQ Written by David Loesch of The DRL Group	Financial
1.38774E+18	2021-04-29 11:58:45+00:00	US 10y yield recovered the post-Powell slump, now back to 1.657% #TSY Markets are still making their minds, the bond markets especially.	Financial
1.38774E+18	2021-04-29 11:49:01+00:00	“Learn how to trade any instrument in any market”. #forex #fx #trading #wallstreet #money #traders #capital #invest #investment #investing #investor #charting #currency #options #bonds #futures #stocks #technicalanalysis #swingtrading #buyselltrade #technical #economics https://t.co/fK1aTLphEk	Financial
1.38774E+18	2021-04-29 11:46:45+00:00	Why do you flush the market with liquidity, buy bonds and run with negative rates for years now; risking a Celtic tiger across europe and increase inflation across the board (e.g. lumber &gt;500% YoY) instead of providing a framework that works without interventions? #AskECB	Financial
1.38773E+18	2021-04-29 11:43:10+00:00	We need higher rates. Powell won’t raise rates. That means its the bond market’s job now. https://t.co/EzUcr7KTyh	Financial
1.38773E+18	2021-04-29 11:35:04+00:00	#shares, #investing, #bonds, #equities, #stocks, #Fed, #FTSE, #Biden, #vaccines, #Amazon, #AstraZeneca, #ECB, #tax, #COP26, #climate, #TikTok, #Ocado, #Daimler 💭 @GarryWhite looks at the market-moving events that have shaped equity markets last week 👉 https://t.co/Jd1dl4Oeqe https://t.co/pSIBfuZRD8	Financial
1.38773E+18	2021-04-29 11:33:20+00:00	PGIM High Yield Bond Fund Inc Shares Close in on 52-Week High - Market Mover https://t.co/9un7yxfEAl $ISD #stockmarket #kwhenfinance	Financial
1.38773E+18	2021-04-29 11:29:36+00:00	Just listened to the podcast of @saifedean and @FossGregfoss talk about the Bond market and Bitcoin. I learned more in 2 hours than being 2 years at university.	Financial
1.38773E+18	2021-04-29 11:23:53+00:00	#PreMarket #Finance #Markets #Investing #investment #Trading #Trade #Stocks #Equities #EquityIndexes #Futures Chart TF 15M #Currency #FX #Forex #Crypto #Bitcoin #blockchain $BTC #BTC #Equity #Stocks #Indexes #USTreasury #Bonds #Energy #CrudeOil #Oil #Metals #Gold https://t.co/ePvRNpjIff	Financial
1.38773E+18	2021-04-29 11:22:00+00:00	#Economy #Argentina #Inflation Central Bank’s fight against inflation is upending the local bond market and squeezing government finances. by Ignacio Olivera Doll, Bloomberg https://t.co/jiqeNksLdf	Financial
1.38773E+18	2021-04-29 11:15:00+00:00	The corporate bond market has been flashing other red lights. https://t.co/nXnvZ68IPs	Financial
1.38772E+18	2021-04-29 11:05:03+00:00	We believe the key to understanding how the markets will want to react to the continued extreme easy money policies lies in the reaction of Bonds, Precious Metals, Oil, and the Transportation Index. MORE https://t.co/bJ6vwFERD2	Financial
1.38772E+18	2021-04-29 10:54:38+00:00	Morgan Stanley continues bank deluge as diversity firms reach for higher ground The US bulge bracket bonanza continued to surge in the primary markets as Morgan Stanley, BNY Mellon and PNC... Read the full report here: https://t.co/sB6pPG4dYW #MorganStanley #Bonds #USD https://t.co/jpZkriCwxE	Financial
1.38772E+18	2021-04-29 10:46:00+00:00	YIELDS on the central bank’s term deposits inched down on Wednesday on flows from the April deadline of tax payments and following the government’s return to the global bond market. READ: https://t.co/ULjS9To3tt https://t.co/hcgk3yNpDN	Financial
1.38772E+18	2021-04-29 10:44:23+00:00	It's not advisable to put all your eggs in one basket. #bsbevolution #bsb #brokerage #broker #bonds #markets #finance #investmenttips #investment #Ghana #ghanabusiness https://t.co/Wqqs11BPsJ	Financial
1.38772E+18	2021-04-29 10:28:08+00:00	🇪🇺 🇺🇸The 'junk-bond' boom in the US and Europe! 🟥 Some of the companies and governments in the developing world hardest hit by pandemic shutdowns are racing back to debt markets in the U.S. and Europe. #euro #dollar #eurusd #news https://t.co/2aDoZ8Kb4A	Financial
1.38771E+18	2021-04-29 10:12:41+00:00	Basically, US yields are saying: We make our own rules. The bond market vs. the Fed. Bring it on!	Financial
1.38771E+18	2021-04-29 10:10:08+00:00	🎉500,000 Bonds on the Cbonds Site The number of bonds on the Cbonds website now exceeds 500,000. The Cbonds database covers all segments of international and local bond markets. Read on: https://t.co/GiNYDixr0f https://t.co/wb8i5KM5fq	Financial
1.38771E+18	2021-04-29 10:00:27+00:00	The Inter-American Development Bank (IDB) Monday said it would virtually launch the Green Bond Transparency Platform (GBTP) , an innovative digital tool that brings greater transparency to the Latin America and the Caribbean green bond market. https://t.co/S6KaI6AyRe https://t.co/rqGjuoGtWk	Financial
1.38771E+18	2021-04-29 09:53:37+00:00	SBP Invites Primary Dealer Applicants for Investment Bonds and Market Treasury Bills #SBP #pds #StateBankofPakistan #pakistaninvestment #dealersystem #writepure https://t.co/f4SW4QaVRu https://t.co/KFnTtph1SA	Financial
1.38771E+18	2021-04-29 09:52:35+00:00	Finally @GoldenPiTech we can directly enter our demat id and use UPI to buy. Good step to finally democratise bond market to normal investors #bonds #fixedincome https://t.co/h2UQg7t8aD	Financial
1.38771E+18	2021-04-29 09:48:08+00:00	MTS is delighted to join @euronext creating the leading pan-European market infrastructure, connecting local economies to global markets. With MTS, Euronext will operate the leading European government bonds trading platform, providing the full scope of fixed income products. https://t.co/OSLzqpZEk2	Financial
1.3877E+18	2021-04-29 09:39:02+00:00	Scary CPI model of the day. Fed says “transitory”, not to worry. Will bond markets take breakevens up again? https://t.co/8G1b5g5Fnh	Financial
1.3877E+18	2021-04-29 09:38:35+00:00	the difference of bonds and stocks is stocks appreciate in value and can be sold in the open market later on while bonds are being paid with interest over time THE BEATS REBORN #BTOB_BURN_THE_STAGE #BTOB #비투비 @OFFICIALBTOB	Financial
1.3877E+18	2021-04-29 09:20:49+00:00	#USDJPY Market report Post #FOMC #USD downfall stalls amid a goodish pickup in the US bond yields. The risk-on mood undermined the safe-haven #JPY and provided an additional lift. #USDJPY around 109. #forex #stocks #commodities #crypto https://t.co/wr1y5EvQal	Financial
1.3877E+18	2021-04-29 09:20:03+00:00	KRIS is the only default probability &amp; fixed income system which provides daily cross-validation between default probabilities, bond price &amp; spread https://t.co/UXo6uqCr7N Example: Senior fixed-rate non-call bonds in US market #credit #creditrisk #bonds https://t.co/Gy0guXng2X https://t.co/OO8qs93OH9	Financial
1.3877E+18	2021-04-29 09:20:03+00:00	KRIS is the only default probability &amp; fixed income system which provides daily cross-validation between default probabilities, bond price &amp; spread https://t.co/0ZtjIyJ4nD Example: Senior fixed-rate non-call bonds in US market #credit #creditrisk #bonds https://t.co/7uempElFvm https://t.co/dqYkvbtx8Z	Financial
1.3877E+18	2021-04-29 09:08:41+00:00	Denmark’s biggest pension fund lost almost $200 million on its investment portfolio after its exposure to bond markets backfired https://t.co/cGIQfaH4UU	Financial
1.38769E+18	2021-04-29 09:02:05+00:00	Pre Powell, 10yr: 131'28 Powell: "Inflation is transitory, it's all supply bottlenecks which will be resolved soon. I will not even begin thinking about tapering. And my dear Bond Market: if you have any worries about anything, I will personally blow you. 12 hrs later: 131'28	Financial
1.38769E+18	2021-04-29 08:50:53+00:00	India: Market #Indicators: $INR in ₹74.0x handle. Bond #Yields 10Y 0585.GS2030 ↓-17.4 bps to 6.0538%; #Nifty ▲+0.14% 14,885.60 #Sensex ▲+0.07% 49,771.71 #IndiaVIX ▲+2.87% 23.23 https://t.co/HvAhLBgzZl	Financial
1.38769E+18	2021-04-29 08:44:42+00:00	“Instead of benefiting the real economy, this liquidity is fueling inflation in financial assets, creating a number of bubbles in the equity, bond, real estate, cryptocurrency or art markets - the so-called "everything bubble". https://t.co/5LrGaaus2e	Financial
1.38769E+18	2021-04-29 08:42:11+00:00	Rolling out Green Mortgages for climate-friendly house improvements. Cut emissions, save money, create jobs. Results in a new multi-trillion green bond market. A how-to guide https://t.co/4tB3TSLAbA #lending #mortgages #HVAC #insulation #Biden #US #buildings #renovation #ESG https://t.co/8LGiCr6DtN	Financial
1.38768E+18	2021-04-29 08:27:01+00:00	Denmark’s biggest pension fund loses almost $200 million on its investment portfolio after its exposure to bond markets backfired https://t.co/fvGeRMvtYS	Financial
1.38768E+18	2021-04-29 08:26:57+00:00	Bank of America says BOE likely to taper bond purchases in May. #BOE #UK #bonds	Financial
1.38768E+18	2021-04-29 08:00:53+00:00	In this episode of #CapitalMarketsView, Taron and Chris discuss the very high volumes of issuance in the #leverage loan and high yield bond markets, the mix between new M&amp;A and buyouts vs refis/recaps, along with new #CLO issuance and more: https://t.co/d0BgFqc0bz https://t.co/9jXrgpu5x0	Financial
1.38768E+18	2021-04-29 08:00:02+00:00	Bond Report: U.S. Treasury yields rise before $62 billion debt auction News Source: @MarketWatch For More Trending Finance News, Please visit: https://t.co/8oqUfE5GXQ #Markets #Trade #Debt https://t.co/QSjmpcL5ox	Financial
1.38768E+18	2021-04-29 07:58:08+00:00	WATCH: How global inflation fears have spooked the bond market https://t.co/dGZvWf1dXN	Financial
1.38768E+18	2021-04-29 07:58:04+00:00	Beijing's Squeeze on Fragile Real-Estate Developers Is Getting Real: Broad bank lending to the real-estate sector, and developers’ access to bond markets, are both being squeezed. The companies are increasingly dependent on large deposits from home buyers. https://t.co/IrwtbJzyeH https://t.co/M7kL7OqkId	Financial
1.38768E+18	2021-04-29 07:56:54+00:00	Credit, Equity, The Bond Market, Inflation, and The Fed's Tools | Greg Foss https://t.co/Z8CWGxHxwS μέσω @YouTube	Financial
1.38768E+18	2021-04-29 07:50:03+00:00	Led by Paola Leocani, our debt capital markets team in Milan has advised the dealers and co-dealers on the new €5.48bn issuance of BTP Futura - the first ever sovereign bond for a COVID-19 vaccination programme! Read more: https://t.co/lBFuuPyJ0G #COVID19 https://t.co/InwLUc5KAn	Financial
1.38768E+18	2021-04-29 07:49:01+00:00	SBP Invites Primary Dealer Applicants for Investment Bonds and Market Treasury Bills https://t.co/3XfwmW4zwZ	Financial
1.38767E+18	2021-04-29 07:38:41+00:00	Denmark’s biggest pension fund lost almost $200 million on its investment portfolio after its exposure to bond markets backfired https://t.co/o2MSfYLJcS	Financial
1.38767E+18	2021-04-29 07:38:12+00:00	TheCryptoDog: RT @readDanwrite: Text from a bond trader friend at a major bank: “This strikes me as monumentally important. The bond market is antique in many ways and blockchain is basically a perfect model for how bonds should be created/settled/traded… https://t.co/MZWJY8ZXqc	Financial
1.38767E+18	2021-04-29 07:18:48+00:00	Fears of a selloff in China’s sovereign bond market this month have proved wrong. Instead of surging higher, benchmark 10-year yields are comfortably below their half-year average, thanks to a slowdown in debt issuance by municipal authorities. https://t.co/zqSTTkIOmx	Financial
1.38767E+18	2021-04-29 07:17:50+00:00	Denmark’s biggest pension fund lost almost $200 million on its investment portfolio after its exposure to bond markets backfired https://t.co/KvGs07SacT	Financial
1.38767E+18	2021-04-29 07:15:57+00:00	Stocks, U.S. Futures Steady as Bond Selloff Pauses: Markets Wrap https://t.co/AyIfYLCcYS	Financial
1.38766E+18	2021-04-29 07:02:30+00:00	A few thoughts... 1) The Fed isn't yet impressed by good US data; transitory, the magic word. 2) The USD's peers can be glad that the Fed doesn't want to talk about tapering. 3) Bond markets may start revolting if US macro figures keep improving noticeably.	Financial
1.38766E+18	2021-04-29 06:59:18+00:00	#hslresearch- Government bond yields traded lower during the week on optimism that RBI may not allow bond yields to rise sharply. Get the weekly analysis of the #MutualFund and #Debt market in the Mutual Fund Weekly Report: https://t.co/ViL8oRJE0P #Bond #borrowing https://t.co/4KZoaPQMmG	Financial
1.38766E+18	2021-04-29 06:51:51+00:00	Nearly 20% of USD was printed in the last year and USD has been around for 200+ years. There will be short term hyper inflation. Looks like market is trusting the fed again as bond yields do not spike in spite of this looming reality. Interest rates will remain where they are	Financial
1.38766E+18	2021-04-29 06:46:45+00:00	Fed upgrades forecasts without alarming bond market https://t.co/lMBolvXNBG	Financial
1.38766E+18	2021-04-29 06:30:20+00:00	𝗬𝗮𝗻𝗴 𝗫𝘂, from 𝗞𝗿𝗮𝗳𝘁 𝗛𝗲𝗶𝗻𝘇 interviewed 𝗗𝗼𝘂𝗴𝗹𝗮𝘀 𝗧𝗿𝗼𝗽𝗽 from 𝗕𝗼𝗼𝗸𝗶𝗻𝗴 𝗛𝗼𝗹𝗱𝗶𝗻𝗴𝘀 on his strategic ways of issuing bonds to capital markets at #CTWeek. 𝗥𝗲𝗴𝗶𝘀𝘁𝗲𝗿 to listen live or on demand: https://t.co/odYbYfEE4T https://t.co/4jwUoRtnur	Financial
1.38766E+18	2021-04-29 06:29:57+00:00	𝗬𝗮𝗻𝗴 𝗫𝘂, from 𝗞𝗿𝗮𝗳𝘁 𝗛𝗲𝗶𝗻𝘇 interviewed 𝗗𝗼𝘂𝗴𝗹𝗮𝘀 𝗧𝗿𝗼𝗽𝗽 from 𝗕𝗼𝗼𝗸𝗶𝗻𝗴 𝗛𝗼𝗹𝗱𝗶𝗻𝗴𝘀 on his strategic ways of issuing bonds to capital markets at #CTWeek. 𝗥𝗲𝗴𝗶𝘀𝘁𝗲𝗿 to listen live or on demand: https://t.co/jSVMi4olL6 https://t.co/VRwzyvuz4O	Financial
1.38765E+18	2021-04-29 06:17:55+00:00	Climate Bonds Initiative, supported by #HSBC, launched the ASEAN Sustainable Finance State of the Market 2020 report, outlining regional and market developments covering green, social, and sustainability debt. Read more here: https://t.co/XLjPP2eDzy https://t.co/YytDvTgc74	Financial
1.38765E+18	2021-04-29 06:13:30+00:00	Corporate bonds bonds have too much discretion in valuations, says @anubhavary in the markets series pointing out peculiarities of #InvestingInindia https://t.co/Jkh5eeoqcF	Financial
1.38765E+18	2021-04-29 06:08:46+00:00	#Very #High #Bond #Tape Market Data Analysis 2021-2027 | 3M, Nitto, Tesa, Scapa, Saint Gobain, Teraoka https://t.co/t2RNMo11mM https://t.co/jo72gxj7WE	Financial
1.38765E+18	2021-04-29 06:03:55+00:00	BOND ISSUE GUIDELINES | CHINA The Shenzhen and Shanghai exchanges published guidelines to tighten the approval of bonds issued on the exchanges by corporates and non-bank issuers. https://t.co/vJv0PZvfcn #bondalerts #bonds #Markets	Financial
1.38765E+18	2021-04-29 06:03:11+00:00	BOEING Boeing reported a net loss of $561mn in Q1 on revenues of $15.2bn as it struggled with production issues https://t.co/Si5ExjIX6E #bondalerts #bonds #Markets	Financial
1.38765E+18	2021-04-29 06:03:03+00:00	APPLE Apple reported a strong Q1 with a 54% jump YoY in revenues to $89.6bn, a new March quarter record. https://t.co/BP6E9tQznr #bondalerts #bonds #Markets	Financial
1.38765E+18	2021-04-29 06:00:55+00:00	Bond Prices 28-Apr-2021 https://t.co/AUFYdFL2hk #bonds #bondprices #bondmarket #Finance #investments #Kenya	Financial
1.38764E+18	2021-04-29 05:42:15+00:00	What happens if we have a #recession &amp; or the RBA loses control of the bond markets &amp; rates spike higher??? No need to fear the federal budget deficit https://t.co/YUQRV3GwaK https://t.co/mff7EPEyyD	Financial
1.38764E+18	2021-04-29 05:40:00+00:00	"Powell stressed that the Fed would need to see more evidence of sustained and substantial improvements in the job market and the overall economy before it would consider reducing its bond purchases." https://t.co/0oEpOsF0TQ	Financial
1.38764E+18	2021-04-29 05:15:12+00:00	U.S. large company stocks returned twice as much as foreign stocks and 10 times as much as intermediate-term bonds. https://t.co/ZEjhPEoDmn https://t.co/bdouHP1VxZ	Financial
1.38763E+18	2021-04-29 05:07:06+00:00	Here’s one way the federal government could help America’s black colleges and universities: expand the market for their tax-exempt bonds https://t.co/yUOD0lu2sh	Financial
1.38763E+18	2021-04-29 04:47:07+00:00	The Henan government seems to be concerned about the potential effect of bond-market instability on the ability of local companies to raise funds. The November 10 default of Yongcheng Coal, one of its own SOEs, was a major step in setting off... https://t.co/iq19XH3LIB	Financial
1.38763E+18	2021-04-29 04:29:24+00:00	Today, in order to help students understand the 18c financial revolution, I ended up providing a basic financial literacy lesson in stocks, bonds, and the stock market. One student said she learned more from me than from her Econ classes. 😳🤣🤣🤣	Financial
1.38762E+18	2021-04-29 04:12:19+00:00	Despite some of Jay Powell's comments yesterday about no need at the moment to make any changes to policy, we are at an interesting point today, even with bond yields (and before we talk about potentially overtly higher inflation that will worry the bond market more) https://t.co/BTsaGzCdFm	Financial
1.38761E+18	2021-04-29 03:48:49+00:00	Credit, Equity, The Bond Market, Inflation, and The Fed's Tools | Greg Foss https://t.co/eoRzmOAjJo	Financial
1.38761E+18	2021-04-29 03:43:42+00:00	Absurdity of Financial markets can be gauged from the fact that #nifty50 hitting highs , bond yields decreasing, Rupee appreciating and guess what People dying.	Financial
1.38761E+18	2021-04-29 03:40:10+00:00	Fears of a selloff in China’s sovereign bond market this month have proved wrong https://t.co/whciqqGGSM	Financial
1.38761E+18	2021-04-29 03:38:14+00:00	A Topline Securities note on Friday pointed out that the bond yields in the secondary market had come down by 12-65pps from March 11, suggesting the market’s view that the new Covid-19 wave could potentially delay a hike in the rates. https://t.co/nMH7vuZSTz	Financial
1.38761E+18	2021-04-29 03:37:07+00:00	One small step towards preparing markets for reducing bond buying and/or raising interest rates. Still a long way ahead. https://t.co/ULBv0Rtinj	Financial
1.38761E+18	2021-04-29 03:30:32+00:00	SPAC Surge Pumps Up Junk-Bond Market. https://t.co/YOLiKTJgOs https://t.co/KWLBF8hb46	Financial
1.38761E+18	2021-04-29 03:23:08+00:00	Omani state energy company OQ and Abu Dhabi Ports are set to issue bonds in their first foray into the international fixed-income market https://t.co/ofGo9sCaG0	Financial
1.38761E+18	2021-04-29 03:19:52+00:00	🐂 📈 Ethereum Surges After News Of $121M Bond From EU Investment Bank | - Digital Market News #ETH https://t.co/7jMNbJUo8y	Financial
1.38761E+18	2021-04-29 03:18:48+00:00	#Ask moneypurse @Moneypurseadv Sai garu, Gm Q1 Can you pls explain in-depth details about Bond buying by FED and how it will be positive to the stock market? Q2 What is the tenure of these Bonds, After the tenure will the stock market correct due to lack of liquidity. Thanks sir	Financial
1.38761E+18	2021-04-29 03:15:48+00:00	#SouthEastern Pre Market ~ #Nifty continue with its gains, monthly derivative expiry today, volatility in second half expected. ~ Global markets firm after US Federal Reserve held interest rates and its monthly bond-buying program steady. ~ RIL - Aramco deal back on table. https://t.co/4QQlRfx6vy	Financial
1.38761E+18	2021-04-29 03:15:04+00:00	[Video] Agent Jane Bond wants you to know about the basics of the #bond #market. https://t.co/Snsgx4u77v	Financial
1.38761E+18	2021-04-29 03:12:16+00:00	A Topline Securities note on Friday pointed out that the bond yields in the secondary market had come down by 12-65pps from March 11, suggesting the market’s view that the new Covid-19 wave could potentially delay a hike in the rates. https://t.co/j9JcKqtFed	Financial
1.3876E+18	2021-04-29 02:57:39+00:00	Short U.S. and UK bonds as market indecision comes to an end, analysts say https://t.co/DCZxEMDxc4	Financial
1.3876E+18	2021-04-29 02:43:50+00:00	GM *MARKET BROKEOUT* U.S was lackluster yesterday after the Fed unchanged int rates&amp; monthly bond-buying program which signify that they r going support for the recovery.Commodity r in strong swing &amp; china changed its Steel export tariff. Indian Covid cases continue to rise	Financial
1.3876E+18	2021-04-29 02:35:55+00:00	Only bond market vigilantes can save the bears 🐻 which won’t be able to sleep tonight while london front runs 4220 tonight $SPX	Financial
1.38759E+18	2021-04-29 02:16:40+00:00	FEMSA Announces Successful Sustainability Linked Bond Issuances in the Euro Market $BMV:FEMSAUBD $FMX https://t.co/K4dVdfkAPL	Financial
1.38759E+18	2021-04-29 02:04:17+00:00	We have tweaked some of our tactical views given significant market moves. Yet there are two key dynamics that shape our pro-risk stance: 1. A powerful economic restart is underway; 2. New central bank frameworks that are likely to cap bond yield rises https://t.co/s9uAcexPov https://t.co/z4EqUOu6Kx	Financial
1.38759E+18	2021-04-29 01:59:56+00:00	Monday 100B. Tuesday 142B. Wednesday 166B. The Fed is very busy in the REVERSE REPO market. Are they trying to control inflation here to keep interest rates in bond yields at bay....yield curve control before saying yield curve control? Hey I could be wrong, dead wrong :)	Financial
1.38759E+18	2021-04-29 01:57:38+00:00	Does Powell view the entire bond market, literally every loan in the world “too big to fail” https://t.co/hH6rtlNcdc https://t.co/84i9PG1UWa	Financial
1.38759E+18	2021-04-29 01:56:18+00:00	“In today’s market, where can you find a bond, Treasury bill, or certificate of deposit that matches the interest on your mortgage?” The Mathematical Reason for Paying Down a Mortgage Early https://t.co/lxbpCp5jQp via @financialplgrm	Financial
1.38759E+18	2021-04-29 01:50:26+00:00	Here’s one way the federal government could help America’s black colleges and universities: expand the market for their tax-exempt bonds https://t.co/OA6MDwfgXo	Financial
1.38758E+18	2021-04-29 01:44:42+00:00	Consistent with market expectations, the Fed maintained policy stability at the April FOMC meeting, that is, maintaining the near-zero benchmark interest rate target unchanged, and the monthly bond purchase scale of US$120 billion is also unchanged. https://t.co/hTTKhF3Lpx	Financial
1.38758E+18	2021-04-29 01:34:29+00:00	free shit for you and you and you.. nevermind the bond market and real inflation rate :)	Financial
1.38758E+18	2021-04-29 01:27:28+00:00	GWM Advisors LLC Buys 515,966 Shares of iShares Core Total USD Bond Market ETF (NASDAQ:IUSB) https://t.co/NRYlLFu6Z4	Financial
1.38758E+18	2021-04-29 01:22:21+00:00	Fears of a selloff in China’s sovereign bond market this month have proved wrong https://t.co/O9Rw3PukYE via @markets	Financial
1.38757E+18	2021-04-29 01:00:15+00:00	The Federal Open Market Committee left its benchmark rate unchanged in the range of 0% to 0.25% and maintained its monthly pace of bond buying at $120 billion "Supportive for Gold And Silver"	Financial
1.38757E+18	2021-04-29 01:00:07+00:00	[Video] Agent Jane Bond wants you to know about the basics of the #bond #market. https://t.co/T94PHTAdvq	Financial
1.38757E+18	2021-04-29 01:00:00+00:00	#Economy #Argentina #Inflation Central Bank’s fight against inflation is upending the local bond market and squeezing government finances. by Ignacio Olivera Doll, Bloomberg https://t.co/jiqeNkbalH	Financial
1.38757E+18	2021-04-29 00:59:08+00:00	Mutual Fund Top Trumps – Emerging market bonds @FundAsia @fundasia https://t.co/PYI1KHSQOG	Financial
1.38757E+18	2021-04-29 00:50:34+00:00	Here’s one way the federal government could help America’s black colleges and universities: expand the market for their tax-exempt bonds https://t.co/XA670Ayotj	Financial
1.38757E+18	2021-04-29 00:41:39+00:00	$F #Ford Motor Company Valens Credit Weekly Insights - 2021 04 28: Valens Credit Research team highlights F which has a compelling bond offering that we believe the market is currently mispricing, with strong fundamentals, favorable… https://t.co/tjruLVd7sb #equity #stocks	Financial
1.38756E+18	2021-04-29 00:30:13+00:00	Global Sustainable Debt- State of the Market 2020 report. @ClimateBonds flagship publication. Green bonds ($290bn) Social Bonds ($249bn) Sustainability Bonds ($159bn) for a record $700bn year. Media Release: https://t.co/YucWBqlIPx… #greenbonds #socialbonds #sustainabilitybonds https://t.co/BkrT7DEbAd	Financial
1.38756E+18	2021-04-29 00:30:03+00:00	Powell stressed that the Fed would need to see more evidence of sustained and substantial improvements in the job market and the overall economy before it would consider reducing its bond purchases. Full Story: https://t.co/aeZKiwWd2w https://t.co/8o0Tj9sD2B	Financial
1.38756E+18	2021-04-29 00:18:55+00:00	They broke the bond markets &amp; they’re sort of proud of it? https://t.co/xUDnIXiXQc	Financial
1.38756E+18	2021-04-29 00:16:00+00:00	Credit, Equity, The Bond Market, Inflation, and The Fed's Tools | Greg Foss https://t.co/cxNvRByRZU via @YouTube	Financial
1.38756E+18	2021-04-29 00:14:23+00:00	https://t.co/WuLwT1954u "According to the EIB, benefits from such bond digitalization include reducing fixed costs and costs from intermediaries, improved market transparency, and quicker settlement speed."	Financial
1.38756E+18	2021-04-29 00:00:01+00:00	MSCI Emerging Markets Index (#EEM) closed at highest since March 1 post #Fed, liking bond yield declines #EMXC (EEM ex China) clearly outperforming, hit record high, but breakout not inspiring given the Doji Chinese stocks weighed by less-dovish #PBOC, govt. woes over bubbles https://t.co/5b9HrotjDi	Financial
1.38756E+18	2021-04-28 23:57:17+00:00	Asia Stocks to Edge Higher; Bonds Gain After Fed: Markets Wrap https://t.co/WiP41LPUxu	Financial
1.38755E+18	2021-04-28 23:51:03+00:00	In the first quarter of 2021, Chinese issuers sold green bonds worth $15.7 billion, overtaking the United States as the largest market for green bonds. https://t.co/cio2pSZvdc @BrookingsInst	Financial
1.38755E+18	2021-04-28 23:46:07+00:00	Fears of a selloff in China’s sovereign bond market this month have proved wrong https://t.co/ZrLoDr3GRX	Financial
1.38755E+18	2021-04-28 23:36:18+00:00	Fears of a selloff in China’s sovereign bond market this month have proved wrong https://t.co/Em7aqUBQl8	Financial
1.38755E+18	2021-04-28 23:30:18+00:00	Going back to the till: Series B | Stocks and bonds | Finance &amp; Capital Markets | Khan Academy https://t.co/FI3qHjKdU7	Financial
1.38755E+18	2021-04-28 23:30:01+00:00	Credit, Equity, The Bond Market, Inflation, and The Fed’s Tools | Greg Foss #economicsopinions #markmoss #usnews #IdiotPM https://t.co/AeYXwZfKBW	Financial
1.38755E+18	2021-04-28 23:25:49+00:00	One of these are wrong, and it's never the bond market https://t.co/tgyIdsMbuK	Financial
1.38755E+18	2021-04-28 23:12:32+00:00	central banks bond buying can threaten them. Bond prices move in inverse proportion to interest rates or yields. In a rising rate environment, bondholders will witness their principal value erode; in a declining rate environment, the market value of their bonds will increase.1/2	Financial
1.38755E+18	2021-04-28 23:12:03+00:00	ICYMI — 'Excellent' bond market could help Oklahoma's new utility securitization plan| #bankers #bonds #utilities https://t.co/JAEAAMedfq	Financial
1.38754E+18	2021-04-28 23:05:52+00:00	the covid era cashless digital currency will be issued without incurring interest rates or a debt in currency minting and will let government deliver some kind of universal basic income which they could not have minted in an interest rate based sovereign bond market.	Financial
1.38754E+18	2021-04-28 23:02:35+00:00	if secondary market is forcing interest rates to rise this means the bond price moves south as the rates go north and so bond holders see their principal investment eroded e.g. $100 per bond eroded to $99 by rate rise. If cent bank holds $200 billion of bond,loss= 1%/$20 mill	Financial
1.38754E+18	2021-04-28 23:00:15+00:00	Sutter Health's chief financial officer detailed the financial challenges that the Sacramento-based health system faced last year in a call with bond market investors.​ https://t.co/132F1iA7iL	Financial
1.38754E+18	2021-04-28 22:58:48+00:00	'Absolute return bond funds tend to outperform conventional bond funds in times of significant increases in bond yields' - GSFM's Stephen Miller talking rising rates &amp; implications for bond funds with @MstarAus #bonds #investing #markets #rates https://t.co/J8KxTdD02q https://t.co/YOKcVRIf2O	Financial
1.38754E+18	2021-04-28 22:56:34+00:00	dangers for central banks in buying government auction to supress interest rates is they themselves get trapped as bonds are traded on a secondary market too and price and rate moved by that market which can erode central bank principal as rates rise inverse to price 1/2	Financial
1.38754E+18	2021-04-28 22:53:34+00:00	this is quite an interesting read on the US government bond market. https://t.co/PfUHo8nGXO	Financial
1.38754E+18	2021-04-28 22:38:49+00:00	Fears of a selloff in China’s sovereign bond market this month have proved wrong https://t.co/8eelj1XkfG	Financial
1.38754E+18	2021-04-28 22:38:04+00:00	I guess this shouldn't come as a major surprise, but the chances of the Turkish government defaulting on its foreign debt seems pretty high. At least, that's what the bond market is saying. Albeit foreign holidays should be great value - ie once we're all allowed to visit. https://t.co/CAX8c2JwfA	Financial
1.38754E+18	2021-04-28 22:37:49+00:00	a study of the bond market yield curve and repo blow up in 2019 show covid is a orchestrated intentional attack on communities by their own governments	Financial
1.38754E+18	2021-04-28 22:37:14+00:00	#stockmarket #inflation #consumerdata #federalreserve #usdollar #bondmarket #financialmarkets #capitalmarkets https://t.co/04pc60Actl	Financial
1.38754E+18	2021-04-28 22:33:49+00:00	the yield curve inversion was act 2 of the great financial crisis of 2008 and signals the death throes of the bond market governments depend on for their gambling that has totally trapped them and their central bank and been impetus for covid, cashless, China style digital $£	Financial
1.38753E+18	2021-04-28 22:27:17+00:00	Asia Stocks to Edge Higher; Bonds Gain After Fed: Markets Wrap https://t.co/DYhDQoazBJ	Financial
1.38753E+18	2021-04-28 22:16:32+00:00	Bond market cartel via Bloomberg chatroom. https://t.co/mYabkc3kh9	Financial
1.38753E+18	2021-04-28 22:09:22+00:00	Oman’s state-held energy company OQ looks to sell assets and tap the international debt market in order to fund its planned US$7.9 billion expenditures over the next five years, Bloomberg News reported on Wednesday, quoting a bond prospectus it had seen. https://t.co/4aDwxxyNxq	Financial
1.38753E+18	2021-04-28 22:06:18+00:00	Fears of a selloff in China’s sovereign bond market this month have proved wrong https://t.co/FR3VRIQ7i6	Financial
1.38753E+18	2021-04-28 22:02:47+00:00	US 3-month Treasury Bill yield has slipped back down into negative territory as the Fed keeps financial conditions dangerously loose. Makes it hard for USD to gain traction.. #FX #markets #bonds https://t.co/5Yt1OWYDWa	Financial
1.38753E+18	2021-04-28 22:01:16+00:00	Could there be a rebound in bond markets? Ameriprise Head of Fixed Income Brian Erickson summarizes the outlook, including potential risks and drivers to consider within a diversified bond investment strategy. https://t.co/36XoqqukWN	Financial
1.38753E+18	2021-04-28 22:01:12+00:00	covid is a sovereign debt crisis after failed QE and negative interest rates stunts of 2008 and 2014 took rates so low Japan and EU now have illiquid bond markets and only their central banks buy government debt as nobody wants it.. so covid and mint non interest based digi $£	Financial
1.38753E+18	2021-04-28 22:01:12+00:00	Wednesday PM: ✅ Mortgage rates improved as bond market closed nicely in the GREEN @ $100.78, +15bp. 💰	Financial
1.38753E+18	2021-04-28 22:00:39+00:00	SPAC Surge Pumps Up Junk-Bond Market: https://t.co/BJj3m0Wn3p	Financial
1.38753E+18	2021-04-28 22:00:25+00:00	Higher-yielding corporate bonds and emerging market debt could benefit from economic growth and offer investment opportunities, says Chief Market Strategist Stephen Dover. Here’s why: https://t.co/Nvz5x8hVYP	Financial
1.38753E+18	2021-04-28 22:00:00+00:00	Usually, kapag umaarangkada ang stocks, chill naman si bonds. Kapag si bonds naman ang gumaganda, relax naman si stocks. Creating a healthy portfolio means you are invested in instruments that behave differently to temper the risks from investing during bull and bear markets. https://t.co/6uEouqbtQL	Financial
1.38753E+18	2021-04-28 21:56:38+00:00	$BOND: I think most people are excited for the growth of the primary use case. I'm more excited about their upcoming volatility derivatives. The addressable market size between Smart Yield and Smart Alpha is what's going to put BarnBridge past the 100x mark.	Financial
1.38753E+18	2021-04-28 21:56:32+00:00	Asia Stocks to Edge Higher; Bonds Gain After Fed: Markets Wrap $JPM $MSFT $GOOGL $FB $AAPL https://t.co/Iw7igJ5a3p	Financial
1.38753E+18	2021-04-28 21:56:23+00:00	Some nice details in here on the @EIB "bond tokens" issued yesterday. Not just a bond .. but it uses a CBDC and other innovations "The EIB believes that the digitalisation of capital markets may bring benefits to market participants in the coming years" https://t.co/oFMobMxQzV	Financial
1.38752E+18	2021-04-28 21:45:22+00:00	Drew O'Neil discusses fixed income market conditions and offers insight for bond investors. https://t.co/6LZZqvNsft	Financial
1.38752E+18	2021-04-28 21:45:01+00:00	Our Investment Strategy Group shares insight on how the pandemic has impacted the municipal bond market, one year later. https://t.co/b8RrScSIoZ	Financial
1.38752E+18	2021-04-28 21:41:11+00:00	Another sleeping giant that I think will explode once their product goes live. The current market cap is just under 11 million. $BOND https://t.co/ry8JbSzOgV https://t.co/pTTEew0HS9	Financial
1.38752E+18	2021-04-28 21:36:25+00:00	Soon this will be the bond market wacking boomer portfolios and the Fed. https://t.co/rDqwo2gFOM	Financial
1.38752E+18	2021-04-28 21:24:42+00:00	Today’s market update ∙ The S&amp;P 500 fell 0.08% and President Biden will address a joint session of Congress tonight ∙ The Fed kept interest rates unchanged and will continue its asset purchase program ∙ ICE BofA Move Index, which measures bond volatility, rose to 60.31	Financial
1.38752E+18	2021-04-28 21:20:25+00:00	Market Wrap: #Bitcoin stays near $55K as #ether hits brand-new record price https://t.co/ddLgww6osI #BTC $BTC #ethereum #ETH #AAVE #NU #UNI #FIL #XLM #XTZ #equities #oil #gold #silver #10year #USTreasury #bond #yield	Financial
1.38752E+18	2021-04-28 21:20:18+00:00	IDB mechanism to make LatAm green bond market more transparent | Business | English edition https://t.co/urijCwB6iG	Financial
1.38752E+18	2021-04-28 21:19:41+00:00	Rep. Al Green Chairs FSC O&amp;I Hearing on Municipal Bond Markets - Q&amp;A https://t.co/PpU6uDqwDM via @YouTube	Financial
1.38752E+18	2021-04-28 21:16:37+00:00	Rep. Al Green Chairs FSC O&amp;I Hearing on Municipal Bond Markets - Opening... https://t.co/dwX35YVd0y via @YouTube	Financial
1.38751E+18	2021-04-28 21:03:15+00:00	The Fed appears to be following the market, leaving short rates unchanged Wednesday, while acknowledging at least transitory inflation. That is at least the perception of traders as recent intermediate and longer term bond auctions have been strong in rec…https://t.co/dcrdBVFKwR	Financial
1.38751E+18	2021-04-28 21:00:55+00:00	Video update - Canso Corporate Value Strategy: Active management in the bond market https://t.co/61gGtN1sNY #investing #bonds #activemanagement	Financial
1.38751E+18	2021-04-28 20:59:11+00:00	Oman and Abu Dhabi invade the dollar bond market https://t.co/WR9e9XmUjF	Financial
1.38751E+18	2021-04-28 20:58:25+00:00	Credit Suisse, in their annual global wealth reports, estimates that there is over $400 trillion in wealth in the world, including equities, real estate, cash, bonds, and alternatives. $GOOG $FB $MSFT and $AAPL (@ current market caps) represent roughly 1.7% of global wealth... https://t.co/2x745RhnaL	Financial
1.38751E+18	2021-04-28 20:53:11+00:00	Bonds win in the debate over the traditional 60/40 portfolio, at least for pensions https://t.co/YyGfQQ6dl1 via @markets	Financial
1.38751E+18	2021-04-28 20:51:12+00:00	https://t.co/5rUVp68i5Z: Thursday April 29, 2021 The Daily Table: a wrap of overnight markets #ausbiz #ausecon #bonds #rates #fx #markets #audusd #aud #usdaud #metals #LME #metalprices #ironore #commsec @CommSec https://t.co/OBr2gIoeTR	Financial
1.38751E+18	2021-04-28 20:50:26+00:00	Equity peeps giddy with the religions of $AAPL and $FB beats unaware the risk is in the bond markets.	Financial
1.38751E+18	2021-04-28 20:48:56+00:00	Thursday April 29, 2021 The Daily Table: a wrap of overnight markets #ausbiz #ausecon #bonds #rates #fx #markets #audusd #aud #usdaud #metals #LME #metalprices #ironore #commsec @CommSec https://t.co/GckSg2Q36l	Financial
1.38751E+18	2021-04-28 20:45:08+00:00	FEMSA Announces Successful Sustainability Linked Bond Issuances in the Euro Market https://t.co/klmgSBapE5	Financial
1.38751E+18	2021-04-28 20:43:23+00:00	$FMX FEMSA Announces Successful Sustainability Linked Bond Issuances in the Euro Market https://t.co/TfVQCbLH3c	Financial
1.38751E+18	2021-04-28 20:36:55+00:00	Making a decision to cut financials post-market. We were holding $ZION $BAC $JPM on small size. Expecting more bull from bonds (falling yields) soon.	Financial
1.3875E+18	2021-04-28 20:20:36+00:00	Energy company OQ plans to reduce its reliance on Oman’s strained finances by selling assets, issuing bonds and refinancing debt to fund a $7.9 billion spending plan over the next five years https://t.co/7Nl1aAfwBS via @markets	Financial
1.3875E+18	2021-04-28 20:07:29+00:00	This begs the question. Who controls the bond market? Someone make the pie chart. https://t.co/24FKjDdVq2	Financial
1.3875E+18	2021-04-28 20:02:08+00:00	Fed Chairman Powell wants to keep Quantitative Easing as a buffer to prevent the bond market from thinking the Fed is about to raise interest rates &amp; thereby keep the bond market from pricing in higher interest rates. — Steve Liesman, Halftime Report #TradersEdge	Financial
1.3875E+18	2021-04-28 20:00:15+00:00	Text from a bond trader friend at a major bank: “This strikes me as monumentally important. The bond market is antique in many ways and blockchain is basically a perfect model for how bonds should be created/settled/traded.” https://t.co/YhXUDU8HTp	Financial
1.3875E+18	2021-04-28 19:59:06+00:00	If China’s middle class continues to thrive and grow, what will it mean for the rest of the world? #macro #forex #trading #investing #stocks #bonds #crypto #markets https://t.co/ddEU4dFgt3	Financial
1.3875E+18	2021-04-28 19:57:13+00:00	Pretty lacklustre Fed meeting no? market thinks so.... Most exciting news was Powell “ I speak to homeless people” Bond consolidation coming to an end... sell off will continue ... whether it’s led by gilts with BofE upgrades next week ?	Financial
1.3875E+18	2021-04-28 19:54:28+00:00	Credit Suisse, Bank of America and Crédit Agricole were fined for illegally colluding on trades in government bond markets at the expense of their clients https://t.co/EbkfvgmXiW via @WSJ	Financial
1.3875E+18	2021-04-28 19:53:10+00:00	$TLT $SJNK $JNK NEW ARTICLE : Junk Bonds Continue To Lead U.S. Fixed Income Markets In 2021 https://t.co/UGaJpjzoSM Get all the latest $TLT related news here : https://t.co/e6IaEhXj2u	Financial
1.38749E+18	2021-04-28 19:51:21+00:00	Junk Bonds Continue To Lead U.S. Fixed Income Markets In 2021. https://t.co/DH0BTBKd6o #stocks #markets #business	Financial
1.38749E+18	2021-04-28 19:51:14+00:00	Emerging-Markets Sovereign Bonds: A Risk Worth Taking? https://t.co/aXQl0FvFsf	Financial
1.38749E+18	2021-04-28 19:50:31+00:00	Current market caps: $BOND: $59M $LQTY: $56M I speculate both to surpass the $1Bn market cap in the coming 12-24 months. https://t.co/SCmRatTd9d	Financial
1.38749E+18	2021-04-28 19:48:00+00:00	Black-, Women-, and Veteran-Owned Banks Eye More of the US Bond Market https://t.co/JIXPLgBomQ https://t.co/TGA1BkNXkt	Financial
1.38749E+18	2021-04-28 19:39:40+00:00	Par value traded in the municipal bond market decreased more than 40% in Q1 2021 compared to the same period in 2020. See all the stats: https://t.co/EnX5oTHmuL #Muniland https://t.co/c9uT7SFj6r	Financial
1.38749E+18	2021-04-28 19:37:51+00:00	On the contrary, introduction of Pfizer to Indian market would not help them have a desirable electoral bond. https://t.co/a3Tdq7QPd7	Financial
1.38749E+18	2021-04-28 19:37:00+00:00	Demand for inflation-protected bonds remains high despite recent declines in Treasury yields, indicating that investors have long-term concerns about the impact of economic growth on interest rates. https://t.co/urFtqzd1EK #inflation #Markets #bonds #yields #investing https://t.co/wOSRbV02aZ	Financial
1.38749E+18	2021-04-28 19:32:55+00:00	#BQMarkets | U.S. stocks turn higher, bonds pare drop on Powell. Read global market updates: https://t.co/q3M9rhxShf https://t.co/jDpU2jPOrN	Financial
1.38749E+18	2021-04-28 19:28:54+00:00	#Powell #FED LOCKED INTO A Toxic #MonearyPolicy TRAP &amp; Can't Get Out.🥴Higher %Rates BANKRUPT WASHINGTON &amp; THE FED! At Some Point #Commodities &amp; #BondMarket %Rates MUST SOAR! #msnbc #foxnews #nytimes #cnn #wsj #cnbc #politico #huffpost #ecb #eu #oan #gop #npr #fox #nyt #g20 #g7	Financial
1.38749E+18	2021-04-28 19:23:16+00:00	Powell..no answer at all for the rising housing market as to why they are still buying housing bonds?!	Financial
1.38749E+18	2021-04-28 19:23:08+00:00	There is a Level where #WallStreet Investors WONT Buy Massively #OverValuedStocks &amp; Move Enmasse To #Commodities as #BondMarket DEMANDS Higher %Rates. #msnbc #foxnews #nytimes #cnn #wsj #cnbc #politico #huffpost #newsmax #oan #gop #npr #fox #nyt #wapo #nbc #cbs #aarp #biden #pbs https://t.co/KtkccsWFso	Financial
1.38749E+18	2021-04-28 19:22:16+00:00	#POWELL: U.S. Treasury market is probably the single most important market in the world. It needs to function well for the good of our economy. We are taking a careful look to make sure we have a resilient market. We saw dealers couldn’t handle the volume of people selling bonds.	Financial
1.38749E+18	2021-04-28 19:21:52+00:00	Powell essentially said that they have no idea how to forecast inflation but after 40 years they finally believe the bond market	Financial
1.38749E+18	2021-04-28 19:20:03+00:00	KRIS Bond Price Attribution: KRIS comments about the reasons for price changes on the 20 most heavily traded senior fixed-rate bonds in the U.S. corporate market. KRIS info: https://t.co/UXo6uqCr7N #credit #creditrisk #bonds Bond market overview: https://t.co/QPXyHgChEn https://t.co/4nJ7RivPRM	Financial
1.38749E+18	2021-04-28 19:20:03+00:00	KRIS Bond Price Attribution: KRIS comments about the reasons for price changes on the 20 most heavily traded senior fixed-rate bonds in the U.S. corporate market. KRIS info: https://t.co/0ZtjIyJ4nD #credit #creditrisk #bonds Bond market overview: https://t.co/k1gjaCpEM1 https://t.co/SpxPAYhWSx	Financial
1.38749E+18	2021-04-28 19:19:42+00:00	Small bid for duration in $TLT today. Tomorrow NY Fed will be doing open market operations to purchase 20-30 year coupon. Should provide some buoyancy to bond pricing, and pressure on yields out on the longer end of the curve. Will be interesting to see how that impacts sentiment https://t.co/wK7BThTKUp	Financial
1.38749E+18	2021-04-28 19:18:05+00:00	Fed Chair Powell on whether there’s a need to tighten financial regs: “Banks made it through a real stress test very well...Capital is in a good place.” Points instead to need to scrutinize money market funds &amp; corporate bond funds, as well as U.S. debt market structure.	Financial
1.38749E+18	2021-04-28 19:17:19+00:00	I didn't catch the wording, but at 15:15 Powell said the Fed was ready to intervene in the bond market if rates started causing concern. Of course it is, but it was interesting to hear him say so.	Financial
1.38749E+18	2021-04-28 19:17:00+00:00	"We saw run dynamics again" in money market and corporate bond funds, Chair Powell said. "It's a private business, they need to have the wherewithal to stay in business."	Financial
1.38749E+18	2021-04-28 19:16:54+00:00	FED'S POWELL: WE ARE LOOKING AT WAYS TO MAKE MONEY MARKET FUNDS AND CORPORATE BOND FUNDS MORE RESILIENT.	Financial
1.38749E+18	2021-04-28 19:16:31+00:00	FED'S POWELL: WE ARE LOOKING AT WAYS TO MAKE MONEY MARKET FUNDS AND CORPORATE BOND FUNDS MORE RESILIENT.	Financial
1.38748E+18	2021-04-28 19:12:33+00:00	$EMLC - VanEck Vectors Emerging Markets Local Currency Bond ETF declares monthly distribution of $0.1205 https://t.co/FoNF2mlLvI	Financial
1.38748E+18	2021-04-28 19:11:47+00:00	Someone tell the bond market. https://t.co/xkyokwQLQs	Financial
1.38748E+18	2021-04-28 19:10:54+00:00	$EMAG - VanEck Vectors Emerging Markets Aggregate Bond ETF declares monthly distribution of $0.0740 https://t.co/z8ZQJMJEJx	Financial
1.38748E+18	2021-04-28 19:08:56+00:00	The Bond Markets seems smarter than the Stock Markets, particularly on macro issues.	Financial
1.38748E+18	2021-04-28 19:07:11+00:00	As #Fed #Chair #Powell speaks soothing the markets #gold, the #stockmarkets, and #goldstocks have turned higher. #USDOLLAR down. #Bonds back to B/E. Could this help propel #gold higher? But breakout point remains the same through 1800/1825.	Financial
1.38748E+18	2021-04-28 19:02:58+00:00	I don't know, nor do I care, what our overlords at the #Fed said. What's clear, is that the bond market doesn't give a damn... https://t.co/GPviJAGI4H	Financial
1.38748E+18	2021-04-28 19:00:49+00:00	Short U.S. and UK bonds as market indecision comes to an end, analysts say - CNBC https://t.co/QjtFTB7ZpM	Financial
1.38748E+18	2021-04-28 19:00:12+00:00	The U.S. central bank decided to keep short-term rates near zero as it buys at least $120 billion of bonds each month. The policy is an effort to support an economy that grew strong to start 2021 &amp; support market functions at a time when 30-year mortgages are still near 3%. https://t.co/zjXjBucJ9q	Financial
1.38748E+18	2021-04-28 19:00:11+00:00	At what point will the only grown up in the room (bond market) test these idiots.	Financial
1.38748E+18	2021-04-28 18:59:23+00:00	The Fed holds steady on interest rates and bond purchases. https://t.co/pNe6rxZhqn #Fed #bonds #yields #markets #rates https://t.co/wwQQTV9x2V	Financial
1.38748E+18	2021-04-28 18:56:20+00:00	Ethereum #ETH reached an all-time high of $2,708 on Wednesday, @Reuters attributed the bullish market to the news that the European Investment Bank is issuing a $100 million digital bond on Ethereum. Led by: @bancosantander @SocieteGenerale @GoldmanSachs https://t.co/s6QXqNjtCy	Financial
1.38748E+18	2021-04-28 18:48:20+00:00	Market rallying w/the #Fed looking to keep rates near zero for the foreseeable future while maintaining its bond buying appetite. Fed not worried at all about #inflation despite warning signals flashing in nearly every corporate earnings report. Nasdaq and SP500 in the green	Financial
1.38748E+18	2021-04-28 18:43:45+00:00	Jay Powell sweet talking the stock market right now. Bond yields diving. $QQQ $SPY	Financial
1.38748E+18	2021-04-28 18:42:22+00:00	$usd getting hit..$dxy at 90.5...market and bond proxies rallying...$gld $slv	Financial
1.38748E+18	2021-04-28 18:42:16+00:00	Just what I thought - he can’t start a taper tantrum. The market will do that for him. Bonds will rally for a bit more. #yields #bonds https://t.co/hgqYroTYsP	Financial
1.38748E+18	2021-04-28 18:39:14+00:00	Wouldn’t it be somewhat convenient that, in the 2nd half of the year, a form of market correction made everyone flock to bonds just around the time the treasury is scheduled for its massive bond issuance....	Financial
1.38748E+18	2021-04-28 18:34:45+00:00	Ethereum, the world's second largest cryptocurrency in terms of market capitalisation, touched a new peak on Wednesday, with participants citing media reports about the European Investment Bank's plans to launch a "digital bond" sale on the ethereum blockchain network. #Ethereum	Financial
1.38747E+18	2021-04-28 18:26:00+00:00	The S&amp;P 500 is at valuations higher than those in 1929 and rival those of 1999. As the stock bulls party, bond investors are glum about future economic prospects. Which market is right? https://t.co/rn3F3riBSu	Financial
1.38747E+18	2021-04-28 18:23:43+00:00	Federal Reserve's two-day Open Market Committee (#FOMC) meeting concluded with the Fed making no changes to U.S. monetary policy. It quoted - inflation has crept up, but that is likely only due to "transitory" factors. Fed will maintain its bond-buying program quantitative easing	Financial
1.38747E+18	2021-04-28 18:20:18+00:00	The Fed’s impact on the housing market is by affecting the long end of the yield curve, rather than the short end. QE puts downward pressure on mortgage rates, and the Fed continues to purchase bonds at the current $120 billion monthly pace. https://t.co/5Tb4AYX37v	Financial
1.38747E+18	2021-04-28 18:18:26+00:00	The #fed went from “there is no #inflation” to - “welp...” $SPY $QQQ will the #bondmarket speak? #dontfightthefed #economist #trader	Financial
1.38747E+18	2021-04-28 18:18:08+00:00	The #fed went from “there is no #inflation” to - “welp...” $SPY $QQQ will the #bondmarket speak? #dontfightthefed #economist #trader	Financial
1.38747E+18	2021-04-28 18:07:13+00:00	FOMC: 1) Near-zero rates, $120 billion in asset purchases monthly; 2) No change in guidance or hint of bond tapering; 3) Economy, labor market have strengthened; 4) Inflation has risen, reflecting transitory factors; https://t.co/BmrszxaFbX via @ctorresreporter @economics	Financial
1.38747E+18	2021-04-28 18:02:50+00:00	Same ol' same ol' from the #Fed. No change to rates or bond purchases, and the Central Bank says while #inflation is rising, its a temporary result of the reopening economy, which it says has strengthened along with the job market. #DOW -110	Financial
1.38747E+18	2021-04-28 17:55:02+00:00	With bond markets resembling a Frankenstein monster of artificial life thanks to a series of central bank lightning bolts (unlimited liquidity and open yield repression), do you still think of bonds as a “safe haven”? https://t.co/Kq3OEqpJfR	Financial
1.38747E+18	2021-04-28 17:54:43+00:00	Wharton Finance Professor Itay Goldstein shares his views on lessons from corporate bond market fragility: "while quick intervention by the fed likely averted a much more serious crisis, solely relying on such interventions should not be the goal." https://t.co/EZb5a87DwV	Financial
1.38746E+18	2021-04-28 17:48:20+00:00	W. Virginia offers $100 savings bond to get COVID-19 shot https://t.co/LevljGsfXl #BankingAndFinanceNews #COVID19 #Online #Banking #Bank #Business #Services #Finance #Home #Money #Loan #Lease #Lending #Markets Please Retweet	Financial
1.38746E+18	2021-04-28 17:41:45+00:00	Bond market is 53 trillion last I read There will be bonds on multiple chains It's just a sales job https://t.co/QdXZEraEht	Financial
1.38746E+18	2021-04-28 17:37:48+00:00	Should you ditch bonds and hedge with options instead? For "The Pitch," @CitywireRIA's new feature on investment options for RIAs, I spoke to @dennisdavitt about his "Efficient Market Hedge" strategy &gt;&gt; https://t.co/vyPzleqGJq	Financial
1.38746E+18	2021-04-28 17:36:44+00:00	Changes in developed market 10-year bond yields in the past month have ranged from a fall of 10 bp in the US to a rise of 18 bp in Italy https://t.co/sRFcSyiLXK	Financial
1.38746E+18	2021-04-28 17:31:26+00:00	US stocks fell broadly in midday trading on Wednesday 28th April, as bond yields climbed ahead of the Federal Reserve's latest policy statement amid a deluge of earnings reports. #Fed #Powell Stock market down on inflation concerns. Government spending gone wild	Financial
1.38746E+18	2021-04-28 17:29:02+00:00	Although interest rates have lowered, investor capital in emerging-markets bonds has increased. Find out if this sector is worth the risk. https://t.co/TTtHsyGSES	Financial
1.38746E+18	2021-04-28 17:22:01+00:00	The US bond markets were weaker, with the 10-year Treasury yield climbing to 1.637% from 1.620% at close on Tuesday. The benchmark yield has stayed below 1.7% for much of this month.	Financial
1.38746E+18	2021-04-28 17:20:04+00:00	#Mexico KRIS Bond Price Attribution: 20 largest losses attributable to deterioration in credit, liquidity &amp; call risk among senior fixed rate bonds traded on prior day in U.S. corporate market. KRIS info https://t.co/0ZtjIyJ4nD #bonds #creditrisk https://t.co/wx4pxbExb0	Financial
1.38746E+18	2021-04-28 17:20:03+00:00	#Mexico KRIS Bond Price Attribution: 20 largest losses attributable to deterioration in credit, liquidity &amp; call risk among senior fixed rate bonds traded on prior day in U.S. corporate market. KRIS info https://t.co/UXo6uqCr7N #bonds #creditrisk https://t.co/MDRBb1CoiH	Financial
1.38746E+18	2021-04-28 17:15:51+00:00	Short U.S. and UK bonds as market indecision comes to an end, analysts say https://t.co/LgoTgv0IRc	Financial
1.38745E+18	2021-04-28 17:11:45+00:00	Bitcoin vai engolir as mordas estatais e o mercado de dívida pública de países de terceiro mundo (Brasil, Turquia, Argentina, etc) muito antes de engolir o dólar ou o bond market americano.	Financial
1.38745E+18	2021-04-28 17:00:03+00:00	BarnBridge Token Stats daily: $BOND Price: $41.11 Market Cap: $55,723,371 Circulating Supply: 0.00 $BOND Staked in DAO: 1,220,707.68	Financial
1.38745E+18	2021-04-28 16:56:51+00:00	This pioneer bond issuance demonstrates the appeal of Distributed Ledger Technology-based projects in the EU digital capital markets. This is a new milestone for @SocieteGenerale Forge, which completes our recognized expertise in capital markets with a full digital asset offer. https://t.co/D1KGjf7sSy	Financial
1.38745E+18	2021-04-28 16:54:41+00:00	Hudson Cie - Daily Market briefing - West African Regional Stock Exchange: BRVM has closed its trading day on Wednesday April 28th, 2021 higher compared to Tuesday. The market capitalization (Stocks + Bonds) increased by 0.31% to stand at… https://t.co/kcdjFF4mva #equity #stocks https://t.co/gMkEmZ9nX8	Financial
1.38745E+18	2021-04-28 16:46:40+00:00	[Online only: register &amp; read] Lessons from corporate bond market fragility. A major crisis was only averted last year because of swift intervention by the Fed. Are reforms needed? @Wharton #bondmarkets #federalreserve #financialregulation https://t.co/rFyvrFMg9Y	Financial
1.38745E+18	2021-04-28 16:44:05+00:00	Infinity Capital #investments: Going Beyond #stocks and Bonds https://t.co/h6eEvP9QX5 #StockMarket https://t.co/PMYih1K5l2	Financial
1.38745E+18	2021-04-28 16:39:43+00:00	🔴#Justin➡️As a global leader in the green and sustainability bond markets, the EIB is issuing its first ever digital bond on a public #blockchain in collaboration with @GoldmanSachs, @bancosantander and @SocieteGenerale. https://t.co/PYdVq4FLXM https://t.co/feQHkNYkqF	Financial
1.38745E+18	2021-04-28 16:38:27+00:00	Editor's Choice: Junk Bonds Continue To Lead US Fixed Income Markets In 2021 @jpicerno $JNK $SJNK $TLT https://t.co/HQNvqSu91E	Financial
1.38744E+18	2021-04-28 16:31:06+00:00	In my opinion, the BoC has no place printing money to support excessive fiscal deficits post-Covid. Wind downs of bond purchases should be accelerated. If our Federal govt wants to keep borrowing excessively, let them go to the intern'l markets, full stop. #cdnecon #cdnpoli https://t.co/0eM7ZlV1Ry	Financial
1.38744E+18	2021-04-28 16:30:01+00:00	Track issuance in the market for catastrophe bonds and insurance-linked securities (ILS) with Artemis https://t.co/goyfWmOLVx	Financial
1.38744E+18	2021-04-28 16:25:59+00:00	Even as borrowing money through debt market becomes easier even for companies with average credit ratings, bond market needs a re-think.. Companies will be impacted by disruption in supply chains, change in national #tax rates.. #bond ⁦@FT⁩ https://t.co/LsoXzBT6Vp	Financial
1.38744E+18	2021-04-28 16:25:08+00:00	Man of all markets!! #NSEUpdates #NasdaqListed #ftse100 #cryptocurrency #Oil #fixedincome #bonds https://t.co/f4GYJdALJ3	Financial
1.38744E+18	2021-04-28 16:20:01+00:00	He’s probably right. Curious to see how the bond market reacts. https://t.co/yrm2H3IMAy	Financial
1.38744E+18	2021-04-28 16:18:23+00:00	Argentina's money printer is going less brrrr, and that's upending the local bond market and squeezing government finances https://t.co/FyibqnQfGR	Financial
1.38744E+18	2021-04-28 16:15:53+00:00	#10Year #Treasury #Rate is at 1.63%, compared to 1.58% the previous #market #day and 0.67% last year. This is lower than the long term average of 4.36%. #US #Markets #Bonds	Financial
1.38744E+18	2021-04-28 16:13:39+00:00	Bank of America, Credit Suisse and Credit Agricole were fined a total of $34 million by European Union regulators for colluding on trading of bonds https://t.co/deIUVmADWk via @markets	Financial
1.38744E+18	2021-04-28 16:10:16+00:00	#LIVENow - the O&amp;I Subcmte, chaired by @RepAlGreen, is holding a virtual hearing entitled, "Examining the Role of Municipal Bond Markets in Advancing – and Undermining – Economic, Racial and Social Justice." 💻 #WATCH: https://t.co/nmzCK8SozD via @YouTube	Financial
1.38744E+18	2021-04-28 16:08:28+00:00	#HappeningNow: @RepAndyBarr leads Republicans as the Subcommittee on Oversight and Investigations is holding a hearing on municipal bond markets. 📺 Watch live 🔗 https://t.co/my8PlzlvLG https://t.co/m4fDpYKeLa	Financial
1.38744E+18	2021-04-28 16:08:10+00:00	From my Opening Statement: "Today's @FSCDems O&amp;I virtual hearing will assess the municipal bond markets as a driver of systemic discrimination on the one hand and of restorative justice on the other hand."	Financial
1.38744E+18	2021-04-28 16:07:49+00:00	“Learn how to trade any instrument in any market”. #forex #fx #trading #wallstreet #money #traders #capital #invest #investment #investing #investor #charting #currency #options #bonds #futures #stocks #technicalanalysis #swingtrading #buyselltrade #technical #economics https://t.co/aPJDUzBUdW	Financial
1.38744E+18	2021-04-28 16:02:35+00:00	BondEvalue Upends the Global Bond Market Using Hyperledger Sawtooth https://t.co/XkCDkjiUYE https://t.co/brklNpssdG	Financial
1.38744E+18	2021-04-28 16:00:39+00:00	The recent #interestrate rise has sparked both fears and #market #volatility. Why NOT to fear..... #bonds #stocks #investments #finances #FinancialAdvisor #RetireHappy #retirement #BeaconWealth #NeverOutliveYourMoney #YourVisionOurGuidance https://t.co/pCcZI91bPb	Financial
1.38744E+18	2021-04-28 15:59:52+00:00	Low-Cost Uranium Project in Argentina to Meet Domestic Supply Demand #macro #forex #trading #investing #stocks #bonds #crypto #markets https://t.co/v1sqV7S9pY	Financial
1.38744E+18	2021-04-28 15:59:51+00:00	FTC warns the AI industry: Don’t discriminate, or else #macro #forex #trading #investing #stocks #bonds #crypto #markets https://t.co/exp6zQFW4k	Financial
1.38744E+18	2021-04-28 15:59:34+00:00	Today's term of the day is 👉 Index funds What is it? 📈An index fund is an investment that tracks the performance of a market index (like the S&amp;P 500 or Russell 2000). This investment is commonly referred to as a "basket of stocks" / "basket of bonds".	Financial
1.38743E+18	2021-04-28 15:50:42+00:00	Green issues comes more and more often in the market, what does this imply for investors: -Greenium represents 5/7% of the zspread for EUR Corp. -Greenium increases with longer dated bonds https://t.co/l4kE07Gcas	Financial
1.38743E+18	2021-04-28 15:39:29+00:00	#Oman state energy firm #OQ and #AbuDhabi Ports tapped the international bond market for the first time today. OQ's looking to raise at least $500m of 7-yr debt at around 5.6%. Abu Dhabi Ports is issuing $1bn of 10-yr bonds. https://t.co/5b1uucZo7t @_MissVee_	Financial
1.38743E+18	2021-04-28 15:38:01+00:00	In the first quarter of this year, Chinese issuers sold green bonds worth $15.7 billion, overtaking the U.S. as the largest market for green bonds. https://t.co/eH0NqNVMkB	Financial
1.38743E+18	2021-04-28 15:37:28+00:00	We welcome today's @FSCDems/@FinancialCmte hearing exploring the role of municipal bond markets and economic, racial, and social justice and look forward to being a constructive partner ⇨ https://t.co/VwwaCgE4X5 https://t.co/qrxRreU6rf	Financial
1.38743E+18	2021-04-28 15:28:00+00:00	The S&amp;P 500 is at valuations higher than those in 1929 and rival those of 1999. As the stock bulls party, bond investors are glum about future economic prospects. Which market is right? https://t.co/rn3F3r10tU	Financial
1.38743E+18	2021-04-28 15:18:35+00:00	Single B #borrowers are out in force in this week's European high-yield bond market, with at least four in the ratings bracket looking to take advantage of buoyant conditions to refinance debt. Read more: https://t.co/33XNDYIR1z https://t.co/sJWcFiwKCb	Financial
1.38742E+18	2021-04-28 15:14:14+00:00	I am very interested to see what the Bond market does when Biden announces trillions in new spending https://t.co/5toNOXms88	Financial
1.38742E+18	2021-04-28 15:12:11+00:00	Q: What's a fitting punishment for destroying the integrity of the largest global financial market? A: Apparently, an equivalent of a traffic fine... BAML, C.Agricole, C.Suisse fined $34 mln over bond cartel https://t.co/pkgH1BSQXZ	Financial
1.38742E+18	2021-04-28 15:10:18+00:00	Market Extra: Record $414 billion of new Treasury debt issuance poses supply test for shellshocked bond buyers Last week's bond-market turbulence is bringing new questions whether investors are capable of absorbing the deluge of Treasurys set for sale https://t.co/5LeIbfD5Yi	Financial
1.38742E+18	2021-04-28 15:09:59+00:00	Learn more about Bond Markets and what this means for typical investors: https://t.co/qTwuXphNfG #VivaldiCapitalManagement #Bonds #Investing	Financial
1.38742E+18	2021-04-28 15:07:50+00:00	Saxo Bank is launching a monthly chart pack dedicated to the fixed income market. Our goal is to provide better visual insight over critical topics within the bond market. Enjoy! ✔️Click on: https://t.co/9SrHlD5SYa @saxobank @SaxoStrats @saxomarkets @SaxoBanqueParis	Financial
1.38742E+18	2021-04-28 15:05:42+00:00	industry-leadingTrack the European High Yield Corporate Bond market with industry leading pricing. View Advantage Data’s proprietary market analytics and workflow tools created for both sell and buy-side functions. Learn more: https://t.co/VeYoEFE7qK	Financial
1.38742E+18	2021-04-28 15:01:26+00:00	Tune in to today's @FSCDems O&amp;I hearing on the role of municipal bond markets in advancing - &amp; undermining - economic, racial, &amp; social justice. I'll be gaveling in to chair in just 1 hour! https://t.co/wq7fmJ1w14	Financial
1.38742E+18	2021-04-28 15:00:07+00:00	Will Upcoming Chinese PMIs Show Slowdown? #macro #forex #trading #investing #stocks #bonds #crypto #markets https://t.co/7Rmf9ZI0jy	Financial
1.38742E+18	2021-04-28 15:00:07+00:00	Miner Poised to Capitalize on Increasing Demand for Copper #macro #forex #trading #investing #stocks #bonds #crypto #markets https://t.co/ArMZmuLTzJ	Financial
1.38742E+18	2021-04-28 14:57:34+00:00	Junk #Bonds Continue To Lead US Fixed Income Markets In 2021 $TLT $SJNK $JNK https://t.co/cWqShyYTEz	Financial
1.38742E+18	2021-04-28 14:55:24+00:00	Short U.S. and UK bonds as market indecision comes to an end, analysts say https://t.co/GrhAKZJ3jc	Financial
1.38742E+18	2021-04-28 14:48:34+00:00	Short U.S. and UK bonds as market indecision comes to an end, analysts say https://t.co/aRDikTZd59	Financial
1.38742E+18	2021-04-28 14:46:27+00:00	Gemini,SUSHI・BOND等複数のDeFi銘柄をリスト https://t.co/TlJmee0IlW #bitbank_breaking	Financial
1.38742E+18	2021-04-28 14:46:07+00:00	Bank of America, Credit Suisse and Credit Agricole were fined a total of $34 million by European Union regulators for colluding on trading of bonds https://t.co/awpn8uHUCz via @markets	Financial
1.38742E+18	2021-04-28 14:44:41+00:00	Short U.S. and UK bonds as market indecision comes to an end, analysts say https://t.co/e6UNDVrVbr	Financial
1.38742E+18	2021-04-28 14:42:46+00:00	#ETH prices skyrocketed to a new all-time high after European Investment Bank's $ 121M digital bond news. The crypto metrics provider reports a gain of 7% over the past 24 hours. The move has pushed the ETH market cap to a record $312 billion. #CoinsPaidMedia #Crypto #DailyNews https://t.co/ismmBzEqmn	Financial
1.38742E+18	2021-04-28 14:42:37+00:00	Short U.S. and UK bonds as market indecision comes to an end, analysts say https://t.co/uW5ZldwTlX https://t.co/XtBozQGP9S	Financial
1.38742E+18	2021-04-28 14:42:36+00:00	#Markets #Bonds #Bund_10_YR #British_10_Year_Gilt Short U.S. and UK bonds as market indecision comes to an end, analysts say https://t.co/nwLHphiBIb https://t.co/Cv3EpDx1E3 https://t.co/r3mRuUfMo3	Financial
1.38742E+18	2021-04-28 14:41:04+00:00	Short U.S. and UK bonds as market indecision comes to an end, analysts say https://t.co/7wZ9iIUY2p	Financial
1.38742E+18	2021-04-28 14:38:34+00:00	Cameroon opens Q2-2021 with a XAF30 bln fundraising operation on the BEAC’s public securities market: Today April 28, Cameroon is issuing new 5-year bonds to raise XAF20 to 30 billion, according to a release from the Ministry of Finance. The bonds,… https://t.co/7ZDr72FiT1 https://t.co/z0CMi0hhxX	Financial
1.38742E+18	2021-04-28 14:38:21+00:00	.@DLineCap publishes new paper on special purpose acquisition companies: “SPAC Impact on Leveraged Finance Markets” by Robert Cohen, Director of Global Developed Credit at DoubleLine. #SPACs #risk #stocks #bonds #deleveraging #liquidity Read it here: https://t.co/c9FPHbKZYj	Financial
1.38742E+18	2021-04-28 14:35:37+00:00	Inflation quickly becoming "anti-WMD's" of sorts among western policymakers: 2002: "Iraq's WMD's are there because we say they are." 2021: "Inflation is not here because we say it isn't." Bond markets remain credulous...for now.	Financial
1.38741E+18	2021-04-28 14:33:54+00:00	What about today’s sustainable bond market? Robert White, Head of Green &amp; Sustainable Hub Americas, breaks down the #sustainable bond market’s building momentum and what we can expect further into 2021 #Green #Finance #outlook https://t.co/amgY6TQW9i	Financial
1.38741E+18	2021-04-28 14:30:41+00:00	Global Sustainable Debt- State of the Market 2020 report. @ClimateBonds flagship publication. Green bonds ($290bn) Social Bonds ($249bn) Sustainability Bonds ($159bn) for a record $700bn year. Media Release: https://t.co/YucWBqlIPx… #greenbonds #socialbonds #sustainabilitybonds https://t.co/gkV5QUrLlj	Financial
1.38741E+18	2021-04-28 14:30:06+00:00	The Federal Open Market Committee is all but certain to hold interest rates near zero at the conclusion of a two-day policy meeting Wednesday, and repeat a vow to keep buying bonds at the current $120 billion monthly pace. https://t.co/ts5TVkODpY	Financial
1.38741E+18	2021-04-28 14:29:42+00:00	Are you watching the #BondMarket? Check out the latest news with today’s commentary. #bonds #markets #markets https://t.co/MSUFmSRSbo https://t.co/ZMuutnjrsM	Financial
1.38741E+18	2021-04-28 14:25:51+00:00	Bonds win in the debate over the traditional 60/40 portfolio, at least for pensions https://t.co/VsGEDYeN3E via @markets @luwangnyc @dliedtka	Financial
1.38741E+18	2021-04-28 14:18:02+00:00	Short U.S. and UK bonds as market indecision comes to an end, analysts say https://t.co/0wM53GINVt "U.S. 10-year will resume its climb to 2% by the end of the year, with risks building to the upside"	Financial
1.38741E+18	2021-04-28 14:09:25+00:00	Short U.S. and UK bonds as market indecision comes to an end, analysts say https://t.co/mGDXL1lwZ9	Financial
1.38741E+18	2021-04-28 14:00:48+00:00	Japanese Candlesticks Analysis 28.04.2021 (EURUSD, USDJPY, EURGBP) #macro #forex #trading #investing #stocks #bonds #crypto #markets https://t.co/9XKSGESCxr	Financial
1.38741E+18	2021-04-28 14:00:48+00:00	Intraday Market Analysis – From Support To Resistance #macro #forex #trading #investing #stocks #bonds #crypto #markets https://t.co/hp2d3oZXfK	Financial
1.38741E+18	2021-04-28 14:00:47+00:00	Fibonacci Retracements Analysis 28.04.2021 (GBPUSD, EURJPY) #macro #forex #trading #investing #stocks #bonds #crypto #markets https://t.co/OLQTKnjmtb	Financial
1.38741E+18	2021-04-28 14:00:47+00:00	The Analytical Overview of the Main Currency Pairs on 2021.04.28 #macro #forex #trading #investing #stocks #bonds #crypto #markets https://t.co/RHXDGEZp3r	Financial
1.38741E+18	2021-04-28 14:00:11+00:00	Unrealized - Why do YOU buy #fixedincome? We discuss fixed income market conditions &amp; offer insight for #bond #investors. https://t.co/yKJPXFwI9j https://t.co/yKJPXFwI9j #Treasury #stockmarket #stocks #investing #money #financialplanning #finance #economy #volatility https://t.co/Kq8jyBK8rA	Financial
1.38741E+18	2021-04-28 14:00:09+00:00	We provide custom-fit investment strategies that will help manage, grow &amp; preserve your complex financial needs. ☎️ or message us. * * * #markets #stockmarket #fixedincome #equities #stocks #investing #invest #investor #investors #bonds #ESG #ETFs #financialplanning #sp500 #NYSE https://t.co/XsUnZRCW3n	Financial
1.38741E+18	2021-04-28 13:57:36+00:00	Stimulus could lead to long-term #bond bear #market: #Gundlach. #investing #wealthmanagement #Bonds https://t.co/Lf1IFkw3Z4	Financial
1.38741E+18	2021-04-28 13:55:51+00:00	The EIB to reportedly sell digital bonds on the #ethereum #blockchain #MIExclusive #Markets #ethereumprice #digitalbonds #TheEuropeanInvestmentBank #EIB #Cryptocurrencies #ethereumblockchain $ETH https://t.co/fZqCUi48bs… https://t.co/6Ct6pMUA2W	Financial
1.3874E+18	2021-04-28 13:53:33+00:00	Ethereum makes an all-time high 📢 Following the European Investment Bank's plans to launch a digital bond sale on the Ethereum blockchain network, Ethereum jumped by 5% yesterday making a record high of $2,713.95. https://t.co/350L8vZMGo	Financial
1.3874E+18	2021-04-28 13:53:12+00:00	Prussian Bonds Face Key Test in Canada With Laurentian Deal via .@markets at https://t.co/XJrmlQMzYC	Financial
1.3874E+18	2021-04-28 13:50:26+00:00	Can one of the mathematicians out there come up with a formula that identifies the relationship among $bitcoin, treasury bonds, and equities? Then, publish it as a trading indicator because we done broke the stock market..	Financial
1.3874E+18	2021-04-28 13:48:31+00:00	Bonds win in the debate over the traditional 60/40 portfolio, at least for pensions https://t.co/znTur99uAh via @markets	Financial
1.3874E+18	2021-04-28 13:44:24+00:00	Future Global #Inflation/Bond Market Oscillator. Civil unrest will be rising. 1. Inflation based on shortages, 2. Rising interest rates will put a strain on governments. 3. Real Estate demand will peak. 4. Lockdowns continue to destroy industries and the productive class. https://t.co/nMLSwzcl4j	Financial
1.3874E+18	2021-04-28 13:30:06+00:00	SCHWAB MARKET TALK 5/4: Join @LizAnnSonders, @KathyJones, @JeffreyKleintop and special guest—fixed income expert Cooper Howard—to get your market, economic and muni bond questions addressed. Live attendance qualifies for CE credit. Register today: https://t.co/aJoe3f5Zrf https://t.co/02oP7GKy1w	Financial
1.3874E+18	2021-04-28 13:27:59+00:00	"The greater risk for a bond market sell-off would be if the perception increasingly becomes one that the Fed is ignoring the threat of inflation and markets start to lose confidence" @Knightleyeco as Fed meets https://t.co/hRmjZmjM8f w/ @MJORourkeJr @mhewson_CMC @AnetaBMarkowska https://t.co/rOIg1HEBKZ	Financial
1.3874E+18	2021-04-28 13:22:31+00:00	Good morning traders!🌞 $SPX $SPY $NASDAQ $QQQ $DJIA are mixed, bonds and $GLD $SLV $PSLV are trading lower today. The markets are digesting recent moves and working off short-term overbought conditions still.	Financial
1.3874E+18	2021-04-28 13:20:04+00:00	KRIS is the only default probability &amp; fixed income system which provides daily cross-validation between default probabilities, bond price &amp; spread https://t.co/0ZtjIyJ4nD Example: Senior fixed-rate non-call bonds in US market #credit #creditrisk #bonds https://t.co/7uempElFvm https://t.co/XblY0VegAW	Financial
1.3874E+18	2021-04-28 13:20:04+00:00	KRIS is the only default probability &amp; fixed income system which provides daily cross-validation between default probabilities, bond price &amp; spread https://t.co/UXo6uqCr7N Example: Senior fixed-rate non-call bonds in US market #credit #creditrisk #bonds https://t.co/Gy0guXng2X https://t.co/niOcIAExPM	Financial
1.38739E+18	2021-04-28 13:09:55+00:00	Money Daily: Google's Blowout Earnings; Investor Disconnect As Markets Struggle; #Etherium Taking Crypto By Storm Something BIG coming? #ETH #Bitcoin Financial Money News Week of April 25 - May 1, 2021 Stocks Bonds Commodities Gold Silver Oil Bitcoin https://t.co/LIOgvpLh0o	Financial
1.38739E+18	2021-04-28 13:07:18+00:00	#OOTT #MENA #Finance #Middle_East Petro States ramp up #Oil asset sales to raise Billions as #UAE, #Oman, #Kuwait, #Qatar and #Saudi_Arabia accelerates multi-billion deals in issuing Bonds and/or selling assets - @markets https://t.co/HrTm1HosK3	Financial
1.38739E+18	2021-04-28 13:04:20+00:00	Market intraday rates/prices for benchmark Nigerian treasury bills and Federal Government of Nigeria bonds as of April 28, 2021. https://t.co/fD5wNlmCnc	Financial
1.38739E+18	2021-04-28 13:04:18+00:00	See how the pandemic continues to influence opportunity in the bond market in Putnam's Fixed Income Outlook. https://t.co/1sROpWaDjN https://t.co/c5XvHfeCGo	Financial
1.38739E+18	2021-04-28 13:03:06+00:00	Could there be a rebound in bond markets? Ameriprise Head of Fixed Income Brian Erickson summarizes the outlook, including potential risks and drivers to consider within a diversified bond investment strategy. https://t.co/gqEhbQvETY	Financial
1.38739E+18	2021-04-28 13:01:55+00:00	imho, not enough attention is paid to regional bond markets. this brief, by a friend and former colleague, reviews recent dynamics in Central Africa's regional bond market https://t.co/vvVELspssO	Financial
1.38739E+18	2021-04-28 13:00:42+00:00	Markets are paralyzed ahead of a two-day meeting of the Federal Open Market Committee (FOMC) #macro #forex #trading #investing #stocks #bonds #crypto #markets https://t.co/SxcN4pEEFU	Financial
1.38739E+18	2021-04-28 13:00:41+00:00	Earnings Preview: Facebook In Focus #macro #forex #trading #investing #stocks #bonds #crypto #markets https://t.co/UMuViS9s5F	Financial
1.38739E+18	2021-04-28 13:00:41+00:00	Technical Outlook: Commodity Currencies In Focus #macro #forex #trading #investing #stocks #bonds #crypto #markets https://t.co/7M9x3EE6vO	Financial
1.38739E+18	2021-04-28 12:54:06+00:00	A bond-market gauge of U.S. inflation expectations soared to the highest level in almost eight years https://t.co/XpUlOo7PaD	Financial
1.38739E+18	2021-04-28 12:53:59+00:00	ECB's Schnabel on ECB's shopping plans - We'll buy what we want, when we want: Monthly bond buys vary as we continue to buy flexibly according to market conditions. $EUR	Financial
1.38739E+18	2021-04-28 12:51:34+00:00	WSJmarkets: Credit Suisse, Bank of America and Crédit Agricole were fined for illegally colluding on trades in government bond markets at the expense of their clients https://t.co/tEjKB6WAsz	Financial
1.38739E+18	2021-04-28 12:42:17+00:00	🏦@EU_Commission fined Bank of America Merrill Lynch, Crédit Agricole, and Credit Suisse a total of nearly €28.5 million for taking part in cartel in secondary trading market of SSA bonds. Deutsche Bank was not fined as it revealed existence of cartel. https://t.co/RTvTADmAu7	Financial
1.38739E+18	2021-04-28 12:41:55+00:00	$ES_F $NQ_F $GC_F $BTC #Futures #trading #stocks #investing #gold #bonds #stockmarket #markets #Bitcoin #bitcointrading Today's trading reports sent out at 8:40 AM (ET) 4/28/21 https://t.co/grsC1kkVl8	Financial
1.38739E+18	2021-04-28 12:36:13+00:00	🇺🇸 Correlation Will the negative correlation between US 10Y-year note yields and the S&amp;P 500 persist this time? 👉 https://t.co/5AdRVS85bF h/t @DataArbor #markets #correlation #assetallocation $spx #stocks #bonds #yield #yields #bondmarket #stockmarket #equities #investing https://t.co/ArWZs7DWuf	Financial
1.38738E+18	2021-04-28 12:28:30+00:00	Bonds win in the debate over the traditional 60/40 portfolio, at least for pensions https://t.co/SwCvmZQawL via @markets	Financial
1.38738E+18	2021-04-28 12:26:56+00:00	Omani state energy company OQ and Abu Dhabi Ports are set to issue bonds in their first foray into the international fixed-income market https://t.co/ou8I0YalDb	Financial
1.38738E+18	2021-04-28 12:24:10+00:00	Treasury Bonds 10 Year Buy Signal on Daily - let's see when the market reacts to that (sooner or later it will) @MFHoz	Financial
1.38738E+18	2021-04-28 12:23:28+00:00	Through Raising funds from the domestic market it will be easier and faster, there's already a defined timetable for this Through treasury bills and monthly through treasury bonds and for this,the Central Bank acts as the borrowing agent of the Treasury #DebtSustainabilityForum	Financial
1.38738E+18	2021-04-28 12:21:42+00:00	I WANT these plans to work. Inflation, normalized bond markets, growth. You have to be a sociopath to care about asset values when you can get 5 percent on the ten year. The world doesn't SINK from rates going up, it's been sinking from rates going down. We WANT GROWTH.	Financial
1.38738E+18	2021-04-28 12:20:35+00:00	(WSJ) - The European Union fined Credit Suisse Group AG, Bank of America Corp. and Crédit Agricole SA for illegally colluding on trades in government bond markets at the expense of their clients. $CS $BAC (via @ahirtens) @WSJ https://t.co/3dhdKB9ZA9	Financial
1.38738E+18	2021-04-28 12:15:10+00:00	Credit market strife spurred by India’s surge in Covid cases is sounding a warning for #stocks, #bonds and the $INR : https://t.co/dut53W62R3 via @markets https://t.co/QYEZJDjttA	Financial
1.38738E+18	2021-04-28 12:15:07+00:00	Credit Suisse, Bank of America and Crédit Agricole were fined for illegally colluding on trades in government bond markets at the expense of their clients https://t.co/4nsJ3hG4eY	Financial
1.38738E+18	2021-04-28 12:14:52+00:00	There are two avenues that the government can use for borrowing, either from the domestic markets through issuance of treasury bills and bonds, or can seek to borrow from the international markets through direct government-to-government negotiations #DebtSustainabilityForum	Financial
1.38738E+18	2021-04-28 12:07:00+00:00	US 10-year bond yields and inflation expectations. https://t.co/VYmwgHw3h0 #bonds #investing #yields #markets #inflation https://t.co/Te5Lrryaxg	Financial
1.38738E+18	2021-04-28 12:04:26+00:00	In the olden days, you expected your 8 children to take care of you in your old age, but now we expect the stock/bond market to take care of us even though we have an inverted population pyramid... not too smart	Financial
1.38738E+18	2021-04-28 12:03:47+00:00	WATCH TRADING CURRENCIES FOREX FX CRYPTO BITCOIN BTC US DOLLAR BEGINNERS... https://t.co/6WxnzD2ZXg #Finance #Markets #Trading #Investing #Currency #Forex #Crypto #Cryptocurrency #FX #Futures #InterestRates #Bonds #Commodities #Binaryoptions #Robinhood #StockTwits	Financial
1.38738E+18	2021-04-28 12:02:34+00:00	Canadian Pension Plans faced negative impacts from rising bond yields in Q1 2021, report finds Northern Trust highlights that positive sentiment boosted equity markets as the global COVID-19 pandemic started to wane amid new vaccine approvals and progress on vaccination prog…	Financial
1.38738E+18	2021-04-28 12:01:21+00:00	Omani state energy company OQ and Abu Dhabi Ports are set to issue bonds in their first foray into the international fixed-income market https://t.co/l7cqt8qL6j	Financial
1.38738E+18	2021-04-28 12:01:11+00:00	"I take it pretty much for granted that the 40-year bull market is ending, and that it will be replaced by hard investment times," Jonathan Ruffer, chairman of #Ruffer, says. #assets #bonds #capital #equities #familyoffice #marketinsight #portfolio https://t.co/JeFsCwq9Y3 https://t.co/tt0BLF0Qbe	Financial
1.38738E+18	2021-04-28 12:00:57+00:00	Microsoft drops on earnings. Bounce higher at key support? #macro #forex #trading #investing #stocks #bonds #crypto #markets https://t.co/EfUD2QPY7Z	Financial
1.38737E+18	2021-04-28 11:53:04+00:00	Credit Suisse, Bank of America, Credit Agricole Fined by EU for Bond-Trading Cartel: The European Union fined the three banks for illegally colluding on trades in government bond markets at the expense of their clients. https://t.co/4RksnolNqg https://t.co/PkmUlRWmjQ	Financial
1.38737E+18	2021-04-28 11:53:02+00:00	"Pssst, Ray, don't be scared" - Greg Foss Thanks @PrestonPysh @FossGregfoss Amazing show and truly eye opening re. bond markets. #Bitcoin 🚀🚀🚀 https://t.co/osIyn8gUpm	Financial
1.38737E+18	2021-04-28 11:51:35+00:00	The "free market" dies in 2007-8 @andrewrsorkin @squawkcnbc and has been dead ever since. For example, ask Liesman, how much is the Fed buying every month in the 'bond markets'. @cnbc	Financial
1.38737E+18	2021-04-28 11:45:56+00:00	The Global Bond Market and #Bitcoin with Greg Foss episode of The Bitcoin Standard Podcast https://t.co/XisyMfKtDw	Financial
1.38737E+18	2021-04-28 11:43:54+00:00	Again my beliefs are a little different, I believe in the market’s ability to set interest rates via treasury bond transactions - not rate hikes/cuts by Central Banks The “Fed” and its employees are merely puppets in all of this Honestly Big Tech earnings are all that matters https://t.co/13hvmflNWB	Financial
1.38737E+18	2021-04-28 11:40:43+00:00	The United States borrows cheaply to finance its rising deficits because US government bonds are so appealing to risk-averse investors in the debt market. America's status as a global creditor after World War I laid a foundation for the dollar to dominate the global economy. https://t.co/WWgetjwe36	Financial
1.38737E+18	2021-04-28 11:37:51+00:00	NEW #FREE Video from The @uneducatedecon1 on the #economy #lumber #Markets #cryptocurrencies #silver #Housing #Economist #banking #bonds #FED #federalreserve https://t.co/ls6tyHabn4 https://t.co/jHyAlJwlaL	Financial
1.38737E+18	2021-04-28 11:32:06+00:00	Omani state energy company OQ and Abu Dhabi Ports are set to issue bonds in their first foray into the international fixed-income market https://t.co/IWf19kX6ik	Financial
1.38737E+18	2021-04-28 11:27:39+00:00	Junk Bonds Continue To Lead US Fixed Income Markets In 2021: https://t.co/JEPOhZa95e https://t.co/w3XTvDdrVN	Financial
1.38737E+18	2021-04-28 11:23:33+00:00	Half of financial institutions fail to conduct climate analysis, CDP says: Plus: worker safety enters the ESG lexicon, credit risk to carbon intensive capital and plans to expand LatAm’s green bond market https://t.co/6YbJl2Ivm2	Financial
1.38737E+18	2021-04-28 11:21:12+00:00	NEW #FREE Video from The @uneducatedecon1 interview with @mike_wisnefski #economy #lumber #Markets #cryptocurrencies #silver #Housing #Economist #banking #bonds #FED #federalreserve https://t.co/MACpOGun1T https://t.co/k6uXcpbicM	Financial
1.38737E+18	2021-04-28 11:20:03+00:00	KRIS is the only default probability &amp; fixed income system which provides daily cross-validation between default probabilities, bond price &amp; spread https://t.co/0ZtjIyJ4nD Example: Senior fixed-rate non-call bonds in US market #credit #creditrisk #bonds https://t.co/7uempElFvm https://t.co/KS5eOsDMN3	Financial
1.38737E+18	2021-04-28 11:20:03+00:00	KRIS is the only default probability &amp; fixed income system which provides daily cross-validation between default probabilities, bond price &amp; spread https://t.co/UXo6uqCr7N Example: Senior fixed-rate non-call bonds in US market #credit #creditrisk #bonds https://t.co/Gy0guXng2X https://t.co/gCuTxqlC1Y	Financial
1.38737E+18	2021-04-28 11:17:30+00:00	Jane Street trades ~ $21B daily in stocks, bonds, and ETFs across 200 trading venues. @Uniswap's grand vision will not eat their lunch, I think it'll expand market-making services especially when on-chain HFT and on-chain dark pools a la @TornadoCash are possible at scale.	Financial
1.38736E+18	2021-04-28 11:14:34+00:00	Green Bond Verification Market Demand, Growth and Opportunity 2021| Det Norske Veritas group ... https://t.co/h88BWfi7mS	Financial
1.38736E+18	2021-04-28 11:14:28+00:00	Bond markets are in a process of transition, and a burgeoning tussle between the #Fed and bond vigilantes could make life interesting in 2021. Find out why bond markets are heating up: https://t.co/3BI7kyzkZt https://t.co/dF07OsmjMC	Financial
1.38736E+18	2021-04-28 11:10:41+00:00	Join CreditSights Strategist, Tomas Hirst, and Senior HY Retail &amp; Consumer Analyst, Neill Keaney, for our Monthly European Market Wrap this Friday, 30th April at 2pm BST / 3pm CEST. Register here: https://t.co/23pUtl19Iz #Credit #HighYield #Bonds #Europe https://t.co/SmKJZG6Xv5	Financial
1.38736E+18	2021-04-28 11:02:46+00:00	Bonds win in the debate over the traditional 60/40 portfolio, at least for pensions https://t.co/jmTJfjUij7	Financial
1.38736E+18	2021-04-28 11:02:29+00:00	Good morning contrarians! Futures flat this AM. Nothing doing That should change once the Fed takes the stage at 1400 Any talk of inflation or tapering will spook markets. Bonds selling off in anticipation (10-year up ~130bps) Daily podcast now live for premium subscribers	Financial
1.38736E+18	2021-04-28 11:01:49+00:00	“Fastest Jump Since 2007”: How Leveraged Investors are Courting “Doom” #macro #forex #trading #investing #stocks #bonds #crypto #markets https://t.co/V5ViCynnvW	Financial
1.38736E+18	2021-04-28 10:59:02+00:00	In the latest seminar podcast, we're joined by @FossGregfoss to discuss bitcoin and bond markets. What does the bond market tell us about sovereign solvency? Why bitcoin is an alternative to bonds Can bitcoin completely obsolete bonds? https://t.co/SKZql0vIH6	Financial
1.38736E+18	2021-04-28 10:42:59+00:00	"The...investment banks restricted #competition in a market in which #investment and #pension funds regularly buy and sell #bonds on behalf of their #investors and pensioners..." The fines here don't seem nearly high enough. https://t.co/Oc4cJu69Cd	Financial
1.38735E+18	2021-04-28 10:35:46+00:00	What does #Bitcoin solve? #Bitcoin is an institutional grade asset #Bitcoin solves the issue of the broken bond market ($150 Trillion + market) #Bitcoin will reprice real estate #Bitcoin solves Cantillon Effect by eliminating theft by inflation #Bitcoin 2024 halving not priced in	Financial
1.38735E+18	2021-04-28 10:34:44+00:00	📌 Sentiment Most market sentiment indicators remain risk-on 👉 https://t.co/jJ1iAXzd0Y h/t @GoldmanSachs #markets #vix #spx $spy #equities #bonds #bondmarket #sentiment #investing #sp500 $spx #stocks #stockmarket https://t.co/0Oe5F8VeTp	Financial
1.38735E+18	2021-04-28 10:30:07+00:00	Register for next week's Insurance Webinar with @WTW_uk 👉 https://t.co/TrDwn2LG4v Learn how to renew your cover in a challenging market and also update yourself on Performance Bonds. https://t.co/87EyzJKQCX	Financial
1.38735E+18	2021-04-28 10:28:10+00:00	Stimulus could lead to long-term bond bear market: Gundlach - BNN Billionaire bond king Jeffrey Gundlach is warning the current financial conditions could have the United States on track for another long-term bond bear market. https://t.co/P9Sfbl6MMU	Financial
1.38735E+18	2021-04-28 10:19:14+00:00	I think the bond market's reaction to #Draghi 's #NGeu plan is misguided. Greater fiscal spending is a reflection of a broader shift at the European level that should boost demand and reduce economic divergence... ...and bond spreads. https://t.co/4LmkIRZsVP	Financial
1.38735E+18	2021-04-28 10:14:08+00:00	Omani state energy company OQ and Abu Dhabi Ports are set to issue bonds in their first foray into the international fixed-income market https://t.co/yvUvYsLFLi	Financial
1.38735E+18	2021-04-28 10:09:18+00:00	Invest wisely #bsbevolution #bsb #brokerage #broker #bonds #markets #finance #investmenttips #investment #Ghana #ghanabusinessp https://t.co/fnYFmXxD11	Financial
1.38734E+18	2021-04-28 09:50:55+00:00	EU REGULATORS SAY CARTEL WAS IN EUROPEAN SECONDARY TRADING MARKET RELATED TO SUPRA-SOVEREIGN, SOVEREIGN AND AGENCY (SSA) BONDS DENOMINATED IN US DOLLARS #News #Forex #US #DOLLAR #BOND #EUROPE #EUROPEAN	Financial
1.38734E+18	2021-04-28 09:50:18+00:00	💥 A close to (one of) the @EU_Commission's bond market cartel investigation. A perhaps paltry €28m in fines for three investment banks (@BankofAmerica Merril Lynch, @CreditAgricole , @CreditSuisse) for traders coordinating in trading of USD-denominated SSA bonds.	Financial
1.38734E+18	2021-04-28 09:49:37+00:00	Did you know? There is an index which measures fear in the Stock Market. "India Vix" is an index that indicates expected volatility in the market. But when you have Bond as an ally, it's a WIN. Fixed, Safe, &amp; Consistent. SMEST in Bonds now. #smest #india #gold #bonds #Stocks https://t.co/DOAfpg6Lyz	Financial
1.38734E+18	2021-04-28 09:43:38+00:00	#AUDUSD Market report Goodish pickup in the US bond yields, COVID-19 jitters benefitted the safe-haven greenback. Softer #Australia CPI figures added to the selling bias ahead of the latest #FOMC policy decision. #forex #stocks #commodities #crypto https://t.co/KivGix3EKM	Financial
1.38734E+18	2021-04-28 09:30:23+00:00	Equity vs. debt | Stocks and bonds | Finance &amp; Capital Markets | Khan Academy https://t.co/NCo6JR1jA2	Financial
1.38734E+18	2021-04-28 09:18:37+00:00	#ECB ramps up balance sheet expansion to sedate bond market investors. Total assets rose by €36bn, most in a month, on QE. ECB balance sheet now at record €7,558bn, equal to 70.4% of Eurozone GDP vs Fed's 36.4%, BoE's 37.4% and BoJ's 130%. Tapering policies on the way for #FED?	Financial
1.38733E+18	2021-04-28 09:16:10+00:00	Asian #stocks rose slightly in cautious trade on Wednesday as investors awaited the results of the U.S. Federal Open Market Committee (#FOMC) meeting later in the day for further insight into the bank's thinking on inflation and bond purchases. https://t.co/iNTM5zntp9 https://t.co/IAbXtBpyKz	Financial
1.38733E+18	2021-04-28 09:09:12+00:00	The Strange Yield Curve | By @coronationmb The past month has seen a rout in the bond market, with prices of Federal Government of Nigeria (FGN) bonds falling heavily. https://t.co/ffyZu2DF3E via @proshare	Financial
1.38733E+18	2021-04-28 08:55:52+00:00	the bond market would like a word with the commodity market: https://t.co/FDBBtDEgEK	Financial
1.38733E+18	2021-04-28 08:51:02+00:00	Here's what seems to be a bet that inflation has already been priced into the bond market: Schwab's $16.7 billion TIPS ETF saw its biggest one-day withdrawal yesterday, of $883 million. https://t.co/xgYV33Riwo	Financial
1.38733E+18	2021-04-28 08:50:30+00:00	There’s no doubt that Japanese institutions have led the world in sustainable investment. But can they extend the approach to the least environmentally focused segment of the world’s securities markets... government bonds? Read the blog: https://t.co/uLadMzeivj https://t.co/TpydMQJMXH	Financial
1.38733E+18	2021-04-28 08:49:06+00:00	The Legacy Debt Fund is a Naira-denominated Money Market &amp; Bond mutual fund. It is registered with the Securities &amp; Exchange Commission, Nigeria. The Fund seeks to preserve capital and generate stable income by investing in safe, Money Market Instruments and... https://t.co/uE44KSEpwH	Financial
1.38733E+18	2021-04-28 08:37:19+00:00	Here is the no brainer play if the Fed surprise markets and announce bond tapering tonight 💡long DXY 💡long USDJPY 💡short gold #Fed #DXY #XAUUSD #USDJPY https://t.co/PUrkuGJGD0	Financial
1.38732E+18	2021-04-28 08:34:12+00:00	Bonds returns aren't going to be attractive with the rising inflation for a long time. Money has to flow from there, equity market are going to get their share but #Gold vs #Bitcoin ! lets see. With all central banks gold reserve, they will try to protect #Gold for sure. https://t.co/gXLrAHcNQi	Financial
1.38732E+18	2021-04-28 08:34:05+00:00	As I read my inbox, I chuckle at the way those who were bagging calls for rate cuts &amp; a bond rally 2 or 3 years ago are the same ones who now can't digest the rising yield story - &amp; cite today's Australian CPI as evidence. Their research is excellent but market calls? Egad!	Financial
1.38732E+18	2021-04-28 08:30:10+00:00	Ethereum jumps to record high on report of EIB digital bond issuance Ethereum, the world's second largest cryptocurrency in terms of market capitalisation,...Read more: https://t.co/oarV2sp5jK	Financial
1.38732E+18	2021-04-28 08:29:39+00:00	The stock market is a bubble, with valuations exceeding 2001. Margin debt is at all-time highs. The bond market is a bubble, with the Fed artificially suppressing rates and pumping trillions of QE into Wall Street https://t.co/OnrHa6TgIH	Financial
1.38732E+18	2021-04-28 08:29:09+00:00	European Bond Markets: European Fund Managers must cease granting multi billion loans to already debt-heavy Ghana - Sign the Petition! https://t.co/GQd3JOcDle via @UKChange	Financial
1.38732E+18	2021-04-28 08:16:36+00:00	This is a smart way to profit on the market. Lately, ventures with lesser costs bond yields were constructed. #launchzone is great! #BSCX's financial success is something I'm excited about. #BSCXHeroes #LaunchZone https://t.co/9aPBOhX3H6	Financial
1.38732E+18	2021-04-28 08:11:55+00:00	#ETEdit | Permission does not a bond market make https://t.co/8S51InpiWC https://t.co/41VvSwOQUs	Financial
1.38732E+18	2021-04-28 07:59:48+00:00	Read @InformistMedia #Analysis on why the last two bond offerings by the #RBI did not find enough takers. #Gilts #Governmentbonds #Giltauction #BondMarket https://t.co/jo0ZktvdJ4	Financial
1.38731E+18	2021-04-28 07:49:18+00:00	Vietnam looks to promote issuance of Gov’t bonds on int’l market #Vietnam #Economy #Finance #SoutheastAsia https://t.co/gQA8Zzp4yz Via https://t.co/TxKkrhJxEU https://t.co/ynsrRd6Jfy	Financial
1.38731E+18	2021-04-28 07:46:27+00:00	Riskiest Junk Bonds Breach Level Last Seen in Lead-Up to 2008 https://t.co/x2VmacK1dU @marketsより	Financial
1.38731E+18	2021-04-28 07:41:30+00:00	We do not think that dovish guidance from DM central banks about the near-term outlook for policy rates is a barrier to longer-term bond yields rising in markets where the economic outlook is improving significantly. See our Daily: https://t.co/yCTtptxRCW https://t.co/1RJKjrQhGW	Financial
1.38731E+18	2021-04-28 07:30:30+00:00	#AussieMarket was popped up by global buying on low turnover ahead of the #USFed update. Expect US Fed to lie about inflation and then use yield control because bond market doesn't believe them. #markets #investing #trading #asx #stockmarkets #stocks	Financial
1.38731E+18	2021-04-28 07:29:01+00:00	العوائد السنوية لمجموعة من الأصول المختلفة (أسواق ناشئة، سندات وأسهم) للأعوام 2007 - 2020 - Small &amp; Mid Cap Stocks - Int Stocks - Emerging Markets - Short Term Bonds https://t.co/TQhGm65PEy	Financial
1.38731E+18	2021-04-28 07:28:15+00:00	So all the market participants in various asset classes (Bonds, Equities, Fx, Commodities, Credit) basically want to track US Treasury auctions. Wah! Kya scene hai! https://t.co/rn1HVffU8K	Financial
1.3873E+18	2021-04-28 07:09:08+00:00	Vietnam looks to promote issuance of Gov’t bonds on int’l market #Vietnam #Economy #Finance #SoutheastAsia https://t.co/pHerIfm3x2 Via https://t.co/vwx7iS3dCY https://t.co/S0F3q5uISa	Financial
1.3873E+18	2021-04-28 07:00:43+00:00	#Banking: “Billionaire 'Bond King' Jeff Gundlach thinks the Fed is sweeping aside the growing risk of runaway inflation - and says the central bank is just guessing at this point.” #Economy #Banks #Money #business #market #News https://t.co/RLw4QKUYCE	Financial
1.3873E+18	2021-04-28 06:55:48+00:00	Indian market Negative Global impact 👉 FII are selling 👉Bond yield up 👉Dow zone negative But market is on #AatmanirbharBharat effect 💪💪 👉DII are buying 👉Good Financial Results.. @AshVerma111 @shail_bhatnagar @virendraonNifty @CNBC_Awaaz	Financial
1.3873E+18	2021-04-28 06:42:00+00:00	San Miguel Corp. has filed a P50-billion shelf registration of its fixed-rate bonds at the Securities and Exchange Commission, some P30 billion of which will be immediately sold to the market. https://t.co/morwmACct3	Financial
1.38729E+18	2021-04-28 06:34:48+00:00	Ethereum , the world’s second largest cryptocurrency in terms of market capitalization, rose to an all-time peak on Tuesday, with market participants citing media reports about the European Investment Bank’s plans to launch a “digital bond” sale on the ethereum blockchain network https://t.co/4JEDhSeMDh	Financial
1.38729E+18	2021-04-28 06:31:29+00:00	Stocks, U.S. Futures Steady as Bond Selloff Pauses: Markets Wrap https://t.co/szh2G5DOWC	Financial
1.38729E+18	2021-04-28 06:29:00+00:00	India: Market #Indicators: $INR in ₹74.3x handle. Bond #Yields 10Y 0577.GS2030 ↓-16.2 bps to 6.0590%; #Nifty ▲+0.90% 14,783.45 #Sensex ▲+1.02% 49,441.96 #IndiaVIX ↓-1.94% 22.64 https://t.co/h2Wj26r2yK	Financial
1.38729E+18	2021-04-28 06:22:47+00:00	Record defaults are clouding India’s resilient equities, Bonds https://t.co/hBQaQ9ITyq via @markets	Financial
1.38729E+18	2021-04-28 06:15:57+00:00	Stocks, U.S. Futures Steady as Bond Selloff Pauses: Markets Wrap https://t.co/AyIfYLCcYS	Financial
1.38729E+18	2021-04-28 06:15:09+00:00	U.S. HOME PRICES SOARED THE MOST IN 15 YEARS IN FEBRUARY... Asset Hyperinflation. If a rug pull happens it will be through the bond market. As long as the Fed keeps buying $40billion/month in MBS, the flow of cheap printed money will continue inflating ho…https://t.co/nr69sUnXnX	Financial
1.38729E+18	2021-04-28 06:05:00+00:00	Bond Prices 27-Apr-2021 https://t.co/UDA9sL4V72 #bonds #bondprices #bondmarket #Finance #investment #Kenya	Financial
1.38729E+18	2021-04-28 06:03:33+00:00	Stocks, U.S. Futures Steady as Bond Selloff Pauses: Markets Wrap https://t.co/AyIfYLCcYS	Financial
1.38729E+18	2021-04-28 06:00:36+00:00	Record defaults are clouding India’s stock, bond markets https://t.co/4jukRfelh4 #Nifty #Sipgrab #UnitingPeopleWithThePossibilities	Financial
1.38729E+18	2021-04-28 05:58:51+00:00	European Bond Markets: European Fund Managers must cease granting multi billion loans to already debt-heavy Ghana - Sign the Petition! https://t.co/b2eaYbX8VM via @Change	Financial
1.38728E+18	2021-04-28 05:50:15+00:00	Our next webinar's experts include Justine Leigh-Bell,Deputy CEO &amp; Director of Market Development at the Climate Bonds Initiative,Charlotte Yonge, Fund Manager at Troy Asset Management,and Andy Aitken, B-Corp Ambassador, CEO &amp; Co-Founder at Honest Mobile. https://t.co/H2VCfGLsqM https://t.co/8fHQjhUXtu	Financial
1.38728E+18	2021-04-28 05:22:26+00:00	Stocks, U.S. Futures Steady as Bond Selloff Pauses: Markets Wrap https://t.co/fEZgmScKux via @markets	Financial
1.38727E+18	2021-04-28 05:17:10+00:00	Stocks, U.S. Futures Steady as Bond Selloff Pauses: Markets Wrap https://t.co/Q6ZA41Gxif	Financial
1.38727E+18	2021-04-28 05:08:46+00:00	'I used to think that if there was reincarnation, I wanted to come back as the president or the pope or as a .400 baseball hitter. But now I would like to come back as the bond market. You can intimidate everybody.' James Carville I hope this one's a joke, is so, than good one.	Financial
1.38727E+18	2021-04-28 05:03:12+00:00	US Bond market crash coming soon. @Neloangelo314 https://t.co/hGoUUI4iHn	Financial
1.38727E+18	2021-04-28 04:55:29+00:00	CCC Junk bonds at levels last seen just before the start of every major stock market correction since 1999. This is so exciting! $QQQ $TSLA $SPY $DIA $SQQQ $TZA $SDS $BTC $GBTC https://t.co/7Dsfa4DE65	Financial
1.38726E+18	2021-04-28 04:30:09+00:00	Global Sustainable Debt- State of the Market 2020 report. @ClimateBonds flagship publication. Green bonds ($290bn) Social Bonds ($249bn) Sustainability Bonds ($159bn) for a record $700bn year. Media Release: https://t.co/YucWBqDjH5… #greenbonds #socialbonds #sustainabilitybonds https://t.co/KHUOwoWAWr	Financial
1.38726E+18	2021-04-28 04:00:06+00:00	Canaccord Genuity's Chief Market Strategist, Tony Dwyer, discusses long term interest rates ahead of the Federal Reserve policy meeting. #CanaccordGenuity #liddercapital #wealthmanagement #cashmanagement #saving #investing #bonds https://t.co/kjDDngBktp	Financial
1.38725E+18	2021-04-28 03:54:36+00:00	Another day another first for Uzbekistan's capital markets....first non-bank, non-govt bond issue...UzAuto Motors issued a 5-year USD300m bond #Uzbekistan #UzAuto https://t.co/Thj65eFvXq	Financial
1.38725E+18	2021-04-28 03:37:01+00:00	Real estate, bond, and stock markets are now in massive bubbles and all signs are pointing to a reckoning in all overly inflated assets https://t.co/rKMkIqwPKx	Financial
1.38725E+18	2021-04-28 03:19:17+00:00	Defi economy swallows equities, bonds, money markets, bank deposits, structured products, insurance.... No wonder this Defi liquidity chart beats every other hyper growth curve seen in the history of digital economy. 120X in 1 year. https://t.co/BsjR1pZ8iT	Financial
1.38724E+18	2021-04-28 03:12:22+00:00	The RBA is committed to the orderly functioning of the Aust. bond market. We expect it will have reached a comfortable limit of AGS holdings after two more stages of QE: QE3 ($100bn) from Sep and QE4 ($50bn) from next Mar concluding in Jul 2022. https://t.co/85zpMlZWuC	Financial
1.38724E+18	2021-04-28 03:11:59+00:00	Bitcoins don't pay dividends or coupons like stocks or bonds. The only reason why you buy bitcoin is because you plan to sell it in the future. There is no such thing as buy and hold in the bitcoin market. Why is anyone surprise that Tesla sold some of their bitcoins?	Financial
1.38724E+18	2021-04-28 03:11:16+00:00	This roiled the market with investors fearing there wld be a delay in the payment of their loans as it happened with Zambia @ouma_timothy-restructuring of old E/bond wld hv led to 2021 E/bond offer under subscription &amp;signalled fin distress to Investors https://t.co/mqBRqhDIq7 #	Financial
1.38724E+18	2021-04-28 03:00:09+00:00	Sutter Health's chief financial officer detailed the financial challenges that the Sacramento-based health system faced last year in a call with bond market investors.​ https://t.co/y3IT5DU9dc	Financial
1.38724E+18	2021-04-28 02:59:44+00:00	1/3 Ethereum, the world’s second largest crypto in terms of market capitalization, rose to an all-time peak on Tues, with market participants citing media reports about the European Investment Bank’s plans to launch a “digital bond” sale on the ethereum blockchain network.	Financial
1.38724E+18	2021-04-28 02:59:18+00:00	European Bond Markets: European Fund Managers must cease granting multi billion loans to already debt-heavy Ghana - Sign the Petition! https://t.co/tkFOKmXMkL via @CdnChange	Financial
1.38724E+18	2021-04-28 02:42:01+00:00	Indeed. Nowadays, America's real strength is not in its people, but its domestic marketplace, for which the US dollar and the US bond market are cornerstones. Even the US stock markets could be transferred easily enough to, say, London, Tokyo, Grand Cayman, Singapore, or Mumbai. https://t.co/2FSvm7n0BN	Financial
1.38724E+18	2021-04-28 02:39:49+00:00	Ethereum on a high after European Investment Bank's $121M digital bond news - https://t.co/3sNx2SDHT4 $ETH #blockchain #alts #market	Financial
1.38723E+18	2021-04-28 02:07:36+00:00	State Bank board to consider raising $ 2 billion through market bonds https://t.co/eHdzfeTUUh	Financial
1.38722E+18	2021-04-28 01:40:03+00:00	Bonds weakened, with 10-year Treasury yields advancing back above 1.6% as investors await the Federal Reserve’s policy decision. A market gauge of inflation expectations over the next decade hit an eight-year high amid the rally in commodities. The dollar held its advance.	Financial
1.38722E+18	2021-04-28 01:35:04+00:00	Asia Stocks Waver Amid Renewed Rise in Bond Yields: Markets Wrap - Yahoo Finance https://t.co/eiPUaWKFML	Financial
1.38721E+18	2021-04-28 01:20:03+00:00	Why wait (median) 1,306 days between changes in #creditratings to find out what the bond market already knows? Statistically implied and bond market-implied ratings updated EVERY DAY on 40,500 public firms, not just 2655 rated firms #credit KRIS info https://t.co/UXo6uqCr7N https://t.co/wlI858jXNf	Financial
1.38721E+18	2021-04-28 01:20:02+00:00	Why wait (median) 1,306 days between changes in #creditratings to find out what the bond market already knows? Statistically implied and bond market-implied ratings updated EVERY DAY on 40,500 public firms, not just 2655 rated firms #credit KRIS info https://t.co/0ZtjIyJ4nD https://t.co/ssY51iMrvr	Financial
1.38721E+18	2021-04-28 01:08:49+00:00	I support Biden's pre-K, human capital &amp; some social investments. Absent critical race theory, it would be quite helpful &amp; solve a lot of issues. The problem is this thing called economics, the bond market, and he blew his capital on an unnecessarily expensive stimulus package. https://t.co/Fw1eTbytwq	Financial
1.38721E+18	2021-04-28 01:00:34+00:00	How Businesses Are Giving Back To Healthcare Workers #macro #forex #trading #investing #stocks #bonds #crypto #markets https://t.co/0UzQm4GFHo	Financial
1.3872E+18	2021-04-28 00:34:57+00:00	Global-Market Insight 1/1 -A mixed started expected in Asian markets -Mixed bag earnings put US indices under profit booking after touching highs -Tesla, Eli Lilly, and General Electric were the loser -US 10-year bond yields back above 1.6% ahead of Fed meet @CNBC_Awaaz	Financial
1.3872E+18	2021-04-28 00:32:58+00:00	The surge in Treasury yields has cooled down, but exchange-traded funds tracking the bond market are showing tensions might be building under the surface https://t.co/hTdvvT3UlE @marketsより	Financial
1.3872E+18	2021-04-28 00:31:58+00:00	the only option left for #centralbanks is to go after the bond markets which still are exhibiting a positive yield, such as #USTsy notes and bonds. $GLD #GOLD $SLV #Silver #oatt #housing #mortgages https://t.co/0iSWusKJRy	Financial
1.3872E+18	2021-04-28 00:23:11+00:00	Fitch: Stimulus withdrawal creates risks for Australian credit markets By @ross_burland https://t.co/jbihpE5RxM #Australia #AUDUSD #Bonds	Financial
1.3872E+18	2021-04-28 00:14:24+00:00	#SPY I am looking for the dip but everything seems frozen waiting for FED. I will add more on the dip from short term bonds into Value , Foreign markets and Resources this week.	Financial
1.3872E+18	2021-04-28 00:13:32+00:00	Bonds can be a digital asset contract too, as we'll show. Programmed not to debase over time, and provide issuers with a valid service, all with market defined interest that makes the contract viable for all sides. https://t.co/8KWmGWxF1D	Financial
1.3872E+18	2021-04-28 00:03:53+00:00	Iochpe places $400m in 7-year notes with pricing tied to greenhouse gas emissions (LF). - The Brazilian auto parts company completed its first trip to the international bond market on Tuesday, issuing $400 million worth of 7-yr, NC3 SLBs. - 5.25% yield - Orders reached $1.2bl.	Financial
1.38719E+18	2021-04-27 23:46:06+00:00	European Bond Markets: European Fund Managers must cease granting multi billion loans to already debt-heavy Ghana - Sign the Petition! https://t.co/TfpAiMqoIY via @Change	Financial
1.38719E+18	2021-04-27 23:35:58+00:00	While $USDX holds below 93.43 and $USDJPY remains below 110.96, we are calling ALREADY negative dollar or fixed dynamic entering the market. Find out what this means and how to read the market. #elliottwave #trading #commodities #bonds #indices #forex	Financial
1.38719E+18	2021-04-27 23:22:48+00:00	The rising importance of the global green bond markets for long tenor, low cost US$ bond access, and the growing list of green bond issuances by these institutions is perfectly aligned. https://t.co/nEkoHADiei @Vibhuti_D_Garg	Financial
1.38718E+18	2021-04-27 23:14:41+00:00	European Bond Markets: European Fund Managers must cease granting multi billion loans to already debt-heavy Ghana - Sign the Petition! https://t.co/FapL5Srb9M via @Change	Financial
1.38718E+18	2021-04-27 23:09:10+00:00	Stock Market Investing for Beginners: Learn how to Create Wealth Using Stocks, Bonds &amp; ETFs https://t.co/9r9QKBYjsl	Financial
1.38718E+18	2021-04-27 23:00:12+00:00	The great inflation scare of 2021 may yet turn out to be a great head fake, but for the time being it’s a mighty real phenomenon that could yet have an impact on central bankers, and on the bond market https://t.co/L5iqjCIhcN	Financial
1.38718E+18	2021-04-27 22:59:44+00:00	Why corporate America appears to be drifting away from the Republican Party #macro #forex #trading #investing #stocks #bonds #crypto #markets https://t.co/Yjg93foFtJ	Financial
1.38718E+18	2021-04-27 22:48:23+00:00	Italy priced $2B 3yr and $1.5B 30 yr USD bonds overnight. Draghi obviously aware the the US Fed looking to pull USD swap lines at the end of September. Best to shore up foreign reserves in a benign market.	Financial
1.38718E+18	2021-04-27 22:46:42+00:00	European Bond Markets: European Fund Managers must cease granting multi billion loans to already debt-heavy Ghana - Sign the Petition! https://t.co/9BRpnuHFhP via @Change	Financial
1.38717E+18	2021-04-27 22:30:14+00:00	Global Sustainable Debt- State of the Market 2020 report. @ClimateBonds flagship publication. Green bonds ($290bn) Social Bonds ($249bn) Sustainability Bonds ($159bn) for a record $700bn year. Media Release: https://t.co/YucWBqlIPx… #greenbonds #socialbonds #sustainabilitybonds https://t.co/8F8YLTrPNC	Financial
1.38717E+18	2021-04-27 22:27:59+00:00	RTNU: Classic Chart Patterns Course BOOK NOW. “Learn how to trade any instrument in any market”. #forex #fx #trading #wallstreet #money #traders #capital #invest #investment #investing #investor #charting #currency #options #bonds #futures #stocks #technicalanalysis #swingtrading https://t.co/k8il0Cbj8s	Financial
1.38717E+18	2021-04-27 22:13:20+00:00	Consensus f/cast for US Q1 GDP is 5.4%. Goldman Sachs expects much higher 7.5% (and even stronger number in Q2). If the Fed agrees with this outlook, they will have to hint QE tapering in post-meeting statement tomorrow.... #markets #bonds #FX https://t.co/HxKw5TTFgm	Financial
1.38716E+18	2021-04-27 22:00:42+00:00	"I take it pretty much for granted that the 40-year bull market is ending, and that it will be replaced by hard investment times," Jonathan Ruffer, chairman of #Ruffer, says. #assets #bonds #capital #equities #familyoffice #marketinsight #portfolio https://t.co/JeFsCwq9Y3 https://t.co/v1Op0CNo84	Financial
1.38716E+18	2021-04-27 21:59:32+00:00	US stocks and bonds have performed close to parity since 1793. The post-WW2 era is an anomaly "Both stocks and bonds can disappoint over an arbitrarily long interval, even as either asset can bestow handsome rewards" Source: Edward McQuarrie "New Lessons from Market History" https://t.co/Hj56UH58tc	Financial
1.38716E+18	2021-04-27 21:56:59+00:00	European Bond Markets: European Fund Managers must cease granting multi billion loans to already debt-heavy Ghana - Sign the Petition! https://t.co/pWCmiOsmR8 via @Change	Financial
1.38716E+18	2021-04-27 21:56:19+00:00	Flat day in the US as they wait for #USFed update. Bond yields are rising with #USD. #commodities are rising on reflation. #markets #investing #trading #asx #stockmarkets #stocks https://t.co/nBvwfB9Ql4	Financial
1.38716E+18	2021-04-27 21:52:14+00:00	A bond-market gauge of U.S. inflation expectations soared to the highest level in almost eight years https://t.co/4tGEesWyHW	Financial
1.38716E+18	2021-04-27 21:41:00+00:00	Trivia Tuesday: What’s the benchmark for bond market volatility? #FinancialLiteracyMonth	Financial
1.38716E+18	2021-04-27 21:34:34+00:00	#auspol #NBN This is economic madness, NBN is a wholly owned Australian Government business therefore SHOULD be sourcing funds form the Gov NOT ADDING TO OUR FOREIGN DEBT. NBN Co sources $2.6bn from US bond markets https://t.co/2KA7rNOkUL	Financial
1.38716E+18	2021-04-27 21:33:59+00:00	With vaccines facilitating an acceleration in economic activity, #PGIMFixedIncome shares which emerging markets could benefit from the recovery in the developed markets and China. Read more on The Bond Blog.	Financial
1.38716E+18	2021-04-27 21:31:31+00:00	Ethereum jumps to record high on report of EIB digital bond issuance - https://t.co/Yt53zXZx6R $ETH #markets #investing #trading	Financial
1.38716E+18	2021-04-27 21:27:34+00:00	#Earnings flood markets… $UPS +10% as profits surge $TSLA and $MMM disappoint FOMC mtg tomorrow. New news? #Up: Energy, Industrials, Fins, SmCaps #Down: Bonds, Utes, HCare, Comm	Financial
1.38716E+18	2021-04-27 21:26:35+00:00	On @RealVision Daily Briefing with @AshBennington we discussed equity and bond markets, how Q2 could be the peak in GDP and then what might happen, $COIN and how I'm building a long position, China internet and energy stocks which I am long again.	Financial
1.38716E+18	2021-04-27 21:26:22+00:00	$SPX flat, $NDX -0.5%, $TLT -0.9% Cons Conf 121.7 much bte Less restrictive mask guidelines Earnings flood markets… $UPS +10% as profits surge $TSLA and $MMM disappoint FOMC mtg tomorrow. New news? Up: Energy, Industrials, Fins, SmCaps Down: Bonds, Utes, HCare, Comm	Financial
1.38715E+18	2021-04-27 21:21:00+00:00	Today’s market update ∙ The S&amp;P 500 was flat while tech and communications names fell ∙ The yield on the 10-year U.S. Treasury climbed to 1.62%, its highest level in two weeks ∙ ICE BofA Move Index, which measures bond volatility, fell to 60.15	Financial
1.38715E+18	2021-04-27 21:18:06+00:00	IDB and IDB Invest launch the Green Bond transparency platform - The IDB and the IDB Invest announced the launch of the Green Bond Transparency Platform, an innovative digital tool that brings greater transparency to the green bond market in Latam and the Caribbean.	Financial
1.38715E+18	2021-04-27 21:12:39+00:00	A bond-market gauge of U.S. inflation expectations soared to the highest level in almost eight years https://t.co/Ycnsv4SjzP	Financial
1.38715E+18	2021-04-27 21:11:05+00:00	A bond-market gauge of U.S. inflation expectations soared to the highest level in almost eight years https://t.co/ZaHoNwz3vD	Financial
1.38715E+18	2021-04-27 20:56:16+00:00	https://t.co/5rUVp68i5Z: Wednesday April 28, 2021 The Daily Table: a wrap of overnight markets #ausbiz #ausecon #bonds #rates #fx #markets #audusd #aud #usdaud #metals #LME #metalprices #ironore #commsec @CommSec https://t.co/ZNeQo0wBkD	Financial
1.38715E+18	2021-04-27 20:54:00+00:00	Wednesday April 28, 2021 The Daily Table: a wrap of overnight markets #ausbiz #ausecon #bonds #rates #fx #markets #audusd #aud #usdaud #metals #LME #metalprices #ironore #commsec @CommSec https://t.co/1KHaMHJcbW	Financial
1.38715E+18	2021-04-27 20:48:11+00:00	Usually in a liquidity crunch we would see the price of assets drop. Stocks, bonds, etc as capital flees to safety. Here... here is different. Liquidity is about to crunch and market value of a bitcoin will pump... https://t.co/AUD4Ez0HkI	Financial
1.38714E+18	2021-04-27 20:28:57+00:00	The BlackRock Investment Institute tweaked its tactical views given significant market moves. Two dynamics are key to its pro-risk stance: 1️⃣ A powerful economic restart underway 2️⃣ New central bank frameworks that should limit bond yield rises Read more: https://t.co/9avIwB3U4C https://t.co/g2cBvbY0iT	Financial
1.38714E+18	2021-04-27 20:25:47+00:00	While $USDX holds below 93.43 and $USDJPY remains below 110.96, we are calling ALREADY negative dollar or fixed dynamic entering the market. #elliottwave #trading #commodities #bonds #indices #forex	Financial
1.38714E+18	2021-04-27 20:25:41+00:00	While $USDX holds below 93.43 and $USDJPY remains below 110.96, we are calling ALREADY negative dollar or fixed dynamic entering the market. #elliottwave #trading #commodities #bonds #indices #forex	Financial
1.38714E+18	2021-04-27 20:23:23+00:00	Market view on TT: Stocks and bonds ended lower. Metals were mixed. USD, bitcoin and energies rose. https://t.co/CazoS7m6Zz	Financial
1.38714E+18	2021-04-27 20:22:16+00:00	A bond-market gauge of U.S. inflation expectations soared to the highest level in almost eight years https://t.co/RzGmdng9EM	Financial
1.38714E+18	2021-04-27 20:15:52+00:00	We are hosting a giveaway on MTG Art Market for a beautiful sketch of Bond of Flourishing by @TylerWalpole. RTs appreciated and good luck everyone! #mtg #mtgart https://t.co/zUZJ6JJDgS	Financial
1.38714E+18	2021-04-27 20:13:14+00:00	W. Virginia offers $100 savings bond to get COVID-19 shot https://t.co/LevljGsfXl #BankingAndFinanceNews #COVID19 #Online #Banking #Bank #Business #Services #Finance #Home #Money #Loan #Lease #Lending #Markets Please Retweet	Financial
1.38714E+18	2021-04-27 20:08:27+00:00	Prof. Shiller on stock market #valuations, real estate, bonds, interest rates and the "uncomfortable feeling" of markets: https://t.co/VHUggCdpva	Financial
1.38713E+18	2021-04-27 19:51:02+00:00	Ten Year Yield: #Bonds #Yield #Bondmarket @NapatreeC $TNX https://t.co/8UWZhNBKXI	Financial
1.38713E+18	2021-04-27 19:45:14+00:00	Drew O'Neil discusses fixed income market conditions and offers insight for bond investors. https://t.co/FkBrL4GXqg	Financial
1.38713E+18	2021-04-27 19:35:49+00:00	The EIB to reportedly sell digital bonds on the #ethereum #blockchain #MIExclusive #Markets #ethereumprice #digitalbonds #TheEuropeanInvestmentBank #EIB #Cryptocurrencies #ethereumblockchain $ETH https://t.co/649wc0HtIa https://t.co/YjrYxY06n8	Financial
1.38713E+18	2021-04-27 19:30:30+00:00	FT editorial: “A new deal for the young: ensuring fair pensions- A third way is needed between paternalism and financial individualism”. Thread. #markets #bonds #equities #pensions https://t.co/qIislvP4E8	Financial
1.38713E+18	2021-04-27 19:29:16+00:00	Learn about Davivienda’s $500 million perpetual subordinated notes offering, the first perpetual Basel III-compliant additional tier one bond issued by a Colombian financial institution in the international capital markets: https://t.co/pzoufjio4j. https://t.co/QD42GrObde	Financial
1.38712E+18	2021-04-27 19:15:11+00:00	Drew O'Neil discusses fixed income market conditions and offers insight for bond investors. https://t.co/Z9KPp91VT4	Financial
1.38712E+18	2021-04-27 19:14:12+00:00	The Federal Reserve—the nation's central bank, which is supposed to support “maximum employment and stable prices”—has been propping up large companies by buying up billions of dollars in corporate bonds, which PROPS UP THE STOCK MARKET! STOP LYING GEOFF! Biden SUCKS LIKE TRUMP! https://t.co/5jxQHDVcSg	Financial
1.38712E+18	2021-04-27 19:10:13+00:00	Global trade finance bond markets is #XDC #WeAreXDC https://t.co/leJLYUcO0x	Financial
1.38712E+18	2021-04-27 19:02:46+00:00	Why do Mass Media report Stock Market and Bond Sales when most people do not own Stock or Bonds? https://t.co/pWMXB3T9GK	Financial
1.38712E+18	2021-04-27 18:51:34+00:00	Pan American Energy issues bonds for $300 million in return of an Argentine corporate to the international credit markets. - $300 million (was looking for $150 million). - 6 years. - 9.125% yield. - Amortizes +48 months. - Citi.	Financial
1.38712E+18	2021-04-27 18:46:35+00:00	European Investment Bank issuing 100M 2Y digital bonds on Ethereum... the global fixed income market is $300T, almost 10x the global equity market. You are still early. #Ethereum	Financial
1.38712E+18	2021-04-27 18:43:52+00:00	More balanced market conditions continued to reign in the loan market. Bond issuance, meanwhile continued at its recent torrid pace. Read the latest from @levfininsights on the AdvantageData blog: https://t.co/c7UzVOqCOM https://t.co/84zUKvKf5q	Financial
1.38711E+18	2021-04-27 18:06:41+00:00	Fed openly advertise they're willing to remain behind the curve on recovery/inflation with any policy reversal "not even thinking about thinking about it" Nice negative yielding real rate bond market you have would be a shame if something were to happen to it Who blinks first?	Financial
1.38711E+18	2021-04-27 18:03:48+00:00	Contact me to discuss alternatives to increasing credit risk in your investment portfolio. #investing #bonds #riskmanagement https://t.co/RILUahIlru via @markets	Financial
1.3871E+18	2021-04-27 18:01:39+00:00	In COVID, corporates did “what they were supposed to do:” halt dividends/buybacks/M&amp;A/capex “and issue long-term bonds at rock bottom interest rates .. “the investment grade corporate bond market is on the path to one of the greatest de-leveraging stories in history.” @RBAdvisors https://t.co/J1du3cyzst	Financial
1.3871E+18	2021-04-27 18:00:36+00:00	Stimulus could lead to long-term bond bear market: Gundlach - BNN Bloomberg https://t.co/boQ5eSZTn5	Financial
1.3871E+18	2021-04-27 17:49:35+00:00	But let's see if the market can continue to ignore bonds $TLT	Financial
1.3871E+18	2021-04-27 17:46:06+00:00	Stimulus could lead to long-term bond bear market: Gundlach - BNN Bloomberg https://t.co/VeXIurA79d	Financial
1.3871E+18	2021-04-27 17:45:02+00:00	Why the rise in the size of the high yield bond market is to be welcomed. https://t.co/b8s20MsyQr	Financial
1.3871E+18	2021-04-27 17:39:42+00:00	Just a 130 bn USD bond market building digital bonds on the Ethereum blockchain. Nothing to see here #Ethereum $ETH https://t.co/CgdsHmYvs6	Financial
1.3871E+18	2021-04-27 17:36:49+00:00	Get the latest global bond market insights from our President of Fixed Income and Data Services, Lynn Martin. https://t.co/Pn9IU5gwY4	Financial
1.3871E+18	2021-04-27 17:27:35+00:00	Sustainable bond market balloons to US$1.7 trillion in 2020 https://t.co/qQMQixC5ZK	Financial
1.3871E+18	2021-04-27 17:26:38+00:00	Curious about municipal bonds? Check out free market data posted on the EMMA® website, such as the value and number of new bond issues by year and month: https://t.co/BLNQc3AGiy #MuniLand #EMMAToolsTuesday https://t.co/sZs8uHc8bZ	Financial
1.38709E+18	2021-04-27 17:20:04+00:00	KRIS Bond Price Attribution: KRIS comments about the reasons for price changes on the 20 most heavily traded senior fixed-rate bonds in the U.S. corporate market. KRIS info: https://t.co/UXo6uqCr7N #credit #creditrisk #bonds Bond market overview: https://t.co/QPXyHgChEn https://t.co/jEOPmVVCkm	Financial
1.38709E+18	2021-04-27 17:20:04+00:00	KRIS Bond Price Attribution: KRIS comments about the reasons for price changes on the 20 most heavily traded senior fixed-rate bonds in the U.S. corporate market. KRIS info: https://t.co/0ZtjIyJ4nD #credit #creditrisk #bonds Bond market overview: https://t.co/k1gjaCpEM1 https://t.co/AIirvqUME8	Financial
1.38709E+18	2021-04-27 17:10:51+00:00	In this webinar, we discuss what the stock, bond, credit, and commodity markets are currently signaling about the future economic environment https://t.co/wsquSBEFTW	Financial
1.38709E+18	2021-04-27 17:00:43+00:00	#ECB ramps up balance sheet expansion to sedate bond market investors. Total assets rose by €36bn, https://t.co/KQAhnWt9IK	Financial
1.38709E+18	2021-04-27 17:00:29+00:00	FOMC Policy Meeting: Has The Economy Improved Enough? #macro #forex #trading #investing #stocks #bonds #crypto #markets https://t.co/k60WpsWt1R	Financial
1.38709E+18	2021-04-27 17:00:28+00:00	Intraday Market Analysis – In Search Of Support #macro #forex #trading #investing #stocks #bonds #crypto #markets https://t.co/KciYjFYTY6	Financial
1.38709E+18	2021-04-27 17:00:01+00:00	Analyse the catastrophe bond market and every transaction issued with Artemis https://t.co/goyfWn6nk7	Financial
1.38709E+18	2021-04-27 16:54:54+00:00	European Bond Markets: European Fund Managers must cease granting multi billion loans to already debt-heavy Ghana - Sign the Petition! https://t.co/JW2q6AAgI6 via @Change	Financial
1.38709E+18	2021-04-27 16:51:25+00:00	Derailing techno-fascist human capital bond markets will require push back from ALL quarters, even from those who make different medical choices. The future of carbon/water-based life will ultimately depend on our ability to work together as loving humans. #ScrappyMomsAgainstAI	Financial
1.38709E+18	2021-04-27 16:50:37+00:00	Hudson Cie - Daily Market briefing - West African Regional Stock Exchange: BRVM has closed its trading day on Tuesday April 27th, 2021 higher compared to Monday. The market capitalization (Stocks + Bonds) increased by 0.19% to stand at… https://t.co/kl8pT8FcsC #equity #stocks https://t.co/g0tgDPGhYr	Financial
1.38709E+18	2021-04-27 16:45:48+00:00	#ECB: yet another new balance sheet ATH...nothing new here, more and more money being printed...🥱🥱🥱🥱🥱 #markets #trading #bonds #yields #Bunds https://t.co/mSyMNIn2tE	Financial
1.38709E+18	2021-04-27 16:44:03+00:00	#ECB ramps up balance sheet expansion to sedate bond market investors. Total assets rose by €36bn, most in a month, on QE. ECB balance sheet now at record €7,558.3bn, equal to 70.4% of Eurozone GDP vs Fed's 36.4%, BoE's 37.4% and BoJ's 130%. https://t.co/rtWUTKsVBh	Financial
1.38708E+18	2021-04-27 16:38:25+00:00	The market is currently watching: TMIR 2020-1 B1 Recent holders include Nationwide Mutual Funds, Russell Investment Co, Pioneer Series Trust IV &amp; Pioneer Securitized Income Fund according to the latest available SEC filings. https://t.co/O0KrgQC23q #bonds #marketdata	Financial
1.38708E+18	2021-04-27 16:38:03+00:00	LPL Financial - Tuesday Market Blog: Infrastructure Plan, Higher Income Taxes and Municipal Bonds https://t.co/ZNHOwYKhYD	Financial
1.38708E+18	2021-04-27 16:30:01+00:00	Nothing will stop the Fed from buying everything thru SPV's...Until the Bond/Credit market says Enough !...Don't hold your breath-- https://t.co/JXPJnDCgHC	Financial
1.38708E+18	2021-04-27 16:23:52+00:00	Stimulus could lead to long-term bond bear market: Gundlach https://t.co/RvsAVOUIhz https://t.co/YLmTju9kFI	Financial
1.38708E+18	2021-04-27 16:19:54+00:00	2000 - US Stock Market Bubble 2008 - US Real Estate Bubble 2021 - US Bond Market, US Stock Market, US Real Estate ... Bubble	Financial
1.38708E+18	2021-04-27 16:19:43+00:00	Latest from me: Bond King Jeffrey Gundlach isn't so sure Powell's right that this inflation will prove transitory, thinks current stimulus measures look like an echo of the prelude to the last long-term bear market for bonds: https://t.co/VtUHn79GID	Financial
1.38708E+18	2021-04-27 16:17:34+00:00	Traders Sidestep ‘Rate Freight Train' With Short-Dated Bond ETFs: The surge in Treasury yields has cooled down, but exchange-traded funds tracking the bond market are showing tensions might be building under the surface. Investors put $2… https://t.co/RFbzTE2uVi ^ @FAmagazine	Financial
1.38708E+18	2021-04-27 16:13:22+00:00	#Canada #BOC turned hawkish and what does the bond market do? Rates falling~~ This is $BAX Dec. 2021. Giddy up. They withdraw support market gonna do a tantrum. BOC can only walk back from that hawkish stance I'm guessing. https://t.co/8SKKF2Hj88	Financial
1.38708E+18	2021-04-27 16:06:01+00:00	Now that the bond market is on $ETH. Excited for what next. While the scamchain not even have a working product yet claim it has "better" smartcontract, Ethereum is eating up the Bond market and on its way to eat Equity, Derivatives, Property markets. Good luck with those papers https://t.co/h1px9NkfeO	Financial
1.38707E+18	2021-04-27 16:02:17+00:00	Global Sustainable Debt- State of the Market 2020 report. @ClimateBonds flagship publication. Green bonds ($290bn) Social Bonds ($249bn) Sustainability Bonds ($159bn) for a record $700bn year. Media Release: https://t.co/YucWBqlIPx… #greenbonds #socialbonds #sustainabilitybonds https://t.co/FR2pFoa1GO	Financial
1.38707E+18	2021-04-27 16:01:51+00:00	Wow! Something so popular that you have to PAY people to take it. Trust me, our lives are worth more than your bs $100 savings bond that won’t be worth shit once they crash the market. https://t.co/fqQxDF1ikW	Financial
1.38707E+18	2021-04-27 16:01:50+00:00	European Bond Markets: European Fund Managers must cease granting multi billion loans to already debt-heavy Ghana - Sign the Petition! https://t.co/kpyw0agKMv via @Change	Financial
1.38707E+18	2021-04-27 16:00:36+00:00	🎙 #Podcast | April started on a positive note for financial markets, after an exceptional first quarter, with divergent fortunes for equities and global bonds. ➡ Discover Monica Defend's analysis in our latest podcast ⤵ https://t.co/5sj4HIHEIm	Financial
1.38707E+18	2021-04-27 15:59:26+00:00	Silver Enters Acceleration Phase #macro #forex #trading #investing #stocks #bonds #crypto #markets https://t.co/wOENrRcC7k	Financial
1.38707E+18	2021-04-27 15:46:16+00:00	European Bond Markets: European Fund Managers must cease granting multi billion loans to already debt-heavy Ghana - Sign the Petition! https://t.co/YmIkL7gSzh via @Change	Financial
1.38707E+18	2021-04-27 15:46:14+00:00	RT://Bond Market: perchè sbagliare strategia pu&amp;ograve; costare moltissimo - @DemichelisFrame #bond #Madoff #cds #arbitraggio https://t.co/voq2ZVWT2z	Financial
1.38707E+18	2021-04-27 15:45:07+00:00	Borrowers in the United States, Europe and Asia are tapping buoyant bond markets to extend maturities and refinance existing debt at cheaper rates https://t.co/DmSMfcWxqY https://t.co/KFxxoMa1np	Financial
1.38707E+18	2021-04-27 15:40:11+00:00	To add thoughts to this - It is a test that tacitly accepts that crypto offers better settlement, custody and transfer for the global bond market. Something I have talked about for a decade... in the end, all securities of all types will migrate across to public blockchains. https://t.co/SQdRGO4dN5	Financial
1.38707E+18	2021-04-27 15:29:45+00:00	Some #segments of the #municipalbond #market currently look attractive compared to the #treasury market. Municipal bond #yields typically spike during #times of #crisis. #highyield #investmentgrade #fixedincomeinvestments #cfainstitute #caia #frm https://t.co/jSf7OzaoHj	Financial
1.38706E+18	2021-04-27 15:06:51+00:00	European Bond Markets: European Fund Managers must cease granting multi billion loans to already debt-heavy Ghana - Sign the Petition! https://t.co/0I2tGLZAxq via @Change	Financial
1.38706E+18	2021-04-27 15:05:04+00:00	Market Leverage Reaches New All Time Highs as the Excess Phase Rally Continues &gt; https://t.co/oKKEWcU63J $SPY $VTI $DXY $VPU $GLD $SLV $BND #stocks #utilities #preciousmetals #bonds #investing	Financial
1.38706E+18	2021-04-27 15:00:04+00:00	Analysis takes a second look at the convergence in market risk between key corporate-bond indexes https://t.co/tmLMYBIi4W	Financial
1.38706E+18	2021-04-27 15:00:02+00:00	U.S. HOME PRICES SOARED THE MOST IN 15 YEARS IN FEBRUARY... Asset Hyperinflation. If a rug pull happens it will be through the bond market.	Financial
1.38706E+18	2021-04-27 14:59:47+00:00	Ocugen Reports $100 Million Direct Share Offering at Market Premium from Institutional Investors #macro #forex #trading #investing #stocks #bonds #crypto #markets https://t.co/I1G2XsDKJx	Financial
1.38706E+18	2021-04-27 14:56:06+00:00	Everyone enjoying the Joe-Flation yet? The Fed thinking this is temporary is crazy. I can’r believe the bond market is ok with this. https://t.co/7crkjnau9L	Financial
1.38705E+18	2021-04-27 14:42:36+00:00	bonds have been snoozing lately but there's tension building beneath the surface Traders Sidestep ‘Rate Freight Train’ With Short-Dated Bond ETFs https://t.co/i1itmUqYbq via @markets	Financial
1.38705E+18	2021-04-27 14:37:46+00:00	Market Leverage Reaches New All Time Highs as the Excess Phase Rally Continues &gt; https://t.co/l97bNQ9KYT $SPY $VTI $DXY $VPU $GLD $SLV $BND #stocks #utilities #preciousmetals #bonds #investing	Financial
1.38705E+18	2021-04-27 14:33:56+00:00	I've been exploring how impact investing is filtering down to public markets: Community development funds, impact infrastructure investments, regulation crowdfunding... With bonds offering no returns, and investors seeking alternatives, I suspect we'll hear more about this soon	Financial
1.38705E+18	2021-04-27 14:30:19+00:00	Looking for updates on #BondMarket data, news, and activity? Our strategists provide their insights. #investing #markets https://t.co/abDzGouFqy https://t.co/fYG3NLCwLK	Financial
1.38705E+18	2021-04-27 14:28:19+00:00	Let's break it down for you #bsbevolution #bsb #brokerage #broker #bonds #markets #finance #investmenttips #investment #news #Ghana #ghanabusiness #fixedincomeeducation https://t.co/VJiV0tErSJ	Financial
1.38705E+18	2021-04-27 14:27:22+00:00	🎧 Boost your #StockMarket savvy...Bonds are the less-flashy cousin of #stocks, but they can give your portfolio some comfort and safety in times of market turmoil. @WSJ's @Sam_D_Goldfarb gives us a little bonds 101. Have a listen. https://t.co/kxVDFSEmEh	Financial
1.38705E+18	2021-04-27 14:26:33+00:00	Bread_and_Games macro_daily Just to offer alternative perspective macro_daily . Different version from M2, same concept Bread_and_Games . We look at US stock markets vs safe assets (bonds, bills, monetary base etc). Not so elevated by that gauge: https://t.co/pBhuKfA7Zi	Financial
1.38705E+18	2021-04-27 14:26:31+00:00	Fundamental analysis attempts to estimate the value of a currency, a share or an entire equity or bond market based on profitability, management or economic strength, and future prospects. #TechnicalAnalysis believes the sole determinant is price. Basically: buyers and sellers. https://t.co/Z75hSswGPp	Financial
1.38705E+18	2021-04-27 14:23:40+00:00	We've now reached, by one measure, the frothiest junk bond market since the Great Recession. https://t.co/x8Unk4u8PU	Financial
1.38705E+18	2021-04-27 14:21:33+00:00	China Huarong Asset repaid an offshore bond with funds provided by the nation’s largest state-owned bank, sources say https://t.co/sxa2aTAwt7 @marketsより	Financial
1.38705E+18	2021-04-27 14:07:59+00:00	"Vale reiterated its bullish short-term stance on iron ore, copper &amp; coal, but warned of a “small surplus" in the nickel market amid “resilient production” in China &amp; Indonesia" $VALE #investing #investments #stocks #bonds #Commodities #mining #metals #investors #EmergingMarkets https://t.co/CjaT7B2Y7W	Financial
1.38705E+18	2021-04-27 14:05:04+00:00	Absolutely BOOMING! Really, really, really, wait a few years. Misery as far as the eye can see, BOND MARKET doesn't believe any of this boom bullshit. Can't boom without them.	Financial
1.38704E+18	2021-04-27 14:02:44+00:00	The market for bonds that are linked to companies meeting certain environmental goals could grow 20-fold this year to between $120 billion and $150 billion, a senior JP Morgan banker said, as businesses look to tap into booming demand. https://t.co/6u8SijLQT1	Financial
1.38704E+18	2021-04-27 14:00:44+00:00	Murrey Math Lines 27.04.2021 (AUDUSD, NZDUSD) #macro #forex #trading #investing #stocks #bonds #crypto #markets https://t.co/QHqus7nNEe	Financial
1.38704E+18	2021-04-27 14:00:43+00:00	Want To Invest In Real Estate But Don’t Have The Down Payment? #macro #forex #trading #investing #stocks #bonds #crypto #markets https://t.co/Rul7SdUYJk	Financial
1.38704E+18	2021-04-27 14:00:42+00:00	Fibonacci Retracements Analysis 27.04.2021 (EURUSD, USDJPY) #macro #forex #trading #investing #stocks #bonds #crypto #markets https://t.co/QuGU4Jd8L1	Financial
1.38704E+18	2021-04-27 14:00:21+00:00	Sutter Health's chief financial officer detailed the financial challenges that the Sacramento-based health system faced last year in a call with bond market investors.​ https://t.co/PcWm73YRyS	Financial
1.38704E+18	2021-04-27 13:53:23+00:00	There is also a 7-Yr Treasury Note Auction at 1:00 p.m. ET and while the March auction was generally orderly, the February 7-Yr auction caused double digit basis-point swings across the curve so any bond market volatility in the wake of the auction could influence equity trading. https://t.co/ZMDAkxkeAL	Financial
1.38704E+18	2021-04-27 13:52:21+00:00	🇨🇴 Colombia is back on the USD market for the second time this year with a new bond, now listed on #LuxSE! The two-tranche transaction (respectively USD 2 bn &amp; 1 bn) brings the sovereign's listed securities on our exchange to 23. 👉 More: https://t.co/GYzgAFT6Va https://t.co/xoehVyEzKW	Financial
1.38704E+18	2021-04-27 13:46:35+00:00	I rather his bond markets and God quip. https://t.co/Oy9FSd9UDM	Financial
1.38704E+18	2021-04-27 13:46:14+00:00	Japan and the eurozone do not have functioning sovereign bond markets. They have no private bids for their debt auctions and it is all the central bank as market maker. Fed Reserve still has a functioning bond market and can issue debt without permission of 50 states(unlike ECB!)	Financial
1.38704E+18	2021-04-27 13:42:04+00:00	covid hype is used to end interest rate based physical currency systems cause the government machine can't live off interest rate based debt markets. Govt machine is in its death throes in sovereign bond markets e.g. eurozone bond market is illiquid. ECB is the only market maker	Financial
1.38704E+18	2021-04-27 13:37:09+00:00	In EU government machine is running out of money after QE &amp; - rates stunts. They took interest rates so low there is no private bid for bonds in 2ndry debt market, forcing central bank to buy debt auctions to shelter govt from spikes in rates needed for private bids &amp; wreck govt	Financial
1.38704E+18	2021-04-27 13:30:06+00:00	Insurance companies that have safe #investment strategies tend to invest a larger sum of money in #bond #markets &amp; smaller amounts in #equity ensuring low risk Here's how #TechnicalAnalysis helps #insurance Co. attain their investment objectives #RegulatorTuesday @CMTAssociation https://t.co/oORFMsQBK1	Financial
1.38704E+18	2021-04-27 13:28:59+00:00	Every portfolio needs an anchor. Bonds. Gold. Rental property. Something that will be there when the stock markets crashes. In the future, crypto might server as an anchor. Today, the crypto investor needs an anchor. What's yours?	Financial
1.38704E+18	2021-04-27 13:28:11+00:00	market wrap: 10-Year Bond Yield tick higher at 1.5862 +0.0160 #US10Y $TNX	Financial
1.38703E+18	2021-04-27 13:14:36+00:00	⚜️Cbonds Weekly Market Review - https://t.co/f6NS8WkNEV #bond	Financial
1.38703E+18	2021-04-27 13:07:14+00:00	Money market assets are still at elevated levels. In prior cycles, these assets were more likely to be deployed in the bond market. Investors are more concerned with duration risk this time around with intermediate treasury yields climbing from historically low levels. #bonds https://t.co/2pj8NU1OIK	Financial
1.38703E+18	2021-04-27 13:03:22+00:00	When interest rates are revised upwards do Investors move money to fixed deposits or bonds, preferring to collect interest rather incur the risk of staying in the stock market? @TheAbojani @DollyOgutu @cheruiyotkb	Financial
1.38703E+18	2021-04-27 13:03:15+00:00	Our Investment Strategy Group shares insight on how the pandemic has impacted the municipal bond market, one year later. https://t.co/viw2h9U6Kq	Financial
1.38703E+18	2021-04-27 13:00:14+00:00	Imogen Bachra, Giles Gale, Theo Chapsalis &amp; Blake Gwinn take a closer look at what’s driving bond markets in the latest episode of Bondcast: https://t.co/klQG2HBWwh #Rates #Bonds #economy	Financial
1.38703E+18	2021-04-27 12:59:43+00:00	Investors are cautious ahead of the Federal Reserve Meeting and the continuation of the reporting season #macro #forex #trading #investing #stocks #bonds #crypto #markets https://t.co/3lMSPAQW9l	Financial
1.38703E+18	2021-04-27 12:59:43+00:00	The Analytical Overview of the Main Currency Pairs on 2021.04.27 #macro #forex #trading #investing #stocks #bonds #crypto #markets https://t.co/Wv6ahMNlxe	Financial
1.38703E+18	2021-04-27 12:59:42+00:00	Will the Lithium Price Rebound Stick? #macro #forex #trading #investing #stocks #bonds #crypto #markets https://t.co/9c5d8uW1V8	Financial
1.38703E+18	2021-04-27 12:55:46+00:00	China Huarong Asset repaid an offshore bond with funds provided by the nation’s largest state-owned bank, sources say https://t.co/bcoFkYjZkh	Financial
1.38703E+18	2021-04-27 12:46:27+00:00	Chinese Onshore Bond Market Needs Better Transparency - https://t.co/s7gXio95Kv	Financial
1.38703E+18	2021-04-27 12:45:26+00:00	🎯If the #Fed changes its bond purchase rate or interest rate projection in the meeting tomorrow, markets may experience sudden price movements. 🔎To Read Full Reviews of #XAUUSD, #EURUSD and #NASDAQ https://t.co/27cpRzOPHv ⭐Start Trading With GANNMarkets! https://t.co/G5wU7ndszq	Financial
1.38702E+18	2021-04-27 12:39:41+00:00	Market intraday rates/prices for benchmark Nigerian treasury bills and Federal Government of Nigeria bonds as of April 27, 2021. https://t.co/AmkE6PaDxp	Financial
1.38702E+18	2021-04-27 12:25:46+00:00	Dreaded 7 yr $62B jammed down bond markets' throat today at 1 pm ET auction. Surprising to see very little concession so far considering size, price level, and past 2 big tails.	Financial
1.38702E+18	2021-04-27 12:18:00+00:00	Investor appetite and environmental policies from governments will drive emerging market green bond issuance to $100bn by 2023, a report has predicted https://t.co/Vss4crWsaj	Financial
1.38702E+18	2021-04-27 12:17:57+00:00	After the recent gains, Mortgage Bonds are slightly lower this morning while the 10-yr yield has inched higher to 1.58%. Stock futures are near unchanged as the markets brace for a slew of economic data, the Fed statement and President Biden's tax plan. #stocks #bonds #markets	Financial
1.38702E+18	2021-04-27 12:16:54+00:00	1/ Low equity portfolios (e.g. 30/70) are riskier than they seem. It's important to think about how they work; In a severe bear market (think 1929 crash), even a 30/70 will constantly "buy into" the drop, and burn that cash/bonds quite rapidly, to sustain the 30% equity.	Financial
1.38702E+18	2021-04-27 12:12:11+00:00	VIDEO: Capital Markets Review with @Mfonob0ng , Team Lead for Equities at @armengage Today's #BusinessExpress981 on @Smooth981FM Catch the show daily at 6:30am #stocks #bonds #investing #news https://t.co/jLAcrTuJca	Financial
1.38702E+18	2021-04-27 12:08:28+00:00	"The traditional high-yield investor that’s wanted to get paid 5%-7% yield is looking at higher-yielding parts of credit markets,” like CCC rated bonds, private credit and even collateralized loan obligations" #bonds $JNK $HYG #investing #investments https://t.co/O9OYopzaWz	Financial
1.38701E+18	2021-04-27 12:02:09+00:00	I’ve only experienced a bull market since I started last year. For those who have gone through one or more bear markets, what is the most common reaction? Sit on the sidelines for an extended period? Hold? Buy bonds instead? Would love to read your experience	Financial
1.38701E+18	2021-04-27 12:01:21+00:00	Technical Outlook: Gold Wobbles Above $1770 #macro #forex #trading #investing #stocks #bonds #crypto #markets https://t.co/Zy6F8tI2MM	Financial
1.38701E+18	2021-04-27 12:01:20+00:00	Tesla stocks fall after hours post-Q1 earnings #macro #forex #trading #investing #stocks #bonds #crypto #markets https://t.co/kP1kkUy6iX	Financial
1.38701E+18	2021-04-27 12:01:19+00:00	Could the approaching summer help boost the struggling tourism sector? #macro #forex #trading #investing #stocks #bonds #crypto #markets https://t.co/kX3Qk5RWP2	Financial
1.38701E+18	2021-04-27 11:55:09+00:00	Government of India every year earns money via taxes and other forms, and then spend the same on Indian economy. Spending is always more than earning. That is why we have fiscal deficit. This gap of fiscal deficit is filled by borrowing via bond market	Financial
1.38701E+18	2021-04-27 11:53:37+00:00	The approximate size of the HY tobacco muni market is $17 billion. The large majority of which do not have larger decline assumptions built into the original bond structures. https://t.co/ylFHtRF0JJ	Financial
1.38701E+18	2021-04-27 11:51:50+00:00	Oh! Oh! 'Experts warn of further defaults as CCC rated bond yields hit record low of 8%'. https://t.co/b8hO6DeOmv via @InvestmentWeek #bondmarket	Financial
1.38701E+18	2021-04-27 11:50:19+00:00	The grain markets are turning speculative, as expected. We've done numerous reviews (#Grains, #Corn, #Wheat) explaining the setup, and possible outcomes well ahead of public recognition. Eric De Groot: Matrix Updated #Stocks #Bonds #Commodities #Bitcoin https://t.co/JtyAlAcVfj	Financial
1.38701E+18	2021-04-27 11:37:21+00:00	Impressed at how over extended our markets are - it's almost like the Fed is forcing market recovery and ignoring inflation, historic margin debt, unprofitable companies vs profitable, billion dollar bond sales, etc. Should prove to be an interesting week	Financial
1.38701E+18	2021-04-27 11:28:05+00:00	Currency market: 1860 economic analysis vs 2021 https://t.co/h3eKwgAceF #Gold #Bonds #Technical Analysis #Correlation	Financial
1.38701E+18	2021-04-27 11:27:34+00:00	Great discussion with more than 100 pax on lack of liquidity to tackle #Covid &amp; #climate emergencies, macro fiscal stability, Innovative #SDG &amp; Covid recovery #financing, #INFF, #green #blue bonds, #MIC #SIDS access 2 capital markets &amp; crowding of private sector &amp; Access to #LSF https://t.co/AHzFewAojQ	Financial
1.38701E+18	2021-04-27 11:26:08+00:00	📌 GWIM Debt Allocation BofA private clients' debt allocation hit an all-time low 👉 https://t.co/kKqMXdwxQc h/t @BofAML #markets #investing #assetallocation #bonds #bondmarket #treasuries #debt #investors https://t.co/C9qAqmo3e6	Financial
1.387E+18	2021-04-27 11:15:06+00:00	Despite the impact of #COVID19, the global 🌿#greenbond market achieved a key milestone of $1tn in cumulative issuance since 2007, with issuance of $280bn in 2020. 📖Read the latest Amundi-IFC Emerging Market Green Bond Report to learn more. https://t.co/a5X2pEeKKC #IFCClimate https://t.co/zoUqN29DUn	Financial
1.387E+18	2021-04-27 11:10:38+00:00	Why do Democrats think that the population is stupid If the top 3% sell off their stocks bonds real estate etc it will cause a stock market real estate crash https://t.co/KAuvcFvUA9	Financial
1.387E+18	2021-04-27 11:10:05+00:00	#Markets have got very used to the leading Central Banks creating plenty of new money to buy up #bonds. This has boosted both bond and #share prices. 📈 However, investors need to keep an eye on the market. 👉 https://t.co/ik3CmRXldE #QuantitativeEasing #QE https://t.co/B1aGJMxNVb	Financial
1.387E+18	2021-04-27 11:02:09+00:00	📌 Copper to Gold Ratio The copper to gold ratio suggests higher 10-year UST yields 👉 https://t.co/cSpO6yZZeY h/t @SoberLook #markets #yield #treasuries #bonds #gold $gold $xau $xauusd #xauusd #copper #investing https://t.co/ntj205xIvq	Financial
1.387E+18	2021-04-27 11:00:39+00:00	European Bond Markets: European Fund Managers must cease granting multi billion loans to already debt-heavy Ghana - Sign the Petition! https://t.co/XDvFJupGEv via @Change	Financial
1.387E+18	2021-04-27 11:00:01+00:00	"If the American bond market remains this well behaved in the coming months, then foreign investors will find it harder to resist the spicier rewards offered by bonds denominated in the rand, real or rupiah." https://t.co/MQhTn1QJxT	Financial
1.387E+18	2021-04-27 10:54:52+00:00	Stock Market News - Bond Market - Currencies Markets - MarketWatch (futures are up) https://t.co/w1yMQrzkNs	Financial
1.387E+18	2021-04-27 10:54:01+00:00	“Learn how to trade any instrument in any market”. #forex #fx #trading #wallstreet #money #traders #capital #invest #investment #investing #investor #charting #currency #options #bonds #futures #stocks #technicalanalysis #swingtrading #buyselltrade #technical #economics https://t.co/vnsctdPsOR	Financial
1.387E+18	2021-04-27 10:52:21+00:00	Loomis Sayles’s Dan Fuss is just about the only person I know that has more experience in bond markets than @M_PaulMcNamara. Here are his thoughts on the future of fixed income investing. https://t.co/awnJrs6tNF	Financial
1.38699E+18	2021-04-27 10:33:12+00:00	US government bond investors left bewildered by ‘bonkers’ market move | Financial Times https://t.co/cZFF1336iF	Financial
1.38699E+18	2021-04-27 10:33:06+00:00	One year ago today, Spiderman came to visit. I had no idea that this simple action would turn into such a special bond for us and our surrounding communities. The picture on the right was taken today at the local market who are supporting our fundraising efforts with a raffle 💙 https://t.co/jb4K7bI7Ag	Financial
1.38699E+18	2021-04-27 10:18:49+00:00	🇺🇸 Cash Cash is expected to be deployed, which will stimulate capital spending, asset inflation and economic growth 👉 https://t.co/IgkqJeJgH9 h/t @MorganStanley #markets #cash #money #economicgrowth #growth #assets #inflation #equities #stockmarket #bondmarket #investing https://t.co/cXHt7kW96v	Financial
1.38699E+18	2021-04-27 10:18:02+00:00	European Bond Markets: European Fund Managers must cease granting multi billion loans to already debt-heavy Ghana - Sign the Petition! https://t.co/ahg8n4BIKP via @Change	Financial
1.38699E+18	2021-04-27 10:17:29+00:00	European Bond Markets: European Fund Managers must cease granting multi billion loans to already debt-heavy Ghana - Sign the Petition! https://t.co/rXXEWVtEKk via @Change	Financial
1.38698E+18	2021-04-27 10:06:00+00:00	In today's business news #bsbevolution #bsb #brokerage #broker #bonds #ghana #markets #finance #investmenttips #investment #news #Ghana #ghanabusiness https://t.co/H9qaJ3tlpY	Financial
1.38698E+18	2021-04-27 10:03:03+00:00	https://t.co/FUDHm2UuPc via @markets So many pillars of portfolio design rely on bonds earning 5-7%/year. Short duration bonds can protect from a rise in interest rates but they won’t make any money. The 60/40 portfolio doesn’t look so good when 40% of your portfolio is flat.	Financial
1.38698E+18	2021-04-27 10:00:40+00:00	"I take it pretty much for granted that the 40-year bull market is ending, and that it will be replaced by hard investment times," Jonathan Ruffer, chairman of #Ruffer, says. #assets #bonds #capital #equities #familyoffice #marketinsight #portfolio https://t.co/JeFsCwq9Y3 https://t.co/i5K2BXX25Y	Financial
1.38698E+18	2021-04-27 10:00:01+00:00	Where can you find income sources when bond markets offer USD17trn of negative-yielding debt? Get a quick update on the market in our 3 min podcast with sector expert Tim Leary https://t.co/nwrskTWJA9 https://t.co/dTvsYejptT	Financial
1.38698E+18	2021-04-27 09:57:28+00:00	#DYK, @USAID has been instrumental in developing #Kazakhstan’s transition to a free market economy since its independence from the Soviet Union in 1991? With our assistance, 🇰🇿 privatized state-owned assets &amp; opened stock &amp; bond markets in 1999. #USKZ30 #KZUS30 🤝 https://t.co/ahphtFnfa4	Financial
1.38698E+18	2021-04-27 09:55:41+00:00	European Bond Markets: European Fund Managers must cease granting multi billion loans to already debt-heavy Ghana - Sign the Petition! https://t.co/gFM9U8o1c4 via @Change	Financial
1.38698E+18	2021-04-27 09:44:28+00:00	The Federal Reserve's policy-making panel begins a two-day meeting today. The Federal Open Market Committee is expected to keep the central bank's key lending rate close to zero and pump more money into the financial system through bond purchases.	Financial
1.38698E+18	2021-04-27 09:44:21+00:00	The Federal Reserve's policy-making panel begins a two-day meeting today. The Federal Open Market Committee is expected to keep the central bank's key lending rate close to zero and pump more money into the financial system through bond purchases.	Financial
1.38698E+18	2021-04-27 09:30:35+00:00	European Bond Markets: European Fund Managers must cease granting multi billion loans to already debt-heavy Ghana - Sign the Petition! https://t.co/ie8FLqx1U6 via @Change	Financial
1.38697E+18	2021-04-27 09:14:42+00:00	Who is selling #bitcoin @ $55,000? That is like selling Amazon @ $150 in 2011 ... it is now @ $3,400 &gt; BTC is going after the cash, stocks, bonds, gold, collectibles &amp; real estate pie that will be ONE QUADRILLION $$ a few years from now &gt; @ 3% market share, BTC goes to $1,500,000	Financial
1.38697E+18	2021-04-27 09:01:00+00:00	2021 is likely shaping up to be an official bear market for #bonds but @MarketsGarvey is watching real #yields carefully yet still sticking to his guns and expects the 10-year to revert towards a 2-handle https://t.co/izRJHI8dDE	Financial
1.38697E+18	2021-04-27 08:59:47+00:00	Societé Generale 1/4: For #FX market this is a tricky time. The #USD's short-covering rally played itself out in Q1 and both bond yield and rate expectations settled into ranges. The US econ powers ahead but the virus is spreading globally, &amp; variants are keeping everyone nervous	Financial
1.38696E+18	2021-04-27 08:37:33+00:00	European Bond Markets: European Fund Managers must cease granting multi billion loans to already debt-heavy Ghana - Sign the Petition! https://t.co/aTBGKmbDoF via @Change	Financial
1.38696E+18	2021-04-27 08:35:00+00:00	2 more weeks until the deadline for @CebraOrg 2021 Annual Meeting. If you have work on Interconnectedness, Bond Market Liquidity and #FinancialStability, we’d love to see it. Find out more at https://t.co/2tHpPyPlIL	Financial
1.38696E+18	2021-04-27 08:20:47+00:00	European Bond Markets: European Fund Managers must cease granting multi billion loans to already debt-heavy Ghana - Sign the Petition! https://t.co/T9dHvPxMFE via @Change	Financial
1.38696E+18	2021-04-27 08:13:31+00:00	European Bond Markets: European Fund Managers must cease granting multi billion loans to already debt-heavy Ghana - Sign the Petition! https://t.co/6ChIrddDVo via @Change	Financial
1.38695E+18	2021-04-27 07:53:19+00:00	The Reserve Bank of Australia may have limited room for further use of its non-standard tools, because after the completion of the second round of QE in September, "the bank is expected to own 30% of the AGS market and 15% of the Semis (bonds issued by states and regions) market. https://t.co/06fElB69gl	Financial
1.38695E+18	2021-04-27 07:49:15+00:00	The Riksbank will remain on a buying spree in covered bonds despite the Swedish housing market being on FIRE! Smart? No.. https://t.co/KRSANRAAsO	Financial
1.38695E+18	2021-04-27 07:48:18+00:00	Indonesian market is doing poorly i had to cut loss and switch things up to bonds 😔 should've been a conservative all along	Financial
1.38695E+18	2021-04-27 07:44:23+00:00	The green bond market has expanded remarkably over the last few years. Setting the minimum standards and safeguards for the entire ecosystem requires careful calibration Register for our webinar on the European Green Bond market of 5 May https://t.co/dKCDnLFrv3	Financial
1.38695E+18	2021-04-27 07:36:10+00:00	European Bond Markets: European Fund Managers must cease granting multi billion loans to already debt-heavy Ghana - Sign the Petition! https://t.co/GnOwRdipGH via @Change	Financial
1.38695E+18	2021-04-27 07:29:53+00:00	Some fund managers have seen their orders for high-yield bonds scaled back by as much as 15% as money from insurance and pension funds crowds the market. Piece here with @jackpitcher20 https://t.co/xWcQnHVT2f via @markets	Financial
1.38695E+18	2021-04-27 07:29:25+00:00	European Bond Markets: European Fund Managers must cease granting multi billion loans to already debt-heavy Ghana - Sign the Petition! https://t.co/SAyKFrBQBR via @Change	Financial
1.38695E+18	2021-04-27 07:28:13+00:00	European Bond Markets: European Fund Managers must cease granting multi billion loans to already debt-heavy Ghana - Sign the Petition! https://t.co/QFPtik2JVM via @Change	Financial
1.38694E+18	2021-04-27 07:20:56+00:00	#COVID19 crisis has had a significant and lasting impact on international capital markets by boosting the issuance of #socialbonds. Pierre Blandin, Managing Director @CA_CIB_EN charts the impressive 📈 of the social bond market for #CEBmagazine➡️https://t.co/7rbgump0Gw https://t.co/g8qfLuha26	Financial
1.38694E+18	2021-04-27 07:19:07+00:00	European Bond Markets: European Fund Managers must cease granting multi billion loans to already debt-heavy Ghana - Sign the Petition! https://t.co/IzPUJvp8mh via @Change	Financial
1.38694E+18	2021-04-27 07:16:26+00:00	European Bond Markets: European Fund Managers must cease granting multi billion loans to already debt-heavy Ghana - Sign the Petition! https://t.co/zKOWRaLtTr via @Change	Financial
1.38694E+18	2021-04-27 07:14:54+00:00	Bonds - Stay Away from Today's SDL Auctions says Mr Parthesh Shah #bonds #sdl #gsec #auction #price #yield #markets https://t.co/q4u9fnGNic	Financial
1.38694E+18	2021-04-27 07:08:40+00:00	📃Upcoming issue: Nationwide Building Society Issue: €500m #debut covered #bond with 20-year maturity, expected rating of AAA/AAA by S&amp;P Global Ratings and Fitch Date: upcoming days Bookrunners and Lead Managers: ABN Amro, BNP Paribas, NatWest Markets, and UBS	Financial
1.38693E+18	2021-04-27 06:44:04+00:00	Bond investors, emboldened by a recovering economy and a global vaccine rollout, are taking on more risk. Sometimes a lot more risk. https://t.co/UU6I75EAxB	Financial
1.38693E+18	2021-04-27 06:41:57+00:00	Dan Fuss has been described by the likes of Mohamed El-Erian as the Buffett of bonds. He managed funds from 1958 until earlier this year. Here Fuss writes in this @FT Markets Insight that bond investing needs a complete rethink https://t.co/bhxBiM0FFY	Financial
1.38693E+18	2021-04-27 06:30:17+00:00	Global Sustainable Debt- State of the Market 2020 report. @ClimateBonds flagship publication. Green bonds ($290bn) Social Bonds ($249bn) Sustainability Bonds ($159bn) for a record $700bn year. Media Release: https://t.co/YucWBqDjH5… #greenbonds #socialbonds #sustainabilitybonds https://t.co/1yj4b0w5YO	Financial
1.38693E+18	2021-04-27 06:25:02+00:00	China’s debt markets have grown in size and importance recently. Bonds issued by China’s biggest distressed debt asset manager just lost 40% of their value. https://t.co/eyilIeMtZQ	Financial
1.38692E+18	2021-04-27 06:00:56+00:00	I’m pretty shocked at how well behaved the bond market has been this week with the Fed meeting Wednesday and the way prices have been surging on everything. Absolutely no fear in the bond market right now of higher rates. Just means stocks should continue to run higher. https://t.co/cCpc5bdwWW	Financial
1.38692E+18	2021-04-27 06:00:08+00:00	https://t.co/iCnomjSLGn Market News Search Alert: Fed Fed: what about inflation, bond buying and ... https://t.co/OC7Fkrxf9h	Financial
1.38692E+18	2021-04-27 05:48:20+00:00	HY Bonds: insurers, pension systems and HG credit managers in US and Europe are buying bigger amounts of junk-rated debt to offset shrinking yields, chart @markets https://t.co/reNBTfd4R7 https://t.co/eNMGEX0g5u	Financial
1.38692E+18	2021-04-27 05:38:21+00:00	Bond investors, emboldened by a recovering economy and a global vaccine rollout, are taking on more risk. Sometimes a lot more risk. https://t.co/6zKCsaTFnk via @markets @jackpitcher20 @lauralevfinance https://t.co/rBYjnTh0yy	Financial
1.38691E+18	2021-04-27 05:27:40+00:00	This is why rates can't rise much further. A 1% increase in the 10yr treasury note cause a 1 TRILLION dollar loss on publicly held treasury notes. The corporate bond market is sitting around 7.2 trillion $ and all of this would cascade into equity markets. https://t.co/wkq9Q6oYiy	Financial
1.38691E+18	2021-04-27 05:01:32+00:00	Appellate tribunal lifts stay on RBI action against Srei | However RBI instead of protecting Investors interest, is creating 'panic' among Investors who are distress selling Bonds in the Market, that implies its inability to perform regulatory Functions. https://t.co/tDfUo7S0yb	Financial
1.3869E+18	2021-04-27 04:40:03+00:00	Try Our #Demo Account: https://t.co/0xxN6erp7a Trading involves risk. #forex #trading #fx #finance #business #currency #investment #wealth #markets #economy #mt4 #mt5 #demo #account#Indices #PreciousMetals #Commodities #Stocks #Equities #Bonds #Yields #Shares https://t.co/1g1OkUrfLR	Financial
1.3869E+18	2021-04-27 04:25:35+00:00	The Bank has been buying those bonds in an effort to keep longer-term rates lower. Many market watchers see the cutback as a strong sign that an interest rate hike is coming. https://t.co/P6PkorasqA	Financial
1.3869E+18	2021-04-27 04:21:42+00:00	NBN Co sources $2.6bn from US bond markets: Will put towards govt loan and ongoing capex. https://t.co/Dyd2EZk79A	Financial
1.3869E+18	2021-04-27 04:18:33+00:00	NBN Co sources $2.6bn from US bond markets https://t.co/i07Wu7BQ9B #SofiaITC #Technology #Innovation	Financial
1.38689E+18	2021-04-27 03:41:01+00:00	This ADBI-KDI-ADB virtual workshop will address effective strategies for debt management and the development of an efficient market for domestic government bonds. Registration is on a selective basis: https://t.co/7fldJC0mvf https://t.co/RNpq89mM7h	Financial
1.38688E+18	2021-04-27 03:28:35+00:00	“It began to price the bonds above MV, while using those same bonds as collateral to continually take out loans from lenders who were unaware that the prices were coming directly from Live Well, rather than a 3 party &amp; didn’t reflect true market value.” https://t.co/AvTwNr8JnO	Financial
1.38688E+18	2021-04-27 02:53:26+00:00	Analysis: U.S. banks’ bond bonanza driven by extraordinary market conditions, regulatory decisions https://t.co/H2lLabWe7M #wallst	Financial
1.38688E+18	2021-04-27 02:50:39+00:00	Market Leverage Reaches New All Time Highs as the Excess Phase Rally Continues &gt; https://t.co/zK04Ya0tgC $SPY $VTI $DXY $VPU $GLD $SLV $BND #stocks #utilities #preciousmetals #bonds #investing	Financial
1.38687E+18	2021-04-27 02:47:13+00:00	Preston talks with bond expert, Greg Foss, about the potential impacts of Bitcoin on the global credit market and overall financial system. https://t.co/STiY2BTid8	Financial
1.38687E+18	2021-04-27 02:38:05+00:00	We recently acted on some of the most complex transactions in the #ESG bond market, including China Construction Bank on its multi-branch ESG bond issuance, as well as sustainability-linked bonds issuances by @UltraTechCement and a prominent Hong Kong SAR real estate company.	Financial
1.38687E+18	2021-04-27 02:21:00+00:00	Of course, it's the opposite today. We have seen a 40-year bond &amp; equity bull market. All anyone knows how to do is buy stocks and bonds. https://t.co/wGDQXMSlvO	Financial
1.38687E+18	2021-04-27 02:18:00+00:00	They say the bond market is the most liquid market in the world. Notice how bonds are also one of the highest sov assets. He’s right https://t.co/y2atdrMzZ1	Financial
1.38686E+18	2021-04-27 02:00:27+00:00	Just released! Nordic Sustainable Debt: State of the Market 2020 report. USD88.2bn cumulative issuance, region makes up 5% of global GSS bond volume. 3 nations in global Top 20. Read more: https://t.co/2UHwVw8vrl #greenbonds #socialbonds #sustainabilitybonds https://t.co/NZ3Ps4Ubyy	Financial
1.38686E+18	2021-04-27 01:59:42+00:00	#Huarong makes repayment for 600million Singapore dollars of bonds. #China	Financial
1.38686E+18	2021-04-27 01:49:11+00:00	US government bond investors left bewildered by ‘bonkers’ market move https://t.co/e8DW6Nx3qK via @Yahoo	Financial
1.38686E+18	2021-04-27 01:48:22+00:00	Carbon bond market. You sequester 1 ton of Carbon that otherwise would contribute to global warming and the government promises to pay you a handsome dividend in 10 years, the more carbon emissions eliminated, the higher the dividend. @POTUS @SecYellen make it happen.	Financial
1.38685E+18	2021-04-27 01:22:32+00:00	This, and the continued large divergence between S&amp;P stocks and S&amp;P bonds both argue for the market being out too far ahead of the economy. More than likely EOY will be higher than now, but it would be weird if there wasn't a decent dip between now and then. https://t.co/nRv2FqQIRW	Financial
1.38685E+18	2021-04-27 01:14:35+00:00	I am by no means a smart person or market wizard but when reading this my butthole puckered. The 10 yr can’t find a bid lol .... when SPAC guys do bonds https://t.co/V5lUUkp8CE	Financial
1.38685E+18	2021-04-27 00:56:23+00:00	Bond Market Troubles Will End The Fed's Printing THIS YEAR Warns Money M... https://t.co/VgfExRb1ST via @YouTube	Financial
1.38684E+18	2021-04-27 00:31:01+00:00	Market Leverage Reaches New All Time Highs as the Excess Phase Rally Continues &gt; https://t.co/JJ78VwN4ov $SPY $VTI $DXY $VPU $GLD $SLV $BND #stocks #utilities #preciousmetals #bonds #investing	Financial
1.38684E+18	2021-04-27 00:30:11+00:00	Global Sustainable Debt- State of the Market 2020 report. @ClimateBonds flagship publication. Green bonds ($290bn) Social Bonds ($249bn) Sustainability Bonds ($159bn) for a record $700bn year. Media Release: https://t.co/YucWBqlIPx… #greenbonds #socialbonds #sustainabilitybonds https://t.co/2KsYKRWC20	Financial
1.38684E+18	2021-04-27 00:29:05+00:00	India 🇮🇳 Markets Today April 27, 2021 Asian Markets @ 05:45 IST Flat &amp; ➖⬇️ Bonds Asia #NIFTY50 #markets #stocks #equity #sensex #nifty #NASDAQ #DowJones #SGX #SGXNifty #ASX #NZX #equityin @equityin https://t.co/FFW06u3Eq4	Financial
1.38684E+18	2021-04-27 00:26:00+00:00	India 🇮🇳 Markets Today April 27, 2021 China 🇨🇳 Bonds 👍 Asian Markets @ 05:45 IST Flat &amp; ➖⬇️ #NIFTY50 #markets #stocks #equity #sensex #nifty #NASDAQ #DowJones #SGX #SGXNifty #ASX #NZX #equityin @equityin https://t.co/5nuf20wECR	Financial
1.38684E+18	2021-04-27 00:20:30+00:00	India 🇮🇳 Markets Today April 26, 2021 #Bonds Asian Markets @ 05:30 🕠 IST Flat &amp; ➕⬆️ #NIFTY50 #markets #stocks #equity #sensex #nifty #NASDAQ #DowJones #SGX #SGXNifty #ASX #NZX #equityin @equityin https://t.co/imv4gASirF	Financial
1.38684E+18	2021-04-27 00:19:53+00:00	Global-Market Insight 1/1 -Asian markets may open mixed -In the US S&amp;P-500 and Nasdaq closed at record highs led by Tesla -Tesla posted a record income but guidance will remain the same for the year -Bond yield and the Dollar were steady @CNBC_Awaaz	Financial
1.38683E+18	2021-04-26 23:59:59+00:00	Another week is upon us, and with it, the final week of the month of April. Additionally, this week is the busiest week of earnings season, so plenty of fun times ahead. News on the bond market, the Fed, and COVID all in Monday's DC Today! https://t.co/6RtgwWyggf	Financial
1.38683E+18	2021-04-26 23:56:05+00:00	NBN Co has wrapped up its trip to US capital markets with a $US2 billion bond deal. https://t.co/PvEgPUbWSc	Financial
1.38682E+18	2021-04-26 22:58:24+00:00	This right? 30 yr mortgages are based on $TNX. This 10 year bond yield is set by the market, bets on inflation, and demand for borrowing, and the $FEDFUNDS rate. FOMC "the fed" sets this base rate.	Financial
1.38681E+18	2021-04-26 22:47:55+00:00	A lot of people are looking for “reasons” why #gold can go up... -weak dollar -yields -bonds -etc etc etc Gold is the oldest market in the world... may I suggest it is leading and not following? https://t.co/jgdSe0226M	Financial
1.38681E+18	2021-04-26 22:47:06+00:00	Natura returns to bond market with SLBs https://t.co/FsDCti6eKQ	Financial
1.38681E+18	2021-04-26 22:43:35+00:00	Learn about the primary participants of the municipal bond market and how the MSRB fits in to protect investors, issuers and the public interest: https://t.co/bI6CJ6riKp #MuniEdMonday	Financial
1.38681E+18	2021-04-26 22:41:13+00:00	West Virginia is bribing 16-35 year olds with $100 savings bond to get the vaccine. Meanwhile India’s Covid tsunami with 352k new cases in 24 hours (and $80 a compressed air tank, now going for $1000 on the black market). Capitalism verse greed. MANKIND HAS LEARNED NOTHING	Financial
1.38681E+18	2021-04-26 22:30:53+00:00	- The bond market is saying what? - Comparing this recovery to 2009/10 - @nntaleb talks bitcoin - 0.0000008 is not a high enough % to kill the JNJ vaccine - A malaria miracle &amp; media muzzle - CA and NY's loss is FL and TX's gain - Outdoor masks are a goner https://t.co/s2IXRJeD8Y	Financial
1.38681E+18	2021-04-26 22:27:34+00:00	These Are the Top Ten Emerging Markets Bonds https://t.co/DZmNxGXelh https://t.co/iaecz5q7ev	Financial
1.38681E+18	2021-04-26 22:18:41+00:00	Market Leverage Reaches New All Time Highs as the Excess Phase Rally Continues &gt; https://t.co/tFlLeAfxq3 $SPY $VTI $DXY $VPU $GLD $SLV $BND #stocks #utilities #preciousmetals #bonds #investing	Financial
1.38681E+18	2021-04-26 22:15:29+00:00	In Apr 2020 - Ford Motor Co. sold 3 different series of bonds: 1. $3.5 B @ 8.5% 2. $3.5 B @ 9% 3. $1 B @ 9.625% Ford's funding cost more than DOUBLED in a matter of months. In 2008 Ford had to pay 18% to access markets. #Canada #abpoli #Alberta #Saskatchewan #Ontario #BC https://t.co/lT7GiIKs94	Financial
1.38681E+18	2021-04-26 22:15:07+00:00	Santos Ltd made its return to the debt capital markets last Friday. Priced 75bp wider than the USD BBB- composite curve, this bond has the potential to perform strongly. To trade this new Santos bond call 1800 01 01 81 https://t.co/3LNkQTn8me	Financial
1.3868E+18	2021-04-26 22:00:41+00:00	According to Barrons poll, the biggest risk is "raising interest rate" rather than inflation - this shows FED credibility in controlling the inflation. But the question is - are they going to aggressively raise rates and reduce bond buying or gradual so that market can digest. https://t.co/1fiu400gHM	Financial
1.3868E+18	2021-04-26 22:00:19+00:00	Drew O'Neil discusses fixed income market conditions and offers insight for bond investors. https://t.co/U8gpCVxnnO	Financial
1.3868E+18	2021-04-26 22:00:18+00:00	Drew O'Neil discusses fixed income market conditions and offers insight for bond investors. https://t.co/MzhajFp2Nc	Financial
1.3868E+18	2021-04-26 22:00:17+00:00	Drew O'Neil discusses fixed income market conditions and offers insight for bond investors. https://t.co/57PC5pS8Gn	Financial
1.3868E+18	2021-04-26 22:00:15+00:00	Drew O'Neil discusses fixed income market conditions and offers insight for bond investors. https://t.co/NjnglsW20N	Financial
1.3868E+18	2021-04-26 22:00:12+00:00	Drew O'Neil discusses fixed income market conditions and offers insight for bond investors. https://t.co/meMCJzlTaq	Financial
1.3868E+18	2021-04-26 21:45:01+00:00	Our Investment Strategy Group shares insight on how the pandemic has impacted the municipal bond market, one year later. https://t.co/4AB8UEzcW3	Financial
1.3868E+18	2021-04-26 21:36:06+00:00	SIX launches first ESG indices for Swiss bond and equity markets - The TRADE News https://t.co/M79JwTn9cv	Financial
1.3868E+18	2021-04-26 21:34:19+00:00	While $USDX holds below 93.43 and $USDJPY remains below 110.96, we are calling ALREADY negative dollar or fixed dynamic entering the market. #elliottwave #trading #commodities #bonds #indices #forex	Financial
1.38679E+18	2021-04-26 21:30:37+00:00	Mounting resistance to human capital bond markets in Philadelphia is going to require folks to come to terms with some painful truths. That means NOT organizing "freedom" events on Independence Mall. I hope we'll get there some day.	Financial
1.38679E+18	2021-04-26 21:22:01+00:00	Today’s market update ∙ The S&amp;P 500 rose 0.18% after its first weekly decline since March ∙ U.S. Census data showed the population grew 7.4% — the lowest rate since the 1930s ∙ ICE BofA Move Index, which measures bond volatility, rose to 60.98	Financial
1.38679E+18	2021-04-26 21:21:08+00:00	The long end of the bond curve is now net long. This could be signaling a bottom in the bond market. Keeping an eye on this and $DXY if bonds turn around could be detrimental to equities. $TLT testing 2019 resistance https://t.co/trVLegEQfn	Financial
1.38679E+18	2021-04-26 21:18:17+00:00	Market Wrap: #Bitcoin bounces to $54K as #ether fees drop below average in past week https://t.co/sMLRaWyFMa #BTC $BTC #ethereum #ETH #XRP #AAVE #XTZ #equities #oil #gold #silver #10year #USTreasury #bond #yield	Financial
1.38679E+18	2021-04-26 21:15:59+00:00	https://t.co/5rUVp68i5Z: Tuesday April 27, 2021 The Daily Table: a wrap of overnight markets #ausbiz #ausecon #bonds #rates #fx #markets #audusd #aud #usdaud #metals #LME #metalprices #ironore #commsec @CommSec https://t.co/mTv9AVTDwd	Financial
1.38679E+18	2021-04-26 21:15:03+00:00	📽️ In this video, Randy Gerardes of @assuredguaranty and JR Rieger of The Rieger Report discuss volatility in the #MunicipalBond market, the impact of #Stimulus measures, and the value of insured municipal bonds. ▶️ Watch here: https://t.co/PWDoPFYvKQ https://t.co/3Vl0UM6F3i	Financial
1.38679E+18	2021-04-26 21:15:03+00:00	Real Estate, Stock Market, Bonds, Derivatives, Foreign Exchange, Cross Border Payments, ODL, Micro-Payments... but how can it get to $589?? #XRP ;)	Financial
1.38679E+18	2021-04-26 21:13:32+00:00	Tuesday April 27, 2021 The Daily Table: a wrap of overnight markets #ausbiz #ausecon #bonds #rates #fx #markets #audusd #aud #usdaud #metals #LME #metalprices #ironore #commsec @CommSec https://t.co/z7yzseLqAl	Financial
1.38679E+18	2021-04-26 21:10:01+00:00	Impacts of SPACs on the Junk-Bond market: https://t.co/wJAP0oxNeP	Financial
1.38679E+18	2021-04-26 21:09:25+00:00	In our latest Weekly Market Commentary we take a look at valuations. Yes, stocks are pricey, but bonds are historically expensive and you have to factor in low inflation and low rates when talking valuations. https://t.co/Kw7A2YH4Su	Financial
1.38679E+18	2021-04-26 21:08:02+00:00	The surge in Treasury yields has cooled down, but exchange-traded funds tracking the bond market are showing tensions might be building under the surface https://t.co/E1a9cpsB5d	Financial
1.38679E+18	2021-04-26 21:01:43+00:00	Please join us on Tuesday, April 27th at 1:00 PM EST for an economic update on the bond market. This live webinar is cohosted by Christopher Calandra &amp; Sam Masemer – CFA, CFP, MBA – Pacific Life Insurance Company. Learn more here: https://t.co/GTcD3DrkIJ https://t.co/B0KMWegq66	Financial
1.38678E+18	2021-04-26 20:45:08+00:00	1Q 2021 was the worst for bonds in more than four decades. The 10 year US Treasury yield rose by 0.83%, resulting in a negative total return of nearly (-7.0%). The overall US taxable debt market measured by the Bloomberg Barclays Aggregate Index fell (-3.37%) - Barron's	Financial
1.38677E+18	2021-04-26 20:11:06+00:00	Fight to Fame BMS fund management receives 1.5 billion US dollars bond #investment from Latin American industry giants https://t.co/VK5ylqCty5 #StockMarket	Financial
1.38677E+18	2021-04-26 20:07:36+00:00	EU will be big new player in bond market with likely triple-A asset https://t.co/9493GaD4Xg #S&amp;P Global	Financial
1.38677E+18	2021-04-26 20:06:00+00:00	Bank of Canada to pare bond purchases, sees rate hikes starting earlier. https://t.co/JqT4DCAqjO #Markets #yields #bonds #investing https://t.co/2erCiEkItA	Financial
1.38677E+18	2021-04-26 20:01:28+00:00	"There is a consensus developing that a sudden rise in the U.S. 10-year Treasury yields was an overreaction, which should calm the bond market and help gold prices recover." -Anna Golubova #economy #finance #trading #markets #investments #stockmarket #investing #gold #news https://t.co/Q531kJ5npb	Financial
1.38677E+18	2021-04-26 20:00:57+00:00	Canon Q1 Profit More Than Doubles, Lifts FY21 Outlook, Stock Up! #finance #investing #stocks #stockmarket #economy #markets #investing #investment #stocks #stockmarket #investments #bonds #equities #investment #investments #bonds…https://t.co/M0PBhY9X5j https://t.co/0p7rMJOkPm	Financial
1.38677E+18	2021-04-26 20:00:06+00:00	[Video] Agent Jane Bond wants you to know about the basics of the #bond #market. https://t.co/H64xf4skod	Financial
1.38677E+18	2021-04-26 19:55:01+00:00	The surge in Treasury yields has cooled down, but exchange-traded funds tracking the bond market are showing tensions might be building under the surface https://t.co/wy4ODbZySx	Financial
1.38677E+18	2021-04-26 19:36:49+00:00	Read our latest Market Highlight with Scott Thompson, CFA. We talk #macroeconomics, inflationary pressures, deficit spending, monetary/fiscal policy, S&amp;P 500 earnings estimates, bond yields, stock valuations, and more. READ MORE: https://t.co/U4uHllnlSQ #marketupdate #StockMarket https://t.co/QO7mGbkiUC	Financial
1.38676E+18	2021-04-26 19:30:23+00:00	Global Sustainable Debt- State of the Market 2020 report. @ClimateBonds flagship publication. Green bonds ($290bn) Social Bonds ($249bn) Sustainability Bonds ($159bn) for a record $700bn year. Media Release: https://t.co/YucWBqlIPx… #greenbonds #socialbonds #sustainabilitybonds https://t.co/qHTc2orvN4	Financial
1.38676E+18	2021-04-26 19:26:25+00:00	The surge in Treasury yields has cooled down, but exchange-traded funds tracking the bond market are showing tensions might be building under the surface https://t.co/tRyMOaYT5b	Financial
1.38676E+18	2021-04-26 19:15:16+00:00	We frequently educate our corporate plan participants and individual clients. Join us this THURSDAY, April 29th @ NOON CST for a Market Update. Agenda: Equity Market Inflation Bond Yields Post Covid Recovery https://t.co/iXzctFIFDZ	Financial
1.38676E+18	2021-04-26 19:11:36+00:00	*S&amp;P500 + 7% in a month* Hindsight Genius: Market looks coiled. *Bonds +5% in a month* Hindsight Genius: Yields have topped... Early in everything except macro trades?	Financial
1.38676E+18	2021-04-26 19:01:21+00:00	"I take it pretty much for granted that the 40-year bull market is ending, and that it will be replaced by hard investment times," Jonathan Ruffer, chairman of #Ruffer, says. #assets #bonds #capital #equities #familyoffice #marketinsight #portfolio https://t.co/JeFsCwHKPB https://t.co/SND1sTCs6P	Financial
1.38676E+18	2021-04-26 19:00:30+00:00	In the spirit of aligning international standards, China announced that its #greenbond proceeds can no longer be used to fund #coal + other #fossil fuels! For a green bond market as big as China's, this is good news. #greenfinance #MondayMotivation https://t.co/r3UBxK2GKc	Financial
1.38676E+18	2021-04-26 18:55:07+00:00	#Turkey’s #PegasusAirlines testing #eurobond waters. #LowCost carrier has a limit of up to $750mn approved by Turkish Capital Markets Board #Airlines #Debt #Lira #Airbus #DebtMarkets #Bonds #BondMarket #Tourism https://t.co/77gug1nrYP https://t.co/1oQto1DhML	Financial
1.38676E+18	2021-04-26 18:53:20+00:00	The surge in Treasury yields has cooled down, but exchange-traded funds tracking the bond market are showing tensions might be building under the surface https://t.co/pSSCIDEvVo	Financial
1.38675E+18	2021-04-26 18:49:33+00:00	New post (Quadratic Capital CIO on U.S. Stimulus, Bond Market) has been published on News and Information - https://t.co/B8NWWekUaB https://t.co/lNdnx6FKQ8	Financial
1.38675E+18	2021-04-26 18:49:20+00:00	Setting up Canada's first sovereign green bond to establish the market for investing in Canada's net zero transition is a good start @bankofcanada perhaps the @isfcanada can help to develop a credible framework? https://t.co/nq75OoeSNx	Financial
1.38675E+18	2021-04-26 18:42:11+00:00	I think we can put to bed the whale-dumping thesis, as there seems to be other issues with $BOND price. We are back at the OB low in a buoyant market. I can get better stable yield in many USDT/USDC LP pools, and I can't work out the risk/exposure of the jToken. @Barn_Bridge https://t.co/GI1EzfLDIc	Financial
1.38675E+18	2021-04-26 18:40:06+00:00	European Bond Markets: European Fund Managers must cease granting multi billion loans to already debt... https://t.co/CTHSBp9H7L via @Change	Financial
1.38675E+18	2021-04-26 18:31:18+00:00	All eyes are on the FED meeting and conference as change is expected in rates or the bond purchases while the slightest hint conditions for removing any accommodation has potential to revive the dollar. USDCAD pair is now trending in the 1.24 area #rates #markets #FX #accouting https://t.co/QrW6JCzKMx	Financial
1.38675E+18	2021-04-26 18:30:25+00:00	Just released! Nordic Sustainable Debt: State of the Market 2020 report. USD88.2bn cumulative issuance, region makes up 5% of global GSS bond volume. 3 nations in global Top 20. Read more: https://t.co/2UHwVw8vrl #greenbonds #socialbonds #sustainabilitybonds https://t.co/TesEyVdPr5	Financial
1.38675E+18	2021-04-26 18:27:00+00:00	#TradFi vs #DeFi: Assets In traditional finance, the existing asset classes are Stock/equity Bond/fixed-income investments Cash/money market funds Real estate/tangible assets Futures and financial derivatives #Blockchain #Crypto #economics	Financial
1.38675E+18	2021-04-26 18:23:38+00:00	A sell-off in the bond market will be forestalled at this week's press conference as Chairman Powell will make it more clear what the Fed expects to see before shifting towards a hawkish policy stance. However, this situation can change as we begin seeing positive payroll news. https://t.co/BtoPW4BpOF	Financial
1.38674E+18	2021-04-26 18:00:59+00:00	What is Expected in the Foreign Exchange Market in 2021? https://t.co/fFy2H0jwLG #willliam #john #capital #bond #bonds #capitalbonds #foreignexchange #fundmanagement #williamjohn https://t.co/tB2rLnHk3V https://t.co/FZhHzMchEG	Financial
1.38674E+18	2021-04-26 18:00:32+00:00	Financial Sector Appears Ready To Run Higher #macro #forex #trading #investing #stocks #bonds #crypto #markets https://t.co/PNt0JWqvFU	Financial
1.38674E+18	2021-04-26 17:56:22+00:00	The surge in Treasury yields has cooled down, but exchange-traded funds tracking the bond market are showing tensions might be building under the surface https://t.co/SnOeb6hfIi	Financial
1.38674E+18	2021-04-26 17:39:37+00:00	Traditionally, a spot market is where commodities, currencies, stocks, and bonds are traded with instantaneous delivery. In contrast, a futures market settles the delivery of its underlying assets and futures contracts on a predetermined future date. $bnb $bscx $zseed https://t.co/81DqURUrrp	Financial
1.38673E+18	2021-04-26 17:30:04+00:00	Gold firms on weaker dollar; #palladium holds near record high: "We have seen some short-term buying interest come back into the market in line with the weaker dollar and lower bond yields. But if we fail to break higher soon, then there is a risk we… https://t.co/uXJHO0DzmJ https://t.co/vFalqJ8eOx	Financial
1.38673E+18	2021-04-26 17:27:47+00:00	The surge in Treasury yields has cooled down, but exchange-traded funds tracking the bond market are showing tensions might be building under the surface https://t.co/t9d6G1yspz via @markets @kgreifeld	Financial
1.38673E+18	2021-04-26 17:27:16+00:00	Corn, wheat and soybeans all hitting multi-year highs...Lumber at all time highs...Inflation is real and it's here but the bond market doesn't show it thanks to QE. Consumers and producers will get squeezed depending on the product....	Financial
1.38673E+18	2021-04-26 17:18:30+00:00	In this week's Trading Desk. we're discussing international bond markets. What stocks are our top picks for this week? Watch and find out. Visit https://t.co/qKNbxJFmjQ to get your FREE consultation with our experts. #TheTradingDesk #SagicorInvestments https://t.co/ToHvR1I5Yd	Financial
1.38673E+18	2021-04-26 17:15:31+00:00	Vaccine rollouts and improving sentiment have prompted market rotation to start the year. With stretched stock valuations, turbulent bond markets, and flashes of inflation, how will reopening and recovery play out? https://t.co/CysyGo3s9T	Financial
1.38673E+18	2021-04-26 17:12:05+00:00	Hudson Cie - Daily Market briefing - West African Regional Stock Exchange: BRVM has closed its trading day on Monday April 26th, 2021 lower compared to last Friday. The market capitalization (Stocks + Bonds) decreased by 0.24% to stand at… https://t.co/FVIx2nNQcd #equity #stocks https://t.co/7aUqIywP0N	Financial
1.38673E+18	2021-04-26 17:10:16+00:00	European Bond Markets: European Fund Managers must cease granting multi billion loans to already debt-heavy Ghana - Sign the Petition! https://t.co/4rMscHg30H via @Change	Financial
1.38673E+18	2021-04-26 17:09:25+00:00	European Bond Markets: European Fund Managers must cease granting multi billion loans to already debt-heavy Ghana - Sign the Petition! https://t.co/CEcCRQ4oa2 via @Change	Financial
1.38673E+18	2021-04-26 16:59:59+00:00	Market Leverage Reaches New All-Time Highs As The Excess Phase Rally Continues #macro #forex #trading #investing #stocks #bonds #crypto #markets https://t.co/QXdgqpiZfG	Financial
1.38672E+18	2021-04-26 16:52:36+00:00	"The latest data from the Commodity Futures Trading Commission showed that a sharp decline in U.S. 10-year bond yields enticed some hedge funds and money managers back into the gold market." -Neils Christensen #economy #finance #trading #markets #news #stockmarket #gold https://t.co/AoF9MKB8Hn	Financial
1.38672E+18	2021-04-26 16:37:57+00:00	The first pulled deal in almost a year in the European high-yield #bond market has done nothing to deter other #borrowers, with at least six new transactions announced. Read more: https://t.co/4waQnO4vas https://t.co/fKWwkEKxGO	Financial
1.38672E+18	2021-04-26 16:37:42+00:00	You are not alone! Whereas the average investor can easily find historical stock prices, investors often become frustrated when searching for historical muni bond prices due to market illiquidity and patchy reporting standards. https://t.co/0TrrxbMrwG #muniland #munibonds	Financial
1.38672E+18	2021-04-26 16:35:40+00:00	HARB.U, the just-launched U.S. dollar-denominated series of shares for the Horizons Tactical Absolute Return Bond ETF, aims to provide absolute returns with low volatility over a market cycle, regardless of market conditions. https://t.co/DY1l5YtDHL https://t.co/2j0ipKzcH5	Financial
1.38672E+18	2021-04-26 16:34:46+00:00	The Beacon: Weekly #Market Commentary 04/26/21: Grocery and Home Material #Inflation isn't just ALL Pork!!!! #stocks #bonds #FinancialAdvisor #investments #Retirement #BeaconWealth #YourVisionOurGuidance #NeverOutliveYourMoney https://t.co/ai1asVffde	Financial
1.38672E+18	2021-04-26 16:30:51+00:00	Rather than behave cautiously in this hazardous environment, the Democrats decided to drop their inhibitions. They feel unconstrained by Republicans, by the bond market, and by precedent. Read more from @continetti 👉 https://t.co/HxNESxdRl7 #Democrats #JoeBiden https://t.co/nm9DnRZ6f3	Financial
1.38672E+18	2021-04-26 16:30:33+00:00	The market is currently watching: GALL 2017-1A D View live trade activity and price history: https://t.co/uMj2DvGFkQ #bonds #marketdata	Financial
1.38672E+18	2021-04-26 16:30:00+00:00	Track developments in the catastrophe bond market using our Deal Directory and Dashboard https://t.co/goyfWmOLVx	Financial
1.38672E+18	2021-04-26 16:13:21+00:00	We’re delighted to have supported ENEXIS GROEP with the issuance of their second green bond. This successful transaction is another example for the growing dominance of green debt in the Dutch utility market. Read More. https://t.co/HAE0w6JZpR. @EnexisGroep	Financial
1.38671E+18	2021-04-26 16:03:12+00:00	Market Brief, 26th April 2021 #bsbevolution #bsb #brokerage #broker #bonds #ghana #markets #finance #investment #trading #ghana https://t.co/5GPaVfwftX	Financial
1.38671E+18	2021-04-26 15:45:18+00:00	In this weekly edition: The economic data reports were second-tier, leaving market participants to focus on #earnings and President Biden's #tax proposal. https://t.co/eVUrjZOZXT #DJIA #Nasdaq #SP500 #stockmartket #oil #gold #bonds #treasury #economy #taxes #markets #dow https://t.co/o5f6nFM3Vw	Financial
1.38671E+18	2021-04-26 15:40:35+00:00	Global stock markets retreated while bonds rallied as investor sentiment swung from cheering strong economic data to concern over the worsening global coronavirus situation as India continued to see a surge in COVID-19 infections. Read on for more: https://t.co/Oh5TeOqSeQ	Financial
1.38671E+18	2021-04-26 15:34:42+00:00	📃Upcoming issue: FMS Wertmanagement Issue: three-year bond Volume: $500m Date: the deal was announced on Monday, April 26 Bookrunners and Lead Managers: Deutsche Bank, NatWest Markets and RBC Capital Markets #Germany #bonds	Financial
1.3867E+18	2021-04-26 15:31:02+00:00	One of the most surprising things to me is how US markets have seemingly lost the ability to respond to anything before they become a crisis. Saw this with Covid in February 2020 and now with a dead bond market in the face of obviously rising inflation.	Financial
1.3867E+18	2021-04-26 15:27:21+00:00	Great read from @cecilia_keating on the latest evidence from @ClimateBonds that the green bonds market is going from strength to strength. https://t.co/YrVf8eHKc9 BG+	Financial
1.3867E+18	2021-04-26 14:56:06+00:00	SPAC Surge Pumps Up Junk-Bond Market https://t.co/fH4wHSQhON https://t.co/GH93vDt9u2	Financial
1.38669E+18	2021-04-26 14:33:29+00:00	LIQUIDATE ALL SHORT SELLERS DISBAND THE US STOCK MARKET. CREATE A BOND BACKED BY CRYPTO INSTEAD OF PAPER !!!! STOCK MARKET IS USELESS IN THIS AGE #MOVEON	Financial
1.38669E+18	2021-04-26 14:33:19+00:00	President of the @the_IDB, and @ClimateBonds CEO, will lead the launch of the Green Bond Transparency Platform, an innovative system to boost trust in the fledgeling green finance market... #IGnews #GlobalGoals #infrastructureinvestment⬇️ https://t.co/6Wje86WIog	Financial
1.38669E+18	2021-04-26 14:31:06+00:00	The Bank of Canada (BoC) and the bond market were in a stand off over where inflation and interest rates are headed. Until last week, when the BoC blinked. #davethemortgagebroker #mortgageadvice #mortgagerateforecast #bankofcanada #realestateprices https://t.co/6g2Aghg55P https://t.co/Xk2mXGnOd8	Financial
1.38669E+18	2021-04-26 14:30:36+00:00	Global Sustainable Debt- State of the Market 2020 report. @ClimateBonds flagship publication. Green bonds ($290bn) Social Bonds ($249bn) Sustainability Bonds ($159bn) for a record $700bn year. Media Release: https://t.co/YucWBqlIPx… #greenbonds #socialbonds #sustainabilitybonds https://t.co/9B2linogCC	Financial
1.38669E+18	2021-04-26 14:30:36+00:00	Global Sustainable Debt- State of the Market 2020 report. @ClimateBonds flagship publication. Green bonds ($290bn) Social Bonds ($249bn) Sustainability Bonds ($159bn) for a record $700bn year. Media Release: https://t.co/YucWBqlIPx… #greenbonds #socialbonds #sustainabilitybonds https://t.co/FP7soPOdbm	Financial
1.38669E+18	2021-04-26 14:30:22+00:00	U.S. banks’ bond bonanza driven by extraordinary market conditions, regulatory decisions: https://t.co/n617a7Coje	Financial
1.38669E+18	2021-04-26 14:30:06+00:00	Wondering what’s happening in the #BondMarket? Check out today’s commentary. #bonds #investing https://t.co/rElmikUK99 https://t.co/VzXI4pgcL6	Financial
1.38669E+18	2021-04-26 14:26:07+00:00	Capital markets suggest extended growth cycle ahead. Watch on-demand: Adrian Cronje, #CEO of Balentine, covers what the #stock, bond, credit and #CommodityMarkets are signaling about the future economic environment. @balentweet #SMB #SmallBusiness https://t.co/LlQIpm8WTv	Financial
1.38669E+18	2021-04-26 14:23:16+00:00	Cash bail is an antiquated system used to hold poor people captive, while allowing rich people to walk away with the equivalent of a traffic ticket. 14 companies nationwide hold nearly 90% of the market in bonds, and they take in billions a year in profits. holdingppl for ransom. https://t.co/aa9PSba17K	Financial
1.38669E+18	2021-04-26 14:15:10+00:00	Analysis: US Banks’ Bond Bonanza Driven by Extraordinary Market Conditions, Regulatory Decisions - https://t.co/qOhec3O15U	Financial
1.38668E+18	2021-04-26 14:06:07+00:00	As an asset class, EM bonds have clearly disappointed so far this year, not last due to the (unexpectedly) strong US Dollar: that said, there is good value to be found within Emerging Markets, particularly in short dated corporates in hard currency which continues to be ++++	Financial
1.38668E+18	2021-04-26 14:00:00+00:00	Qatar Petroleum Plans $10 Billion Bond Sale for Gas Expansion News Source: @markets For More Trending Finance News, Please visit: https://t.co/8oqUfE5GXQ #Markets #Trade #Debt https://t.co/13Wo6b77Ht	Financial
1.38668E+18	2021-04-26 13:59:58+00:00	Forex Technical Analysis &amp; Forecast 26.04.2021 #macro #forex #trading #investing #stocks #bonds #crypto #markets https://t.co/M4Vyrf93O4	Financial
1.38668E+18	2021-04-26 13:59:56+00:00	Ichimoku Cloud Analysis 26.04.2021 (AUDUSD, CADCHF, XAGUSD) #macro #forex #trading #investing #stocks #bonds #crypto #markets https://t.co/z5vkGf5nnR	Financial
1.38668E+18	2021-04-26 13:51:06+00:00	$180 billion in long-dated Treasury bonds to be auctioned between today and tomorrow. Results possibly setting the tone of this week's stock market performance along with Wednesday's press conference from the Fed. #stocks	Financial
1.38668E+18	2021-04-26 13:40:46+00:00	Good Morning! Good Vibes! "Every portfolio benefits from #bonds; they provide a cushion when the stock market hits a rough patch. But avoiding #stocks completely could mean your #investment won’t grow any faster than the rate of #inflation.” – Suze Orman $INVO $SHIP $TSLA $KDNY https://t.co/edFNQ8sOmA	Financial
1.38668E+18	2021-04-26 13:39:15+00:00	Realty HAS TO GET **REAL**. It will get real when BOC starts its real work. Interest rates will rise &amp; it has to or the bonds market will be dead. Stress test (switched off) right now will be ON. When? 6-8 months with Inflation will goto 5% in US + 2.5% CA. #lockdown #COVID19 https://t.co/qObvDyfmmq	Financial
1.38668E+18	2021-04-26 13:38:00+00:00	Hong Kong plans to expand bond connect in July, HKEJ reports https://t.co/ZOBJ8NVaTQ via @markets	Financial
1.38667E+18	2021-04-26 13:30:29+00:00	European Bond Markets: European Fund Managers must cease granting multi billion loans to already debt-heavy Ghana - Sign the Petition! https://t.co/FtvLbg1kFs via @Change	Financial
1.38667E+18	2021-04-26 13:17:48+00:00	In the CIA they use the term "blowback" to describe the unintended consequences of an activity. I'm not sure we fully realize the potential "blowback" of the Fed buying bonds and will be relieved when this program ends. #bonds #risk #rates https://t.co/7199QTmy7j via @markets	Financial
1.38667E+18	2021-04-26 13:13:46+00:00	Senegal: The State receives 55 billion FCFA in stimulus bonds from the treasury on the UMOA financial market https://t.co/SOboG6nkZJ	Financial
1.38667E+18	2021-04-26 13:13:28+00:00	This weekend's selloff wasn't actually a selloff, as anyone who tried to buy the dip found themselves bidding into an offerless wind tunnel. Once again, the bond market is the best parallel. Read all about it in "That's Our Two Satoshis" via @arca https://t.co/44TWavSw9k	Financial
1.38667E+18	2021-04-26 13:05:57+00:00	Arbitrage is a well-known phenomenon that has existed from the inception of bonds, debt, and foreign exchange markets. #Arbitrage #Arbitrager #NFT #Altcoins #Altcoin #Altseason #Cryptocurrency #Crypto #crypto_way #bitcoin #Tether #Ethereum #BTC #USDT #ETH #Stake #Staking #POS https://t.co/npjWQdR4CO	Financial
1.38667E+18	2021-04-26 13:04:41+00:00	The President of the United States : Transparency in American Stock and Bond Markets. https://t.co/2bq0a9J2b3 via @Change	Financial
1.38667E+18	2021-04-26 13:02:06+00:00	Daily #BondLexicon entry - GATLING GUN, TYPE 730: A Chinese built radar automatic machine gun capable of firing a large number of rounds at a high rate of fire. Bond noticed one in the stack of weapons at a Khyber Pass arms market [TNDm].	Financial
1.38667E+18	2021-04-26 12:59:18+00:00	Major investors and hedge funds remain bullish on US indices #macro #forex #trading #investing #stocks #bonds #crypto #markets https://t.co/eJMih44v9T	Financial
1.38667E+18	2021-04-26 12:59:17+00:00	The Analytical Overview of the Main Currency Pairs on 2021.04.26 #macro #forex #trading #investing #stocks #bonds #crypto #markets https://t.co/MboDvqoOS7	Financial
1.38667E+18	2021-04-26 12:59:17+00:00	US equity futures edge higher in a busy week for Wall Street #macro #forex #trading #investing #stocks #bonds #crypto #markets https://t.co/OfNs15f7f0	Financial
1.38666E+18	2021-04-26 12:47:14+00:00	$ES_F $NQ_F $GC_F #Futures #trading #stocks #investing #gold #bonds #stockmarket #markets Today's trading reports sent out at 8:32 AM (ET) 4/26/21 https://t.co/grsC1kkVl8	Financial
1.38666E+18	2021-04-26 12:32:46+00:00	Market intraday rates/prices for benchmark Nigerian treasury bills and Federal Government of Nigeria bonds as of April 26, 2021. https://t.co/x5P6Mu45rq	Financial
1.38666E+18	2021-04-26 12:20:09+00:00	#Gold gains as rising #COVID-19 cases, easing U.S. #dollar boost appeal https://t.co/PfH7JlQwyI “We have seen some short-term buying interest come back into the market in line with the weaker dollar and lower #bond #yields." – Saxo Bank analyst Ole Hansen #silver #platinum	Financial
1.38665E+18	2021-04-26 12:12:09+00:00	The President of the United States : Transparency in American Stock and Bond Markets. - Sign the Petition! https://t.co/9Pj52uokAK via @Change	Financial
1.38665E+18	2021-04-26 12:02:03+00:00	Just released! Nordic Sustainable Debt: State of the Market 2020 report. USD88.2bn cumulative issuance, region makes up 5% of global GSS bond volume. 3 nations in global Top 20. Read more: https://t.co/2UHwVw8vrl #greenbonds #socialbonds #sustainabilitybonds https://t.co/i38zKutzEo	Financial
1.38665E+18	2021-04-26 12:01:55+00:00	Key events this week: Big earnings for Big Tech? #macro #forex #trading #investing #stocks #bonds #crypto #markets https://t.co/JEZPvX3Bzi	Financial
1.38665E+18	2021-04-26 12:01:55+00:00	USD is Looking Weak #macro #forex #trading #investing #stocks #bonds #crypto #markets https://t.co/cRCR1tHGH3	Financial
1.38665E+18	2021-04-26 12:00:45+00:00	Register for next week's Insurance Webinar with @WTW_uk 👉 https://t.co/TrDwn2LG4v Learn how to renew your cover in a challenging market and also update yourself on Performance Bonds. https://t.co/kEHYFox98z	Financial
1.38665E+18	2021-04-26 12:00:11+00:00	There are many types of market indices used to compare stocks, bonds and other investment securities. Taking a look at a market index provides an investor with a quick overview of market trends. https://t.co/QlUtdE4mJc	Financial
1.38665E+18	2021-04-26 11:57:20+00:00	.@DLineCap’s Jeff Mayberry &amp; Sam Lau discuss the April 19-23 market week, including quiet U.S. bond and stock markets and strong price moves in commodities, led by corn and Kansas wheat, and why April 26-30 might be more volatile. #bonds #stocks #ags https://t.co/GUqNBVW6qx	Financial
1.38665E+18	2021-04-26 11:53:27+00:00	On Friday, the European Central Bank #President Christine Lagarde assured #market participants that reductions in the central bank’s emergency bond-buying program were not discussed More on https://t.co/i3VLbWAyAE #AxioryIntelligence	Financial
1.38665E+18	2021-04-26 11:50:43+00:00	Despite the misconception, market experts explained that emerging market sustainable bonds can deliver more impact for investors than developed market paper. Read my report here: https://t.co/Kbil8sXaWG	Financial
1.38665E+18	2021-04-26 11:45:15+00:00	The #stocks market is a bubble, with valuations exceeding 2001. Margin debt is at all-time highs. The bond market is a bubble, with the #Fed artificially suppressing rates and pumping trillions of QE into #WallStreet. https://t.co/VhQNA8IOmu https://t.co/yG4BLFChyq	Financial
1.38665E+18	2021-04-26 11:40:42+00:00	Tax hikes doesn’t slow markets [Video] By @MarketTeaLeaves https://t.co/39W7wNp8Ma #Intermarket #DollarIndex #Bonds #Gold #SP500	Financial
1.38664E+18	2021-04-26 11:20:03+00:00	KRIS Bond Price Attribution: 20 largest losses attributable to deterioration in credit, liquidity &amp; call risk among senior fixed rate bonds traded on prior day in U.S. corporate market. KRIS info https://t.co/UXo6uqCr7N #bonds #creditrisk Bond info https://t.co/QPXyHgChEn https://t.co/kHEEn9n6Us	Financial
1.38664E+18	2021-04-26 11:20:03+00:00	KRIS Bond Price Attribution: 20 largest losses attributable to deterioration in credit, liquidity &amp; call risk among senior fixed rate bonds traded on prior day in U.S. corporate market. KRIS info https://t.co/0ZtjIyJ4nD #bonds #creditrisk Bond info https://t.co/k1gjaCpEM1 https://t.co/Tj83yw4FO8	Financial
1.38664E+18	2021-04-26 11:15:09+00:00	Did Primary Bond Dealers Fail to Make Markets During the Pandemic? by @NewYorkFed #markets #bonds https://t.co/SkTAelkj7X https://t.co/qSYxQcd3cU	Financial
1.38664E+18	2021-04-26 11:14:34+00:00	Weekly outlook for world stock markets, bonds, gold, forex and crypto. 95% of S&amp;P 500 stocks are in bullish trends = bullish + improving, but extremely high. Read/download as free PDF file: https://t.co/sNTMEUH25R $DIA $SPY $GLD $BTC.X https://t.co/X2x2xnhShT	Financial
1.38664E+18	2021-04-26 11:08:10+00:00	📌 Gold Generally, an increase in US 10-year real rates tends to be bearish for gold 👉 https://t.co/fAILhp0vXg h/t @BofAML #markets #bonds #treasuries #bondmarket #gold #yield #rates $gld $gold #gld $xau $xauusd #xauusd #investing https://t.co/5mvMUm5s7n	Financial
1.38664E+18	2021-04-26 11:00:07+00:00	LATEST: It’s a seller’s market in corporate bonds – but how long will it last? Read our latest Corporate Treasury Weekly to find out: https://t.co/mO3zeVcaXJ #corporatefinance #bonds	Financial
1.38663E+18	2021-04-26 10:49:40+00:00	From slam dunk to junk: US developers face Israeli bond market reckoning https://t.co/y4i0yrwTvh	Financial
1.38663E+18	2021-04-26 10:45:42+00:00	Last year was a turbulent year for bond investors, as the start of the #COVID19 crisis led to a sell-off on the bond markets. This year, inflation expectations are rising and capital market rates are moving up. Should European bond investors be concerned about rising yields?	Financial
1.38663E+18	2021-04-26 10:43:19+00:00	TradeWinds reporter Max Tingyao Lin had the scoop on this on Friday. SFL has tapped DNB Markets, Arctic Securities and Pareto Securities for its sustainability-linked bond drive. #shipping #finance @MaxL_shipping @tradewindsnews @DNBMarkets https://t.co/aXxAi3DjpP	Financial
1.38663E+18	2021-04-26 10:41:59+00:00	For IP's only. Watch the recent webinar with Premier Miton’s Head of Fixed Income, Lloyd Harris. Lloyd discusses the macroeconomic factors currently affecting global bond markets, his team’s investment strategy and longer term investment outlook. https://t.co/fJfJSfOB9g	Financial
1.38663E+18	2021-04-26 10:41:48+00:00	European Bond Markets: European Fund Managers must cease granting multi billion loans to already debt-heavy Ghana - Sign the Petition! https://t.co/fRrqOrIKj9 via @Change	Financial
1.38663E+18	2021-04-26 10:40:59+00:00	🇺🇸 Equity Risk Premium The equity risk premium remains much lower than it was in March 2020. Is a drawdown on the horizon? 👉 https://t.co/Lec7q10LT3 h/t @SoberLook @jsblokland #markets #equities $spx #investing #bonds #treasuries #bondmarket #sp500 #spx #stocks #stockmarket https://t.co/1dbgKUaOH9	Financial
1.38663E+18	2021-04-26 10:39:23+00:00	European Bond Markets: European Fund Managers must cease granting multi billion loans to already debt-heavy Ghana - Sign the Petition! https://t.co/xdQ3lsFucA via @Change #OccupySaglemiNow	Financial
1.38663E+18	2021-04-26 10:34:23+00:00	Where there is a will, there is a way. So, if the obstacle is how to finance your remarkable idea 💡, speak to us now. #bsbevolution #bsb #brokerage #broker #bonds #ghana #markets #investment #news #Ghana #ghanabusiness #money #motivation #motivationalquotes #mondaymotivation https://t.co/kzEfaT25Zh	Financial
1.38663E+18	2021-04-26 10:32:20+00:00	$US10 if 10y gouverment bonds retrace here, the stock market could pump hard. $SPX $NDX $DJI https://t.co/2aGc6quaJO	Financial
1.38662E+18	2021-04-26 10:01:01+00:00	Global Sustainable Debt- State of the Market 2020 report. @ClimateBonds flagship publication. Green bonds ($290bn) Social Bonds ($249bn) Sustainability Bonds ($159bn) for a record $700bn year. Media Release: https://t.co/YucWBqlIPx… #greenbonds #socialbonds #sustainabilitybonds https://t.co/TKFgHujhpi	Financial
1.38662E+18	2021-04-26 09:36:31+00:00	Bringing in an EU worker can cost up to £10k: Alan Kennedy is an associate at law firm Womble Bond Dickinson Issues with visas and increased red tape look set to price migrant workers out of the employment market, following the UK's departure from the European Union. The fees ...	Financial
1.38661E+18	2021-04-26 09:20:03+00:00	KRIS Bond Price Attribution: 20 largest gains attributable to improvements in credit, liquidity &amp; call risk among senior fixed rate bonds traded on the prior day in the U.S. corporate market. KRIS info: https://t.co/UXo6uqCr7N #credit #creditrisk #bonds https://t.co/QPXyHgChEn https://t.co/AMDQxR33gD	Financial
1.38661E+18	2021-04-26 09:20:03+00:00	KRIS Bond Price Attribution: 20 largest gains attributable to improvements in credit, liquidity &amp; call risk among senior fixed rate bonds traded on the prior day in the U.S. corporate market. KRIS info: https://t.co/0ZtjIyJ4nD #credit #creditrisk #bonds https://t.co/k1gjaCpEM1 https://t.co/o7qGtlm8tT	Financial
1.38661E+18	2021-04-26 09:18:41+00:00	The bond is currently trading at a yield of 12.8 percent in the secondary market, as such, we recommend a bidding range of 12.5-12.7 percent. https://t.co/2YfvSpF5n3 #SokoNews #CytonnReport @CytonnInvest https://t.co/Dzd8wBG0gv	Financial
1.38661E+18	2021-04-26 09:17:11+00:00	Societé Generale 1/2: I guess the week’s biggest question is whether this relative optimism, at least about the European economy, can survive the release of Q1 GDP in both #Eurozone &amp; US at the back end of the week. In absolute terms, will #euro &amp;bond market ignore what we expect	Financial
1.38661E+18	2021-04-26 09:13:38+00:00	European Bond Markets, European Fund Managers must cease granting loans to Ghana” - Sign now! https://t.co/7HMxAR4RBf via @ChangeGER	Financial
1.38661E+18	2021-04-26 09:04:36+00:00	Charts Today 26 Apr. Markets subdued. Dollar weaker, Bitcoin steadies. US Stocks set to open flat today based on futures. Europe flat, Asia mixed. Gold, Silver, US Bond yields steady. Crude oil steady, European Energy higher. India covid stats. https://t.co/Cbc7Q6fEJk #updata	Financial
1.38661E+18	2021-04-26 09:00:01+00:00	Analysing key market trends, building your pitch books and winning #mandates just got better with IGM. Access real-time primary #bond market #data, news and analysis, identify right time for #issuance in global debt capital markets. Be empowered with IGM: https://t.co/EI2gnmpOOf https://t.co/ImhsKjLUD2	Financial
1.38661E+18	2021-04-26 09:00:01+00:00	Analysing key market trends, building your pitch books and winning #mandates just got better with IGM. Access real-time primary #bond market #data, news and analysis, identify right time for #issuance in global debt capital markets. Be empowered with IGM: https://t.co/yRL1POcpDu https://t.co/toWXAQpt3g	Financial
1.3866E+18	2021-04-26 08:51:46+00:00	Multi-billion bonds markets gets new life on #blockchain Do u @elonmusk plan @Tesla bonds on blockchain? #Tesla 1y with @dogecoin stamp on blockchain. = First class investments for big #robinhood family. @Analyst_G @BenyMen1 https://t.co/dDalb5rNl9	Financial
1.3866E+18	2021-04-26 08:48:53+00:00	“Bonds with similar tenor are currently trading at a yield of 12.8 – 13.4 percent in the secondary market and as such, we recommend a bidding range of between 12.9-13.3 percent,” said Cytonn Investments in their weekly report. https://t.co/0QJQmgTiTE #SokoNews #CytonnReport https://t.co/D2rqo3qQB9	Financial
1.3866E+18	2021-04-26 08:47:53+00:00	The bond is currently trading at a yield of 12.8% in the secondary market. The government has also opened bidding for a new issue, FXD1/2021/25, with a tenor of 25.0 years, with the coupon rate being market-determined. https://t.co/0QJQmgTiTE #SokoNews #CytonnReport https://t.co/4u8xUd2KDw	Financial
1.3866E+18	2021-04-26 08:46:32+00:00	European Bond Markets: European Fund Managers must cease granting multi billion loans to already debt-heavy Ghana - Sign the Petition! https://t.co/SFdDWtE0lB via @Change	Financial
1.3866E+18	2021-04-26 08:30:22+00:00	RT://Bond Market: perchè sbagliare strategia pu&amp;ograve; costare moltissimo - @DemichelisFrame #bond #Madoff #cds #arbitraggio https://t.co/voq2ZVWT2z	Financial
1.3866E+18	2021-04-26 08:28:56+00:00	BOND MARKET NEWS SRITEX Indonesian textile company Sritex applied for a moratorium in Singapore’s high court on April 21 so that it could continue negotiations https://t.co/cPcBJpNur3 #bondalerts #bonds #fixedincome #investments #investors #investing #wealthmanagement	Financial
1.38659E+18	2021-04-26 08:10:02+00:00	The Asian Development Bank (ADB) launched two ‘gender bonds’ in Canadian and Australian markets, worth a combined $1.1bn, the first such issues for both nations. https://t.co/FvoHSKjrzJ @ADB_HQ #ADB #development #markets #investment #bank #asia	Financial
1.38659E+18	2021-04-26 08:00:36+00:00	"I take it pretty much for granted that the 40-year bull market is ending, and that it will be replaced by hard investment times," Jonathan Ruffer, chairman of #Ruffer, says. #assets #bonds #capital #equities #familyoffice #marketinsight #portfolio https://t.co/JeFsCwq9Y3 https://t.co/UVVNtXz11V	Financial
1.38658E+18	2021-04-26 07:31:16+00:00	The bond is currently trading at a yield of 12.8 percent in the secondary market, as such, we recommend a bidding range of 12.5-12.7 percent. https://t.co/0Cmpmtftij #sokonews	Financial
1.38658E+18	2021-04-26 07:21:30+00:00	Since the all-time high last August, gold prices have fallen almost 20%, driven by strong equity markets, rising bond yields, crypto markets &amp; optimistic global economic outlook. But there remain many strong tailwinds for gold: https://t.co/dFs6BLnfDo @perthmint @JordanEliseo https://t.co/UCbNQsaMei	Financial
1.38658E+18	2021-04-26 07:20:03+00:00	KRIS Bond Price Attribution: KRIS comments about the reasons for price changes on the 20 most heavily traded senior fixed-rate bonds in the U.S. corporate market. KRIS info: https://t.co/0ZtjIyJ4nD https://t.co/YZwlHdAZjP #credit #creditrisk #bonds https://t.co/k1gjaCpEM1 https://t.co/9fccH3uNHv	Financial
1.38658E+18	2021-04-26 07:20:03+00:00	KRIS Bond Price Attribution: KRIS comments about the reasons for price changes on the 20 most heavily traded senior fixed-rate bonds in the U.S. corporate market. KRIS info: https://t.co/UXo6uqCr7N https://t.co/V4iHMUdCf3 #credit #creditrisk #bonds https://t.co/QPXyHgChEn https://t.co/FMcH5vXRPu	Financial
1.38658E+18	2021-04-26 07:18:23+00:00	Great article.... the trick seems to be to hit your 20's just as 40 year bond bull market gets going. https://t.co/ZlVWhIt1zV	Financial
1.38658E+18	2021-04-26 07:06:36+00:00	RT @thecredentia: RBI action may ease India Inc’s borrowing cost in bond market https://t.co/0qMS5vAvNh #credentiatrustee #trustee #securitytrustee #aif #sebi #rbi #esop #ewt #tra #escrow #familyoffice #alternativeinvestment #trusts #funds #monitoring #enforcement #pledge #bo…	Financial
1.38658E+18	2021-04-26 07:05:30+00:00	📃Upcoming issue: BayernLB (https://t.co/nqJZek5IVV) Issue: no-grow 10-year covered #Bond , expected Aaa rating from Moody’s Volume: €500m Date: soon, subject to market conditions Bookrunners and Lead Managers: Bayerische Landesbank, BNP Paribas, ING, Natixis and Santander	Financial
1.38658E+18	2021-04-26 07:03:00+00:00	As the Federal Open Market Committeeannounced the latest summary of economic forecastsat its March meeting, gold prices may continue to benefit from the recent weakness in the yields of longer-term US Treasury bonds, because the committee seems to be presupposing On the road.	Financial
1.38658E+18	2021-04-26 06:59:05+00:00	European Bond Markets: European Fund Managers must cease granting multi billion loans to already debt-heavy Ghana - Sign the Petition! https://t.co/3imad3F0jd via @Change	Financial
1.38657E+18	2021-04-26 06:46:16+00:00	This week markets will be focused on Powell’s press conference, US earnings and Biden’s American Family Plan. To note, market expectations for central banks are gradually shifting. The Bank of Canada tapered bond purchases, and other central banks may soon follow.	Financial
1.38657E+18	2021-04-26 06:32:13+00:00	(The Irish Times):#AIB and #BoI mull Government bonds move after Davy exit : AIB looking to get back into market as part of planned repurchase of Goodbodys – sources .. #TrendsSpy https://t.co/smS0GhE8rt	Financial
1.38656E+18	2021-04-26 06:10:18+00:00	India: Market #Indicators: $INR in ₹74.7x handle. Bond #Yields 10Y 0577.GS2030 ↓-22.4 bps to 6.0298%; #Nifty ▲+1.23% 14,517.30 #Sensex ▲+1.36% 48,528.59 #IndiaVIX ▲+2.78% 23.32 https://t.co/Aj2VqVkfld	Financial
1.38656E+18	2021-04-26 05:41:54+00:00	Asian markets see modest moves ahead of upcoming central bank decisions and earnings https://t.co/p5hZmIT3J5 #CentralBanks #Bonds #Currencies #Equities #Macroeconomics	Financial
1.38655E+18	2021-04-26 05:30:11+00:00	Just released! Nordic Sustainable Debt: State of the Market 2020 report. USD88.2bn cumulative issuance, region makes up 5% of global GSS bond volume. 3 nations in global Top 20. Read more: https://t.co/2UHwVw8vrl #greenbonds #socialbonds #sustainabilitybonds https://t.co/UlBLuM40Pd	Financial
1.38655E+18	2021-04-26 05:15:07+00:00	#Qatar Petroleum plans to raise as much as $10 billion of bonds as soon as this quarter to fund a massive natural-gas project, according to a person with knowledge of the matter https://t.co/i2o1rbXOSI via @markets by @Archanamideast	Financial
1.38654E+18	2021-04-26 04:42:02+00:00	$EMBD NEW ARTICLE : Emerging Markets Bond ETF (EMBD): Q1 2021 Commentary https://t.co/Ip1SGolQvT Get all the latest $EMBD related news here : https://t.co/y6rZm62pVG	Financial
1.38654E+18	2021-04-26 04:40:05+00:00	Markets will get more clarity over next few months as some tier 1 bonds approach their call date. However, market activity in such bonds so far is suggestive of call option being exercised, though it will have to be a wait and watch, writes @Lakshmi1876 https://t.co/nvbuwvxgP6	Financial
1.38654E+18	2021-04-26 04:39:41+00:00	Emerging Markets Bond ETF (EMBD): Q1 2021 Commentary. https://t.co/61X1lvvPta #stockmarket #markets #economy	Financial
1.38654E+18	2021-04-26 04:30:08+00:00	Global Sustainable Debt- State of the Market 2020 report. @ClimateBonds flagship publication. Green bonds ($290bn) Social Bonds ($249bn) Sustainability Bonds ($159bn) for a record $700bn year. Media Release: https://t.co/YucWBqlIPx… #greenbonds #socialbonds #sustainabilitybonds https://t.co/Enw46qd6O5	Financial
1.38653E+18	2021-04-26 04:10:36+00:00	Hopes and expectations for another good week in the stock market: https://t.co/8MLnhJcgZq #stockmarket #investing #investments #trading #investors #stocks #markets #markets #bonds #equities #investmentrisk $VOO $SPY $QQQ	Financial
1.38652E+18	2021-04-26 03:35:55+00:00	I think the bond market sell off definitely got way ahead of itself, so was looking for a squeeze to set the boat right, but i think now we just sketch out a consolidation before moving to somewhat higher yields	Financial
1.38652E+18	2021-04-26 03:10:40+00:00	It's not my first time making this point but it is particularly stark in March's data. Chinese RE developers are not deleveraging, they're just leaning increasingly on households as creditors rather than banks or bond markets (self-raised funds). https://t.co/XCdHBoEIxQ	Financial
1.38652E+18	2021-04-26 03:00:04+00:00	Valuations Matter in the Bond Market Too https://t.co/59WKV6mXMg	Financial
1.38651E+18	2021-04-26 02:49:04+00:00	Nikkei remains in congestion channel since 01.14 - BOJ continues buying stocks/bonds(operations are public including dates and limit amounts) Hang Seng Market attempting to break out after building a base - 29355 key level $EWJ $EWH $SPX $NDX $SPY $QQQ https://t.co/6qxFOReJmB	Financial
1.38651E+18	2021-04-26 02:47:18+00:00	🔹 The dollar edged lower on Monday amid speculation that U.S. Federal Reserve Chairman Jerome Powell will shun talk of tapering bond purchases at a policy meeting this week. https://t.co/Kidm9RMp4x	Financial
1.38651E+18	2021-04-26 02:41:49+00:00	On April 19, the Ministry of Finance of Mongolia and Asian Development Bank organized a live webinar on Bond Market Guide for Mongolia. Over 180 participants took part in the online event. https://t.co/00IpO9hzRr https://t.co/ARWqZp70Nw	Financial
1.3865E+18	2021-04-26 02:11:22+00:00	Bonds | Reuters Bond market says #bitcoin goes up and $SPY goes up this week. #BTC #BondMarket https://t.co/gSXCGkXEJZ	Financial
1.3865E+18	2021-04-26 02:05:11+00:00	Markets update: #Crypto #Stocks #Bonds #Currencies #Inflation #Pandemic https://t.co/jbtAk8xVXs	Financial
1.3865E+18	2021-04-26 01:47:14+00:00	A recap of market activity and events for the week of April 23, 2021. #investment #money #business #investing #invest #investor #trading #finance #home #success #wealth #financialfreedom #stockmarket #stocks #bonds #bull #tax #investments #fi... https://t.co/IXrnDm1ueM	Financial
1.3865E+18	2021-04-26 01:43:34+00:00	.. Global stock markets start mixed to the week after Wall St record w / China equities outperform. CSI 300 up 2.4%. Focus is on quarterly reports, ECB rate decision this week. Bonds gain w / US 1Oy yields at 1.56%. Gold higher at 1779, #Bitcoin https://t.co/igjqlBh22X	Financial
1.38649E+18	2021-04-26 01:38:59+00:00	It's great that #MayorCapital and #LaunchZone are becoming a strategic partnership helping each other. I am a supporter of the two, it's amazing that they bond together again. This is a breakthrough development and soon affirms its position in the #BSCXHeroes #BSCX market. https://t.co/rTba1QXyUN	Financial
1.38649E+18	2021-04-26 01:38:39+00:00	Mind the Chinese Credit Credit Market 18,19,20 witnessed concerning levels of defaults - IG spreads tightening - Huarong USD 2022 bonds trading back at 83.9 Cents tonight - US Credit Markets will experience more turbulence this year(Q3,Q4). $HYG $LQD $SPX $SPY https://t.co/Jva4kvvMHy	Financial
1.38649E+18	2021-04-26 01:32:30+00:00	Brad Gibson, (Left) Co-head of Asia Pacific Fixed Income at Alliance Berstein says that the bankruptcy of Huarong Asset Management would be a highly negative systematic event for the Chinese bond markets. https://t.co/fQOVmFXBf7 https://t.co/kSFGX2iplo	Financial
1.38649E+18	2021-04-26 01:23:32+00:00	AS STORMS SWEEP LOCAL BONDS: Investors take refuge from frontier markets https://t.co/hKnBUJrPZj via @malaya_online #MalayaBusinessInsight #MalayaOnline	Financial
1.38648E+18	2021-04-26 00:51:20+00:00	European Bond Markets: European Fund Managers must cease granting multi billion loans to already debt-heavy Ghana - Sign the Petition! https://t.co/YdYXBp4vCt via @Change	Financial
1.38646E+18	2021-04-25 23:36:19+00:00	European Bond Markets: European Fund Managers must cease granting multi billion loans to already debt-heavy Ghana - Sign the Petition! https://t.co/mJklxJ5HLE via @Change	Financial
1.38646E+18	2021-04-25 23:22:58+00:00	‘ending the Fed’s giant bond-buying program, &amp; subsequently raising Irates, will take years unless inflation...surges. Its 1st step⬇️that road’ll be to start talking about it in the coming months or weeks-Powell’s next big test w/fin markets.’ -The Fed 👀 https://t.co/jJu3Qp8PKY	Financial
1.38646E+18	2021-04-25 23:13:47+00:00	#zoltan love this simple breakdown of how banks see their position change, in a bull vs bear bond market #macro #bonds #banks https://t.co/egf4Och0jn https://t.co/mp9AgON5WS	Financial
1.38646E+18	2021-04-25 23:00:32+00:00	Major #US #indices rebounded on #Friday while #European #markets had a mixed #trading session. Here are the key movers: *$DJIA +0.67% *$SPX +1.09% *$NASDAQ +1.44% *$FT100 0% *$DAX -0.27% *$CAC40 -0.15% #Equities #Bonds #Forex #FX #Stocks #Shares #Yields Losses may exceed deposits https://t.co/wS9mZbC3nH	Financial
1.38645E+18	2021-04-25 22:50:03+00:00	European Bond Markets: European Fund Managers must cease granting multi billion loans to already debt-heavy Ghana - Sign the Petition! https://t.co/bS2GbiVOwS via @Change	Financial
1.38645E+18	2021-04-25 22:30:09+00:00	Global Sustainable Debt- State of the Market 2020 report. @ClimateBonds flagship publication. Green bonds ($290bn) Social Bonds ($249bn) Sustainability Bonds ($159bn) for a record $700bn year. Media Release: https://t.co/YucWBqlIPx… #greenbonds #socialbonds #sustainabilitybonds https://t.co/4hL3hFTisn	Financial
1.38644E+18	2021-04-25 22:18:29+00:00	Tomorrow markets look flat, keep an eye on the 10Y bond. Happy trading tomorrow..	Financial
1.38644E+18	2021-04-25 22:17:53+00:00	SPAC Surge Pumps Up Junk-Bond Market | ProgramBusiness https://t.co/5I6PiO2RcX	Financial
1.38644E+18	2021-04-25 22:10:05+00:00	Issue 31 of my newsletter Surf Report is live! I kick things off this week by talking about the bond market, nicking a @FossGregfoss analogy and throwing shade at central bankers along the way 🤙 https://t.co/TqNnpZZQtV	Financial
1.38644E+18	2021-04-25 21:51:35+00:00	NEW #FREE Video from The @uneducatedecon1 on the #economy #lumber #Markets #cryptocurrencies #silver #Housing #Economist #banking #bonds #FED #federalreserve https://t.co/dxf7oX7vpw https://t.co/jAFhgj2o8k	Financial
1.38644E+18	2021-04-25 21:44:28+00:00	It's great that we'll witness and experience the bear market together, our bond will be so stronk. 💪 Let's see, ideally buy disgusting dips, I've locked profit on the way up on some coins but also losing money in the last 2-3 days. Holding my long-term bags, daytrading rest. https://t.co/zVCFDuoRQJ	Financial
1.38643E+18	2021-04-25 21:26:54+00:00	Qatar Petroleum plans to raise as much as $10 billion of bonds as soon as this quarter to fund a massive natural-gas project, according to a person with knowledge of the matter https://t.co/iTo6u5paV9 via @markets	Financial
1.38642E+18	2021-04-25 21:00:21+00:00	"I take it pretty much for granted that the 40-year bull market is ending, and that it will be replaced by hard investment times," Jonathan Ruffer, chairman of #Ruffer, says. #assets #bonds #capital #equities #familyoffice #marketinsight #portfolio https://t.co/JeFsCwHKPB https://t.co/lgbPXtHOxI	Financial
1.38642E+18	2021-04-25 20:45:00+00:00	European Bond Markets: European Fund Managers must cease granting multi billion loans to already debt-heavy Ghana - Sign the Petition! https://t.co/dnSpXxyJ6Q via @Change	Financial
1.38642E+18	2021-04-25 20:34:05+00:00	1/ The correct sequence of events ( last 2 years) 1.Summer of 2019: the big American Banks stop accepting T bonds as collateral The $4T Repo market starts showing distress REPO : borrowers offer U.S. Treasuries as collateral to raise cash	Financial
1.38642E+18	2021-04-25 20:29:48+00:00	While $USDX holds below 93.43 and $USDJPY remains below 110.96, we are calling ALREADY negative dollar or fixed dynamic entering the market. #elliottwave #trading #commodities #bonds #indices #forex	Financial
1.38642E+18	2021-04-25 20:29:45+00:00	While $USDX holds below 93.43 and $USDJPY remains below 110.96, we are calling ALREADY negative dollar or fixed dynamic entering the market. #elliottwave #trading #commodities #bonds #indices #forex	Financial
1.38642E+18	2021-04-25 20:29:41+00:00	European Bond Markets: European Fund Managers must cease granting multi billion loans to already debt-heavy Ghana - Sign the Petition! https://t.co/1yWlifwuGl via @UKChange	Financial
1.38641E+18	2021-04-25 20:15:01+00:00	Could there be a rebound in bond markets? Ameriprise Head of Fixed Income Brian Erickson summarizes the outlook, including potential risks and drivers to consider within a diversified bond investment strategy. https://t.co/CiLHscYWEF	Financial
1.38641E+18	2021-04-25 20:13:01+00:00	Agora Neos, Inc. is creating an online Micro Bonds Issuance Platform for the municipal markets, aiming to enable more community involvement in financing local projects and create more efficiencies around the issuance process for cities and local governments. https://t.co/D71Uz8ZEhZ	Financial
1.38641E+18	2021-04-25 20:01:32+00:00	1/ First mover advantage with #tokenization of #FinancialAssets such as #stocks #options #Futures #bonds #Commodities can be huge for #digibyte Where traditional markets as #NASDAQ #DowJones #AEX will merge with #blockchaintechnology #DLT The first big #usecase for #DGB was	Financial
1.38641E+18	2021-04-25 20:00:48+00:00	European Bond Markets: European Fund Managers must cease granting multi billion loans to already debt-heavy Ghana - Sign the Petition! https://t.co/pZYwNcymZd via @Change	Financial
1.38641E+18	2021-04-25 20:00:05+00:00	Top three markets with new high correlation crosses … Corn (7) Wheat (5) Jpn. Govt Bond (5) [More Info] https://t.co/NPYgSCsHsb	Financial
1.38641E+18	2021-04-25 19:59:58+00:00	the question still remains, where the money really comes from? Part II the money can only come from two places: - Banks loans (banks create the money in the form of a debt) - Shadow Banking loans (packaged and sold in the stock market as a bond)	Financial
1.38641E+18	2021-04-25 19:58:02+00:00	From an experts point of view, is money market fund an investment or even government treasury bonds?	Financial
1.38641E+18	2021-04-25 19:51:38+00:00	The signs of an epic bubble of historic proportions are everywhere. The stock market is a bubble, with valuations exceeding 2001. Margin debt is at all-time highs. The bond market is a bubble, with the Fed artificially suppressing rates &amp; pumping trillions of QE into Wall St. (1)	Financial
1.3864E+18	2021-04-25 19:23:29+00:00	European Bond Markets: European Fund Managers must cease granting multi billion loans to already debt-heavy Ghana - Sign the Petition! https://t.co/dMH0CIPRGl via @Change	Financial
1.3864E+18	2021-04-25 19:19:44+00:00	https://t.co/5rUVp68i5Z: Good morning, a wrap of Friday's markets #ausbiz #ausecon #bonds #rates #fx #markets #audusd #aud #usdaud #metals #LME #metalprices #ironore #commsec @CommSec https://t.co/5P7ybDJige	Financial
1.3864E+18	2021-04-25 19:18:45+00:00	Our micro muni bonds platform will offer a custom portal suited to your municipality’s specific need, citizens not only achieve community funding through the purchase of these bonds - they also may turn a profit and engage in secondary market trading. https://t.co/qgYGx68Koz	Financial
1.3864E+18	2021-04-25 19:17:55+00:00	Good morning, a wrap of Friday's markets #ausbiz #ausecon #bonds #rates #fx #markets #audusd #aud #usdaud #metals #LME #metalprices #ironore #commsec @CommSec https://t.co/7SKAfqQ1My	Financial
1.3864E+18	2021-04-25 19:12:53+00:00	European Bond Markets: European Fund Managers must cease granting multi billion loans to already debt-heavy Ghana - Sign the Petition! https://t.co/NvsvVAoLvj via @Change	Financial
1.3864E+18	2021-04-25 19:08:11+00:00	European Bond Markets: European Fund Managers must cease granting multi billion loans to already debt-heavy Ghana - Sign the Petition! https://t.co/gsRaUeZdOu via @Change	Financial
1.38639E+18	2021-04-25 18:54:41+00:00	European Bond Markets: European Fund Managers must cease granting multi billion loans to already debt-heavy Ghana - Sign the Petition! https://t.co/Qoh4P3i31V via @Change	Financial
1.38639E+18	2021-04-25 18:50:47+00:00	Citizens who cannot access the traditional bonds market investment opportunities, will find in our micro muni bonds platform a way to invest in micro denominations while supporting their local impact projects. https://t.co/jjdFWR5Pz7	Financial
1.38639E+18	2021-04-25 18:44:33+00:00	$VTIP - VTIP: Momentum Strategies For A Bond Portfolio. https://t.co/5F4cnx5fme #markets #finance #stockmarket	Financial
1.38639E+18	2021-04-25 18:32:32+00:00	How to be a Bond without being Bond? Be Jason Statham. He also wears suits, beats up Asians (we know this because Asian Market and music cues) and does a beach scene. https://t.co/BbPxxkLnmf	Financial
1.38638E+18	2021-04-25 18:19:11+00:00	Twitter community is an asset. I’ve learned more from ⁦@FedPorn⁩ than anybody. Ladies and gentlemen, I present to you the Bond Market. https://t.co/wa0yhYxG6U	Financial
1.38638E+18	2021-04-25 18:05:55+00:00	It's amazing how much confidence some have considering we did 5x more "stimulus" than ever before and the economy (labor market), inflation, and bond market doesn't seem to notice. If you never leave your house, kept your job, have a stock portfolio; maybe it seems normal.	Financial
1.38638E+18	2021-04-25 18:00:45+00:00	European Bond Markets: European Fund Managers must cease granting multi billion loans to already debt-heavy Ghana - Sign the Petition! https://t.co/CWHvlNXEL0 via @Change	Financial
1.38638E+18	2021-04-25 17:51:01+00:00	European Bond Markets: European Fund Managers must cease granting multi billion loans to already debt-heavy Ghana - Sign the Petition! https://t.co/2jbjXsYseL via @Change	Financial
1.38637E+18	2021-04-25 17:41:21+00:00	European Bond Markets: European Fund Managers must cease granting multi billion loans to already debt-heavy Ghana - Sign the Petition! https://t.co/quoCGfqjzE via @Change	Financial
1.38637E+18	2021-04-25 17:19:40+00:00	European Bond Markets: European Fund Managers must cease granting multi billion loans to already debt-heavy Ghana - Sign the Petition! https://t.co/D4RqC1qAna via @Change	Financial
1.38637E+18	2021-04-25 17:11:18+00:00	European Bond Markets: European Fund Managers must cease granting multi billion loans to already debt-heavy Ghana - Sign the Petition! https://t.co/D3LkYAFCSp via @Change Africa leader should luv deir country a little.	Financial
1.38636E+18	2021-04-25 16:56:28+00:00	"#Qatar Petroleum plans to issue $10bn of bonds to fund massive natural-gas project; company seeking to sell $7-10bn five, 10- and 30-year notes, would make it one of the largest corporate deals this year and one of the biggest from emerging markets" https://t.co/ju9ZvKYa6e	Financial
1.38636E+18	2021-04-25 16:45:10+00:00	I bet Powell is going to say buy back bonds and green market no fund rates increase - feds don’t control the interest mortgage rates but they control the fund rates and policies. It is Biden their main issue now. https://t.co/kVMSxZNBBh	Financial
1.38636E+18	2021-04-25 16:28:35+00:00	European Bond Markets: European Fund Managers must cease granting multi billion loans to already debt-heavy Ghana - Sign the Petition! https://t.co/XJVRgVEHAN via @Change	Financial
1.38636E+18	2021-04-25 16:27:33+00:00	European Bond Markets: European Fund Managers must cease granting multi billion loans to already debt-heavy Ghana - Sign the Petition! https://t.co/wUbOGqcrvk via @Change	Financial
1.38635E+18	2021-04-25 16:15:45+00:00	European Bond Markets: European Fund Managers must cease granting multi billion loans to already debt-heavy Ghana - Sign the Petition! https://t.co/xxGX98ExLJ via @UKChange	Financial
1.38635E+18	2021-04-25 16:15:17+00:00	European Bond Markets: European Fund Managers must cease granting multi billion loans to already debt-heavy Ghana - Sign the Petition! https://t.co/QvTniYNLyh via @Change	Financial
1.38635E+18	2021-04-25 16:12:45+00:00	The position of Treasury bonds are a huge risk for the economy, a sell off will lead to interest rates rising, thus increasing the risk free rate which could implode how capital is allocated through markets...there are no more levers left for government to control inflation 🤯	Financial
1.38635E+18	2021-04-25 16:05:11+00:00	Does this #bond market chart scream enough risk-on in #stocks? In my view, it tips the scales very clearly so, which is even more remarkable given the sectoral performance oddities - enjoy the upcoming #tech #earnings: https://t.co/4QyF5G3jSx	Financial
1.38635E+18	2021-04-25 15:56:45+00:00	European Bond Markets: European Fund Managers must cease granting multi billion loans to already debt-heavy Ghana - Sign the Petition! https://t.co/wyUfZzm9tf via @Change	Financial
1.38635E+18	2021-04-25 15:44:45+00:00	“The Bank of Canada owns more than 40 per cent of outstanding federal government bonds, potentially distorting the market.” https://t.co/oHagSQWQDS	Financial
1.38634E+18	2021-04-25 15:40:14+00:00	10 Steps to Take Before #Investing in Bond and Stock Market https://t.co/qBATIFR8Sc	Financial
1.38634E+18	2021-04-25 15:35:33+00:00	Qatar Petroleum plans to raise as much as $10 billion of bonds as soon as this quarter to fund a massive natural-gas project, according to a person with knowledge of the matter https://t.co/5RO4xg3oBO via @markets @Archanamideast	Financial
1.38634E+18	2021-04-25 15:31:34+00:00	European Bond Markets: European Fund Managers must cease granting multi billion loans to already debt-heavy Ghana - Sign the Petition! https://t.co/Y6PXzt4e8g via @Change	Financial
1.38634E+18	2021-04-25 15:20:27+00:00	The #economy and the stock market have churned out spectacular numbers, and investor optimism is high. But don’t forget to hedge your bets. #Stocks #Bonds #Investments #DowJones #WallStreet via @NYTimes https://t.co/bKZv2BXRMF	Financial
1.38634E+18	2021-04-25 15:13:50+00:00	Qatar Petroleum is said to plan to issue bond of $7b-$10b for LNG project. #OOTT #ONGT	Financial
1.38633E+18	2021-04-25 14:55:46+00:00	Bond-Market Tumult Puts ‘Lower for Longer’ in the Crosshairs - The Wall Street Journal https://t.co/TvHwUg5Wh6	Financial
1.38633E+18	2021-04-25 14:30:32+00:00	European Bond Markets: European Fund Managers must cease granting multi billion loans to already debt-heavy Ghana - Sign the Petition! https://t.co/XvotwKv2B0 via @Change	Financial
1.38633E+18	2021-04-25 14:25:32+00:00	US government bond investors left bewildered by ‘bonkers’ market move https://t.co/e8DW6Nx3qK via @Yahoo	Financial
1.38632E+18	2021-04-25 14:23:08+00:00	European Bond Markets: European Fund Managers must cease granting multi billion loans to already debt-heavy Ghana - Sign the Petition! https://t.co/9Cp2XcT8b2 via @Change	Financial
1.38632E+18	2021-04-25 14:20:32+00:00	It was a great 40 year run for the Bond market, is this the end? https://t.co/fGsV1pKnxh	Financial
1.38632E+18	2021-04-25 14:18:49+00:00	Qatar Petroleum (#QP) is planning its first ever US dollar-denominated public international #bond sale, two sources said, the latest Gulf energy giant to tap debt markets in an age of lower energy prices. https://t.co/huYVS8fmm5	Financial
1.38632E+18	2021-04-25 14:09:44+00:00	Sovereign Green Bonds: Opportunities for Public Sector Issuers in Developed and Emerging Market https://t.co/dpK0sPeaUL #FinanzasSustentables #FinanzasVerdes #FinanzasPúblicas	Financial
1.38632E+18	2021-04-25 14:08:44+00:00	European Bond Markets: European Fund Managers must cease granting multi billion loans to already debt-heavy Ghana - Sign the Petition! https://t.co/x4buwJnX8S via @Change	Financial
1.38632E+18	2021-04-25 14:03:01+00:00	European Bond Markets: European Fund Managers must cease granting multi billion loans to already debt-heavy Ghana - Sign the Petition! https://t.co/g5RTj7nnss via @Change #accra #ghanaians #ghana	Financial
1.38632E+18	2021-04-25 14:00:49+00:00	Could there be a rebound in bond markets? Ameriprise Head of Fixed Income Brian Erickson summarizes the outlook, including potential risks and drivers to consider within a diversified bond investment strategy. https://t.co/PZvtXTp3cs	Financial
1.38632E+18	2021-04-25 14:00:01+00:00	Hard market growth a catalyst for first catastrophe bonds: New sponsors https://t.co/U6RtDW5OV5	Financial
1.38632E+18	2021-04-25 13:49:05+00:00	Exclusive-Qatar Petroleum plans debut dollar public bond sale – sources - https://t.co/Fs2LvGFnTZ #Market #Crypto #StockMarket #SmartMoneyManagement #BullMarket #Privacy #Money #Capital #Investing #SmartMoneyM	Financial
1.38631E+18	2021-04-25 13:42:29+00:00	European Bond Markets: European Fund Managers must cease granting multi billion loans to already debt-heavy Ghana - Sign the Petition! https://t.co/kvtE5wrESj via @Change	Financial
1.38631E+18	2021-04-25 13:35:13+00:00	European Bond Markets: European Fund Managers must cease granting multi billion loans to already debt-heavy Ghana - Sign the Petition! https://t.co/XayLKNHjJG via @Change	Financial
1.38631E+18	2021-04-25 13:33:58+00:00	European Bond Markets: European Fund Managers must cease granting multi billion loans to already debt-heavy Ghana - Sign the Petition! https://t.co/IeLPpg4IOQ via @Change	Financial
1.38631E+18	2021-04-25 13:16:40+00:00	European Bond Markets: European Fund Managers must cease granting multi billion loans to already debt-heavy Ghana - Sign the Petition! https://t.co/Qm9qpKyDNh via @Change	Financial
1.38631E+18	2021-04-25 13:08:04+00:00	Monetary-policy normalization at this point would crash bond and credit markets, and then stock markets, inciting a recession. Central banks have effectively lost their independence.	Financial
1.3863E+18	2021-04-25 13:03:34+00:00	Western Asset Premier Bond Fund Shares Approach 52-Week High - Market Mover https://t.co/ml4TDRyvMj $WEA #stockmarket #kwhenfinance	Financial
1.3863E+18	2021-04-25 13:00:45+00:00	"I take it pretty much for granted that the 40-year bull market is ending, and that it will be replaced by hard investment times," Jonathan Ruffer, chairman of #Ruffer, says. #assets #bonds #capital #equities #familyoffice #marketinsight #portfolio https://t.co/JeFsCwHKPB https://t.co/Yp6sftpsDk	Financial
1.3863E+18	2021-04-25 13:00:36+00:00	Could there be a rebound in bond markets? Ameriprise Head of Fixed Income Brian Erickson summarizes the outlook, including potential risks and drivers to consider within a diversified bond investment strategy. https://t.co/NWuWntxLdv	Financial
1.3863E+18	2021-04-25 12:26:24+00:00	$GME $AMC I wonder if all the large banks, asking for thier treasury bonds back from Citadel's repo market, so they could sell them. ~ To pass stress testing 🙃 Affected Citadel https://t.co/zAD3EhY05y	Financial
1.38629E+18	2021-04-25 12:04:59+00:00	Exclusive-Qatar Petroleum plans debut dollar public bond sale - sources - dollar-denominated public international bond sale, two sources said, the latest Gulf energy giant to tap debt markets in an age of lower... - https://t.co/OdjUzFBLJY https://t.co/VJN96ULmKU	Financial
1.38629E+18	2021-04-25 12:04:12+00:00	European Bond Markets: European Fund Managers must cease granting multi billion loans to already debt-heavy Ghana - Sign the Petition! https://t.co/pOZEFzsw5S via @Change	Financial
1.38629E+18	2021-04-25 12:02:00+00:00	This was a fun video in the sense that it is not about a market view, rather about the concepts around macro and its impact on bonds. Always good talking to @SumairaAbidi https://t.co/Ra2OpjmdxP	Financial
1.38629E+18	2021-04-25 11:50:02+00:00	Final frontiers? Bonds key to emerging markets avoiding client status https://t.co/QO53dzhZvw	Financial
1.38629E+18	2021-04-25 11:45:00+00:00	In this episode of @AxisMutualFund presents MFCorner - YouTube Edition, @SumairaAbidi quizzes R Sivakumar (@eyeofsiva) about the sensitivity of the bond market to macro risks &amp; the factors which determine scheme level returns https://t.co/xGwiYFIFPE https://t.co/lwIMbVmxBY	Financial
1.38628E+18	2021-04-25 11:44:16+00:00	European Bond Markets: European Fund Managers must cease granting multi billion loans to already debt-heavy Ghana - Sign the Petition! https://t.co/58EKkV1lSU via @Change	Financial
1.38628E+18	2021-04-25 11:33:43+00:00	If bull markets climb a wall of worry, El Torro is doing just fine, with no matador in sight to kill the beast. Taxes, bond yields, lockdowns, inflation risk, China, resurgent crises in India/Brazil have not derailed a market whose S&amp;P 500 index trades at 24X.	Financial
1.38628E+18	2021-04-25 11:24:50+00:00	#German twin-bond setup: The evidence is so far overwhelmingly clear: market participants are willing to pay more for a #green bond than a grey bond with otherwise identical characteristics, chart @NordeaMarkets https://t.co/mtfp71g2nw	Financial
1.38628E+18	2021-04-25 11:06:53+00:00	European Bond Markets: European Fund Managers must cease granting multi billion loans to already debt-heavy Ghana - Sign the Petition! https://t.co/UU7YAyfv3h via @Change	Financial
1.38627E+18	2021-04-25 10:38:25+00:00	European Bond Markets: European Fund Managers must cease granting multi billion loans to already debt-heavy Ghana - Sign the Petition! https://t.co/KQmA4WCGZ5 via @Change	Financial
1.38626E+18	2021-04-25 10:17:38+00:00	#SPACs #wallstreetjournal ☑️ @WSJ SPAC Surge Pumps Up Junk-Bond Market https://t.co/wN8J6UY7Az	Financial
1.38625E+18	2021-04-25 09:30:01+00:00	Caution towards the bond market is not enough, so you might need to have a conversation with clients about what it means to play it safe in 2021. Read more @newmodeladviser https://t.co/dhZ1u4q1Vi	Financial
1.38625E+18	2021-04-25 09:15:00+00:00	QNB Group has won the “Green Market Pioneer in Qatar” Award at the sixth Climate Bonds Awards, announced by the Climate Bonds Initiative (CBI). #Qatar #QNB https://t.co/LZJNijYNg3	Financial
1.38624E+18	2021-04-25 09:00:58+00:00	Our weekly East African capital markets newsletter is ready. This week we cover: - MTN Rwanda’s listing by introduction - Remittance flows to Kenya - End of the road for Athi River Mining - Treasury Bonds in Kenya &amp; Tanzania - More 2020 results Link: https://t.co/divPJX92rR https://t.co/qvVpYPdq3M	Financial
1.38624E+18	2021-04-25 09:00:40+00:00	Just released! Nordic Sustainable Debt: State of the Market 2020 report. USD88.2bn cumulative issuance, region makes up 5% of global GSS bond volume. 3 nations in global Top 20. Read more: https://t.co/2UHwVw8vrl #greenbonds #socialbonds #sustainabilitybonds https://t.co/MapLoidxEG	Financial
1.38624E+18	2021-04-25 08:30:06+00:00	Capital Markets Authority (CMA) has fined ex-board directors of Real People Kenya Limited and Real People Investment Holdings Sh15m for misuse of Sh1.3b bond proceeds.	Financial
1.38622E+18	2021-04-25 07:30:00+00:00	Does Rise in Bond Yields affect Equity Markets? What are the Effect of high Bond Yields? What is Quantitative Easing? Are Bonds better than Stocks? Get all these questions answered in our latest blog- https://t.co/LoIClu3muC #StockMarket #bonds #Blog	Financial
1.38622E+18	2021-04-25 07:30:00+00:00	Does Rise in Bond Yields affect Equity Markets? What are the Effect of high Bond Yields? What is Quantitative Easing? Are Bonds better than Stocks? Get all these questions answered in our latest blog- https://t.co/ZryHFoAxTi #StockMarket #bonds #Blog	Financial
1.38622E+18	2021-04-25 07:12:55+00:00	PTIofficial: RT @LSEplc: Congratulations to the Islamic Republic of Pakistan for their return to International markets after 4 years. With its triple tranche USD 2.5bn bonds listed on @LSEplc’s International Securities Market, Pakistan joins more than 30… https://t.co/DzSYIlmiF5	Financial
1.38621E+18	2021-04-25 06:48:16+00:00	SPAC Surge Pumps Up Junk-Bond Market Money from stock offerings is flowing into below-investment-grade companies at a pace not seen since the dot .com boom of the 1990s https://t.co/j7JbJNHlXv https://t.co/Szvc8NAuzs	Financial
1.38621E+18	2021-04-25 06:30:09+00:00	Global Sustainable Debt- State of the Market 2020 report. @ClimateBonds flagship publication. Green bonds ($290bn) Social Bonds ($249bn) Sustainability Bonds ($159bn) for a record $700bn year. Media Release: https://t.co/YucWBqlIPx… #greenbonds #socialbonds #sustainabilitybonds https://t.co/10Qk0nt9Vk	Financial
1.3862E+18	2021-04-25 06:00:00+00:00	Markets are also watching for a likely inclusion of India in a global bond index. Will this improve demand for local bonds and help bridge the gap with supply? @dugalira Read more: https://t.co/5N9ohxDEwD https://t.co/QGcn7syx1U	Financial
1.3862E+18	2021-04-25 05:47:56+00:00	Roubini: Monetary-policy normalization at this point would crash bond and credit markets, and then stock markets, inciting a recession. Central banks have effectively lost their independence https://t.co/r40j89xgFu	Financial
1.38619E+18	2021-04-25 05:28:03+00:00	Carbon-Market, Corporate Credit Bonds	Financial
1.38618E+18	2021-04-25 04:58:22+00:00	Non-bank lenders are tapping the bond market for billions of dollars as they eye stock market listings. https://t.co/EOpZp3AYCT	Financial
1.38618E+18	2021-04-25 04:44:04+00:00	Changes in developed market 10-year bond yields in the past month have ranged from a fall of 7 bp in the US to a rise of 18 bp in Italy https://t.co/l1g8Ak3tRs	Financial
1.38618E+18	2021-04-25 04:37:25+00:00	Michael J Burry the dude who Shorted Housing Bonds in 2008 market crash. Ya he in suit and tie and talks a little funny but the info is real 2011 https://t.co/Trb3P9Qxdc	Financial
1.38617E+18	2021-04-25 04:24:09+00:00	Contrary to popular belief, the sliding scale of risk isn't only between bonds and stocks on the stock market. It's much more 3D than that.	Financial
1.38617E+18	2021-04-25 04:22:13+00:00	I generally have no use for financial advisors. They typically talk down to you as if you were 13 years old and ignorant. I told a financial advisor to move my money into cash and bonds in late 2007. He told me not to time the market. I fired him	Financial
1.38617E+18	2021-04-25 04:09:53+00:00	Why day trading is awful. People get hyped on wins without understanding the market. Whether it's stocks and bonds, or cryptocurrencies, you need to understand supply and demand as well as finance if you don't want to lose money. I lost money too, but I make smarter investments. https://t.co/RF2BWb0Ryg	Financial
1.38616E+18	2021-04-25 03:38:17+00:00	10 Steps to Take Before #Investing in Bond and Stock Market https://t.co/qBATIFR8Sc	Financial
1.38616E+18	2021-04-25 03:30:03+00:00	In 2020, emerging market #greenbond issuance totaled $40 billion, with seven EM countries issuing 🌿green bonds for the first time. Find out more in the 3rd edition of the @Amundi_ENG Emerging Market Green Bond Report 📘: https://t.co/7WV1dOWc7v #IFCClimate https://t.co/zr4etS9M2v	Financial
1.38615E+18	2021-04-25 02:38:38+00:00	exactly... new coins are no more hyped than a new IPO stock... if that guy is gonna worry about coins like hes watching a hamburger cook, he needs to move to bonds or money market savings https://t.co/HGZ0bYQJJK	Financial
1.38614E+18	2021-04-25 02:24:22+00:00	Weekly US market stats Dow Jones Industrial Average -0.5% Week 11.2% YTD S&amp;P 500 Index -0.1% WK 11.3% YTD NASDAQ -0.3% WK 8.8% YTD MSCI EAFE* -0.5% WK 6.6% YTD 10-yr Treasury Yield 1.56% 0.0% WK 0.6% YTD Oil ($/bbl) $62.14 -1.7% WK 28.1% YTD Bonds 0.2% WK -2.4%YTD	Financial
1.38614E+18	2021-04-25 02:21:23+00:00	POSITION STOCKS &amp; TARGET PROBE STOCKS RAN THIS WAY FOR A LONG TIME. THE ADAGE IS IN A GOOD MARKET IT PULLS EVERYTHING UP. THIS YEAR IS TOUGHER! MANY YEARS IN STOCKS AND BONDS AND NEVER BLEW UP. 10 STOCK PORTFOLIOS ARE NOT FOR EVERYONE. DOESNT MATTER IF IT WORKS ITS ALL GOOD! https://t.co/mw4D9QEsjw	Financial
1.38614E+18	2021-04-25 02:00:21+00:00	Just released! Nordic Sustainable Debt: State of the Market 2020 report. USD88.2bn cumulative issuance, region makes up 5% of global GSS bond volume. 3 nations in global Top 20. Read more: https://t.co/2UHwVw8vrl #greenbonds #socialbonds #sustainabilitybonds https://t.co/hFLqeKfNb0	Financial
1.38614E+18	2021-04-25 01:49:00+00:00	In the first quarter of 2021, Chinese issuers sold green bonds worth $15.7 billion, overtaking the United States as the largest market for green bonds. https://t.co/Zc9iTRZF0Y	Financial
1.38613E+18	2021-04-25 01:45:30+00:00	My Sunday morning starts with reading Indonesia Bond Market Outlook and I am getting sleepier lol	Financial
1.38612E+18	2021-04-25 00:53:11+00:00	Appreciating Assets: 1️⃣ Stocks - equity in companies 2️⃣ Real Estate - 🏠 3️⃣ Crypto Currency/Tokens 4️⃣ NFT’s (Non Fungible Tokens) 5️⃣ Bonds 6️⃣ Fixed Annuities 7️⃣ CD’s 8️⃣ Money Markets/Savings Diversify! Diversify! Diversify! #finance #DeFi #CryptoNews #stocks #nftart https://t.co/koDOuzdmVp	Financial
1.38612E+18	2021-04-25 00:41:23+00:00	While the stock market was rising, predicting more robust growth, the bond market was sending out a strong warning https://t.co/r3tdAeYCn8 @travel2health	Financial
1.38612E+18	2021-04-25 00:38:58+00:00	SPAC Surge Pumps Up Junk-Bond Market https://t.co/ChU6iQCnqr	Financial
1.38612E+18	2021-04-25 00:38:00+00:00	In the first quarter of this year, Chinese issuers sold green bonds worth $15.7 billion, overtaking the U.S. as the largest market for green bonds. https://t.co/eH0NqNVMkB	Financial
1.38612E+18	2021-04-25 00:30:08+00:00	Global Sustainable Debt- State of the Market 2020 report. @ClimateBonds flagship publication. Green bonds ($290bn) Social Bonds ($249bn) Sustainability Bonds ($159bn) for a record $700bn year. Media Release: https://t.co/YucWBqlIPx… #greenbonds #socialbonds #sustainabilitybonds https://t.co/EklnqRvabn	Financial
1.38611E+18	2021-04-25 00:25:13+00:00	Rising inflation usually means rising interest rates, which can hurt both stock and bond markets, but that relationship will no longer hold as tight in the “new investment order,” https://t.co/Ds5Fb3xMkE	Financial
1.38609E+18	2021-04-24 22:32:20+00:00	“Stocks &amp; Bonds – The Game of Investments” 3M Brand Stock Market Bookshelf Game #ebay #toysandhobbies #toy #toys https://t.co/Ct2KwSw0pz	Financial
1.38607E+18	2021-04-24 21:39:45+00:00	I stayed steady with my stocks and mutual funds last year, but I moved a lot of the money from my daughters' 529 accounts from stocks to bonds expecting a big crash due to the pandemic. And that didn't happen. The market has been killing it since the middle of Obama's 1st term https://t.co/oqpPHLlIef	Financial
1.38607E+18	2021-04-24 21:14:49+00:00	Check it out Pollo investors. The market is down but the Bond mechanism is designed for exactly these times. The last round of bonds just sold out within 30 seconds. However you can still support Pollo by buying PDO on PolloSwap. 🐔💪🐓 https://t.co/CeaJ8kfmMK	Financial
1.38605E+18	2021-04-24 20:30:07+00:00	Could there be a rebound in bond markets? Ameriprise Head of Fixed Income Brian Erickson summarizes the outlook, including potential risks and drivers to consider within a diversified bond investment strategy. https://t.co/lQqbvrqtye	Financial
1.38604E+18	2021-04-24 19:30:15+00:00	Global Sustainable Debt- State of the Market 2020 report. @ClimateBonds flagship publication. Green bonds ($290bn) Social Bonds ($249bn) Sustainability Bonds ($159bn) for a record $700bn year. Media Release: https://t.co/YucWBqlIPx… #greenbonds #socialbonds #sustainabilitybonds https://t.co/DWZ6kU9iRm	Financial
1.38604E+18	2021-04-24 19:13:45+00:00	.@Nasdaq’s Bill Bailey joins @TDANetwork's @NPetallides to discuss the latest market trends. Key takeaways: 🏛️ Institutional investors bought tech 🌐 S&amp;P Improving, Russell 2000 Softening ✅ iShares Treasury Bond ETF finding support Watch here: https://t.co/SHxqOfm7G1	Financial
1.38603E+18	2021-04-24 18:42:37+00:00	You will certainly want to inform yourself on the current market performance of high yield bonds. #Yield	Financial
1.38603E+18	2021-04-24 18:35:40+00:00	i was telling a friend about my plans after graduation which is to get licenses, study the stock market, etc and then i stopped myself. i really need to start learning how to style hair, do nails and make more recipes!!!! how else can i bond with my future daughters 🥺	Financial
1.38602E+18	2021-04-24 18:30:14+00:00	Just released! Nordic Sustainable Debt: State of the Market 2020 report. USD88.2bn cumulative issuance, region makes up 5% of global GSS bond volume. 3 nations in global Top 20. Read more: https://t.co/2UHwVw8vrl #greenbonds #socialbonds #sustainabilitybonds https://t.co/zfxPf8JUUu	Financial
1.38602E+18	2021-04-24 18:30:01+00:00	Interest rates are expected to stay at historic lows, making bonds less attractive. But stocks can be more volatile. Let’s talk about ways to stay invested while adding some protections from stock market drops. https://t.co/fvo7Nj5PBK	Financial
1.38602E+18	2021-04-24 18:21:08+00:00	Why it's still reasonable to be bullish $SPX, in one chart &amp; brief #bond market introduction. Corporate bonds have turned higher in unison with #stocks while Treasury yields rose, making it easier for value and cyclicals ($XLF) to move up as well. But it's $NYFANG time: https://t.co/iq3m1zGkdD	Financial
1.38602E+18	2021-04-24 17:59:28+00:00	COT Currency Futures Charts: US Dollar, Euro, Canadian Dollar, New Zealand Dollar, Peso #macro #forex #trading #investing #stocks #bonds #crypto #markets https://t.co/8ddGL4xNfX	Financial
1.38602E+18	2021-04-24 17:59:27+00:00	COT Bonds Futures Charts: Eurodollars, 10-Year, 2-Year, Ultra 10-Year, Fed Funds #macro #forex #trading #investing #stocks #bonds #crypto #markets https://t.co/vEIGBoQLGa	Financial
1.38602E+18	2021-04-24 17:59:26+00:00	COT Energy Futures Charts: WTI Crude Oil, Brent Crude, Natural Gas, Bloomberg Index, Heating Oil #macro #forex #trading #investing #stocks #bonds #crypto #markets https://t.co/9LGPvgM0DX	Financial
1.38602E+18	2021-04-24 17:59:26+00:00	COT Metals Futures Charts: Silver, Copper, Gold, Platinum &amp; Palladium #macro #forex #trading #investing #stocks #bonds #crypto #markets https://t.co/TOOoZfXi2x	Financial
1.38602E+18	2021-04-24 17:59:25+00:00	COT Stock Market Futures Charts: VIX, Dow, Nasdaq, SP500-Mini, Russell-2000, Nikkei #macro #forex #trading #investing #stocks #bonds #crypto #markets https://t.co/FynBwSckBy	Financial
1.38601E+18	2021-04-24 17:30:02+00:00	[Video] Agent Jane Bond wants you to know about the basics of the #bond #market. https://t.co/pp2i5o8HFg	Financial
1.38601E+18	2021-04-24 17:21:01+00:00	Since 1978, the Permanent Portfolio’s worst year performance is -5.2%. It’s presently down -4.28% YTD. PP = US Total Market/Long Bonds/Cash/Gold in equal weights.	Financial
1.386E+18	2021-04-24 17:11:45+00:00	It's a lot like a war, you can argue that most of the spending was unavoidable. (Testing/furlough/grants). Plus the extra spending is limited to 2020 &amp; 2021 only. Bond markets are very happy to lend to the gov &amp; the vaccine gives us an end point It's not as bad as Guido portrays https://t.co/mxH8poLpWU	Financial
1.386E+18	2021-04-24 16:59:52+00:00	COT Soft Commodities Futures Charts: Hogs, Sugar, Coffee, Wheat, Cattle, Corn, Soybeans #macro #forex #trading #investing #stocks #bonds #crypto #markets https://t.co/d05Zm8CsXm	Financial
1.386E+18	2021-04-24 16:53:25+00:00	It’s less a #scamdemic more a #scaredemic. Pandemic WOULD have killed millions if nothing was done. Not now w/ high vaccine rollout.. Fear is the best tool to give up ur rights while central bank of Canada suddenly own 40% of bond market, as ppl are distracted being germaphobes.	Financial
1.386E+18	2021-04-24 16:51:44+00:00	#QNB Group has won the ‘Green Market Pioneer in Qatar’ award at the ‘6th Climate Bonds Awards’ announced by the Climate Bonds Initiative. https://t.co/3D3FCky54h	Financial
1.386E+18	2021-04-24 16:45:01+00:00	[Video] Agent Jane Bond wants you to know about the basics of the #bond #market. https://t.co/MyoVtmq4T0	Financial
1.38599E+18	2021-04-24 16:09:09+00:00	Changing formulas: Why the 60-40 stock-bond split is likely outdated https://t.co/rH0l9BcESg #StockMarket https://t.co/P549FoKXPE	Financial
1.38599E+18	2021-04-24 16:09:00+00:00	"If you’re looking to maximize long-term diversification, the results over both periods suggest that partial allocations to emerging market stocks, U.S. intermediate-term bonds, gold, and U.S. small-cap stocks are the best bets..."- @mindfullyinves1 https://t.co/YouQZHbSCx	Financial
1.38598E+18	2021-04-24 15:44:05+00:00	Changing formulas: Why the 60-40 stock-bond split is likely outdated #breakingnews #news #china #trump #biden #photo #bonds #businessnews #changing #cnbcbusiness #exchange-tradedfunds #formulas #investmentstrategy #markets #outdated #split #stockma... https://t.co/HGgWNbQ3cd	Financial
1.38598E+18	2021-04-24 15:21:05+00:00	Read. 👇 "Economists are currently predicting 6% or better economic growth, yet interest rates are roughly 50% lower than they were previously. In other words, the bond market is suggesting that economic growth will average between 1.75% and 2% over the next few years." https://t.co/h1CjjD0xqX	Financial
1.38597E+18	2021-04-24 14:47:06+00:00	RBI action may ease India Inc’s borrowing cost in bond market https://t.co/IujjprPuRN https://t.co/50JBNai2UY	Financial
1.38596E+18	2021-04-24 14:30:20+00:00	Global Sustainable Debt- State of the Market 2020 report. @ClimateBonds flagship publication. Green bonds ($290bn) Social Bonds ($249bn) Sustainability Bonds ($159bn) for a record $700bn year. Media Release: https://t.co/YucWBqlIPx… #greenbonds #socialbonds #sustainabilitybonds https://t.co/E9LWMJ5Amx	Financial
1.38596E+18	2021-04-24 14:30:20+00:00	Global Sustainable Debt- State of the Market 2020 report. @ClimateBonds flagship publication. Green bonds ($290bn) Social Bonds ($249bn) Sustainability Bonds ($159bn) for a record $700bn year. Media Release: https://t.co/YucWBqlIPx… #greenbonds #socialbonds #sustainabilitybonds https://t.co/SuinpLvyD0	Financial
1.38596E+18	2021-04-24 14:17:44+00:00	Going to start calling this the Oscar the grouch market. Between crypto, SPACs and junk bonds the market can't get enough trash. https://t.co/UrZ0NkLCHf https://t.co/hJYgCAUMDE	Financial
1.38596E+18	2021-04-24 14:14:07+00:00	"I believe we’re in a bear market for bonds. But we can still find lots of stocks that are not just attractive, but also very cheap, and we don’t have to play in ones that are superexpensive." https://t.co/wKKqAS5bgb via @BarronsOnline	Financial
1.38596E+18	2021-04-24 14:06:31+00:00	Greece Declares It’s Back in Bond Markets After Near-Record Sale @business @bopinion @PrimeministerGR @grigoris_d #η_ελλαδα_αλλαζει https://t.co/jhpwHjEBfO	Financial
1.38596E+18	2021-04-24 14:00:47+00:00	"I take it pretty much for granted that the 40-year bull market is ending, and that it will be replaced by hard investment times," Jonathan Ruffer, chairman of #Ruffer, says. #assets #bonds #capital #equities #familyoffice #marketinsight #portfolio https://t.co/JeFsCwq9Y3 https://t.co/qKBfFpgBxT	Financial
1.38596E+18	2021-04-24 13:54:33+00:00	Ian Fleming's reason for using the name "James Bond" so perfectly describes the actual bond market that I am absolutely convinced we're living in a simulation I mean https://t.co/vkJimS01S7	Financial
1.38595E+18	2021-04-24 13:50:46+00:00	The #realinvestmentreport is out! We look at #stocks versus #bonds and which is likely right about the expected #economic surge. With #valuations already extended, #investors hope #earnings will catch up to prices. The #bond #market doesn't agree. https://t.co/hU8AtNm5VO	Financial
1.38595E+18	2021-04-24 13:30:07+00:00	Bond investors bearish on Trump, and other MoneyWatch headlines https://t.co/H5mRVTqYda #BankingAndFinanceNews #COVID19 #Online #Banking #Bank #Business #Services #Finance #Home #Money #Loan #Lease #Lending #Markets Please Retweet	Financial
1.38595E+18	2021-04-24 13:19:03+00:00	“Canada is different." The Bank of Canada owns more than 40 per cent of outstanding federal government bonds and Canada’s red-hot housing market is another worry. #housingaffordability #boombustworries #hotlanding #cdnecon #bcecon #cdneconomicreform #hybrideconomy @bankofcanada https://t.co/ZjcFAMl2cP	Financial
1.38594E+18	2021-04-24 13:00:23+00:00	$UUP 24.45 Gap down below all MA loses Trend Line Dollar is extremely weak: $TLT 140.06 20 yr Bonds remain above 8 MA tight consolidation 10 yr Yield 1.56% down from 1.78% High Eyes on $IWM Small Cap ETF 225.76 above 8/21/50 reversal in market (Day 1) Sentiment neutral to + https://t.co/PuJmUjUc4E https://t.co/mWNsvAJGc4	Financial
1.38594E+18	2021-04-24 12:57:32+00:00	The US stock market continues grinding higher. There's no stopping it says the collective consciousness of the majority. Headlines constantly remind us that the fundamentals look good... Eric De Groot: Matrix Updated #Stocks #Bonds #Commodities #Bitcoin https://t.co/Brcd3H2HYq	Financial
1.38593E+18	2021-04-24 12:33:31+00:00	📌 Flow Risky vs. safe assets fund flows remain negative 👉 https://t.co/JKtv1wBK8o h/t @GoldmanSachs #markets #bonds #bondmarket #investing #flows #stocks #stockmarket #equities #commodities #assets https://t.co/fyA23iqg9P	Financial
1.38593E+18	2021-04-24 12:30:00+00:00	The tussle between the bond markets and the central bank continues. What are the signals emerging from both sides? Bank of America's Jayesh Mehta and HSBC's Hitendra Dave weigh in. @dugalira Read more: https://t.co/5N9ohxDEwD https://t.co/5XNO5HXIMa	Financial
1.38593E+18	2021-04-24 12:10:25+00:00	Gond Bond $1,000 Market Basket Gift Card Sweepstakes https://t.co/eE1fsGrx3H	Financial
1.38593E+18	2021-04-24 12:09:19+00:00	The bond markets disagree entirely. And given it's directly their problem if it ends badly we should at least wonder why. https://t.co/p8MV623Pn2	Financial
1.38593E+18	2021-04-24 12:01:01+00:00	Just released! Nordic Sustainable Debt: State of the Market 2020 report. USD88.2bn cumulative issuance, region makes up 5% of global GSS bond volume. 3 nations in global Top 20. Read more: https://t.co/2UHwVw8vrl #greenbonds #socialbonds #sustainabilitybonds https://t.co/bDhZw1ANsw	Financial
1.38592E+18	2021-04-24 11:36:00+00:00	Assessing the State of the Green Bond Market https://t.co/YLyTbOpdHw #ETF #tracker	Financial
1.38592E+18	2021-04-24 11:30:48+00:00	GoldenPi is proud to announce a B2B partnership with Axis Securities Limited to make bond investment easier. Visit our website to know more about us: https://t.co/RcaCVJbgV4 #goldenpi #bondmarket #partnership #axis #saas #bonds #equities #digitalinvestment #fixedincome https://t.co/ijL2mKo3BK	Financial
1.38592E+18	2021-04-24 11:30:07+00:00	EM #greenbond issuance is expected to reach $100bn by 2023. Key determinants for such growth inc. commitments to GB issuance momentum &amp; capital market dvlpt aligned w/ #SDGs. More info in the new Amundi-IFC Emerging Market Green Bond Report: https://t.co/JUn9lAhSCj #IFCClimate https://t.co/2o4ANPgjdL	Financial
1.38592E+18	2021-04-24 11:28:20+00:00	Despite all those bearish articles, dual-axis charts, numerous misconceptions about fundamentals (uncountable actually), and ZH gloom and doom, bond market has gained 5 weeks in a row with $TLT +4.1% since March 19. #bonds	Financial
1.38592E+18	2021-04-24 11:26:07+00:00	Why be anxious when you can be Genius about Investment options? Watch this space to know more about Bond Market #BondMarket #finance #investment https://t.co/eJYY8moOrZ	Financial
1.38592E+18	2021-04-24 11:25:53+00:00	Freshly squeezed by the 'Climate Bonds Initiative': a state of the market snapshot for the green bonds, which now have two little "cousins", social bonds and sustainability bonds. #greenfinance #greenbonds #sustainableinvestments https://t.co/RLu7Qlv4fd	Financial
1.38591E+18	2021-04-24 10:51:21+00:00	A key moment for the ECB and bond markets is nearing as the EU prepares to transition out of crisis support. https://t.co/Rq0SHfIhnJ	Financial
1.3859E+18	2021-04-24 10:19:50+00:00	# 😜🤫 Bond traders in the notoriously niche $600 billion commercial mortgage-backed securities market (CMBS), now have more ways than ever to tap Big Data when betting on a recovery — or decline — of specific hotel properties https://t.co/1YczaJWEks https://t.co/DNdbLMefYp	Financial
1.3859E+18	2021-04-24 10:00:47+00:00	Global Sustainable Debt- State of the Market 2020 report. @ClimateBonds flagship publication. Green bonds ($290bn) Social Bonds ($249bn) Sustainability Bonds ($159bn) for a record $700bn year. Media Release: https://t.co/YucWBqlIPx… #greenbonds #socialbonds #sustainabilitybonds https://t.co/V3trXfKzyR	Financial
1.3859E+18	2021-04-24 10:00:32+00:00	"I take it pretty much for granted that the 40-year bull market is ending, and that it will be replaced by hard investment times," Jonathan Ruffer, chairman of #Ruffer, says. #assets #bonds #capital #equities #familyoffice #marketinsight #portfolio https://t.co/JeFsCwq9Y3 https://t.co/vl0hTvAy6w	Financial
1.38589E+18	2021-04-24 09:38:33+00:00	#TECHCHARTSMEMBERS Latest #GLOBAL #EQUITY #MARKETS report is sent out with a review on major #ETFs and benchmarks $ACWI $EEM $FM #STOXX #MIBTEL $GOOG, #NIFTY #SENSEX commodities #COPPER #SILVER #GOLD, currencies $DXY $JPY, bonds #TNX #BUND and more... https://t.co/JE3Tbp1PSw https://t.co/yZGPiS6M3J	Financial
1.38589E+18	2021-04-24 09:24:33+00:00	I wish I had the power to tweet a bottom signal It’s over go home Sell everything Should have stuck to government bonds Forex markets are more exciting	Financial
1.38588E+18	2021-04-24 09:05:01+00:00	#uipath #uipathipo #stocks #equities #stockmarketnews #investing #markets #bonds #economy #interestrates #investmentstrategy #stockmarkets #tech #technology #startup https://t.co/tl3UtaiHYj	Financial
1.38588E+18	2021-04-24 09:01:14+00:00	If interest rates remain low, debt bearing capacities of large advanced economies with (close to sovereign) currencies are permanently higher, what does this do to financial markets? Does it matter if 2x French/German govt bonds are around? 2x Input material for repo shenanigans?	Financial
1.38588E+18	2021-04-24 08:52:07+00:00	Grab’s SPAC Deal, U.S. CPI and Long Bond Sale, CDC Warning – What’s up in Markets More on https://t.co/jGjyoIECO3 https://t.co/TNz5eopmD1	Financial
1.38588E+18	2021-04-24 08:47:02+00:00	Rbi action may ease India inc's borrowing cost in bond market https://t.co/HfbHloroxd	Financial
1.38588E+18	2021-04-24 08:45:00+00:00	In this episode of @AxisMutualFund presents MFCorner - YouTube Edition, @SumairaAbidi quizzes R Sivakumar (@eyeofsiva) about the sensitivity of the bond market to macro risks &amp; the factors which determine scheme level returns https://t.co/xGwiYFr4r4 https://t.co/ndDLUsmpXU	Financial
1.38587E+18	2021-04-24 08:20:08+00:00	Europe’s Most Indebted Countries Aren’t Ready for Market Reality https://t.co/4kRHYVyi8X Greek bonds, considered a junk asset by all three of the major credit ratings agencies, come with a rate of less than 1%. A decade ago, the euro-area debt crisis pushed its yields above 40%.	Financial
1.38587E+18	2021-04-24 08:15:49+00:00	US Dollar Forecast: Fed in Focus Amid Corporate and Capital Gains Tax Hike Bets - capital gains tax hikes may cool bond markets All eyes on Federal Reserve, GDP data and busy earnings week Recommended by Daniel... - https://t.co/NF2X2Q9lbZ https://t.co/f7klDj0GqT	Financial
1.38587E+18	2021-04-24 08:09:41+00:00	Dollar terus melemah good news buat risk asset. Capital inflow ke EM lagi. Bulan Maret kemarin bond yield dan dollar index naik or bergerak liar, IHSG kena penurunan signifikan dampak capital outflow. Sekarang dollar terus melemah bagus buat emerging market (EM) terutama IHSG. https://t.co/qW2aqLpPQj	Financial
1.38586E+18	2021-04-24 07:39:36+00:00	While the Wirecard bond trades at around 10 pct of face value, equity still implies a market cap of over 40 Mln EUR ... if everyone would have the optimism of a WDI stock holder (who seem to think there is equity value &gt; 0) the world would be a better place https://t.co/1okPQmIrA4	Financial
1.38586E+18	2021-04-24 07:37:17+00:00	Assessing the State of the Green Bond Market https://t.co/DpJtkanSJJ	Financial
1.38586E+18	2021-04-24 07:35:16+00:00	“The problem is when you come out of emergency, you’re back to market forces in your bond market and some of these numbers look really, really bad. Europe is ironically vulnerable to recovery.” https://t.co/qsnxVbdEJz	Financial
1.38586E+18	2021-04-24 07:35:03+00:00	IBD 50 Financial, Fintech Stocks Quietly Base As Market Sways: Bond yields, the indicator that has had inflation-wary investors sweating, backed off for the third week in a row. The result gave financial and fintech ... https://t.co/Px1sBuXqwQ #finpeform #fintech	Financial
1.38586E+18	2021-04-24 07:31:29+00:00	RT @PrestonPysh: I really enjoyed talking with @FossGregfoss about #bitcoin and the bond market. Be sure to check it out and let us know what you think! https://t.co/5MZh8LISDs I really enjoyed talking with @FossGregfoss about #bitcoin and the bond market. Be sure to check it …	Financial
1.38584E+18	2021-04-24 06:08:28+00:00	24th April, Current Affairs New Development Bank issued a USD 1.5 billion benchmark bond with 5 years of maturity. This is the 3rd USD benchmark bond offering of NDB in the international markets. RBI approves appointment of Atanu Chakraborty as part-time chairman of HDFC Bank.	Financial
1.38583E+18	2021-04-24 05:33:53+00:00	#RBI action may ease India Inc’s borrowing cost in bond market. #RBI cancels auction for five-year paper @ETMarkets @ETFinance https://t.co/IYPUZWlPuf Download Economic Times App to stay updated with Business News - https://t.co/btV6HJEbHO https://t.co/hywx9lrgrW	Financial
1.38583E+18	2021-04-24 05:30:09+00:00	Just released! Nordic Sustainable Debt: State of the Market 2020 report. USD88.2bn cumulative issuance, region makes up 5% of global GSS bond volume. 3 nations in global Top 20. Read more: https://t.co/2UHwVw8vrl #greenbonds #socialbonds #sustainabilitybonds https://t.co/XqTbhBpWsg	Financial
1.38583E+18	2021-04-24 05:17:06+00:00	The Big Short https://t.co/fFLRCGWPEJ via @YouTube Excellent movie about the people who saw the coming of the mortgage market that lead to the collapse of many investment banks like Bear Stearnes and Lehman Brothers who sold loads of mortgage backed bonds.	Financial
1.38582E+18	2021-04-24 05:01:49+00:00	As I've been saying, the market is waaaaayyyy overvalued right now due to Fed bond buying during COVID. This deli is an example. https://t.co/50saaVKO3V	Financial
1.38582E+18	2021-04-24 04:54:39+00:00	Why RBI is Doing Dhishum Dhishum With Bond Market https://t.co/zqUfuYMwyi via @kaul_vivek	Financial
1.38581E+18	2021-04-24 04:31:33+00:00	Bel Air Farmers' Market: Event date: May 8, 2021 Event Time: 07:00 AM - 11:00 AM Location: 2 S. Bond Street Bel Air, MD 21014 https://t.co/IVLxAadFog	Financial
1.38581E+18	2021-04-24 04:30:07+00:00	Global Sustainable Debt- State of the Market 2020 report. @ClimateBonds flagship publication. Green bonds ($290bn) Social Bonds ($249bn) Sustainability Bonds ($159bn) for a record $700bn year. Media Release: https://t.co/YucWBqlIPx… #greenbonds #socialbonds #sustainabilitybonds https://t.co/jbUTm6v4x3	Financial
1.38581E+18	2021-04-24 04:20:44+00:00	RBI action may ease India Inc’s borrowing cost in bond market https://t.co/7DwzVACj7o	Financial
1.3858E+18	2021-04-24 03:50:13+00:00	Reading answers for macro... typo, I hope... student said central bank would sell boobs on the open market. It’s bonds, sell bonds... guess that’s what happens when you’re taking an exam and watching porn...	Financial
1.3858E+18	2021-04-24 03:40:34+00:00	RBI action may ease India Inc’s borrowing cost in bond market https://t.co/OvK6vNitty #Nifty #Sipgrab #UnitingPeopleWithThePossibilities	Financial
1.3858E+18	2021-04-24 03:39:58+00:00	Did you know India is the 2nd largest green bond market? https://t.co/fpfKXYjVdo	Financial
1.3858E+18	2021-04-24 03:22:43+00:00	New Stocks Market Recap Video Posted: https://t.co/57Jh1dEVLZ I cover: #stocks #bonds #gold #forex #cryptos $MMM $TLT $BTC.X $GDX	Financial
1.38579E+18	2021-04-24 03:09:29+00:00	OPEN MARKET OPERATION • A Quantitative tool used by RBI for liquidity management • Open Market Operations refers to buying and selling of bonds(G-Secs) issued by the Government in the open market. #UPSCExtraAttempt #UPSC #Upscmains #UPSCExtraAttempt2021 #UPSCexampostpone	Financial
1.38579E+18	2021-04-24 03:03:27+00:00	Canada Is Tapering Bond Purchases. What That Means for U.S. Markets. https://t.co/nGE4M8KUxf via @Yahoo	Financial
1.38579E+18	2021-04-24 02:51:01+00:00	From the latest Zoltan (thanks @MG_Macro). So turns out, a big bank like JPM can make money lending reserves in a bond bull market and lending collateral in a bear market. Boy do they hate banks (and the Fed) even more now. 🤣 https://t.co/fa4YYtX7TW	Financial
1.38578E+18	2021-04-24 02:33:11+00:00	SPAC Surge Pumps Up Junk-Bond Market https://t.co/cZSFZB0pDX	Financial
1.38578E+18	2021-04-24 02:24:14+00:00	I really enjoyed talking about #bitcoin the bond market. Be sure to check it out and let us know what you think! https://t.co/rcFSHtrNrD	Financial
1.38577E+18	2021-04-24 01:57:17+00:00	Hey hun... ever spent a decade in a negative Bond Market? What them jordache jeans do?	Financial
1.38577E+18	2021-04-24 01:51:04+00:00	The wave of cash raised by special-purpose acquisition companies is rolling into the junk debt market, aiding distressed companies and rewarding investors who own their bonds and loans. https://t.co/haakcKVYWN	Financial
1.38577E+18	2021-04-24 01:45:15+00:00	US government bond investors left bewildered by ‘bonkers’ market move https://t.co/e8DW6Nx3qK via @Yahoo	Financial
1.38577E+18	2021-04-24 01:27:40+00:00	New post (These Are the Top Ten Emerging Markets Bonds) has been published on FUNDSWIFT - https://t.co/l6x2RbKIPK	Financial
1.38576E+18	2021-04-24 01:14:05+00:00	SPAC Surge Pumps Up Junk-Bond Market https://t.co/cVaL56P1rM	Financial
1.38576E+18	2021-04-24 01:10:06+00:00	Jay better calm the bond market waters. Rates looks ready to make a move.	Financial
1.38576E+18	2021-04-24 00:52:56+00:00	With the proposed capital gains hike that @POTUS is proposing, what do we think will happen to the municipal bond market?	Financial
1.38576E+18	2021-04-24 00:45:13+00:00	The bond market is a bigger bubble than GameStop. #Bitcoin	Financial
1.38576E+18	2021-04-24 00:41:00+00:00	A long-term analysis of real yields for both equities and bonds. Yields are at levels well below their long-term historical averages. https://t.co/co1H6wUmbn #Markets #equities #investing #bonds https://t.co/Q6uK6I5DCb	Financial
1.38575E+18	2021-04-24 00:27:56+00:00	This Week's Central Banks #ECB Leaves Rates Unchanged PEPP Flexible According to Market Conditions #BankofCanada Leaves Rates Unchanged, Reduces Bond Purchases to C$3 Billion a Week #Fed Chairman Powell Says Too Low Inflation Harms Families &amp; Business in Response To Senator Scott	Financial
1.38575E+18	2021-04-24 00:27:04+00:00	$TLT Keeping on eye on bonds! Big changes could be coming in the market! @TrendSpider https://t.co/XF2YP42rbx	Financial
1.38575E+18	2021-04-24 00:19:38+00:00	What #Bubble's I Cant See Nothing. 🤣But If Global CB's Pull Their Juice From #Markets Say Bye Bye To #Stocks &amp; #Bonds That Will Quickly Collapse. "Bubble Markets If Only There Were Signs": Here Are BofA's Bull, Bear &amp; Base Cases For 2021 https://t.co/bs89M1AU5G https://t.co/fq75Ih1uwn	Financial
1.38575E+18	2021-04-24 00:15:46+00:00	Joe Biden’s War against US pensions. His horrific taxes on stock/bond buys/sells will create a rapid slow down of stock market growth, which in turn, will drastically reduce pension pay-out to retirees! NOT Smart! https://t.co/Cjb2iDHiCT	Financial
1.38574E+18	2021-04-23 23:49:51+00:00	Kids started inventing money and here we are. Liberal Monetary Policy will raise "rates" so the bonds yield 342 dollar a dollar or 4 dogecoins. harmonic pattern or time travel? Markets In Turmoil As Price Of Money Skyrockets To $90 A Dollar https://t.co/u9f6MXvwPs	Financial
1.38574E+18	2021-04-23 23:45:17+00:00	Labor market starting to pick up - jobless claims under 600k for second straight week. Halleluiah! PMI's at records. Why so stubbornly glum in bonds? Not just Treasuries, of course, the whole global market. https://t.co/Uu9OMVgfHz	Financial
1.38574E+18	2021-04-23 23:32:22+00:00	RT CumberlandADV "Cumberland Advisors Weekly Video Update (Apr 19, 2021 - Apr 23, 2021) - https://t.co/EOyP7Xs5gO #markets #munis #equities #bonds #ETFs https://t.co/KGW0ouCy1Z"	Financial
1.38574E+18	2021-04-23 23:29:19+00:00	Cumberland Advisors Weekly Video Update (Apr 19, 2021 - Apr 23, 2021) - https://t.co/8XN7itx4e8 #markets #munis #equities #bonds #ETFs https://t.co/3GY10gtATq	Financial
1.38574E+18	2021-04-23 23:22:11+00:00	Market Week In Review: • US &amp; UK unemployment drops, UK retail sales boom • Bank of Canada cuts pace of weekly bond purchases • Q1 earnings-season update • Markets react to potential increase in U.S. capital gains tax More ⤵️ https://t.co/FY70pkhVMH	Financial
1.38574E+18	2021-04-23 23:20:03+00:00	KRIS is the only default probability &amp; fixed income system which provides daily cross-validation between default probabilities, bond price &amp; spread https://t.co/UXo6uqCr7N Example: Senior fixed-rate non-call bonds in US market #credit #creditrisk #bonds https://t.co/e8zu3uLWVP https://t.co/LLjgvzJ2aV	Financial
1.38574E+18	2021-04-23 23:20:02+00:00	KRIS is the only default probability &amp; fixed income system which provides daily cross-validation between default probabilities, bond price &amp; spread https://t.co/0ZtjIyJ4nD Example: Senior fixed-rate non-call bonds in US market #credit #creditrisk #bonds https://t.co/hF9aBTZepG https://t.co/wkkO95QWBU	Financial
1.38573E+18	2021-04-23 23:09:46+00:00	1%: global market cap of #Bitcoin &amp; other cryptocurrencies ($2.3tn) as % of global equities ($112tn) and bonds ($118tn). #mktcap	Financial
1.38573E+18	2021-04-23 23:07:18+00:00	#SPAC Surge Pumps Up Junk-Bond Market (Why not?) https://t.co/y8KDLTTm1b	Financial
1.38572E+18	2021-04-23 22:30:12+00:00	Global Sustainable Debt- State of the Market 2020 report. @ClimateBonds flagship publication. Green bonds ($290bn) Social Bonds ($249bn) Sustainability Bonds ($159bn) for a record $700bn year. Media Release: https://t.co/YucWBqlIPx… #greenbonds #socialbonds #sustainabilitybonds https://t.co/nYhqhAgFWt	Financial
1.38572E+18	2021-04-23 22:26:34+00:00	"Bubble Markets... If Only There Were Signs": Here Are BofA's Bull, Bear And Base Cases For 2021 "Bubble Markets... If Only Ther... #stocks #bonds #cash #gold https://t.co/C7sI187Dwp	Financial
1.38572E+18	2021-04-23 22:16:01+00:00	SPAC Surge Pumps Up Junk-Bond Market https://t.co/yNLX6i5nuj	Financial
1.38572E+18	2021-04-23 22:00:59+00:00	How to adjust your equity portfolio for a bond market sell-off https://t.co/GtVSSCRtUj	Financial
1.38571E+18	2021-04-23 21:52:39+00:00	Yield sensitive trades bounce... does the bond market confirm next week?	Financial
1.38571E+18	2021-04-23 21:49:06+00:00	Tim is running out for the US dollar with budget/current account deficits and interest rate differentials working against it. This chart from CitiFX suggests the sell-off could be long-lasting (with major implications for risk assets)..... #FX #markets #bonds https://t.co/byV5XnJvnY	Financial
1.38571E+18	2021-04-23 21:40:00+00:00	Treasury bond rates, which influence what consumers pay for mortgages, were rising sharply last month as markets felt bullish on the economy. But those bond yields have done an "about-face" since mid-March, said chief economist Danielle Hale w/ @nsarnoff https://t.co/uSNUO24QH1	Financial
1.38571E+18	2021-04-23 21:33:33+00:00	Apeswap will stand out among other DeFi projects. By forming strong bonds with community and partners Apeswap get a deeper understanding of what the market needs and a team ready to deliver #Apeswap #BANANA #BNB #BSC #BinanceSmartChain #DeFi #Crypto #Cryptocurrency	Financial
1.38571E+18	2021-04-23 21:32:12+00:00	Today’s market update *The S&amp;P 500 rose 1.09% with tech and financial stocks leading the gains *Sales of single family homes rose 20% in March, Commerce Department data showed *ICE BofA MOVE Index, which measures bond volatility, rose to 59.98	Financial
1.38571E+18	2021-04-23 21:29:11+00:00	I would rather be dead than go along with the "New World Order" (air quotes). I will never put my money in the stock market, I will never buy a government bond, I will hold my own Bitcoin and I will only have Bitcoin. All my wealth is in Bitcoin because I want my freedom.	Financial
1.38571E+18	2021-04-23 21:22:04+00:00	National Bank’s CEO says the Bank of Canada is being “prudent” in reducing bond purchases and hinting it may raise interest rates earlier than expected https://t.co/crlLT0deQf	Financial
1.3857E+18	2021-04-23 20:56:49+00:00	tech is finally coming to the loan market 📌"Though the new tool isn’t involved in trading, having up-to-date data could eventually lead to improvements in liquidity and notoriously long settlement times" #bonds #investing #investments #investors https://t.co/u1jYGIBO7g	Financial
1.3857E+18	2021-04-23 20:56:01+00:00	What happens when you have a 40 year bull market in bonds? https://t.co/Z8iRyCUF1J	Financial
1.38569E+18	2021-04-23 20:39:39+00:00	$SPX +1.1% day, -0.1% week Market refocused on economy and rips higher to end the week flat. April Markit Mfg PMI 60.6 (highest ever) Mar New Home Sales +20.7% m/m Cyclicals lead: Fins, Mats, Tech, SmCaps Defense lags: Staples, Utes, Bonds lag $SWKS + $SLAB for $2.7b cash	Financial
1.38569E+18	2021-04-23 20:30:33+00:00	What does the corporate #bond market during two different crises reveal ............ https://t.co/q08B2d2v5I	Financial
1.38569E+18	2021-04-23 20:30:05+00:00	[Video] Agent Jane Bond wants you to know about the basics of the #bond #market. https://t.co/s5XPxrwyGc	Financial
1.38569E+18	2021-04-23 20:30:02+00:00	Market view on TT: Stocks and bonds ended higher. Notes ended lower. Oil, copper, iron ore, yen and euro rose. USD, bitcoin, ethereum, gold, silver and natural gas fell. https://t.co/DCLqd6Y0zj	Financial
1.38569E+18	2021-04-23 20:20:05+00:00	What does the corporate #bond market during two different crises reveal about the link between financial market conditions and the larger economy? Our #AnnualReport2020 explains #debtmarkets https://t.co/5L9U82mgWs https://t.co/l6YeP3tJfd	Financial
1.38569E+18	2021-04-23 20:17:00+00:00	In certain market cycles, it’s particularly important to keep in mind the role bonds play in a diversified investment portfolio—to be a shock absorber at times when equity prices head downward. https://t.co/QzO8tk2d5T	Financial
1.38569E+18	2021-04-23 20:07:27+00:00	$ftm and $matic showing you who is going to boom when the market normalizes https://t.co/dvKA1HGuHp	Financial
1.38569E+18	2021-04-23 20:03:29+00:00	Do we still need to “think outside the bond”, or is the market telling us the #Fed has everything under control? 🔥 J.O. Hambro's Giorgio Caputo weighs in on the Fed's willingness to let the economy run hot:	Financial
1.38569E+18	2021-04-23 20:00:40+00:00	"I take it pretty much for granted that the 40-year bull market is ending, and that it will be replaced by hard investment times," Jonathan Ruffer, chairman of #Ruffer, says. #assets #bonds #capital #equities #familyoffice #marketinsight #portfolio https://t.co/JeFsCwq9Y3 https://t.co/2ZrKxhQyXz	Financial
1.38568E+18	2021-04-23 19:56:09+00:00	Bond Market’s CCC Love Affair Fades as Yield Chasers Hit Wall Spreads on the riskiest tier of junk bonds hit a 14-year low Bank of America says stretch for yield has reached its limitBy @AlexWittenberg_ I am not sure this is "healthy" - thank you Federal Reserve. https://t.co/aRrNkhneK8	Financial
1.38568E+18	2021-04-23 19:56:08+00:00	I joined @Bloomberg ‘The Open’ to discuss what this shorter, hotter cycle means for the bond market and what we expect to see post-reopening. See my full comments starting at 15:20: https://t.co/zwUiNLglB6 https://t.co/jQO0NQgNap	Financial
1.38568E+18	2021-04-23 19:44:08+00:00	RT://Bond Market: perchè sbagliare strategia pu&amp;ograve; costare moltissimo - @DemichelisFrame #bond #Madoff #cds #arbitraggio https://t.co/voq2ZVWT2z	Financial
1.38568E+18	2021-04-23 19:24:39+00:00	In this week’s installment, @Hempstead_ETF looks at how a combined portfolio of fallen angels, or investment grade #bonds that have been downgraded to below investment grade, and low volatility #highyield can offer a compelling risk/return profile in a volatile market. https://t.co/SzLdSKdyEI	Financial
1.38567E+18	2021-04-23 19:17:59+00:00	Oh shit...looks like the devil is about to take more profits. #Bondmarket https://t.co/vnhX8EPnwd	Financial
1.38567E+18	2021-04-23 19:07:30+00:00	Explore our quarterly Emerging Market Bond ETF commentary, highlighting yield comparisons, performance, and portfolio attributions. https://t.co/YLCy1NKvtu	Financial
1.38567E+18	2021-04-23 19:06:55+00:00	In the First Quarter of 2021, total returns for both taxable investments and tax‐free investments were slightly negative. In his newest Bond Market Update, Bill Rowe addresses several factors that contributed to the shift. For more information, visit https://t.co/62RMDQZNWt. https://t.co/6YatKJmir1	Financial
1.38567E+18	2021-04-23 19:02:34+00:00	NEW #FREE Video from The @uneducatedecon1 on the #economy #lumber #Markets #cryptocurrencies #silver #Housing #Economist #banking #bonds #FED #federalreserve https://t.co/Ecc1qFkwXx https://t.co/M6vLmg8J8b	Financial
1.38567E+18	2021-04-23 19:00:10+00:00	Local Currency Bond Markets, Foreign Investor Participation, and Capital Flow Volatility in Emerging Asia https://t.co/6t8BxOduUG	Financial
1.38567E+18	2021-04-23 18:58:00+00:00	One thing the past three months have shown is that the stock and bond markets have a way of quickly writing the agenda for anyone who leads the S.E.C. https://t.co/8JLRxNbvjo	Financial
1.38567E+18	2021-04-23 18:45:02+00:00	[Video] Agent Jane Bond wants you to know about the basics of the #bond #market. https://t.co/habB1Xgn3I	Financial
1.38566E+18	2021-04-23 18:37:18+00:00	Empowering local leaders to launch infrastructure projects is a proven way to support local economic growth. The AIBs Act would improve previous efforts to expand investment in the state &amp; local bond market by increasing flexibility for communities. https://t.co/Cziy3LVq2L	Financial
1.38566E+18	2021-04-23 18:30:00+00:00	BlackRock sees the economic restart and greater stability in U.S. government bond yields - as indicated by our new nominal theme - supporting emerging market assets over coming months. https://t.co/b1un9sBYPz	Financial
1.38566E+18	2021-04-23 18:14:22+00:00	ICO investment don't need diversification, just injection of high cash amounts, in lets say only three coin òfferings, let the whales bid it up. Large volitility ICO sets can be linked to bond prices, thus reducing risk of a non performing ICO. Envelope an ICO with market forces.	Financial
1.38566E+18	2021-04-23 18:09:34+00:00	Muni market cheers reintroduction of bill to authorize direct-pay bonds https://t.co/GWLdxJqHhP - @TheBondBuyer $$ https://t.co/x3hJY4WZn9	Financial
1.38566E+18	2021-04-23 18:08:46+00:00	I wholeheartedly agree with this. When I used to trade Bonds at an Investment Bank as a professional trader, the worst thing for my #trading was to read an analyst's research piece and base my decisions on that, instead of my own, well-researched strategy. #markets #FX #forex https://t.co/sA9xzeHvS8	Financial
1.38566E+18	2021-04-23 18:04:15+00:00	#Gold investors remain focused on the bond market. But the World Gold Council says investors don't have to worry about bond yields, even if they push to 2.5%. Trade commodities at https://t.co/fVkH16BXMz Trading carries a risk of loss. https://t.co/qcsxG8U4vk	Financial
1.38565E+18	2021-04-23 17:56:29+00:00	🗓️ 23rd April 2021. 📈 Market Closing Snapshot with Valuation Meter. This will help you in your Mutual Fund Portfolio Asset Allocation. #sensex #nifty 👉 To Invest in Mutual Funds, Stocks or Bonds, Signup for Our Online Platform, Click: https://t.co/9RLa9qTalj https://t.co/gViFShvyBC	Financial
1.38565E+18	2021-04-23 17:35:03+00:00	These Are the Top Ten Emerging Markets Bonds - Entrepreneur https://t.co/E8pXDmJ6sj @equityin	Financial
1.38565E+18	2021-04-23 17:34:14+00:00	quiet bond market helps. $tnx tech probably goes wild if it breaks down below 1.50 % I leave it to the bond guys to analyze the move with such wild spending like never before in the wings. This is coming 12 year into this bull market in stocks and bonds. Really 40 years.	Financial
1.38565E+18	2021-04-23 17:28:39+00:00	Our #Options Trading Service continues to create winners for our members with a 38.4% return on our Vertical Put Credit Spread for the #bonds #ETF #TLT in only 13 DAYS! Learn how we profit off of sideways action in the markets HERE $TLT https://t.co/YT4ZkI1vYi https://t.co/WLRZ6fy1Mv	Financial
1.38564E+18	2021-04-23 17:20:03+00:00	Wonder why capital in the markets is shifting? In summer, we tend to see defensive sectors and assets hold up or rise, which is what we are already starting to see with $XLU utilities, $XLP consumer staples, and $TLT bonds. More https://t.co/bJ6vwFERD2	Financial
1.38564E+18	2021-04-23 17:04:56+00:00	NEW #FREE Video from The @uneducatedecon1 on the #economy #lumber #Markets #cryptocurrencies #silver #Housing #Economist #banking #bonds #FED #federalreserve https://t.co/AZaQpInahx https://t.co/UqExEJxhFl	Financial
1.38564E+18	2021-04-23 17:02:25+00:00	NEW #FREE Video from The @uneducatedecon1 on the #economy #lumber #Markets #cryptocurrencies #silver #Housing #Economist #banking #bonds #FED #federalreserve https://t.co/9iGSd7SpC9 https://t.co/BvmP2cNpq1	Financial
1.38564E+18	2021-04-23 17:00:12+00:00	One fixed income executive's look at the high-yield bond market https://t.co/564G41eILx	Financial
1.38564E+18	2021-04-23 17:00:06+00:00	The Mortgage Bankers Association forecasts that 2021 will bring a record amount of home purchase origination to the bond market https://t.co/fuGe6i61uB via @markets	Financial
1.38564E+18	2021-04-23 16:59:49+00:00	Texas Company Fully Funds Physical Uranium Purchases #macro #forex #trading #investing #stocks #bonds #crypto #markets https://t.co/cej5xs2e0x	Financial
1.38564E+18	2021-04-23 16:59:48+00:00	Silver Calling the Precious Metals Sector Higher #macro #forex #trading #investing #stocks #bonds #crypto #markets https://t.co/D7Mhudz1T6	Financial
1.38564E+18	2021-04-23 16:51:52+00:00	The high-yield market was given a rude awakening on Friday after French frozen food company Picard pulled its €1.71bn sustainability-linked bond issue, citing market conditions. Read more: https://t.co/tHhceG0AOW https://t.co/RoOjWNDt5z	Financial
1.38564E+18	2021-04-23 16:50:00+00:00	"The Best Short-Term Investments Key Takeaways: Short-term investments are available in a variety of forms, from high-yield savings accounts to bond https://t.co/UZcNzzXLSi with a shorter timeline can be safe, but some may be more vulnerable to market..." https://t.co/31EHIpejY7	Financial
1.38564E+18	2021-04-23 16:43:00+00:00	Higher rates have led to a reflationary regime shift, impacting asset allocation decisions for both stocks and bonds. Our SPDR experts discuss strategies for mitigating the impact of higher rates and inflation in our latest Market Outlook Update.	Financial
1.38563E+18	2021-04-23 16:39:25+00:00	These Are the Top Ten Emerging Markets Bonds https://t.co/bmERqCIR53	Financial
1.38563E+18	2021-04-23 16:31:33+00:00	Ashton Goodfield recently spoke with The Bond Buyer about the nature of the current muni market. Read the full article here: https://t.co/aqWUUNUe4y https://t.co/7zfrEJ70Vv	Financial
1.38563E+18	2021-04-23 16:30:54+00:00	April 23: Book-build for #Africa's largest cement producer, @DangoteCement Plc Series 1, Tranche A, B and C Fixed Rate Senior Unsecured Bonds, under the NGN 300bn Programme opened today, closing April 29 #frontierafrica @BBoason @AgnesGitau @eboayodeji @Tola_Abimbola #Markets https://t.co/SHVRbuUaRS	Financial
[truncated: 18,441 more rows]
