# Supplementary material for: Predicting microbe organisms using data of living micro forms of life and hybrid microbes classifier
Source: PLoS One. 2023 Apr 20;18(4):e0284522. doi: 10.1371/journal.pone.0284522 (PMC10118187; doi:10.1371/journal.pone.0284522)
Supplement: S1 Dataset — (ZIP) [file pone.0284522.s001.zip › washingtom_pre_post_crypto.csv]

	id	date	tweet	Duration
0	1211436724552900612	2019-12-29 23:59:57+00:00	https://t.co/bwByzeoDKD #investment #phoenix #canberra #techcrunch #detroit #india #newyork #AVCJsingapore #cryptocurrency #reuters #Ethereum #funding #boston #iconomi #houston #tampa #washingtonDc #tech #singapore #Ethereum #milwaukee #softbank #madison #bitcoinUK #tokyo #omaha	PreCovid
1	1211436524933394432	2019-12-29 23:59:09+00:00	19- year-old boy arrested for hacking into 75 phones and stealing %241Million in cryptocurrency https%3A%2F%https://t.co/hdj19Gcdv7%2F19-year-old-boy-arrested-for-hacking-into-75-phones-and-stealing-1million-in-cryptocurrency%2F via	PreCovid
2	1211436513738842112	2019-12-29 23:59:06+00:00	If you're interested in mining cryptocurrency but missed the boat on cheap BTC you should check out PI Network. Free, mobile cloud mining on your phone just for joining the network. It's a cool project worth looking into. Ask me for the code. https://t.co/YaYPEO2zko	PreCovid
3	1211436496496054275	2019-12-29 23:59:02+00:00	What if I believed in Bitcoin about 6 years ago, and I bought it instead of spending $25 a week for diapers, I would have now: $84,959.85 #bitcoin #Bitcoin2019 #cryptocurrency #cryptocurrencies #Bitcoin2020 #whatif #whatifibelieved https://t.co/4TPTes9CMj	PreCovid
4	1211436436429389824	2019-12-29 23:58:48+00:00	https://t.co/aeXZnKr5Ff #blockchain #london #techcrunch #minneapolis #bitcoinaustralia #germany #sandeigo #madison #omaha #pittsburgh #Top10 #bitcoinaustralia #campaign #tokenlaunches #entrepreneurs #ITOs #crypto #privateequity #Russia #technews #cryptocurrency #sanFransico #ITOs	PreCovid
5	1211436420340080643	2019-12-29 23:58:44+00:00	💰Generate a #PassiveIncome and earn free #Bitcoin while you sleep😴 🤑Discover the best and most profitable affiliate programs in the #Crypto currency space right now, paying #BTC in real time!👇 https://t.co/0Npe2nbhVf	PreCovid
6	1211436282112610304	2019-12-29 23:58:11+00:00	If you had bought 10000 #EURO of #BITCOIN the 10-09-2013 Today, 2301.01 days later, You would have 681113.40 EURO and the same amount of #BTC #cryptocurrency #blockchain #cryptolife #digitalmine	PreCovid
7	1211436068815298565	2019-12-29 23:57:20+00:00	#2local #ICO #ICOAlert #Blockchain #Crypto #CryptoCurrency #L2L #prosperity #Sustainability https://t.co/eodAqXXJqC	PreCovid
8	1211436032815595521	2019-12-29 23:57:12+00:00	Entertainer Trooon!! #cryptocurrency #coimon #TRX https://t.co/tpygSOdweC	PreCovid
9	1211436013010051072	2019-12-29 23:57:07+00:00	#2local #ICO #ICOAlert #Blockchain #Crypto #CryptoCurrency #L2L #prosperity #Sustainability https://t.co/i3sRDDZHYj	PreCovid
10	1211435605869109252	2019-12-29 23:55:30+00:00	Pretty interesting report from VICE News - Vitalik being awkward as usual as Russia rolls out the red carpet hoping he will like them... WATCH @ https://t.co/6bVPtD4JJS #ethereum $eth #blockchain #crypto #cryptocurrency https://t.co/BWHtli9ot4	PreCovid
11	1211435444078071808	2019-12-29 23:54:51+00:00	Holochain Bullrun Potential for Year 2020 HOT #Bitcoin #Cryptocurrency Future https://t.co/a0nFWWEj45 https://t.co/QGCNeycBGi	PreCovid
12	1211435368513277952	2019-12-29 23:54:33+00:00	You Can Now Buy Cryptocurrency With Credit Card on https://t.co/SasWDLyfbF Exchange – Bitcoin News https://t.co/X5i69wdBKW https://t.co/zzTzRq7lyE	PreCovid
13	1211435349114806273	2019-12-29 23:54:29+00:00	The Best Performing Cryptocurrency of The Last Decade Bitcoin. (Coinbase: BTC/USD) – 295,999,900% ROI as of Dec 2019 #ICO #PR #crypto #fintech #ethereum #bitcoin #nonprofit #charity #blockchain https://t.co/AWLuENp4tc https://t.co/fQ2rfKI724	PreCovid
14	1211435278944161792	2019-12-29 23:54:12+00:00	https://t.co/bwByzeoDKD #milwaukee #atlanta #waves #paris #softbank #investing #london #seattle #blockchain #france #icoalert #platform #tech #brazil #reuters #cryptocurrency #ardor #dallas #canberra #kualalumpur #austin #AVCJKorea #btc #nashville #avcj #baltimore #korea #germany	PreCovid
15	1211435182168911878	2019-12-29 23:53:49+00:00	You Can Now Buy Cryptocurrency With Credit Card on https://t.co/f0PvvlfQMW Exchange - Bitcoin News https://t.co/cR1j4mQdY0 https://t.co/qW0BmQzasy	PreCovid
16	1211435092104495104	2019-12-29 23:53:27+00:00	You Can Now Buy Cryptocurrency With Credit Card on https://t.co/JGNvnWcMD3 Exchange https://t.co/GLYWBu88Vv via @BTCTN	PreCovid
17	1211434732145332225	2019-12-29 23:52:02+00:00	Bitcoin Babushkas: Cryptocurrency mining in Siberia - BBC News https://t.co/dNOmHIZvKo . https://t.co/yHamASTKc6	PreCovid
18	1211434401608941570	2019-12-29 23:50:43+00:00	Check out the Top 10 Biggest Bitcoin Losses in History! 😨 https://t.co/PUqUv1PN9X • Explore Tokenized Assets 👉 https://t.co/yCn1nCeo1n • Grab free crypto Airdrops 👉 https://t.co/7GwPBjjK7F #realestate #tokenization #token #cocoricos #EGG #ethereum #cryptocurrency https://t.co/yANV082gys	PreCovid
19	1211434371024068613	2019-12-29 23:50:36+00:00	https://t.co/O7B0qHLMaQ #minneapolis #singapore #UAE #sydney #fund #AVCJKorea #china #boston #Russia #albuquerque #ETH #newzealand #sanFransico #dubai #techcrunch #fund #uk #bitcoinrussia #icotracker #cryptocurrency #france #pittsburgh #india #TokenSales #reuters #raleigh #cuba	PreCovid
20	1211434323892670464	2019-12-29 23:50:24+00:00	#RT @cryptoicobull: You Can Now Buy Cryptocurrency With Credit Card on https://t.co/ZFJyxi46Qj Exchange. #cryptocurrency #crypto #bitcoin #cryptocurrencies $BTC https://t.co/zQAmtevscN	PreCovid
21	1211434272936075264	2019-12-29 23:50:12+00:00	https://t.co/bwByzeoDKD #privateequity #detroit #argentina #venture #startup #london #bitshares #iot #argentina #techcrunch #money #sqpay #virginiabeach #AVCJjapan #utrust #cryptocurrency #initialcoinofferings #ETH #entrepreneurs #perth #honolulu #malaysia #oklahomacity #bitcoin	PreCovid
22	1211433970291871745	2019-12-29 23:49:00+00:00	https://t.co/ucVsdwm7cr #icotracker #chille #tokenlaunches #minneapolis #investments #bitshares #tucson #indianapolis #AVCJjapan #austin #ITOs #softbank #money #cryptocurrency #oxycoin #columbus #sydney #cryptocurrency #paris #losangels #malaysia #fund #pittsburgh #albuquerque	PreCovid
23	1211433841153306624	2019-12-29 23:48:29+00:00	Here is a video version of my entry into @PatrickByrne 's Deep Capture contest: https://t.co/qi58lYuRBx #deepcapture #ostk #bitcoin #cryptocurrency	PreCovid
24	1211433814125432833	2019-12-29 23:48:23+00:00	You Can Now Buy Cryptocurrency With Credit Card on https://t.co/q29nXkZjl2 Exchange https://t.co/bvPiKGlbF7 https://t.co/y4ugkDjzjx	PreCovid
25	1211433787080499200	2019-12-29 23:48:16+00:00	Just In: You Can Now Buy Cryptocurrency With Credit Card on https://t.co/0fCn7aLHwO Exchange https://t.co/vYzMECPwwC	PreCovid
26	1211433561993228290	2019-12-29 23:47:23+00:00	A Leatherman case repair/upgrade. I did it all by hand and then posted it on #steem https://t.co/Fkgf7KVJWL #Crypto #Cryptocurrency #howto #DIY #tutorial #selfreliant #selfreliance #homesteading #innerblocks	PreCovid
27	1211433545476067330	2019-12-29 23:47:19+00:00	Just had someone request a #cryptocurrency trade over @discordapp where the user managed to mimick the name of a moderator even down to the number after the hashtag, but using an identical CYRILLIC SMALL LETTER A instead of "a". IDK, seems like a SERIOUS security issue.	PreCovid
28	1211433310989291521	2019-12-29 23:46:23+00:00	Apple May Remove Coinbase’s Mobile DApp Browser from App Store https://t.co/eOaqdLMCta via @CoinTelegraph #cryptocurrency #bitcoin https://t.co/CbpAf2giMY	PreCovid
29	1211433310573989889	2019-12-29 23:46:23+00:00	You Can Now Buy Cryptocurrency With Credit Card on https://t.co/n9wLgxgV5A Exchange https://t.co/y4Cz9jIlsc https://t.co/5Tj0MlmMW3 (via Twitter https://t.co/Ynl8kMW3XJ)	PreCovid
30	1211433302307020800	2019-12-29 23:46:21+00:00	Episode 8 Crypto Currency and where it sits in the future of moneyhttp://bit.ly/2FybkQc	PreCovid
31	1211433220077690881	2019-12-29 23:46:01+00:00	Cryptocurrency regulation is frequently viewed as a murky term, especially when someone considers the ideal principles of #cryptocurrency itself. Get a better understanding here: https://t.co/TRdfdwBEsK #blockchain #regulation https://t.co/8uNUr2akZt	PreCovid
32	1211432993690181633	2019-12-29 23:45:07+00:00	Bitcoin maximalism has caused a general culture rot in the cryptocurrency community. Before maximalism people would see an interesting project and say "oh, cool" and move on, now it's become a religion to scream shitcoin and scam from the rooftops, even at legit projects.	PreCovid
33	1211432807043452928	2019-12-29 23:44:23+00:00	https://t.co/Kv3POGUAIh #microtask #fastjobs #Freelancer #Blockchain #microjob #Cryptocurrency https://t.co/cbMvA6fCfu	PreCovid
34	1211432774516826117	2019-12-29 23:44:15+00:00	https://t.co/pjdUIjX9H6 #UAE #omaha #korea #boston #nem #blockchain #funds #technews #neworleans #ether #sanFransico #indianapolis #investments #bonus #PrivateEquity #cryptocurrency #honolulu #tokenlaunches #madison #singapore #icoalert #iot #zloadr #chicago #Moscow #BitCoin #miv	PreCovid
35	1211432749632016384	2019-12-29 23:44:09+00:00	Do your DD on $EVSV and you'll see why memeguy called this ticker a while ago and is still saying it's one of the good ones. $btc $ltc #bitcoins #cryptocurrency #weed #hemp #cbd #onstorm #2019in5words #YouSeasonTwo https://t.co/sHqm0KZEHs	PreCovid
36	1211432724495503361	2019-12-29 23:44:03+00:00	https://t.co/vQYNiwWhVu #atlanta #asia #funding #china #kualalumpur #baltimore #Alibaba #ethereum #tucson #funds #canberra #korea #AVCJsingapore #orlando #platform #tokenlaunches #chille #miami #austin #adelaide #AVCJKorea #oklahomacity #cryptocurrency #london #cuba #melbourne	PreCovid
37	1211432632820613121	2019-12-29 23:43:41+00:00	"I wish to remain transparent and impartial to the cryptocurrency community at all times, and therefore, the content of my media are intended FOR GENERAL INFORMATION PURPOSES ONLY." https://t.co/2bEFVqLsDw	PreCovid
38	1211432553804161028	2019-12-29 23:43:22+00:00	Ripple Price Prediction: XRP/USD Faces a Rough Patch as the Price Moves Around $0.195 https://t.co/j8KtGqeEgp via @InsideBitcoins #cryptocurrency #bitcoin https://t.co/ph5UTABFQQ	PreCovid
39	1211432553523089408	2019-12-29 23:43:22+00:00	$BTC You Can Now Buy Cryptocurrency With Credit Card on https://t.co/EsfTr9YcPk Exchange https://t.co/xgKmj1KtUt https://t.co/UWO6h1J889	PreCovid
40	1211432527346491392	2019-12-29 23:43:16+00:00	Jackson Family Reunion 2018 https://t.co/UdKxf1CmCb #cryptocurrency #cryptocurrencies #cryptonews #cryptotrading #cryptocurrencynews #cryptotrade #cryptolife	PreCovid
41	1211432502033895427	2019-12-29 23:43:10+00:00	Daily profit for HODLING BTC since 2013 Data taken since 29/10/2018 @ 10:45am (UTC) Updated every hour #bitcoin #btc #cryptocurrency #blockchain #cryptotrade #profit #digitalmine https://t.co/yY1E2EXiKy	PreCovid
42	1211432500330979328	2019-12-29 23:43:10+00:00	#RT @BTCTN: You Can Now Buy Cryptocurrency With Credit Card on https://t.co/MHuWND4kRA Exchange https://t.co/FbUiUrPJUu https://t.co/JrtyNWdjRu	PreCovid
43	1211432487248900096	2019-12-29 23:43:06+00:00	#Crypcore is a crypto-currency designed to reduce your losses on market dips and maximize your gains on price surges. Crypcore is forked from Monero which is regarded as the best asset in the crypto currency. All factors point to a promising project. #Exchange #cryptocurrency	PreCovid
44	1211432159451471873	2019-12-29 23:41:48+00:00	You Can Now Buy Cryptocurrency With Credit Card on https://t.co/N0cgXdU7j1 Exchange CRYPTO CRYPTO NEWS - https://t.co/j2yuilGkDf https://t.co/0RAjdFLoMA	PreCovid
45	1211432115583275009	2019-12-29 23:41:38+00:00	Join me to get @Listia's new $XNK #cryptocurrency for free! Use code "BZZGPK" for an extra 100 XNK. Just got this with my Ink, ✔ 2019 Panini Diamond Kings Team Heroes Holo Gold #TH-10 Ronald Acuna Jr https://t.co/lfzLSqZgkD	PreCovid
46	1211432107526041600	2019-12-29 23:41:36+00:00	Arbiswap ETH-SNM Arbitrage Deal Alert! #arbitrage #cryptocurrency https://t.co/07qPED6JIR	PreCovid
47	1211432009396113408	2019-12-29 23:41:13+00:00	- Post Of The Week - Once a week we want to highlight some of our APPICS users! Today we want to introduce you to artist water4art! 🎨 #cryptocurrency #art #passionrewarded #painting #contest #appics #postoftheweek #blockchain #technology https://t.co/PqyTZHgtKN	PreCovid
48	1211431722950287367	2019-12-29 23:40:04+00:00	For some people cryptocurrency is more than just a cool new form of money. 🌏 It’s a connection to the rest of the world. 🚫 It’s a guarantee that no amount of censorship can ever really cut them off. 💡 It’s a chance to build something and change their lives.	PreCovid
49	1211431634366599169	2019-12-29 23:39:43+00:00	#CrypCore #Exchange #eth #cryptocurrency #bounty #ico https://t.co/exTPy2nhvM	PreCovid
50	1211431589894377482	2019-12-29 23:39:32+00:00	https://t.co/Ft57MR3ffP #icotracker #saintpaul #charlotte #cryptocurrency #portland #Moscow #indiegogo #mexico #cryptocurrency #techcrunch #newzealand #omaha #bitshares #columbus #blockchain #initialcoinofferings #paris #forthworth #bitcoinUK #bitcoinrussia #minneapolis #seattle	PreCovid
51	1211431528808402945	2019-12-29 23:39:18+00:00	One more reason to avoid trying to #actively #trade in really any #market. The #aggregate #human #effort in #business will always #outpace any one #individual given enough time. Ignore traders in #crypto too. #Financialtimes #hedgefundssuck #HedgeFund #cryptocurrency #bitcoin https://t.co/nRFCDsCYBV	PreCovid
52	1211431423338524678	2019-12-29 23:38:53+00:00	Settlement of Cross-Border Transactions using Central Bank Digital Currency + https://t.co/Q0ocQFIPh9 #cryptocurrency #crypto #blockchain	PreCovid
53	1211431308951478277	2019-12-29 23:38:26+00:00	https://t.co/yGTJlY4Gzy #forex #bitcoin #forextrader #trading #forextrading #money #trader #forexsignals #cryptocurrency #investment #forexlifestyle #crypto #blockchain #business #fx #investing #binary #bitcoinmining #forexmarket #forexlife #tradingforex #forexsignal https://t.co/Lt2RiK437z	PreCovid
54	1211431289292804096	2019-12-29 23:38:21+00:00	You Can Now Buy Cryptocurrency With Credit Card on https://t.co/3pIODfhMxQ Exchange. #cryptocurrency #crypto #bitcoin #cryptocurrencies $BTC https://t.co/KQ0Nerolzt	PreCovid
55	1211431237216296960	2019-12-29 23:38:08+00:00	Earning #cryptocurrency for selling my stuff on @Listia! Join me using code "CZTZXW" for an extra 100 XNK. I just listed this: Brass charm soldered with silver https://t.co/weIKRAs14x	PreCovid
56	1211431227489693696	2019-12-29 23:38:06+00:00	The schism appeared to intensify after prominent Bitcoin trader Tone Vays openly suggested that XRP was an illegally-launched security. #XRP #Ripple #BTC #BTCUSD #Bitcoin #ETH #Ethereum #Crypto #CryptoNews #Cryptocurrency https://t.co/yXn6ykH1NL	PreCovid
57	1211431120325238784	2019-12-29 23:37:41+00:00	Good Projec Serius #blockchain #cryptocurrency #bitcoin #ethereum #ICO #P2PS #P2PSF #startup https://t.co/u6U8wsLncU	PreCovid
58	1211431044186091520	2019-12-29 23:37:22+00:00	Rainbow Community Rainbow XRB vision is to create an authentic &amp; transparent cryptocurrency wallet platform for users and investors using Blockchain Technology. https://t.co/oD9VR5OLaf	PreCovid
59	1211431038603235328	2019-12-29 23:37:21+00:00	European Central Bank (ECB) Publishes Report Outlining Its EUROchain DLT Project https://t.co/9ItXg7cdFH #cryptocurrency #news #bitcoin #altcoin #investing #finance #technology #economy #money #blockchain #crypto https://t.co/cF4posvBwz	PreCovid
60	1211431026704224257	2019-12-29 23:37:18+00:00	Yes if you don’t take risk,if you done invest,you will definitely work for people who https://t.co/dtuYqxwtFk it’s less for you to choose one. #Start investing on bitcoin and gain your financial https://t.co/uhIHaHtR4u me for more info. #bitcoin #cryptocurrency #bitcoins #bitcoin https://t.co/4DXjd22Ul5	PreCovid
61	1211430901504188416	2019-12-29 23:36:48+00:00	Owner of a #Crypto #ICO #IEO? Contact @murthaburke The Rank 2 #Cryptocurrency Influencer #btc #eth https://t.co/MrcsF7IWEb	PreCovid
62	1211430892247273472	2019-12-29 23:36:46+00:00	Nearly $20 Billion in Liquidations Occurred on BitMEX in 2019 with Long Positions Hit Hardest https://t.co/VqLzuLWk1y #cryptocurrency #news #bitcoin #altcoin #investing #finance #technology #economy #money #blockchain #crypto https://t.co/eEigTdwWpV	PreCovid
63	1211430737716662274	2019-12-29 23:36:09+00:00	r/CryptoCurrency - Exodus Crypto News Dec.28th 2019 - YouTube Crypto Purge https://t.co/itEYm3SAnL	PreCovid
64	1211430714295627777	2019-12-29 23:36:04+00:00	Trent Partridge #globalcoin #facebook #crypto currency https://t.co/257SoB240K	PreCovid
65	1211430609295462409	2019-12-29 23:35:39+00:00	IOTA network has been unable to process transactions for 15+ hours now. Leadership: It's working, just "not confirming transactions". /r/CryptoCurrency https://t.co/KjDd5IbiEc https://t.co/W9DMm4tDfi	PreCovid
66	1211430478147928066	2019-12-29 23:35:07+00:00	You Can Now Buy Cryptocurrency With Credit Card on https://t.co/UtJJm8netW Exchange https://t.co/nnd9ItblAT https://t.co/F9xlkSBCHO	PreCovid
67	1211430362880065539	2019-12-29 23:34:40+00:00	#Galatasaray @_SweetLovers @GIVEAWAY_2020 @FakiriKripto #Chz. #bitcoin #newgeneration #cryptocurrency https://t.co/yJHlBamgg8	PreCovid
68	1211430295213428737	2019-12-29 23:34:24+00:00	https://t.co/xJwQ7M8wzp #UAE #blockchain #cryptocurrency #ico #TokenSales #Startups #sandeigo #newzealand #france #phoenix #ICOs #tech #sanFransico #adelaide #austin #comsa #startup #funding #oxycoin #ico #icoalert #denver #ITOs #softbank #orlando #chille #ETH #milwaukee #Moscow	PreCovid
69	1211430288166772736	2019-12-29 23:34:22+00:00	Inside The Cryptocurrency Revolution | VICE on HBO https://t.co/6XNT7qQUjc via @YouTube	PreCovid
70	1211430254084005890	2019-12-29 23:34:14+00:00	The splitting of Bitcoin to shake markets of cryptocurrency - The Picayune Current https://t.co/LLaP7msxnR	PreCovid
71	1211430233242509312	2019-12-29 23:34:09+00:00	$BTC Precio: $139999.97 MXN $ETH Precio: $2550.00 MXN $XRP Precio: $3.71 MXN $LTC Precio: $809.75 MXN #BTC #ETH #XRP #LTC #Criptomonedas #Crypto #Cryptocurrency #Cryptocurrencies #CryptoNews Via Bitso - AutoBot -	PreCovid
72	1211430153940799489	2019-12-29 23:33:50+00:00	Blockchain 2015 on Blockchain Radio - John McAfee Flees The US, Wyoming Opens Up For Cryptocurrency Companies &amp; More Bitcoin Cash News	PreCovid
73	1211430114384216064	2019-12-29 23:33:41+00:00	Final Days of 2019 are Critical for Where Crypto Market Goes https://t.co/LmEBr5fJ9U #Bitcoin #Bitcoinnews #BTC #Crypto #Cryptocurrency #Cryptonews #digitalcurrency #Ethereum #hodl #Litecoin	PreCovid
74	1211429934599680003	2019-12-29 23:32:58+00:00	#CyberSecurity #Hacker [Bitcoin: The Ultimate Guide To Understanding Bitcoin, Cryptocurrency, and Blockchain Technologies] 🐦 https://t.co/2Bnliqfx3m 📢📣🔔 https://t.co/DOXvM71DAw Bitcoin is a digital currency created in 2009 that uses decentralised technology ...	PreCovid
75	1211429676947775490	2019-12-29 23:31:56+00:00	Lydian Lion will launch a blockchain Database to protect and encrypt all data from every single user on their own account. Allowing only the user to access their data through a web-interface. #LLION #Lydian_lion #ICO #bitcoin #btc #cryptocurrency	PreCovid
76	1211429543841599488	2019-12-29 23:31:25+00:00	Google Bans Crypto App Metamask From Play Store https://t.co/p4bdbqnlaV #bitcoin #bitcoinnews #ethereum #ripple #litecoin #crypto #cryptocurrency #cryptoupdate #cryptocurrencynews #blockchain #ltc #btc #xrp #eth	PreCovid
77	1211429439235448832	2019-12-29 23:31:00+00:00	#CODEO #cryptocurrency #blockchain #DigitalAsset #IEO #crowdfunding https://t.co/L1SXOSCWxn	PreCovid
78	1211429402837311489	2019-12-29 23:30:51+00:00	Blondcoin (BLO), is a new and dynamic cryptocurrency focused on commercial, business and personal use. Blondcoin seeks to facilitate trade in goods and services as well as financial assets including cryptocurrencies. Get free BLO coins : https://t.co/i4VczgiJ9b	PreCovid
79	1211429250659758080	2019-12-29 23:30:15+00:00	📢 #Robostopia Smart #CryptoCurrency Trader Bot for #Binance and #Bittrex ✅ Trailing Stop-Loss, Buy or Sell #altcoins / BTC pairs. ✅ Auto Renew Orders ✅ Profit / Loss notifications by transactions. ✅ Completed Order notifications and many more.. 👉 https://t.co/vtm2aTYKA0 https://t.co/KW9z7pdnZ3	PreCovid
80	1211429213594632193	2019-12-29 23:30:06+00:00	$BTC : -0.08%📉 7439$ Top (last h): $KBC : +2.96%📈 260st $MONA : +1.53%📈 10703st $BSV : +1.13%📈 1363070st $CENNZ : +1.11%📈 1331st Worst (last h): $EKT : -6.19%📉 722st $DX : -3.04%📉 11st $BXK : -2.91%📉 2004st #cryptocurrency #blockchain	PreCovid
81	1211429203582824449	2019-12-29 23:30:04+00:00	XRP, Bitcoin are the most bought coins on Coinbase #CryptoCurrency #Crypto #Blockchain via https://t.co/V7FfW08zbr https://t.co/PSYiy8RsHM	PreCovid
82	1211429155969081345	2019-12-29 23:29:52+00:00	#btc #cryptocurrency Gold Plated Coin Key-chain https://t.co/iapGILTE51	PreCovid
83	1211428883419062289	2019-12-29 23:28:47+00:00	https://t.co/ExAo0P98i9 #token #investing #sydney #sydney #neworleans #southafrica #seattle #washingtonDc #Ethereum #avcj #stlouis #ICOs #gamecoin #indiegogo #btc #cryptocurrency #bitcoin #crypto #platform #sale #dallas #utrust #bancor #nashville #boston #raleigh #chicago #mexico	PreCovid
84	1211428778444021762	2019-12-29 23:28:22+00:00	https://t.co/xKJjKVYB8b #philadelphia #netherlands #cryptocurrency #pittsburgh #kansascity #ITOs #boise #italy #vc #uk #FinTech #icoalert #reuters #preicosale #columbus #portland #money #icotracker #eth #sale #investments #pittsburgh #perth #avcj #icotracker #chicago #minneapolis	PreCovid
85	1211428715105857538	2019-12-29 23:28:07+00:00	Millennials Trust Bitcoin More than Warren Buffett’s Berkshire Hathaway @newsbtc #Bitcoin #Crypto #bitcoin #cryptocurrency #gbtc #Warren BUffett https://t.co/RdeMDpezka	PreCovid
86	1211428713973334017	2019-12-29 23:28:07+00:00	The 64 Millionth Litecoin has been mined. @litecoin #bitcoin #fintech #litecoin #blockchain #cryptocurrency https://t.co/NHPEN77GI1	PreCovid
87	1211428634147221505	2019-12-29 23:27:48+00:00	CO-DEX REVIEW https://t.co/4KaJc2X4fb @CoDEX_Social #Co-DEX #blockchain #ICO #cryptocurrency	PreCovid
88	1211428556598890498	2019-12-29 23:27:29+00:00	You Can Now Buy Cryptocurrency With Credit Card on https://t.co/6TAZgm2rDK Exchange https://t.co/EPv5rILo1U	PreCovid
89	1211428441045778433	2019-12-29 23:27:02+00:00	https://t.co/GKnxaKScDe #cryptocurrency #bitshares #nashville #canberra #Russia #neworleans #initialcoinofferings #sandeigo #netherlands #miv #seattle #eth #platform #entrepreneurs #albuquerque #saintpaul #sale #kualalumpur #bitcoinaustralia #comsa #funding #melbourne #bonus #ico	PreCovid
90	1211428389124476929	2019-12-29 23:26:49+00:00	Another steem post from me this time it’s another sublime Sunday to cap of the Christmas week https://t.co/ssEKxXr7QD. #steem #steemit #sublimesunday #blockchain #cryptocurrency	PreCovid
91	1211428371533586433	2019-12-29 23:26:45+00:00	#Crypto #cryptocurrency Hmmm. OG's knows well. When im followed the blood line and finde pretty blody stake. Now one left &amp; one right way, now what way following....one is trap &amp; one is blody stake. https://t.co/yDlOhoqgET	PreCovid
92	1211428106453565441	2019-12-29 23:25:42+00:00	See how cryptocurrency and Bitcoin lending platforms work, pros and cons of crypto-backed loans, and earning interest by becoming a lender. #cryptocurrencyprices https://t.co/dT8Vc6R4YR https://t.co/DzpZJgpC6q	PreCovid
93	1211428058063921152	2019-12-29 23:25:30+00:00	You Can Now Buy Cryptocurrency With Credit Card on https://t.co/HIFMDOIVRl Exchange – Bitcoin… https://t.co/SMWXm1sc9S #bitcoin	PreCovid
94	1211427920775929856	2019-12-29 23:24:58+00:00	The Huck Adventures (HUCK) Token Airdrop is Here - Signup, share and follow to earn more Huck Tokens! #hucktoken #blockchain #cryptocurrency #cryptonews #cryptonews #presale #cryptocurrencymarket #altcoin #newcryptocurrency https://t.co/UZZYJQ8KIg via @huckadventures	PreCovid
95	1211427906490109953	2019-12-29 23:24:54+00:00	#DACX is an innovative platform for primary and secondary markets, providing a productive, reliable and compatible market environment with solutions for retail and corporate clients. The platform offers to enter the world of securities. #IEO #cryptocurrency #blockchain #bitcoin	PreCovid
96	1211427839221927937	2019-12-29 23:24:38+00:00	https://t.co/FdbVU2ixHU #virginiabeach #oakland #saltlakecity #indiegogo #investing #pittsburgh #louiesville #sanFransico #icotracker #token #blockchain #AVCJKorea #washington #cryptocurrency #canberra #cleveland #tezos #PrivateEquity #perth #chicago #fund #philadelphia #ether	PreCovid
97	1211427753620320256	2019-12-29 23:24:18+00:00	https://t.co/jxL2MnfN61 #blockchain #bitcoinaustralia #philadelphia #tucson #sale #miami #Moscow #oklahomacity #phoenix #comsa #cryptocurrency #iconomi #tezos #sanFransico #investments #detroit #london #fund #stlouis #entrepreneurs #chille #milwaukee #Alibaba #bitshares #Top10	PreCovid
98	1211427744770342912	2019-12-29 23:24:16+00:00	Earning #cryptocurrency for selling my stuff on @Listia! Join me using code "DHSQNX" for an extra 100 XNK. I just listed this: Men hair accessories lot https://t.co/cxExBrg3Hd	PreCovid
99	1211427633268965376	2019-12-29 23:23:49+00:00	You Can Now Buy Cryptocurrency With Credit Card on https://t.co/6TAZgm2rDK Exchange https://t.co/JF15weLteM	PreCovid
100	1211427577501540353	2019-12-29 23:23:36+00:00	#DACX #IEO #cryptocurrency #blockchain #bitcoin https://t.co/heWh4HuLY8	PreCovid
101	1211427362631540736	2019-12-29 23:22:45+00:00	Police have arrested one of the directors of a cryptocurrency startup in Uganda that closed suddenly and made off with investors' money. #cryptocurrency https://t.co/yQSWVvCFfE https://t.co/gAluMpb5PG	PreCovid
102	1211427216913043456	2019-12-29 23:22:10+00:00	Did you know the Internet Archive accepts #cryptocurrency donations? https://t.co/irh6MVTiYF	PreCovid
103	1211427211560935424	2019-12-29 23:22:09+00:00	⭐️Check out Top Coins Weekly Markets Summary! (Dec 24th - 30th)📊⭐️ #crypto #bitcoin #cryptocurrency #blockchain #btc #ethereum #trading #cryptocurrencies #cryptonews #bitcoinnews #bitcoins #eth #bitcoinprice $BTC $ETH $XRP $BCH $LTC @CNN_Blockchain @CoinMoonApp https://t.co/exSSmN7oku	PreCovid
104	1211427178925215744	2019-12-29 23:22:01+00:00	What is Dash Cryptocurrency? A Crash Course: https://t.co/ThqWZWLUoy #Crypto @Blockgks Dash has a hard cap of 18 million coins, meaning there will only be 18 million Dash ever made. There are ~7.85 million coins in circulation.	PreCovid
105	1211427014881808384	2019-12-29 23:21:22+00:00	Cardano (ADA) Price Reaches $0.0340 on Top Exchanges #crypto #cryptocurrency #cardano #ada #cryptonews https://t.co/37DZQw9KAv	PreCovid
106	1211426967091855360	2019-12-29 23:21:10+00:00	Cardano’s Shelley Testnet Starts Off With More Than 5 Billion Staked ADA #crypto #cryptocurrency #cardano #ada #cryptonews https://t.co/xZSt8I1lq9	PreCovid
107	1211426959219216386	2019-12-29 23:21:08+00:00	Amazing DeFi projects to watch out for in the coming year 2020 https://t.co/MBzY0UqKrf #blockchain #cryptocurrency #Cosmos #Synthetix #SaveToken	PreCovid
108	1211426831074770944	2019-12-29 23:20:38+00:00	https://t.co/T7XlWX17XE #cryptocurrency #icotracker #Startups #boston #netherlands #deals #crypto #deals #madison #btc #phoenix #campaign #eth #neworleans #france #perth #Russia #louiesville #funds #cybersecurity #milwaukee #stratis #sydney #Alibaba #atlanta #investment #venture	PreCovid
109	1211426768076394496	2019-12-29 23:20:23+00:00	You Can Now Buy #Cryptocurrency With Credit Card on https://t.co/mWm7LU6HxT Exchange https://t.co/UwaGRkQGxS via @BTCTN #bitcoin https://t.co/YFPksXsShT	PreCovid
110	1211426729472012288	2019-12-29 23:20:14+00:00	https://t.co/HDhZEfR5bY #boston #preicosale #cleveland #TokenSales #adelaide #cannabis #melbourne #oxycoin #equity #orlando #kickstarter #albuquerque #columbus #tokenlaunches #softbank #Moscow #FinTech #philadelphia #newzealand #virginiabeach #cryptocurrency #korea #omaha #ITOs	PreCovid
111	1211426713499910144	2019-12-29 23:20:10+00:00	The numbers dont lie for the excitement around the @stryking_io Holiday Auctions as according to @opensea we had a 6000% increase in the ETH value of sales from the past week! #blockchain #crypto #cryptocurrency #Dapps #ETH #ethereum #bayernmünchen #Bayern #NFT #technews https://t.co/GV7MZwa2FV	PreCovid
112	1211426585607360513	2019-12-29 23:19:39+00:00	2020 Look Ahead: Think Blockchain and Cryptocurrency https://t.co/nSVT0AQOwT https://t.co/w4H18NfzaZ	PreCovid
113	1211426546457698304	2019-12-29 23:19:30+00:00	💎ICmarkets💸 💎Regulation by ASIC💸 💎Leverage 1:500💸 💎Spread from 0.00pips💸 💎Forex, index, futures and metal💸 https://t.co/NGyJ1a3Ix6 #new #finance #brexit #europe #travel #crypto #bitcoin #stocks #savemoney #cash #eth #cryptocurrency #btc #followforfollowback #followme https://t.co/jEfq9FcaPi	PreCovid
114	1211426467353169927	2019-12-29 23:19:11+00:00	https://t.co/T7XlWX17XE #kualalumpur #investments #comsa #tokyo #entrepreneurship #tech #sanjose #money #albuquerque #kualalumpur #bitcoinaustralia #funding #cryptocurrency #sanFransico #ITOs #seattle #tokenmarket #token #wavesplatform #omaha #cleveland #miami #campaign #brazil	PreCovid
115	1211426395794087938	2019-12-29 23:18:54+00:00	TAKE CONTROL OF YOUR DEPLOYMENTS WITH #TRUFFLE TEAMS #blockchain #cryptocurrency #oracle #crypto #middleware #4IR #Chainlink #SmartContract #SmartContracts https://t.co/TIdFSPmeSn	PreCovid
116	1211426015450415106	2019-12-29 23:17:23+00:00	The 64 Millionth Litecoin has been mined. @litecoin #bitcoin #fintech #litecoin #blockchain #cryptocurrency https://t.co/f6P7PgCB5R	PreCovid
117	1211426013592334341	2019-12-29 23:17:23+00:00	Millennials Trust Bitcoin More than Warren Buffett’s Berkshire Hathaway @newsbtc #Bitcoin #Crypto #bitcoin #cryptocurrency #gbtc #Warren BUffett https://t.co/VpstuVSWRQ	PreCovid
118	1211425857350389767	2019-12-29 23:16:46+00:00	https://t.co/T7XlWX17XE #PrivateEquity #boston #cryptocurrency #louiesville #eth #Alibaba #tokyo #funds #newzealand #miami #sandeigo #sqpay #bitcoin #lasvegas #dallas #bonus #spain #canberra #philadelphia #icoalert #southaustralia #softbank #austin	PreCovid
119	1211425753193168896	2019-12-29 23:16:21+00:00	Earning #cryptocurrency for selling my stuff on @Listia! Join me using code "BBDBPG" for an extra 100 XNK. I just listed this: STAR WARS HANDMADE (PLEASE READ DESCRIPTION) https://t.co/ykjS8C3F15	PreCovid
120	1211425536096047104	2019-12-29 23:15:29+00:00	Earning #cryptocurrency for selling my stuff on @Listia! Join me using code "DBBHRD" for an extra 100 XNK. I just listed this: $25 E-GIFT CARD - YOU CHOOSE RETAILER! https://t.co/cnV6NZzmpO	PreCovid
121	1211425437122875392	2019-12-29 23:15:06+00:00	▶️High paying #Bitcoin #faucet &amp; 50% lifetime referral commission ➡️https://t.co/bsfLsWhvCK #makemoneyonline #btc #cryptocurrency	PreCovid
122	1211425425517211648	2019-12-29 23:15:03+00:00	You Can Now Buy Cryptocurrency With Credit Card on https://t.co/Rpg5Vdo2Uw Exchange - Bitcoin News https://t.co/Gao1azuW2q https://t.co/sXHWeVHmKS	PreCovid
123	1211425416159748096	2019-12-29 23:15:01+00:00	Egoras Airdrop is now Live🚀💰🏆 Click on below link to participate into this amazing #Airdrop🎁 https://t.co/5uKSSVMSxR 🎁 Rewards: 500 + 30 EGR 🎁 #Airdrops #blockchain #cryptocurrency #ICO #bitcoin #Crypto #ETH	PreCovid
124	1211425383545016321	2019-12-29 23:14:53+00:00	https://t.co/xJwQ7M8wzp #minneapolis #cryptocurrency #crypto #melbourne #blockchain #ico #kansascity #bitcoinUK #Alibaba #bitcoinrussia #funding #bitcoinrussia #softbank #cleveland #malaysia #albuquerque #techcrunch #vc #sydney #baltimore #sale #minneapolis #entrepreneurship #UAE	PreCovid
125	1211425357892608000	2019-12-29 23:14:47+00:00	#bitcoinexchange Cryptocurrency Platform To The Future #LTC - MJZGa8DETS3eZ5YJMCvwYSeyxaG1e1QTSi	PreCovid
126	1211425273205248000	2019-12-29 23:14:26+00:00	I for one am hoping for some big, fat red candles going into New Year’s tomorrow. Scoop up some last minute bargains to usher in 2020. #xrp #crypto #Ripple #cryptocurrency	PreCovid
127	1211425256524697600	2019-12-29 23:14:23+00:00	https://t.co/pCRzee0J2G #cuba #singapore #Startups #albuquerque #platform #token #ethereum #atlanta #iot #cryptocurrency #paris #ether #AVCJjapan #funding #columbus #neworleans #seattle #boston #perth #sanFransico #startup #denver #washingtonDc #bonus #boston #baltimore #icoalert	PreCovid
128	1211425184625901568	2019-12-29 23:14:05+00:00	“A #blockchain is basically a chain of blocks of #information &amp; you can follow them through to figure out who originated the #money.” Listen to our popular podcast on #cryptocurrency &amp; #bitcoin here: https://t.co/mmwJFSSOXW https://t.co/HhmqW1EmXj	PreCovid
129	1211425080334372870	2019-12-29 23:13:40+00:00	YouTube Calls Mass Deletion of Cryptocurrency Videos a Mistake https://t.co/GMgVmEApYL #SmartNews	PreCovid
130	1211425032099917824	2019-12-29 23:13:29+00:00	Made a Construction report on Highway 20 SE and earned #cryptocurrency with the @BULVRDapp https://t.co/kdtzbd0DsC - Use my referral code : d9F4ncmGc4 and we both get free tokens! #Ethereum #blockchain #geomining	PreCovid
131	1211424932124667915	2019-12-29 23:13:05+00:00	If I become Prime Minister of the UK, I will implement a world-leading Basic Income scheme as a cryptocurrency.	PreCovid
132	1211424916383260674	2019-12-29 23:13:01+00:00	$BTC A big chance in a million! Price: \810001 (2019/12/30 08:11) #仮想通貨 #暗号資産 #ビットコイン #Bitcoin #BTC #cryptocurrency	PreCovid
133	1211424735969632261	2019-12-29 23:12:18+00:00	And Now This: African Fintech And Regulation: What’s The Holdup? - Forbes #fintech #cryptocurrency #dlt #blockchain #iot #hyperledger #businessblockchain Read More Here: https://t.co/sKp1z2gRwz	PreCovid
134	1211424605900099584	2019-12-29 23:11:47+00:00	https://t.co/w4eczmUfRe #technology #security #cybersecurity #cybercrime #Internet #attackers #data #cryptocurrency	PreCovid
135	1211424564661669888	2019-12-29 23:11:38+00:00	https://t.co/DLxLxrXS0g #argentina #memphis #tokyo #PrivateEquity #asia #atlanta #cryptocurrency #funds #london #netherlands #omaha #PrivateEquity #investing #kualalumpur #wavesplatform #dubai #lasvegas #london #pittsburgh #virginiabeach #waves #funding #TokenSales #kualalumpur	PreCovid
136	1211424496734879746	2019-12-29 23:11:21+00:00	BTC: $7395.36, ETH: $0, DASH: $0, XRP: $0 LTC: $0 ETC: $0 #Cryptocurrency #PriceUpdate	PreCovid
137	1211424472248381440	2019-12-29 23:11:16+00:00	BITZENY MINING POOL 0% Pool fee https://t.co/teLBd9hVph #BitZeny #cryptocurrency #miners	PreCovid
138	1211424453651025921	2019-12-29 23:11:11+00:00	https://t.co/vQYNiwWhVu #washington #funds #equity #washingtonDc #ethereum #utrust #asia #miami #icotracker #honolulu #fund #stlouis #perth #southaustralia #funding #ardor #neworleans #deals #denver #newzealand #baltimore #cryptocurrency #washingtonDc #brazil #bitcoin #spain	PreCovid
139	1211424422239834114	2019-12-29 23:11:04+00:00	#Cryptocurrency #Stockmarketcrash #Stocks #Commodities #Imports #Pyschology #Equity #Assets #Liquidity #Roi #Mrmarket #Maga #Kag #Bitcoin #Forex #Dropshipping https://t.co/p9tu5L4Xt4	PreCovid
140	1211424277788053509	2019-12-29 23:10:29+00:00	📢NEW TRADE 🌎Exchange: #Binance 📌#LTCBTC ⏳Buy Date : 2019-12-29 21:09:40 ⌛Sell Date : 2019-12-30 00:10:23 📈Buy : 0.00581300 📉Sell : 0.00584300 💸Profit : 0.52% #LTC #bitcoin #projectxonline #probot #trading #tradebot #btc #cryptocurrency #blockchain #crypto #altcoin	PreCovid
141	1211424209148071936	2019-12-29 23:10:13+00:00	Projects On Waves Airdrop is now Live🚀💰🏆 Click on below link to participate into this amazing #Airdrop🎁 https://t.co/QtghdcApjH 🎁 Rewards: 10 + 1 PROMO 🎁 #Airdrops #blockchain #cryptocurrency #ICO #bitcoin #Crypto #ETH	PreCovid
142	1211424168820006912	2019-12-29 23:10:03+00:00	#Blockchain #Technology Is Totally Changing The #BeautyIndustry #Crypto #Cryptocurrency #DigitalCurrency #DigitalCoins #cryptonews #Tech https://t.co/NjDqY4HEDC	PreCovid
143	1211423991640068099	2019-12-29 23:09:21+00:00	#Cryptocurrency RT @Haejin_Crypto: With the end of the Youtube Crypto "purge" the Exchange Affiliate "Pimps" are now back out in full force pushing th… https://t.co/RKIAcmMX4N	PreCovid
144	1211423974120476677	2019-12-29 23:09:17+00:00	#TrueFact. @JPmorgan told clients #cryptocurrency is a #scam, will start using #cryptocoin that they made. https://t.co/p4ZaTk4FRD https://t.co/WkvAlCWzxZ	PreCovid
145	1211423936426250245	2019-12-29 23:09:08+00:00	You Can Now Buy Cryptocurrency With Credit Card on https://t.co/aq2Sg4vMFh Exchange - https://t.co/5fPmMyhMOj $BTC #bitcoin #altcoin #cryptocurrency	PreCovid
146	1211423925986635776	2019-12-29 23:09:05+00:00	Market prices don't reflect rational decisions and central banks can hardly manage inflation. That's where bitcoin comes in. #cryptocurrency https://t.co/Y3VoDOnlDx https://t.co/hffqYUI40I	PreCovid
147	1211423822148190214	2019-12-29 23:08:41+00:00	https://t.co/xJwQ7M8wzp #ico #philadelphia #bonus #france #miv #newzealand #oklahomacity #charleston #funding #honolulu #raleigh #cryptocurrency #singapore #initialcoinofferings #ICOs #sandeigo #bitshares #AVCJjapan #ITOs #entrepreneurs #ico #stratis #germany #ico #sandeigo #fund	PreCovid
148	1211423435806662656	2019-12-29 23:07:08+00:00	#btc #Bitcoin #cryptocurrency Usual Sunday night on crypto Twitter... The tiniest of pumps and people are screaming moon 🙈 When Bitcoin reverses out of this bear market in April you will know what a real pump is🚀 Bitcoin is going to pump so hard all the bears will be purged	PreCovid
149	1211423165714509826	2019-12-29 23:06:04+00:00	Trent Partridge #globalcoin #facebook #crypto currency https://t.co/QYIex8wZa8	PreCovid
150	1211423108697149446	2019-12-29 23:05:50+00:00	BitMEX Cryptocurrency Exchange Holds 0.18% of All Bitcoins in Circulation https://t.co/nPWLmSRFh7 …https://t.co/tsCzknqLBk https://t.co/syBGV018cN	PreCovid
151	1211423105551257601	2019-12-29 23:05:50+00:00	I join the CO team, which has many years of experience in the green business, passion and commitment to restore the green planet for future generations. #DACX #IEO #cryptocurrency #blockchain #bitcoin	PreCovid
152	1211423066066014208	2019-12-29 23:05:40+00:00	You Can Now Buy Cryptocurrency With Credit Card on https://t.co/KDvflwr5KV Exchange - Bitcoin News https://t.co/NpZeFILy1L https://t.co/0pIyX94eI8	PreCovid
153	1211423037825802242	2019-12-29 23:05:34+00:00	Seems legit 🤣 Bitcoin &amp; Altcoins 2020 $btc #bitcoin #altcoins #cryptocurrency https://t.co/XdYhknz7m5	PreCovid
154	1211422909450870789	2019-12-29 23:05:03+00:00	BitMEX Cryptocurrency Exchange Holds 0.18% of All Bitcoins in Circulation https://t.co/JD03bkUNSV	PreCovid
155	1211422806673485824	2019-12-29 23:04:38+00:00	#DACX #IEO #cryptocurrency #blockchain #bitcoin https://t.co/GZVZMQc6Dn	PreCovid
156	1211422719750873088	2019-12-29 23:04:18+00:00	https://t.co/pSNNRUiuhF #sandeigo #cleveland #privateequity #newyork #Alibaba #newyork #houston #ETH #tech #phoenix #tampa #cryptocurrency #privateequity #raleigh #france #deals #Ethereum #wavesplatform #washington #columbus #seattle #phoenix #platform #investment #memphis #paris	PreCovid
157	1211422710116634624	2019-12-29 23:04:15+00:00	Earning #cryptocurrency for selling my stuff on @Listia! Join me using code "BJPXMJ" for an extra 100 XNK. I just listed this: *Eddie Baur Stainless Steel 6 oz Flask https://t.co/4sCY5A72gZ	PreCovid
158	1211422708052955144	2019-12-29 23:04:15+00:00	I want to share this from a decentralized blockchain platform Pocketnet with you. Hope you find it useful and if you sign up, both of us will get Pocketcoin cryptocurrency bonus! How Do WE Know The FUTURE? Q-News https://t.co/yNEeV8Wx5w https://t.co/NbjhKJYvav	PreCovid
159	1211422689946165248	2019-12-29 23:04:11+00:00	https://t.co/G367xmgTY4 #techcrunch #sanjose #cryptocurrency #kualalumpur #equity #ether #AVCJKorea #losangels #adelaide #madison #deals #seattle #italy #equity #austin #AVCJsingapore #sale #token #techcrunch #kansascity #softbank #funding #denver #ardor #AVCJjapan #abraaj #cuba	PreCovid
160	1211422653464137732	2019-12-29 23:04:02+00:00	https://t.co/sKkAnOSipr #cryptocurrency #utrust #softbank #brazil #Ethereum #crypto #ICOs #JackMa #columbus #detroit #reuters #miv #boston #forthworth #money #avcj #campaign #sandeigo #paris #funds #zloadr #campaign #blockchain #netherlands #london #sydney #token #minneapolis	PreCovid
161	1211422644551258112	2019-12-29 23:04:00+00:00	CFxMLRS update: Tron (TRX) buy signal CFxTRX 0.0136 #CFx #MachineLearning #Finance #Cryptocurrency #Bitcoin #Ethereum #XRP #BitcoinCash #EOS #Stellar #Litecoin #Monero #Cardano #Tron #IOTA #DASH #NEO #EthereumClassic #QTUM #Zcash #BTC #BCH #ETH https://t.co/eDVrBvWGe6	PreCovid
162	1211422569628413953	2019-12-29 23:03:42+00:00	A vous d'en juger Hehehe #bitcoin #cryptocurrency #crypto #Ethereum https://t.co/Lb2vkrKlmH	PreCovid
163	1211422548761759750	2019-12-29 23:03:37+00:00	So, 2020 #bullish or #bearish?? 🤔#bitcoins #btc #Ethereum #eth #Crypto #cryptocurrency #blockchain #money #trading #TradingView #BuonAnno	PreCovid
164	1211422436425654273	2019-12-29 23:03:10+00:00	Cybercrime Snags $400M of Ripple's XRP Coins https://t.co/aTgrLcWh9o cryptocurrency #Ripple #Elliptic #XRP fraud #darkweb #CipherTrace #BlockchainAssociation scams #cybertheft	PreCovid
165	1211422435544829955	2019-12-29 23:03:10+00:00	$BTC Precio: $139501.00 MXN $ETH Precio: $2525.96 MXN $XRP Precio: $3.69 MXN $LTC Precio: $808.31 MXN #BTC #ETH #XRP #LTC #Criptomonedas #Crypto #Cryptocurrency #Cryptocurrencies #CryptoNews Via Bitso - AutoBot -empieza a invertir https://t.co/U37adeRPoE	PreCovid
166	1211422434403979266	2019-12-29 23:03:10+00:00	Fake FTC Notices Threaten Consumers with Money Laundering https://t.co/8H68s8GqnN @FTC #scams #fraud #moneylaundering #terrorism #refunds #cryptocurrency #giftcards #imposter #scams #phonecalls	PreCovid
167	1211422001790889991	2019-12-29 23:01:27+00:00	#crypto price changes last hour 🚀 $VEE +15.50% $LBC +12.74% $MEME +10.20% 🌧️ $XMY -15.30% $PROM -9.97% $SPND -5.46% #bitcoin #cryptocurrency	PreCovid
168	1211421960447635461	2019-12-29 23:01:17+00:00	#BTCUSD $7382.31 Price change 1-Hour -0.01% | 1-Day 1.07% | 1-Week -0.50% 12/29/2019 11:01 PM Real-time #bitcoin price + news analysis of 150+ global news sources every hour 24*7*365 #BTC #blockchain #ethereum #trading #ico #Crypto #cryptocurrency #news https://t.co/9FCEQJD0wx	PreCovid
169	1211421937643278337	2019-12-29 23:01:11+00:00	You Can Now Buy Cryptocurrency With Credit Card on https://t.co/SJJaNEk7fZ Exchange https://t.co/R6QNMvpVIL #XBT #BTC #Bitcoin	PreCovid
170	1211421935915036672	2019-12-29 23:01:11+00:00	How To Grow a Crypto Trading Fund [Interview with a CEO] https://t.co/PRppBAhK5K In the ever competitive and volatile cryptocurrency market, finding alpha can be a consistent challenge for funds and traders. Retail focused trading platforms now offer risky leveraged trades up to	PreCovid
171	1211421895423414272	2019-12-29 23:01:01+00:00	nobody specifically knows about this cryptocurrency what will happen to it	PreCovid
172	1211421844521324544	2019-12-29 23:00:49+00:00	#BTCUSD Market #1H timeframe on December 29 at 22:00 (UTC) is #Bullish. #cryptocurrency #bitcoin #btc #crypto #trading #idea #report technical analysis	PreCovid
173	1211421783418650624	2019-12-29 23:00:34+00:00	Join me to get @Listia's new $XNK #cryptocurrency for free! Use code "CMHKVJ" for an extra 100 XNK. Just got this with my Ink, $5 https://t.co/2QWp9MmrrW Gift Card https://t.co/J42IWMQedM	PreCovid
174	1211421761658654728	2019-12-29 23:00:29+00:00	A step in the right direction, although I'm sure not everyone will be happy about it... https://t.co/VaN1XFxRAi #cybersecurity #techsecurity #cybernews #security #ITsecurity #technology #infotech #cyberrisk #cyberthreats #cybercrime #cryptocurrency	PreCovid
175	1211421726355132420	2019-12-29 23:00:21+00:00	📢 #Robostopia Smart #CryptoCurrency Trader Bot for #Binance and #Bittrex ✅ Trailing Stop-Loss, Buy or Sell #altcoins / BTC pairs. ✅ Auto Renew Orders ✅ Profit / Loss notifications by transactions. ✅ Completed Order notifications and many more.. 👉 https://t.co/vtm2aTYKA0 https://t.co/qcW3ZnY6Bi	PreCovid
176	1211421665290153984	2019-12-29 23:00:06+00:00	TOP-12 most-mentioned #crypto this hour: 1. #bitcoin 2. #ethereum 3. #xrp 4. #tezos 5. #litecoin 6. #dash 7. #steem 8. #waves 9. #nem 10. #dogecoin 11. #chainlink 12. #verge #cryptocurrency #altcoin #blockchain #news #CryptoBuzzTracker https://t.co/TbrNTRv85L	PreCovid
177	1211421661154689026	2019-12-29 23:00:05+00:00	$BTC : +0.84%📈 7483$ Top (last h): $XTZ : +2.20%📈 17612st $WAVES : +2.16%📈 13430st $SC : +1.81%📈 18st $DASH : +1.81%📈 604279st Worst (last h): $KBC : -8.09%📉 251st $NRG : -1.75%📉 27789st $BXK : -1.40%📉 2049st #cryptocurrency #blockchain	PreCovid
178	1211421651528830981	2019-12-29 23:00:03+00:00	📈 #Ethereum (#ETH $ETH) global volume weighted average is currently $136.256 | 3.71% change over 24hrs. #crypto #blockchain #market #news #coin #trading #cryptocurrency https://t.co/0SmN18YDuu 💰	PreCovid
179	1211421650933178371	2019-12-29 23:00:03+00:00	Top 10 Trading Volume in the last 24 hours - $btc #btc #bitcoin #cryptocurrency More on https://t.co/ke7SHQm6tN 🚀 https://t.co/bKM4E2jBpd	PreCovid
180	1211421648735395841	2019-12-29 23:00:02+00:00	📈 #Bitcoin (#BTC $BTC) global volume weighted average is currently $7418.047 | 1.39% change over 24hrs. #crypto #blockchain #market #news #coin #trading #cryptocurrency https://t.co/LJIdBWBJNg 💰	PreCovid
181	1211421646428540928	2019-12-29 23:00:02+00:00	The Bitcoin $BTC price is currently 7483.9 $USD or 6695.32 $EUR. It's the number #1 cryptocurrency on the Earth with a market capitalization of 135680.32 millions $USD. Last changes : 1h -&gt; 0.84✅ 24h -&gt; 2.12✅ 7d -&gt; 0.06✅ #bitcoin #price #coinmarketcap #3DP82G19	PreCovid
182	1211421644381704192	2019-12-29 23:00:01+00:00	Price Update: 1 #Bitcoin = $7,410.85 📈 #cryptocurrency $BTC source https://t.co/Rhm8c4MrrZ	PreCovid
183	1211421638023094272	2019-12-29 23:00:00+00:00	Total #CryptoCurrency Market Cap is $203,356,755,400, with Total 24 hr. volume of $76,314,661,093	PreCovid
184	1211421589482418177	2019-12-29 22:59:48+00:00	Just added a new (RSS) source to Feedly : CryptoCurrency – Finance Magnates | Financial and business news https://t.co/lNUmTwBpa9	PreCovid
185	1211421461296095233	2019-12-29 22:59:18+00:00	Happy Sunday! 😀 https://t.co/ZdWrH2Ap2v #MobiePay #Mobie #MobieX #MBX #XLM #crypto #cryptocurrency #bitcoin #btc #defi	PreCovid
186	1211421414034509824	2019-12-29 22:59:06+00:00	https://t.co/hmmJs6sQ6C オリジナルの銀製LITECOINが完成！職人の磨きでとても美しい仕上がりになっています。ロジウム仕上げ。 #litecoin #cryptocurrency #bitcoin #ethereum #ライトコイン #仮想通貨 #記念品	PreCovid
187	1211421397966213121	2019-12-29 22:59:03+00:00	https://t.co/9C5Zcdjrhy Accelerates Cryptocurrency Adoption With Racer Endorsement https://t.co/XRbqhMAXd7 #Promoted https://t.co/hbepUiwtS7	PreCovid
188	1211421267267596289	2019-12-29 22:58:31+00:00	You Can Now Buy Cryptocurrency With Credit Card on https://t.co/G5tyXsmE6O Exchange #ico #cryptocurrency #token	PreCovid
189	1211421258329600000	2019-12-29 22:58:29+00:00	Time to buy different #crypto #cryptocurrency #blockchain friendly #Smartphones NOT @Apple @AppStore #iOS First @YouTube @YTCreators now #Apple You will #FAIL miserably to TRY and slow #cryptocurrencies #BTC down Just buy #Android @SamsungMobile @htcexodus And #IBM soon 😉 https://t.co/ZqIn2tIpcY	PreCovid
190	1211421088665591809	2019-12-29 22:57:49+00:00	Secretary General says UN must embrace Blockchain - Forbes #forbes #crypto #cryptocurrency #bitcoin #bitcointechnology #blockchain #btc https://t.co/yR5vGvly7B	PreCovid
191	1211421085331283968	2019-12-29 22:57:48+00:00	You Can Now Buy #Cryptocurrency With Credit Card on #Bitcoin.com Exchange https://t.co/lCcsXtaIX0 https://t.co/ToHze9Z0V4	PreCovid
192	1211420682107572224	2019-12-29 22:56:12+00:00	New post (You Can Now Buy Cryptocurrency With Credit Card on https://t.co/mLjRRmjEj3 Exchange) has been published on Yaahub News - https://t.co/EPnbZCYa2Z https://t.co/hwzjjnDt16	PreCovid
193	1211420652466515974	2019-12-29 22:56:05+00:00	You Can Now Buy Cryptocurrency With Credit Card on https://t.co/JJjowr0gws Exchange &gt;&gt;@ https://t.co/bJ3nwblyGi || $btc $eth $ltc $xrp $vet https://t.co/Xxa2JWK6K6	PreCovid
194	1211420540046577667	2019-12-29 22:55:38+00:00	You Can Now Buy Cryptocurrency With Credit Card on https://t.co/B67VuYTwkv Exchange https://t.co/Vt7pXPBR0L https://t.co/A8ERCdckvA	PreCovid
195	1211420393405394944	2019-12-29 22:55:03+00:00	https://t.co/6kKjFgy0g9 #cybersecurity #bitcoinrussia #madison #detroit #kualalumpur #singapore #baltimore #token #cleveland #cryptocurrency #washington #perth #entrepreneurs #saltlakecity #JackMa #chicago #lasvegas #ico #investment #ITOs #charlotte #waves #cryptocurrency #tech	PreCovid
196	1211420268779884544	2019-12-29 22:54:33+00:00	You Can Now Buy Cryptocurrency With Credit Card on https://t.co/nHHxuPmMCJ Exchange https://t.co/NKU6XOXzbQ https://t.co/6kzimYNn6Y	PreCovid
197	1211420157458837504	2019-12-29 22:54:07+00:00	Please go Like and Subscribed @RobertBeadles YouTube channel for more information and knowledge about cryptocurrency also he has ongoing giveaway that end this New Year so click this link for info https://t.co/34j4OE9IvH	PreCovid
198	1211420142174912512	2019-12-29 22:54:03+00:00	https://t.co/lafFwgrRFs #cryptocurrency #losangels #avcj #losangels #paris #chille #neworleans #lasvegas #money #pittsburgh #stlouis #money #vc #netherlands #raleigh #zloadr #brazil #reuters #techcrunch #seattle #charleston #boise #dubai #perth	PreCovid
199	1211420130489622530	2019-12-29 22:54:00+00:00	#invest in #cryptocurrency with our help @gfaccord https://t.co/11ojAZA3Wf https://t.co/BeVHt9MDi1	PreCovid
200	1211419890294370304	2019-12-29 22:53:03+00:00	You Can Now Purchase Cryptocurrency With Credit score Card on https://t.co/Jt72CS3IyV Change | | Bitcoin (BTC) | https://t.co/QYgIDJf3Fn	PreCovid
201	1211419859395006465	2019-12-29 22:52:56+00:00	I do like @CelsiusNetwork @Mashinsky &amp; what they bring to the #cryptocurrency space for shaking up the banking &amp; finance industry...that is why I mentioned them in 2019 #blockchain milestones #onestowatch 🔍https://t.co/RUAGx9MH4S	PreCovid
202	1211419783335313408	2019-12-29 22:52:38+00:00	This is a very good article, not just about Venezuela but about the power of cryptocurrency. https://t.co/BVAWbcc8v8	PreCovid
203	1211419757511086080	2019-12-29 22:52:31+00:00	Time to heat my house with mining rigs. Furnace is officially broken. Moving them from the basement to upstairs. 🤣 #gpumining #cryptocurrency	PreCovid
204	1211419717669396482	2019-12-29 22:52:22+00:00	https://t.co/BnJ6oXuaow #atlanta #startup #washingtonDc #cybersecurity #icotracker #platform #investments #losangels #icoalert #indianapolis #utrust #washington #venture #brazil #abraaj #bitcoinrussia #comsa #miami #cryptocurrency #status #Alibaba #sale #softbank #boise #india	PreCovid
205	1211419705514217472	2019-12-29 22:52:19+00:00	Poloniex Will Leverage TRON to Reduce Trading Fees » NullTX https://t.co/dXg8ZnYj6q #Bitcoin #Bitcoinnews #BTC #Crypto #Cryptocurrency #Cryptonews #digitalcurrency #Ethereum #hodl #Litecoin	PreCovid
206	1211419672379301888	2019-12-29 22:52:11+00:00	You Can Now Buy Cryptocurrency With Credit Card on https://t.co/e5rg8lNt8a Exchange https://t.co/vLRgbBfnti https://t.co/B0PokRBWwv	PreCovid
207	1211419639399337985	2019-12-29 22:52:03+00:00	good luck with you Sell FOIN... #foin #foins #binance #hotbit #p2pb2b #cryptocurrency #Crypto #CryptocurrencyMarket #OKEx #Coinbase #Coinmarketcap https://t.co/IOmSj0n16O	PreCovid
208	1211419637797146624	2019-12-29 22:52:03+00:00	https://t.co/RmrnHKqN0h Coming soon: Bills for cats, canoes and cryptocurrency - The Union Leader https://t.co/F6IWJTw8RF https://t.co/DZ7mojUkF3	PreCovid
209	1211419606000242688	2019-12-29 22:51:55+00:00	Market Orders vs Limit Orders for Auto Trade https://t.co/nfx0YVM5vv #cryptocurrency #cryptotrading #bitcoin	PreCovid
210	1211419477943996416	2019-12-29 22:51:25+00:00	Users can now purchase cryptocurrency with a credit or debit card on https://t.co/JIBcsI1nVM&amp;#8217;s premier trading platform via a new partnership with Moonpay. The B...Read more: https://t.co/W8XH1dRPqh	PreCovid
211	1211419377171673089	2019-12-29 22:51:01+00:00	Major moves are afoot in finance world Carney went to UN Several large investment and pension fund managers resigned UN is going bankrupt Trudeau stepped down as PM and is in Costa Rica on unknown business Are they planning a World Cryptocurrency? https://t.co/J8zD3dkSjc	PreCovid
212	1211419362793578496	2019-12-29 22:50:57+00:00	You Can Now Buy Cryptocurrency With Credit Card on https://t.co/CYSQ8ezgLp Exchange https://t.co/m3WSUN3xyg https://t.co/F4dbRfhQ78	PreCovid
213	1211419333408296960	2019-12-29 22:50:50+00:00	You Can Now Buy Cryptocurrency With Credit Card on https://t.co/DInQ7Cu1bt Exchange https://t.co/QnaHM3YYwO https://t.co/hfguh50DXA	PreCovid
214	1211419304752812033	2019-12-29 22:50:43+00:00	You Can Now Buy Cryptocurrency With Credit Card on https://t.co/IIzol4gat7 Exchange https://t.co/zH8VEuGmOE https://t.co/x3VyVJfVnC	PreCovid
215	1211419301392945152	2019-12-29 22:50:43+00:00	OCTOIN RILIS CRYPTOCURRENCY OCTOINCOIN (1 OCC SENILAI $100 HARGA ICO) join dengan kita klik: https://t.co/Ukg5c1V5Ml	PreCovid
216	1211419244648382467	2019-12-29 22:50:29+00:00	https://t.co/Jt3dLJGoRC #indianapolis #cryptocurrency #abraaj #cleveland #Russia #portland #virginiabeach #entrepreneurs #perth #technews #JackMa #saltlakecity #cuba #virginiabeach #bitcoinUK #miami #indiegogo #iot #venturecapital #icoalert #orlando #kansascity #blockchain #avcj	PreCovid
217	1211419136657645569	2019-12-29 22:50:03+00:00	La 3º edición de la European Blockchain Convention se celebrará en Barcelona. Tras su 2ª edición en Copenhagen @EBlockchainCon https://t.co/VYmF4C7s99 #blockchain #Barcelona #digitaltransformation #fintech #crypto #cryptocurrency #DLT #IoT #sharingEconomy #GIGeconomy #industry40 https://t.co/m0xxNZBOhH	PreCovid
218	1211419089136209921	2019-12-29 22:49:52+00:00	Son günlerde izlediğim en kaliteli Cryptocurrency mini-belgeseli. Bir göz atın bence https://t.co/DxA9k4u2gk	PreCovid
219	1211419010107084804	2019-12-29 22:49:33+00:00	You Can Now Buy Cryptocurrency With Credit Card on https://t.co/4QsX7ptpBa Exchange - https://t.co/6C6vprC8PZ #bitcoin #btc #bitcoinnews #blockchain https://t.co/Jod8ntn6hY	PreCovid
220	1211418855425368064	2019-12-29 22:48:56+00:00	You Can Now Buy Cryptocurrency With Credit Card on https://t.co/rDTpGOZsbf Exchange - https://t.co/4es0ToCDfd https://t.co/yoOzIPai4U	PreCovid
221	1211418853898694657	2019-12-29 22:48:56+00:00	https://t.co/vQYNiwWhVu #icotracker #utrust #techcrunch #boise #venturecapital #neworleans #BitCoin #vc #memphis #sydney #Alibaba #chille #softbank #columbus #argentina #btc #minneapolis #miami #raleigh #cryptocurrency #bitcoin #saltlakecity #TokenSales #tampa #ITOs #sandeigo #uk	PreCovid
222	1211418467754283009	2019-12-29 22:47:24+00:00	1 Bitcoin ( #BTC ) Dollar: 7412.72$ 1 Bitcoin Cash ( #BCH ) Dollar: 2,13.39$ 1 Ethereum ( #ETH ) Dollar: 135.20$ 1 Ripple ( #XRP ) Dollar: 0.19704$ Date: 29 Dec 2019 22:47 #Bitcoin #Ethereum #cryptocurrency #crypto #altcoin #Blockchain #Ripple	PreCovid
223	1211418414297833474	2019-12-29 22:47:11+00:00	Inside The Cryptocurrency Revolution | VICE on HBO https://t.co/OErmnvgGCZ	PreCovid
224	1211418287474536448	2019-12-29 22:46:41+00:00	【KEX取引所】アカウント開設手順 https://t.co/zWtx8CgqmA #robinchat #greenbox #robin #ria #riacoin #kex #gbt #greenboxworld #cryptocurrency #sns #グリーンボックスワールド #仮想通貨 #ロビンチャット #robinチャット	PreCovid
225	1211418238426451969	2019-12-29 22:46:29+00:00	#investor #investment #investing #realestate #entrepreneur #invest #money #business #startup #startups #trading #bitcoin #forex #trader #realtor #wealth #cryptocurrency #millionaire #stockmarket #finance #stocks #success #property https://t.co/4ziTZyazaY	PreCovid
226	1211418174102659077	2019-12-29 22:46:14+00:00	Earning #cryptocurrency for selling my stuff on @Listia! Join me using code "CWMGXR" for an extra 100 XNK. I just listed this: 1971 HOCKEY STICKERS https://t.co/0qDbndoUC0	PreCovid
227	1211418074945073152	2019-12-29 22:45:50+00:00	What's cryptocurrency? Put simply, they're just entries in a database that no one can change without fulfilling a set of conditions. ...That's exactly how currency works. ie: The money in your account are also just entries in a database of accounts, balances or transactions.	PreCovid
228	1211417944779087872	2019-12-29 22:45:19+00:00	#BITCOIN : #ETHEREUM Dec-29 Update #CryptoCurrency Technical Analysis Chart Watch -&gt; https://t.co/jYuCZBjJ8A $btc $eth	PreCovid
229	1211417931864784896	2019-12-29 22:45:16+00:00	#BITCOIN : #ETHEREUM Dec-29 Update #CryptoCurrency Technical Analysis Chart Watch -&gt; https://t.co/jYuCZBjJ8A $btc $eth https://t.co/tsBg8xSPcf	PreCovid
230	1211417907424571392	2019-12-29 22:45:10+00:00	https://t.co/FpG8ieDUXC #losangels #Top10 #paris #ITOs #dallas #canberra #FinTech #cryptocurrency #indianapolis #bitcoinaustralia #tech #sydney #AVCJKorea #columbus #newyork #france #Russia #india #investment #icoalert #iconomi #crowdfunding #malaysia #stlouis #southaustralia #uk	PreCovid
231	1211417890651615233	2019-12-29 22:45:06+00:00	Indian Supreme Court Sets Date to Hear Crypto Case Next Week - https://t.co/Yv1AIhpw3K #bitcoin #litecoin #stock #ethereum #cryptocurrency #blockchain #altcoins #income #cryptomining #ether #btc #cryptonews #digitalmoney #cryptowallets #digitalwallet #learneverythingbitcoin	PreCovid
232	1211417736586227712	2019-12-29 22:44:30+00:00	Millennials Trust Bitcoin More than Warren Buffett’s B https://t.co/FqPP6oynXA #Bitcoin #Bitcoinnews #BTC #Crypto #Cryptocurrency #Cryptonews #digitalcurrency #Ethereum #hodl #Litecoin	PreCovid
233	1211417666436681730	2019-12-29 22:44:13+00:00	#XRP It is no longer news that Ripple sells massive amounts of XRP periodically and holds 60% of the total XRP supply. The cryptocurrency community has accused ...Read more: https://t.co/L95URk76JL	PreCovid
234	1211417611210149889	2019-12-29 22:44:00+00:00	CFxMLRS update: Zcash (ZEC) buy signal CFxZEC 29.371 #CFx #MachineLearning #Finance #Cryptocurrency #Bitcoin #Ethereum #XRP #BitcoinCash #EOS #Stellar #Litecoin #Monero #Cardano #Tron #IOTA #DASH #NEO #EthereumClassic #QTUM #Zcash #BTC #BCH #ETH https://t.co/MYzl3WMX0S	PreCovid
235	1211417313729101824	2019-12-29 22:42:49+00:00	https://t.co/FdbVU2A8zs #memphis #indianapolis #godblessamerica #preicosale #detroit #sale #investing #ICOs #tokenmarket #orlando #Ethereum #cryptocurrency #iot #india #tucson #comsa #AVCJKorea #neworleans #spain #netherlands #tezos #token #funds #cybersecurity #melbourne #status	PreCovid
236	1211417296767475713	2019-12-29 22:42:45+00:00	https://t.co/VX1w1ZnFAb #techcrunch #brazil #AVCJsingapore #philadelphia #adelaide #cryptocurrency #funding #campaign #oakland #icotracker #ICOs #southaustralia #dubai #denver #Top10 #iot #minneapolis #eth #sanFransico #washingtonDc #FinTech #dallas #stlouis #money #forthworth	PreCovid
237	1211417050331009025	2019-12-29 22:41:46+00:00	At the time of posting the 24 hour change of $ICX is 1.032% #ICON #ICONProject #ICONLOOP #Broof #cryptocurrency	PreCovid
238	1211416750266429441	2019-12-29 22:40:34+00:00	Settlement of Cross-Border Transactions using Central Bank Digital Currency : CryptoCurrency https://t.co/XWfUMBu40D	PreCovid
239	1211416676857630720	2019-12-29 22:40:17+00:00	PIVOT is a community for cryptocurrency investors. https://t.co/vHPS0dURjR #autosultan	PreCovid
240	1211416620180148230	2019-12-29 22:40:03+00:00	Top-5 Cryptos This Week: BCH, BSV, ETC, EOS, ATOM | Cointelegraph https://t.co/PtTghj5vf8 #cryptocurrency https://t.co/vPKk4h7DRK	PreCovid
241	1211416604736720896	2019-12-29 22:40:00+00:00	ICYMI: A great interview between @ComplicatedIsOK &amp; @jessicasmw #cryptocurrency #blockchain #altcoinn #fintech #Edgesecurity #bigdata #scalability #IoT #PoH #smartcity #Crypto #BPaaS https://t.co/S2xXXfxTYK	PreCovid
242	1211416571492610048	2019-12-29 22:39:52+00:00	https://t.co/wn8ywNCXWT #kualalumpur #investment #cuba #newzealand #boston #vc #perth #crypto #chicago #Russia #albuquerque #austin #forthworth #oklahomacity #cryptocurrency #icotracker #privateequity #washingtonDc #canberra #china #funds #sydney #boston #godblessamerica #bitcoin	PreCovid
243	1211416338897371136	2019-12-29 22:38:56+00:00	One of my 2010 broken cryptocurrency dreams was when we paid the forests for cutting them down. Because they had their own financial node &amp; they had guardians (&amp; their own autonomy). https://t.co/COisz7ce40	PreCovid
244	1211416306366472195	2019-12-29 22:38:49+00:00	Coinbase Wallet to remove DApp browser to comply with Apple's policy + https://t.co/dfO99tYFug #cryptocurrency #crypto #blockchain	PreCovid
245	1211416212158263298	2019-12-29 22:38:26+00:00	https://t.co/jxL2MnfN61 #funds #philadelphia #cryptocurrency #iot #blockchain #godblessamerica #tokyo #saltlakecity #charleston #venturecapital #memphis #newzealand #mexico #lasvegas #equity #melbourne #startup #raleigh #reuters #madison #initialcoinofferings #Alibaba #losangels	PreCovid
246	1211416211432656896	2019-12-29 22:38:26+00:00	#Staking is becoming one of the hottest trends in #crypto as investors seek a way to earn passive income on their idle #cryptocurrency. But staking is more than just a way to make a quick buck. Read all about staking in our comprehensive #guide. https://t.co/znXQkQZNE5	PreCovid
247	1211416187457826816	2019-12-29 22:38:20+00:00	join with me on rich Invite, predict and read to win PVT everyday! PIVOT is a community for cryptocurrency investors. https://t.co/vHPS0dURjR	PreCovid
248	1211416134156730368	2019-12-29 22:38:08+00:00	New to #BITCOIN , #CRYPTOCURRENCY , #steem , and #BLOCKCHAIN , DM me and I'll be glad to help you out ;) . #steemit #btc #digitalmine g	PreCovid
249	1211415954330132482	2019-12-29 22:37:25+00:00	https://t.co/SGLqT4oLgl #bitcoinaustralia #tampa #pittsburgh #perth #miami #bancor #mexico #chicago #bonus #netherlands #investment #venturecapital #ITOs #philadelphia #sanantonio #AVCJjapan #milwaukee #blockchain #cryptocurrency #cuba #Top10 #Top10 #malaysia #adelaide #technews	PreCovid
250	1211415858632806401	2019-12-29 22:37:02+00:00	$BTC Going up signal on a 30 minute chart! Price: \810902 (2019/12/30 07:35) #仮想通貨 #暗号資産 #ビットコイン #Bitcoin #BTC #cryptocurrency	PreCovid
251	1211415836008865794	2019-12-29 22:36:56+00:00	📝 Millennials Trust Bitcoin More than Warren Buffett’s Berkshire Hathaway — https://t.co/LJdAQN21c0 #BTC #bitcoin #cryptocurrency #news #Crypto #blockchain #cryptotwitter	PreCovid
252	1211415813321826311	2019-12-29 22:36:51+00:00	Join me to get @Listia's new $XNK #cryptocurrency for free! Use code "BKVNJD" for an extra 100 XNK. Just got this with my Ink, CAPTAIN MARVEL HD GOOGLE PLAY CODE ONLY https://t.co/bZPvXAlMbs	PreCovid
253	1211415783361929218	2019-12-29 22:36:44+00:00	Co-DEX team consider the whole crypto market spectrum as being an expression of the needs, concerns, and wishes of each of the individuals that together encompass the idea of community. #CoDEX #blockchain #ICO #cryptocurrency 🚀💥🔥🔝🔝🔝🔥💥🚀	PreCovid
254	1211415712297881601	2019-12-29 22:36:27+00:00	If you missed any of our articles, now's your chance to catch up with our Week in Review. https://t.co/l4HjMTEoDy #CryptoTraderNews #weekinreview #cryptocurrency #blockchain #politics	PreCovid
255	1211415687845036037	2019-12-29 22:36:21+00:00	#Oakenshield approves $Trb $Dag $Link Are solid investments - think long-term #Crypto #Cryptocurrency https://t.co/ljTDxuPqUQ	PreCovid
256	1211415676004556801	2019-12-29 22:36:18+00:00	Victory Crypto: https://t.co/Rg1zMAKknJ #Crypto #money #cryptocurrency #business	PreCovid
257	1211415666156343296	2019-12-29 22:36:16+00:00	Earning #cryptocurrency for selling my stuff on @Listia! Join me using code "DHSQNX" for an extra 100 XNK. I just listed this: New England patriots beanie https://t.co/ZMaQ9rfMjh	PreCovid
258	1211415614218293249	2019-12-29 22:36:04+00:00	Trent Partridge #globalcoin #facebook #crypto currency https://t.co/M0g7tkjOdX	PreCovid
259	1211415252295921664	2019-12-29 22:34:37+00:00	The Topmost Technology Company In The World Today https://t.co/lqGie2AkCZ | #london #virginiabeach #abraaj #neworleans #cybersecurity #pittsburgh #honolulu #milwaukee #kickstarter #AVCJjapan #iot #fund #funding #cryptocurrency #southaustralia #washington #startup #crypto #sqpay https://t.co/Cb2yTaVBhV	PreCovid
260	1211415120875671557	2019-12-29 22:34:06+00:00	▀▄▀☆IF YOU NEED FOLLOWERS☆▀▄▀ #TEAMFOLLOWBACK #INSTANTFOLLOW #200ADAY #OPENFOLLOW #BTC #XRP #TRX #BINANCE ► #CRYPTOCURRENCY	PreCovid
261	1211414947126743041	2019-12-29 22:33:25+00:00	How to GPU Mine #Aion (AION) the Open Application Network https://t.co/JFY0KINt68 via @YouTube #cryptocurrency #crypto	PreCovid
262	1211414918446141444	2019-12-29 22:33:18+00:00	The Bitcoin halving in May 2020 will be the third halving for the following cryptocurrency.	PreCovid
263	1211414793124503552	2019-12-29 22:32:48+00:00	How can #voting via the blockchain become part of business processes? you determine the conditions yourself. https://t.co/CaGnO1BdXl #usecase #blockchain #business $ubt $link $eth #bitcoin #cryptocurrency	PreCovid
264	1211414736258158593	2019-12-29 22:32:34+00:00	#VeriCoin; the cryptocurrency you should know more about. https://t.co/m2z5LqeZCC	PreCovid
265	1211414634227519488	2019-12-29 22:32:10+00:00	$BTC Precio: $139505.69 MXN $ETH Precio: $2550.00 MXN $XRP Precio: $3.70 MXN $LTC Precio: $811.34 MXN #BTC #ETH #XRP #LTC #Criptomonedas #Crypto #Cryptocurrency #Cryptocurrencies #CryptoNews Via Bitso - AutoBot -	PreCovid
266	1211414601679724547	2019-12-29 22:32:02+00:00	NEO is now £7.07. Get GBP values for all coins on https://t.co/UFyZojBcTd #NEO #crypto #cryptocurrency #bitcoin #altcoins	PreCovid
267	1211414547631878144	2019-12-29 22:31:49+00:00	Interesante y muy completa info nos da @fiatleak sobre #cryptocurrency #btc #XRP #LTC... https://t.co/OyrjLE6Aza	PreCovid
268	1211414491927326729	2019-12-29 22:31:36+00:00	Millennials Trust #bitcoin More than Warren Buffetts Berkshire Hathaway NewsBTC #cryptocurrency #gbtc #WarrenBUffett https://t.co/YoguV88Hfg https://t.co/HiFuxINnLC	PreCovid
269	1211414444208775180	2019-12-29 22:31:25+00:00	https://t.co/8AjLQUvlKA - Here is the link you will need to start your shared masternode journey with stackofstake! #blockchain #crypto #cryptocurrency #masternodes 289	PreCovid
270	1211414444191997955	2019-12-29 22:31:25+00:00	https://t.co/8AjLQUvlKA - Here is the link you will need to start your shared masternode journey with stackofstake! #blockchain #crypto #cryptocurrency #masternodes 259	PreCovid
271	1211414359492173824	2019-12-29 22:31:04+00:00	The Mother Of All Crypto Regulations is Coming - Cryptocurrency Act of 2... https://t.co/7uVpwbttos via @YouTube	PreCovid
272	1211414139572293633	2019-12-29 22:30:12+00:00	📢 #Robostopia Smart #CryptoCurrency Trader Bot for #Binance and #Bittrex ✅ Trailing Stop-Loss, Buy or Sell #altcoins / BTC pairs. ✅ Auto Renew Orders ✅ Profit / Loss notifications by transactions. ✅ Completed Order notifications and many more.. 👉 https://t.co/vtm2aTYKA0 https://t.co/x3tnK71PyV	PreCovid
273	1211414112443490304	2019-12-29 22:30:06+00:00	$BTC : +0.24%📈 7443$ Top (last h): $NRG : +8.62%📈 28462st $WAVES : +1.81%📈 13359st $DASH : +1.60%📈 601987st $ETC : +1.52%📈 63153st Worst (last h): $KBC : -7.65%📉 252st $BXK : -3.09%📉 2050st $CENNZ : -2.47%📉 1340st #cryptocurrency #blockchain	PreCovid
274	1211414104780529667	2019-12-29 22:30:04+00:00	The Blockchain Sharing Economy. Jeffrey Wernick https://t.co/JMovuBBch5 #blockchain #GIGeconomy #sharingEconomy #tech #crypto #cryptocurrency #criptomonedas #business #economy #digitaltransformation #emergingtechnologies #transformaciónDigital #industry40	PreCovid
275	1211414053983313921	2019-12-29 22:29:52+00:00	#StepChain #STEP #Blockchain #cryptocurrency #healthylifestyle @StepChain2 https://t.co/U5VOie3kgs	PreCovid
276	1211414034760777734	2019-12-29 22:29:47+00:00	#cryptocurrency Crypto Going To New Highs #ETH - 0x3BC690c604d170BB53c155cb66074B4DE1172C36	PreCovid
277	1211414020789587969	2019-12-29 22:29:44+00:00	https://t.co/Cka3NmaLLa News from world of cryptocurrency	PreCovid
278	1211413951327559680	2019-12-29 22:29:27+00:00	#Bitcoin has been unable to get into the 'holiday cheer' like other markets. $SPX, $GOLD, $OIL, $Silver, $AUDUSD &amp; $EURUSD all rising, but $BTC has been quiet. Something is building again and the next move is likely to be big. #cryptocurrency $BTCUSD #Crypto #cryptotrading https://t.co/JnhDq0RJuM	PreCovid
279	1211413807790272520	2019-12-29 22:28:53+00:00	Japanese Cryptocurrency Exchange Hacked, $59 Million in Losses Reported https://t.co/byrsW64Q20 @cardtweet #hacked #japan #crypto #BTC #FSA #BCH #Mona #bitcoin cryptocurrency https://t.co/0EVSf2m72L	PreCovid
280	1211413728907943936	2019-12-29 22:28:34+00:00	The #Samsung deal is moving along nicely, #TRX is going straight to the hands of the users, what better way to bring crypto to the masses then giving it straight to their hands. You better get some TRX now ❤ #cryptocurrency #Crypto #TRON @Tronfoundation @justinsuntron 1/2 https://t.co/VKsoBWOB3Z	PreCovid
281	1211413610074910720	2019-12-29 22:28:06+00:00	#CasinoCoin $CSC investors this video is dedicated to you and any crypto hodler. God bless! @XRPNews_ @_CryptoCrazy_ @cryptopigmedia @CryptoWendyO @XrpCarolina @Kevin_Cage_ @KianaDanial @ChaosTrader63 #cryptocurrency #CryptoTwitter https://t.co/sb1WTQZYif	PreCovid
282	1211413543427330048	2019-12-29 22:27:50+00:00	BECOME AN INVESTOR Invest in Carnomaly — the most advanced online digital platform in the automotive market, bridging the gap between cryptocurrency and the automotive industry. Register https://t.co/8r80KoSkPj	PreCovid
283	1211413241550790656	2019-12-29 22:26:38+00:00	The Huck Adventures (HUCK) Token Airdrop is Here - Signup, share and follow to earn more Huck Tokens! #hucktoken #blockchain #cryptocurrency #cryptonews #cryptonews #presale #cryptocurrencymarket #altcoin #newcryptocurrency https://t.co/SwPv3yNOtK via @huckadventures	PreCovid
284	1211413130259120128	2019-12-29 22:26:11+00:00	Join me to get @Listia's new $XNK #cryptocurrency for free! Use code "DJXNLL" for an extra 100 XNK. Just got this with my Ink, 1979 Topps Bill Lee Baseball Card # 455 Red Sox https://t.co/aJqjL2USTw	PreCovid
285	1211413104879263744	2019-12-29 22:26:05+00:00	#CENNZ リマインド⚡⚡ 思いしだしてもごらんよ！ 公式がうっすらヒント与えてくれてるんだぜ😎 こりゃ期待していいべよ👍👍✨ 期待しちゃっていいっぺ👺 #おっぺけぺー #cennz #Centrality #セントラリティ #cryptocurrency #bitcoin #btc #仮想通貨 #blockchain #CENNZ https://t.co/Dz3yd6x7rM https://t.co/MsyjBXV7LF	PreCovid
286	1211413091193364482	2019-12-29 22:26:02+00:00	https://t.co/4AWTqkTBUZ #tech #louiesville #india #tezos #Moscow #Ethereum #Startups #crowdfunding #saltlakecity #oakland #cuba #india #denver #crypto #charlotte #ico #wavesplatform #philadelphia #AVCJjapan #dallas #technews #neworleans #boise #netherlands #china #cryptocurrency	PreCovid
287	1211412596202577923	2019-12-29 22:24:04+00:00	Join me to get @Listia's new $XNK #cryptocurrency for free! Use code "CMHKVJ" for an extra 100 XNK. Just got this with my Ink, $25 Walmart gift code https://t.co/034XjjIkmi	PreCovid
288	1211412565680676867	2019-12-29 22:23:57+00:00	CFxMLRS update: Ethereum (ETH) buy signal CFxETH 133.24 #CFx #MachineLearning #Finance #Cryptocurrency #Bitcoin #Ethereum #XRP #BitcoinCash #EOS #Stellar #Litecoin #Monero #Cardano #Tron #IOTA #DASH #NEO #EthereumClassic #QTUM #Zcash #BTC #BCH #ETH https://t.co/kqdfHqbgMH	PreCovid
289	1211412523506909186	2019-12-29 22:23:47+00:00	Digital Currencys are unstopable !!! #ripple #XRP #Bitcoin #btc #Ether #ethereum #crypto #cryptocurrency #money #ico https://t.co/krldGttx4C	PreCovid
290	1211412146699063300	2019-12-29 22:22:17+00:00	Join me to get @Listia's new $XNK #cryptocurrency for free! Use code "CSLVKZ" for an extra 100 XNK. Just got this with my Ink, BRAND NEW MAKEUP LOT ~ ALL AUTHENTIC VARIETY ! https://t.co/mpHXRgGDhq	PreCovid
291	1211412084187160579	2019-12-29 22:22:02+00:00	https://t.co/wn8ywNCXWT #milwaukee #Ethereum #entrepreneurship #brazil #abraaj #iot #cryptocurrency #nashville #asia #miv #techcrunch #charlotte #campaign #washingtonDc #omaha #denver #china #ITOs #Alibaba #ether #malaysia #honolulu #miami #token #orlando #chicago #iconomi #tech	PreCovid
292	1211412039039627265	2019-12-29 22:21:51+00:00	Earning #cryptocurrency for selling my stuff on @Listia! Join me using code "BCVRWP" for an extra 100 XNK. I just listed this: 20-1 cent stamps https://t.co/4LaeQcrHB3	PreCovid
293	1211412022404902915	2019-12-29 22:21:47+00:00	While China leads adoption of blockchain tech in 2020, their ban on cryptocurrency will stay - interesting take by Jack Lu from @NGC_Ventures for the @triaslab on viable tokeneconomics for those building blockchain infrastructure in China https://t.co/kocr4Z3lvR	PreCovid
294	1211411421688258560	2019-12-29 22:19:24+00:00	Market Update Cryptocurrency: Bitcoin Pasted to $7,800; altcoins show a range of trends https://t.co/h21WemIZgc	PreCovid
295	1211411354181099521	2019-12-29 22:19:08+00:00	The Future of Cryptocurrency - Jerry Robinson Watch as Jerry Robinson and Jeffrey Hirsch discuss crypto at the recent MoneyShow in Las Vegas #Bitcoin #cryptocurrency https://t.co/v3j3Q02XhC	PreCovid
296	1211411216112992261	2019-12-29 22:18:35+00:00	$BTC #Crypto #cryptocurrency #cryptotrading #bitcoin H1 and H4 showing signs of bullishness https://t.co/zm6TzT8i2Q	PreCovid
297	1211411142322638859	2019-12-29 22:18:17+00:00	Earning #cryptocurrency for selling my stuff on @Listia! Join me using code "BJPXMJ" for an extra 100 XNK. I just listed this: *3 Types Christmas Gift Tags--With Holes https://t.co/GI5Tn7AREb	PreCovid
298	1211410961862742016	2019-12-29 22:17:34+00:00	https://t.co/81yFRlyWCm #BSV #BitCoin #cryptocurrency	PreCovid
299	1211410612359700480	2019-12-29 22:16:11+00:00	https://t.co/GJfuXTK9qF #StepChain #STEP #Blockchain #cryptocurrency #healthylifestyle https://t.co/x5RRERm4TQ	PreCovid
300	1211410594164805633	2019-12-29 22:16:07+00:00	https://t.co/xKJjKVYB8b #germany #mexico #ETH #ether #avcj #ico #platform #FinTech #entrepreneurs #india #sale #zloadr #sydney #entrepreneurship #adelaide #columbus #austin #london #brazil #uk #raleigh #germany #albuquerque #cryptocurrency #privateequity #campaign #seattle #miami	PreCovid
301	1211410451764064257	2019-12-29 22:15:33+00:00	Best #cryptocurrency risk-adjusted returns in the past week: 1. #BitcoinCash $BCH 2. #EOS $EOS 3. #Litecoin $LTC https://t.co/JweOyLlFU9	PreCovid
302	1211410327855874055	2019-12-29 22:15:03+00:00	And Now This: Saudi's fintech startup HyperPay receives 8-figure investment to grow its mobile payment processing platform - https://t.co/cr76MNr3CQ #fintech #cryptocurrency #dlt #blockchain #iot #hyperledger #businessblockchain Read More Here: https://t.co/MDHKjR0pe3	PreCovid
303	1211410323837767681	2019-12-29 22:15:02+00:00	China Takes Down Illicit Crypto Mining Operation #cryptocurrency #bitcoin #digitalcurrency #tangshan #bitsmart https://t.co/FhJ1CNkSai	PreCovid
304	1211410261619412993	2019-12-29 22:14:47+00:00	#bitcoin Cryptocurrency HODL #BTC- 3CcByFGMFtDCVCTJ1pPHCQPtYSF4pcRwmX	PreCovid
305	1211410247434330115	2019-12-29 22:14:44+00:00	https://t.co/IYmXBHtVST #cryptocurrency #avcj #funding #icoalert #germany #bonus #investment #Ethereum #Moscow #seattle #indiegogo #southafrica #AVCJsingapore #cuba #cuba #philadelphia #milwaukee #korea #korea #campaign #melbourne #money #bitcoinUK #oklahomacity #investments #btc	PreCovid
306	1211410145126813698	2019-12-29 22:14:20+00:00	#StepChain https://t.co/K4cYjA4sAJ #STEP #Blockchain #cryptocurrency #healthylifestyle https://t.co/gpUpBmVgrc	PreCovid
307	1211410111475978242	2019-12-29 22:14:12+00:00	Join me to get @Listia's new $XNK #cryptocurrency for free! Use code "CRHKCK" for an extra 100 XNK. Just got this with my Ink, Dollhouse Bed https://t.co/fnfCSQiDZV	PreCovid
308	1211410090173124608	2019-12-29 22:14:07+00:00	“A #blockchain is basically a chain of blocks of #information &amp; you can follow them through to figure out who originated the #money.” Listen to our popular podcast on #cryptocurrency &amp; #bitcoin here: https://t.co/0FyJHZVKP8 https://t.co/zmzZ130WMF	PreCovid
309	1211410086054309889	2019-12-29 22:14:06+00:00	“A #blockchain is basically a chain of blocks of #information &amp; you can follow them through to figure out who originated the #money.” Listen to our popular podcast on #cryptocurrency &amp; #bitcoin here: https://t.co/HZN23tl0f7 https://t.co/fvXO9kYrNv	PreCovid
310	1211409939543085062	2019-12-29 22:13:31+00:00	Earning #cryptocurrency for selling my stuff on @Listia! Join me using code "BQLTLV" for an extra 100 XNK. I just listed this: Disney's Marvel "Thor: Ragnarok" Google Play Code Only, No DMR https://t.co/HioSLCjxXs	PreCovid
311	1211409914419130376	2019-12-29 22:13:25+00:00	Poloniex 2020: Enters China, exit the US https://t.co/ETVLOzgT4h #poloniex #exchange #china #cryptocurrency https://t.co/W8CTIs670r	PreCovid
312	1211409895536431112	2019-12-29 22:13:20+00:00	BitMEX Cryptocurrency Exchange Holds 0.18% of All Bitcoins in Circulation - Cointelegraph https://t.co/6ZTqBJIjqq	PreCovid
313	1211409843153776641	2019-12-29 22:13:08+00:00	https://t.co/SGLqT4oLgl #cryptocurrency #venturecapital #tezos #bitcoinUK #chille #funding #deals #bitcoinrussia #charlotte #softbank #newzealand #UAE #TokenSales #southafrica #status #money #fund #canberra #investing #bitcoinrussia #gamecoin #asia #indiegogo #newyork #paris #nem	PreCovid
314	1211409514316079105	2019-12-29 22:11:49+00:00	This year, i invested a lot on cryptocurrency yet I’ve got no clue on how people make money rather set up a mining acct 😫	PreCovid
315	1211409487153836032	2019-12-29 22:11:43+00:00	⬆️ Buy BTC/USD - Bitcoin US Dollar on 1D time frame Current price: 7,434.1 Bulls↗️ Power 50% Bears↘️ Power 33% #BTCUSD #stockmarket #Tradecopier #cryptocurrency #bitcoin #FX #DayTrading	PreCovid
316	1211409422750289920	2019-12-29 22:11:27+00:00	Earning #cryptocurrency for selling my stuff on @Listia! Join me using code "BQLTLV" for an extra 100 XNK. I just listed this: 10 Non-Redeemed Pampers Gifts to Grow Codes https://t.co/Dx2yUt5bdB	PreCovid
317	1211409407768219648	2019-12-29 22:11:24+00:00	BTC: $7394.44, ETH: $0, DASH: $0, XRP: $0 LTC: $0 ETC: $0 #Cryptocurrency #PriceUpdate	PreCovid
318	1211408858029137920	2019-12-29 22:09:13+00:00	https://t.co/aeXZnKr5Ff #venture #argentina #madison #entrepreneurship #boise #stratis #sanantonio #ETH #saltlakecity #mexico #comsa #china #Moscow #status #boston #cybersecurity #cryptocurrency #Russia #softbank #waves #sanjose #investing #boston #sqpay #campaign #netherlands	PreCovid
319	1211408750768209921	2019-12-29 22:08:47+00:00	#StepChain #STEP #Blockchain #cryptocurrency #healthylifestyle @StepChain2 https://t.co/UXq6sorxHj	PreCovid
320	1211408732430712832	2019-12-29 22:08:43+00:00	How to use your PC wisely? Let it earn some BTC for you! CryptoTab Browser is the easiest way to start mining and make your path to the world of cryptocurrency. Completely free and ready for instant mining — try it and you’ll see the result! https://t.co/9X3WEauyix #cryptotab	PreCovid
321	1211408642400018432	2019-12-29 22:08:21+00:00	Cryptocurrency wallets and wallet brokerages generally allow you to buy and sell a small range of popular digital assets (Bitcoin and Ethereum) Crypto Specialist Exchange is a ERC20 Compliant Exchange, create your account today. https://t.co/35yT1pfNDT #Ethereum https://t.co/LqCjh2rmRC	PreCovid
322	1211408617066389515	2019-12-29 22:08:15+00:00	Earning #cryptocurrency for selling my stuff on @Listia! Join me using code "DCHWVB" for an extra 100 XNK. I just listed this: Vintag Collectors Spoon Plymouth Mass The May Flower 1620 https://t.co/5dUJmDO81S	PreCovid
323	1211408617041268737	2019-12-29 22:08:15+00:00	Earning #cryptocurrency for selling my stuff on @Listia! Join me using code "DHSQNX" for an extra 100 XNK. I just listed this: Revlon twist https://t.co/I80rbzsKJc	PreCovid
324	1211408591221075972	2019-12-29 22:08:09+00:00	It joins the likes of Japan, Russia, Iran and China actively exploring a new type of money. Won't be long before other nations join in Issuing there own digital currency #cryptocurrency #XRP #Vechain #bitcoin https://t.co/ASuhBR1iYP	PreCovid
325	1211408513974575106	2019-12-29 22:07:51+00:00	Beijing warns against cryptocurrency activity - https://t.co/AdOoQxkH0F https://t.co/tT6MzKWFbF	PreCovid
326	1211408510459744256	2019-12-29 22:07:50+00:00	Ethereum (ETH) was recently at the center of a “Christmas controversy.” What&amp;#8217;s Going On with Ethereum? Several cryptocurrency enthusiasts reported a ...Read more: https://t.co/DIR3j1HIOK	PreCovid
327	1211408489383419907	2019-12-29 22:07:45+00:00	Cryptocurrency market update: Ethereum climbs above $130, gains more than 4% - https://t.co/o0oklYnZZe https://t.co/UFYoEq5Kqz	PreCovid
328	1211408475005366273	2019-12-29 22:07:41+00:00	Guarda is a Versatile Cryptocurrency Wallet that Allows Digital Currency Users to Buy, Sell, and Exchange Assets in a Single Place - https://t.co/aBnCH2Lq0K https://t.co/ls3aPGf3Ef	PreCovid
329	1211408221916860417	2019-12-29 22:06:41+00:00	A Bigram Poem inspired by KevinClarity: Applying Machine Machine Learning Learning To To Cryptocurrency Cryptocurrency Trading Trading #artificialintelligence #artificialintelligence #MachineLearning -Kevin Corella N. 🔬🔭	PreCovid
330	1211408199871541250	2019-12-29 22:06:36+00:00	Applying Machine Learning To Cryptocurrency Trading #artificialintelligence #MachineLearning #ML #DL #DeepLearning #NeuralNetworks #Bigdata #Analytics #DataScience https://t.co/rMZFqjrobC	PreCovid
331	1211408188639268864	2019-12-29 22:06:33+00:00	‌‌Study: Most Top Universities Offer Cryptocurrency &amp; Blockchain Courses – AllStocks. Read more: https://t.co/0qRahUOjUY #coinbase #binance #crypto #bitcoin #cryptocurrency #success #cryptotrading #binaryoptions #blockchain #finance #litecoin #altcoins #bitcointrading #stocks https://t.co/KuZmEsENEN	PreCovid
332	1211408184675643392	2019-12-29 22:06:32+00:00	Only approved ads by Brave browser allow you to earn crypto (BAT) if the ads aren’t approved by Brave, they’re automatically blocked. #brave #cryptocurrency #BAT @cloud_alejandro @bobbylite720 @jebscc @nsd380 @SpicoliWhite @XYOdotNY https://t.co/xl4m2cT0Ox	PreCovid
333	1211407776804724738	2019-12-29 22:04:55+00:00	‌Bitcoin Users Stock Up as Data Shows Average Price Never Went Bearish. Read more: https://t.co/zVzCbbqFHZ #coinbase #binance #crypto #bitcoin #cryptocurrency #success #cryptotrading #binaryoptions #blockchain #finance #litecoin #altcoins #bitcointrading #stocks #fintech https://t.co/pbdCrJIU5I	PreCovid
334	1211407521157730305	2019-12-29 22:03:54+00:00	CRYPTOCURRENCY INVESTMENT FUND INDUSTRY https://t.co/fmCalUJuEn	PreCovid
335	1211407515726077953	2019-12-29 22:03:53+00:00	#BTCUSD $7382.71 Price change 1-Hour 0.10% | 1-Day 1.21% | 1-Week -0.27% 12/29/2019 10:03 PM Real-time #bitcoin price + news analysis of 150+ global news sources every hour 24*7*365 #BTC #blockchain #ethereum #trading #ico #Crypto #cryptocurrency #news https://t.co/w6R06tYwsR	PreCovid
336	1211407447220510726	2019-12-29 22:03:36+00:00	Let's make 2020 the year of Bitcoin adoption Use Bitcoin to buy things Give free Bitcoin @trylolli Send Bitcoin to friends with Lightning Adoption is the first step to the money revolution. #cryptocurrency #Crypto $BTC	PreCovid
337	1211407411300503554	2019-12-29 22:03:28+00:00	https://t.co/viglmfabHF #bitshares #fund #investments #cryptocurrency #denver #JackMa #memphis #tech #venturecapital #zloadr #cryptocurrency #iot #washingtonDc #BitCoin #preicosale #louiesville #UAE #orlando #ICOs #cybersecurity #columbus #Startups #equity #coin #oakland #italy	PreCovid
338	1211407324482551809	2019-12-29 22:03:07+00:00	One of the best dice games for bitcoin and other cryptocurrencies, if you want to have fun and win bitcoins, then you are surely on this site, quick pop-up and quick withdrawal of cryptocurrency, support 24.7, bonuses. Licensed Games https://t.co/AhIgFKN2Uj https://t.co/6zdy6HTfmL	PreCovid
339	1211407300814147585	2019-12-29 22:03:02+00:00	Earning #cryptocurrency for selling my stuff on @Listia! Join me using code "CGMLXB" for an extra 100 XNK. I just listed this: Cute pink Bluetooth earbuds NEW https://t.co/TTZqMDThiu	PreCovid
340	1211407217506824192	2019-12-29 22:02:42+00:00	Thing I have never thought: "This guy* on Twitter may be really into cryptocurrency, but he seems pretty reasonable overall." *It's always a guy.	PreCovid
341	1211407123160031232	2019-12-29 22:02:19+00:00	Apple May Remove Coinbase’s Mobile DApp Browser from App S https://t.co/uDlHhcRdIa #Bitcoin #Bitcoinnews #BTC #Crypto #Cryptocurrency #Cryptonews #digitalcurrency #Ethereum #hodl #Litecoin	PreCovid
342	1211407098816475136	2019-12-29 22:02:13+00:00	SEC’s Cryptomom Hester Peirce Talks New Rule Changes and Meaning for Cryptocurrency With Cointelegraph. 💰 https://t.co/o3qHzAuZZG	PreCovid
343	1211407061000560641	2019-12-29 22:02:04+00:00	https://t.co/ucVsdwm7cr #albuquerque #southaustralia #madison #sydney #losangels #platform #cryptocurrency #sydney #honolulu #detroit #bitshares #JackMa #bitcoinUK #sanjose #forthworth #dubai #Startups #atlanta #baltimore #UAE #miami #platform #canberra #orlando #blockchain #tech	PreCovid
344	1211406962694524928	2019-12-29 22:01:41+00:00	https://t.co/BnJ6oXuaow #tezos #money #fund #campaign #JackMa #cryptocurrency #cybersecurity #blockchain #melbourne #ITOs #china #icotracker #ardor #sydney #dallas #perth #seattle #sanjose #pittsburgh #france #blockchain #boise #netherlands #eth #southafrica #newyork #canberra	PreCovid
345	1211406929190440960	2019-12-29 22:01:33+00:00	https://t.co/n1OvneItnC #xrp #xrpthestandard #xrpcommmunity #xrparmy #altcoin #CryptoTwitter #cryptocurrency #cryptocurrencies #bitcoin #instagramposts #XRP https://t.co/25Juq3QiTm	PreCovid
346	1211406924077506560	2019-12-29 22:01:32+00:00	Out of the Ashes: Four Trends to Shape Crypto in 2020 #crypto #cryptocurrency #cardano #ada #cryptonews https://t.co/TVJvOPV9JP	PreCovid
347	1211406921271398400	2019-12-29 22:01:31+00:00	5 Key Premier League Moments that Shaped the Last Decade #cryptocurrency #ltc #investor #node #proofofwork #stellar #kucoin #erc20 https://t.co/uB3eHynlmq	PreCovid
348	1211406910059991040	2019-12-29 22:01:28+00:00	5 Key Premier League Moments that Shaped the Last Decade #instacryptocurrency #cryptocurrency #newcryptocurrency #cryptonews #investor #coldstorage #pow #cryptokitties https://t.co/uB3eHynlmq	PreCovid
349	1211406902791409665	2019-12-29 22:01:27+00:00	#crypto price changes last hour 🚀 $IHT +14.18% $GO +8.07% $MAID +7.84% 🌧️ $BTT -25.07% $POT -15.63% $RDD -10.08% #bitcoin #cryptocurrency	PreCovid
350	1211406875864051712	2019-12-29 22:01:20+00:00	#Discount sale | #Christmas | #Christmas2019 | Best Blockchain Courses Training: The Basics of Blockchain https://t.co/zbN5uK205H #Blockchain #Cryptocurrency #Bitcoin #basics	PreCovid
351	1211406828770332672	2019-12-29 22:01:09+00:00	$BTC Precio: $139005.45 MXN $ETH Precio: $2557.48 MXN $XRP Precio: $3.69 MXN $LTC Precio: $810.06 MXN #BTC #ETH #XRP #LTC #Criptomonedas #Crypto #Cryptocurrency #Cryptocurrencies #CryptoNews Via Bitso - AutoBot -	PreCovid
352	1211406803331952642	2019-12-29 22:01:03+00:00	Coinbase Removes DApp Browser Support to Comply with Apple’s App Store (Cryptoglobe) ’s mobile cryptocurrency wallet, Wallet, is planning to remove support for its decentralized application (DApp) browsing feature... https://t.co/hplLLXEY4W #LeverageTrading https://t.co/gMx1aRGVUv	PreCovid
353	1211406786881884163	2019-12-29 22:00:59+00:00	https://t.co/P9gwYdfUMs #venturecapital #AVCJjapan #funding #kansascity #abraaj #oklahomacity #losangels #louiesville #madison #tokenlaunches #sydney #minneapolis #icoalert #tezos #techcrunch #albuquerque #honolulu #netherlands #cryptocurrency #iot #phoenix #orlando #singapore	PreCovid
354	1211406775842410496	2019-12-29 22:00:56+00:00	The latest FinTech &amp; CryptoCurrency RegTrends! https://t.co/RX0L1jrOX7 Thanks to @AlexMachicado @FlooritHammer @vanalich	PreCovid
355	1211406749212778498	2019-12-29 22:00:50+00:00	#BTCUSD Market #1H timeframe on December 29 at 21:00 (UTC) is #Bullish. #cryptocurrency #bitcoin #btc #crypto #trading #idea #report technical analysis	PreCovid
356	1211406710054764551	2019-12-29 22:00:41+00:00	Earning #cryptocurrency for selling my stuff on @Listia! Join me using code "BJXYRT" for an extra 100 XNK. I just listed this: Movie Night! https://t.co/wnVhl4Y2mZ	PreCovid
357	1211406710025445376	2019-12-29 22:00:41+00:00	Earning #cryptocurrency for selling my stuff on @Listia! Join me using code "BJXYRT" for an extra 100 XNK. I just listed this: Movie Night! https://t.co/qefy6GCpxe	PreCovid
358	1211406709849313281	2019-12-29 22:00:41+00:00	Earning #cryptocurrency for selling my stuff on @Listia! Join me using code "BJXYRT" for an extra 100 XNK. I just listed this: Movie Night! https://t.co/IE2KzY0SOW	PreCovid
359	1211406709811490816	2019-12-29 22:00:41+00:00	Earning #cryptocurrency for selling my stuff on @Listia! Join me using code "BJXYRT" for an extra 100 XNK. I just listed this: Movie Night! https://t.co/AAIIF9XFoM	PreCovid
360	1211406680908390401	2019-12-29 22:00:34+00:00	Build a Crypto Currency News Site With Python and Django #Django #Python #100DaysofCode -&gt; https://t.co/3I45Cjqx93	PreCovid
361	1211406674298318848	2019-12-29 22:00:32+00:00	https://t.co/bNy9z8gQkM #StepChain #STEP #Blockchain #cryptocurrency #healthylifestyle https://t.co/kuR2K0rMkm	PreCovid
362	1211406662151655426	2019-12-29 22:00:29+00:00	Korea’s central bank to hire additional experts to research digital currencies https://t.co/Ga7iHEdBTz #crypto #trading #altcoin #altcoins #bitcoin #cryptocurrency #btc #blockchain #CryptoNews #eth #tradingcrypto #ETHEREUM #cryptotrading #xrp #bitcointrading #Binance https://t.co/wHbwk3rKtI	PreCovid
363	1211406650743099392	2019-12-29 22:00:27+00:00	The Most Lucrative Signal in #Bitcoin History Just Flipped Buy https://t.co/IXWSanwJ46 #markets #crypto #cryptocurrency $BTCUSD https://t.co/SVpItHmY25	PreCovid
364	1211406648104779777	2019-12-29 22:00:26+00:00	With Crypcore, you can expand your profit by trading cryptocurrency https://t.co/enMk28psFa	PreCovid
365	1211406640672641030	2019-12-29 22:00:24+00:00	📢 #Robostopia Smart #CryptoCurrency Trader Bot for #Binance and #Bittrex ✅ Trailing Stop-Loss, Buy or Sell #altcoins / BTC pairs. ✅ Auto Renew Orders ✅ Profit / Loss notifications by transactions. ✅ Completed Order notifications and many more.. 👉 https://t.co/vtm2aTYKA0 https://t.co/HKtDsnkkYU	PreCovid
366	1211406604823863297	2019-12-29 22:00:16+00:00	Debating offering $20 off on 1-hour readings today only if you pay via cryptocurrency. So $100 instead of $120. Is this dumb? I’m barely into crypto yet	PreCovid
367	1211406564164276232	2019-12-29 22:00:06+00:00	$BTC : -0.15%📉 7428$ Top (last h): $NRG : +6.65%📈 28453st $BSV : +2.22%📈 1359519st $BXK : +2.19%📈 2118st $LUNA : +1.46%📈 4182st Worst (last h): $DX : -4.08%📉 11st $BDX : -0.77%📉 1514st $LTC : -0.70%📉 585288st #cryptocurrency #blockchain	PreCovid
368	1211406562604015617	2019-12-29 22:00:06+00:00	TOP-12 most-mentioned #crypto this hour: 1. #bitcoin 2. #ethereum 3. #xrp 4. #tezos 5. #dash 6. #steem 7. #waves 8. #nem 9. #dogecoin 10. #chainlink 11. #verge 12. #bitcoincash #cryptocurrency #altcoin #blockchain #news #CryptoBuzzTracker https://t.co/hqlWLj7WVv	PreCovid
369	1211406554655686656	2019-12-29 22:00:04+00:00	💰Bitcoinトランザクション状況💰 🔧HashRate:10,417,926,308,657 KH/s 🔜NetworkDiff:12,948,593,420,946 ⚠未確認取引数:0 件 #bitcoin #ethereum #cryptocurrency #仮想通貨	PreCovid
370	1211406551732412417	2019-12-29 22:00:03+00:00	📈 #Ethereum (#ETH $ETH) global volume weighted average is currently $135.154 | 3.03% change over 24hrs. #crypto #blockchain #market #news #coin #trading #cryptocurrency https://t.co/0SmN18YDuu 💰	PreCovid
371	1211406551480766467	2019-12-29 22:00:03+00:00	Price update: 1 #Eth = $134.93 📉 #cryptocurrency $ETH source https://t.co/olym3tjFsL	PreCovid
372	1211406548897062913	2019-12-29 22:00:02+00:00	📈 #Bitcoin (#BTC $BTC) global volume weighted average is currently $7393.052 | 0.77% change over 24hrs. #crypto #blockchain #market #news #coin #trading #cryptocurrency https://t.co/LJIdBWBJNg 💰	PreCovid
373	1211406546967638017	2019-12-29 22:00:02+00:00	The Bitcoin $BTC price is currently 7428.28 $USD or 6644.29 $EUR. It's the number #1 cryptocurrency on the Earth with a market capitalization of 134671.52 millions $USD. Last changes : 1h -&gt; -0.15⛔ 24h -&gt; 1.15✅ 7d -&gt; -0.31⛔ #bitcoin #price #coinmarketcap #64MW9KLC	PreCovid
374	1211406544610443264	2019-12-29 22:00:01+00:00	Price Update: 1 #Bitcoin = $7,403.25 📉 #cryptocurrency $BTC source https://t.co/Rhm8c4MrrZ	PreCovid
375	1211406541603180545	2019-12-29 22:00:01+00:00	Google Bans Crypto App Metamask From Play Store - Bitcoin News #youtube #cryptocurrency #ethereum #googleplay #appstoreios #bitsmart https://t.co/mcG1NL8boE	PreCovid
376	1211406539212374017	2019-12-29 22:00:00+00:00	Total #CryptoCurrency Market Cap is $201,744,212,529, with Total 24 hr. volume of $75,563,504,119	PreCovid
377	1211406455292735489	2019-12-29 21:59:40+00:00	https://t.co/4pEpb20XJq #charleston #tucson #cryptocurrency #london #sanFransico #baltimore #kansascity #southafrica #losangels #tampa #boise #TokenSales #lasvegas #AVCJsingapore #melbourne #ico #ICOs #pittsburgh #germany #philadelphia #sale #phoenix #funding #bancor #TokenSales	PreCovid
378	1211405880136273927	2019-12-29 21:57:23+00:00	The Huck Adventures (HUCK) Token Airdrop is Here - Signup, share and follow to earn more Huck Tokens! #hucktoken #blockchain #cryptocurrency #cryptonews #cryptonews #presale #cryptocurrencymarket #altcoin #newcryptocurrency https://t.co/2H0fHw4KLv via @huckadventures	PreCovid
379	1211405648237387781	2019-12-29 21:56:28+00:00	¿Buscando una #cripto para invertir? HLS es la solución. Con recompensas únicas por masternodes, promete ser la vanguardia de este nuevo año 2020. ¡Síguelos e infórmate! @HeliosPlatform o ingresa en su web https://t.co/VY5ijXtUS1 #cryptocurrency $HLS $BTC $ETH $DAPPS	PreCovid
380	1211405550027718658	2019-12-29 21:56:04+00:00	I’m an extremely big believer in getting paid to hold an investment position. Whether it be stock, real estate, bonds, and now a crypto currency. Warren Buffets big problem with Gold and Bitcoin is that you don’t receive a dividend. Wake up 🌎 2020 #Cardano #ADA @IOHK_Charles https://t.co/APna9jcTKv	PreCovid
381	1211405405148131331	2019-12-29 21:55:30+00:00	and cryptocurrency peeps https://t.co/0NrxBflIkt	PreCovid
382	1211405268933906434	2019-12-29 21:54:57+00:00	BTC戦闘力↑:¥808,955(max #ETC/mini #FCT) 私の固定ツイート たまには見てくださいね #ポロニエックス #cryptocurrency #ビットコイン #coincheck #フリーザチャート https://t.co/0r6GvoHZpe	PreCovid
383	1211405088767401984	2019-12-29 21:54:14+00:00	The Chromia system is designed to create and maintain a platform for the absolute decentralization of it's dApps, while enabling them to scale beyond what I'd currently deemed possible. #Chromia #CHR #Blockchain #cryptocurrency #dapps #event #Developers #decentralised #Rell https://t.co/1bTjb6Ma36	PreCovid
384	1211404976158846977	2019-12-29 21:53:47+00:00	Some Economists Really Do Get It ⁦@CaitlinLong_⁩ makes the use case for Ripplenet paired with a vintage cryptocurrency (XRP.) https://t.co/dPLVi1mIdG	PreCovid
385	1211404952419131393	2019-12-29 21:53:42+00:00	Inside The Cryptocurrency Revolution | VICE on HBO https://t.co/fBo9BlPsRO via @YouTube	PreCovid
386	1211404786832044032	2019-12-29 21:53:02+00:00	$BTC Going up signal on a 15 minute chart! Price: \808333 (2019/12/30 06:50) #仮想通貨 #暗号資産 #ビットコイン #Bitcoin #BTC #cryptocurrency	PreCovid
387	1211404534641299456	2019-12-29 21:52:02+00:00	CRYPTOCURRENCY BE LIKE STOCKS PART 1 https://t.co/Vk29vAtcl2 . https://t.co/3XhOFtMXDh	PreCovid
388	1211404491771088896	2019-12-29 21:51:52+00:00	Cryptocurrency Question On IRS Schedule 1 : “Sell” Category https://t.co/rGOjPREK5F	PreCovid
389	1211404167362822146	2019-12-29 21:50:34+00:00	https://t.co/wn8ywNCXWT #JackMa #denver #PrivateEquity #austin #tech #money #tucson #investment #oakland #chille #venture #indiegogo #ITOs #cryptocurrency #ICOs #albuquerque #cleveland #korea #madison #minneapolis #nashville #denver #bitcoin #pittsburgh #italy #china #omaha	PreCovid
390	1211404047011516416	2019-12-29 21:50:06+00:00	ETH/DMT (Bittrex) gained 10.38% in the last 20 min. 0.16789365USD, 0.0000235Ƀ $DMT #DMarket #cryptocurrency https://t.co/wXSZ6lvD9V	PreCovid
391	1211404033598119937	2019-12-29 21:50:03+00:00	Google Bans Crypto App Metamask From Play Store (#Bitcoin.com News) Soon after Google-owned Youtube has swung the strikes hammer against video content creators that talked about cryptocurrency-related... https://t.co/VNQ3nQMgTV https://t.co/qATpnAAWPu	PreCovid
392	1211404032977330176	2019-12-29 21:50:02+00:00	Bitcoin, blockchain y mi vieja |Diego Gutiérrez Zaldívar @dieguito | TEDxRíodelaPlata https://t.co/4iJJUZPqgq #blockchain #digitaltransformation #internet #sharingEconomy #GIGeconomy #bitcoin #ethereum #tech #blockchainTEch #crypto #cryptocurrency #fintech #desarrolloSocial	PreCovid
393	1211403864500559873	2019-12-29 21:49:22+00:00	#StepChain #STEP #Blockchain #cryptocurrency #healthylifestyle https://t.co/yEaaFjG71W	PreCovid
394	1211403836725837825	2019-12-29 21:49:16+00:00	Chinese Authorities: Do Not Engage in #Cryptocurrency Activity - The Tokenist https://t.co/2IwO161AWl #Trading	PreCovid
395	1211403772485885954	2019-12-29 21:49:00+00:00	Ep. 4: Big things coming - The German Federal Government‘s Strategy for #Blockchain &amp; #Tokens #Cryout #cryptocurrency #blockchaintechnology #technology #TechNews https://t.co/z8w3IqWPfG	PreCovid
396	1211403652914712576	2019-12-29 21:48:32+00:00	UNICEF Will Give Out Bitcoin Grants via Henrietta Fore's Cryptocurrency Fund via /r/Bitcoin https://t.co/pYywK9NFDU	PreCovid
397	1211403569523494914	2019-12-29 21:48:12+00:00	https://t.co/aU0VNqWnp4 #korea #sale #honolulu #sanantonio #cuba #paris #houston #atlanta #kualalumpur #cryptocurrency #AVCJsingapore #philadelphia #denver #france #ico #oxycoin #utrust #southaustralia #pittsburgh #oklahomacity #equity #bonus #bitcoinrussia #crypto #raleigh #btc	PreCovid
398	1211403568659476480	2019-12-29 21:48:12+00:00	Join me to get @Listia's new $XNK #cryptocurrency for free! Use code "CTZVTW" for an extra 100 XNK. Just got this with my Ink, Viola's Secret 42D Sports Bra White / Black Logo Athletic, Soft GOOD Hold https://t.co/Xvxy8YUPOH	PreCovid
399	1211403436752850945	2019-12-29 21:47:40+00:00	Registration link: https://t.co/HoX15zRB5Y #Investment #PerfectMoney #Bitcoin #Payeer #Advcash #Litecoin #HonestAliHasan #HYIP #MLM #cryptocurrency #CRYPTO #FOREX #BTC #ETHEREUM #DOGECOIN #QIWI #cryptocurrencies #LTC #BitcoinCash #Dashcoin #ethereumclassic #bitcoinnews #ETH	PreCovid
400	1211403427328266241	2019-12-29 21:47:38+00:00	High volatility candlestick #trading strategy https://t.co/lENX7W4Mvr #prorealtime #markets #stockmarket #trader #stocks #investing #money #forex #bitcoin #cryptocurrency #finance	PreCovid
401	1211403389583740928	2019-12-29 21:47:29+00:00	#TechStuff: Fintech Lenders Tighten Standards, Become More Like Banks - Bloomberg #fintech #cryptocurrency #dlt #blockchain #iot #hyperledger #businessblockchain Read More Here: https://t.co/vQZ05hJI3L	PreCovid
402	1211403378296840192	2019-12-29 21:47:26+00:00	#DACX #IEO #cryptocurrency #blockchain #bitcoin https://t.co/XTRcbskdwb	PreCovid
403	1211403163531653120	2019-12-29 21:46:35+00:00	SEC’s Cryptomom Talks New Rule Changes and Meaning for Crypto With Cointelegraph https://t.co/iZeFJ8Hcrq via @CoinTelegraph #cryptocurrency #bitcoin https://t.co/Nk4wcwDo6K	PreCovid
404	1211403081830850560	2019-12-29 21:46:16+00:00	UNICEF Will Give Out Bitcoin Grants via Henrietta Fore's Cryptocurrency Fund https://t.co/CiCYmwIgdO	PreCovid
405	1211402658453606401	2019-12-29 21:44:35+00:00	https://t.co/FpG8ieDUXC #Moscow #investment #TokenSales #albuquerque #baltimore #bitcoin #asia #cybersecurity #raleigh #cryptocurrency #kansascity #dallas #india #france #cleveland #PrivateEquity #sale #neworleans #mexico #tezos #entrepreneurs #UAE #lasvegas #abraaj #dubai #spain	PreCovid
406	1211402579269312513	2019-12-29 21:44:16+00:00	Emirex is cryptocurrency exchange of a new high secure level for storing fund's. #WinWithEmirex #Emirex #EMRX https://t.co/RTKdIDjyxY	PreCovid
407	1211402515721396224	2019-12-29 21:44:01+00:00	If you’re considering investing in #Bitcoin, #blockchain, or #cryptocurrency, check out our guide on how to invest in bitcoin and other crypto assets. https://t.co/SxFptokfuP	PreCovid
408	1211402495932686336	2019-12-29 21:43:56+00:00	Join me to get @Listia's new $XNK #cryptocurrency for free! Use code "BKVNJD" for an extra 100 XNK. Just got this with my Ink, THOR: RAGNAROK HD GOOGLE PLAY CODE ONLY https://t.co/15D3sB49K1	PreCovid
409	1211402470347460608	2019-12-29 21:43:50+00:00	The new cryptocurrency exchange Emirex is presented on the crypto market from the Middle East and has already managed to win the hearts of many traders. Have you joined Emirex?! 👍 Act now! 🏁 More info: https://t.co/dbK1D0PFYh #Emirex #EMRX #WinWithEmirex https://t.co/hv8NUXPR92	PreCovid
410	1211402349467426817	2019-12-29 21:43:21+00:00	Mining friendly cryptocurrency come here in trading cryptocurrency #ACI-Coin #Mining, #Bitcoin Mining, #Cryptocurrencies, , #Hydrogen https://t.co/V6GahqNR1T	PreCovid
411	1211402304508833796	2019-12-29 21:43:10+00:00	TRAVISTEN: Uncovering the dark side of #cryptocurrency | #60M... https://t.co/cSfXsHMfxg #Documentary #stockmarket #pumpanddump #stockfraud #cryptofraud	PreCovid
412	1211402257322905600	2019-12-29 21:42:59+00:00	https://t.co/asRYkdkMpw #saintpaul #cryptocurrency #ITOs #technews #bitcoinUK #vc #avcj #crowdfunding #ico #UAE #fund #sanFransico #bancor #softbank #preicosale #tampa #entrepreneurship #campaign #southafrica #asia #italy #investing #investments #funding #tucson #tech #icotracker	PreCovid
413	1211401941311348742	2019-12-29 21:41:44+00:00	The Cryptocurrency Revolution https://t.co/0EIMYtnWnn	PreCovid
414	1211401922323898369	2019-12-29 21:41:39+00:00	https://t.co/Ft57MR3ffP #brazil #orlando #godblessamerica #saintpaul #kickstarter #sydney #stratis #tokenlaunches #abraaj #platform #ardor #cybersecurity #kickstarter #preicosale #investing #cryptocurrency #neworleans #lasvegas #ico #gamecoin #btc #token #money #venture #seattle	PreCovid
415	1211401858801160193	2019-12-29 21:41:24+00:00	BTC: $7372.66, ETH: $0, DASH: $0, XRP: $0 LTC: $0 ETC: $0 #Cryptocurrency #PriceUpdate	PreCovid
416	1211401692836761600	2019-12-29 21:40:44+00:00	Cardano May Revisit Its Range Lows, Says Analyst [Premium Analysis] #crypto #cryptocurrency #cardano #ada #cryptonews https://t.co/lNTWyP0oeh	PreCovid
417	1211401541917270016	2019-12-29 21:40:09+00:00	GetPaid Proof for - #ArbitrageInvest (2019-12-29 20:51:41) Check https://t.co/WyoiX3CQPS #btc #hyip #earnonline #cryptocurrency	PreCovid
418	1211401444802383874	2019-12-29 21:39:45+00:00	https://t.co/viglmfabHF #cryptocurrency #status #icotracker #JackMa #miami #melbourne #austin #reuters #blockchain #london #netherlands #avcj #ETH #charleston #Top10 #btc #abraaj #FinTech #sale #orlando #bitcoinUK #deals #france #omaha #crowdfunding #blockchain #venture #tezos	PreCovid
419	1211401383200665605	2019-12-29 21:39:31+00:00	Hanging at #pascals #skybeach #eleuthera #bahamas #itsbetterinthebahamas #digitalnomad #bitcoinlife #cryptolife #cryptocurrency #bitcoin #sunshine #beach #blonde #singersongwriter #singersongwritersofinstagram… https://t.co/Ki2C32SMDJ	PreCovid
420	1211401365098049537	2019-12-29 21:39:26+00:00	Cryptocurrency - Future of Africa? Akon, Electroneum, IOHK &amp; World Mobile Chain | AIBC Summit - https://t.co/YqhEBzgyM1 - - https://t.co/3WYFyQVr4A	PreCovid
421	1211401325096919042	2019-12-29 21:39:17+00:00	EVERYTHING YOU NEED TO KNOW ABOUT CRYPTOCURRENCY A Definitive Guide On Cryptocurrency 2019 Download For Free: https://t.co/etdKfmxD2Q Start Trading today https://t.co/2Yi1Fk4SqD #altcoin https://t.co/4oYFO6TS7j	PreCovid
422	1211401207434092545	2019-12-29 21:38:49+00:00	Inside The Cryptocurrency Revolution | VICE on HBO + https://t.co/0mdilkAOuS #cryptocurrency #crypto #blockchain	PreCovid
423	1211401004580851712	2019-12-29 21:38:00+00:00	Learn to Invest in Cryptocurrencies: #Bitcoin, #Ethereum and other #Altcoins #Cryptocurrency #Investment and #Trading #Course https://t.co/Popx9ZEphI #elearning #online #courses #udemy #lifelong https://t.co/cke15qvKrB	PreCovid
424	1211400882501193728	2019-12-29 21:37:31+00:00	If you do one thing to start off the new year and new decade... Download and start using the @brave browser! #blockchain #cryptocurrency $BAT #basicattentiontoken #bravesoftware #bravebrowser https://t.co/1RY4T54yaH	PreCovid
425	1211400866609213440	2019-12-29 21:37:27+00:00	#cei #blockchain #cryptocurrency #jobs #switchenergyclub https://t.co/wQpqygxD2T	PreCovid
426	1211400755200057344	2019-12-29 21:37:01+00:00	https://t.co/bwfoVPSkFA #houston #brazil #paris #venture #techcrunch #cryptocurrency #crowdfunding #germany #sale #investment #philadelphia #bitcoinrussia #icoalert #FinTech #newyork #columbus #AVCJKorea #investments #nashville #newzealand #minneapolis #singapore #cannabis #china	PreCovid
427	1211400638950604800	2019-12-29 21:36:33+00:00	Crypcore will help you in trading cryptocurrency https://t.co/Ym5AMPz9Cu	PreCovid
428	1211400577827127296	2019-12-29 21:36:19+00:00	EVERYTHING YOU NEED TO KNOW ABOUT CRYPTOCURRENCY A Definitive Guide On Cryptocurrency 2019 Download For Free: https://t.co/Ve83KhphBc Start Trading today https://t.co/FcUe4NrE7C #Forex https://t.co/xNFybaizjz	PreCovid
429	1211400357399728133	2019-12-29 21:35:26+00:00	The Central Bank of the Bahamas Introduces Digital Dollar #Blockchain #cryptonews #cryptocurrency via https://t.co/FkZqUURWcG https://t.co/qSdK5IL40g	PreCovid
430	1211400318442864641	2019-12-29 21:35:17+00:00	#qatar #saudiarabiah #arab #bitcoin #btc #blockchain #cryptocurrency #digitalmoney #regulation https://t.co/PFp7DIIldM https://t.co/Of0piWuNQC	PreCovid
431	1211400246745370624	2019-12-29 21:35:00+00:00	#DACX #IEO #cryptocurrency #blockchain #bitcoin https://t.co/Ax31NYp8XO	PreCovid
432	1211400119800782849	2019-12-29 21:34:29+00:00	https://t.co/FpG8ieDUXC #tokyo #cuba #AVCJsingapore #AVCJKorea #venture #abraaj #bitcoinaustralia #detroit #sydney #miami #technews #malaysia #ico #seattle #asia #tezos #bitshares #ethereum #investments #stlouis #tokyo #Startups #dubai #kansascity #bitcoin #cryptocurrency #india	PreCovid
433	1211399991790575616	2019-12-29 21:33:59+00:00	https://t.co/BnJ6oXuaow #ICOs #pittsburgh #phoenix #sandeigo #Top10 #tokenlaunches #equity #cryptocurrency #albuquerque #TokenSales #venturecapital #nashville #virginiabeach #cryptocurrency #coin #saintpaul #bitcoinaustralia #forthworth #southaustralia	PreCovid
434	1211399853944770563	2019-12-29 21:33:26+00:00	https://t.co/pjdUIjX9H6 #Ethereum #funding #entrepreneurs #tokenlaunches #Russia #milwaukee #cleveland #detroit #mexico #icotracker #crypto #china #portland #UAE #argentina #tech #sydney #france #Ethereum #pittsburgh #ITOs #cryptocurrency #investment #coin #orlando #bitcoinUK #uk	PreCovid
435	1211399752362995712	2019-12-29 21:33:02+00:00	XMR is now £35.31. #crypto #cryptocurrency #bitcoin #altcoins	PreCovid
436	1211399684574580736	2019-12-29 21:32:46+00:00	Owner of a #Crypto #ICO #IEO? Contact @murthaburke The Rank 2 #Cryptocurrency Influencer #btc #eth https://t.co/xIxQQLKUvu	PreCovid
437	1211399622805065728	2019-12-29 21:32:31+00:00	#DACX #IEO #cryptocurrency #blockchain #bitcoin https://t.co/fL0AmBRrxy	PreCovid
438	1211399509428686851	2019-12-29 21:32:04+00:00	fellow men check out "introspection" it's a really fun cool new sport/cryptocurrency etc etc!! super dope!!!!!	PreCovid
439	1211399399936536576	2019-12-29 21:31:38+00:00	Blood, Sweat &amp; Tears Competing with $10 Trillion Incumbants https://t.co/lqGie2AkCZ | #dubai #kualalumpur #cryptocurrency #philadelphia #iot #forthworth #miami #uk #sanantonio #ethereum #investment #saintpaul #southaustralia #seattle #denver #technews #coin #ico #sanjose #ardor https://t.co/fSd5GVAMFX	PreCovid
440	1211399345238618116	2019-12-29 21:31:25+00:00	Asia’s central banks are ahead in the race to develop their own digital currencies #Asia #Cryptocurrency #Stablecoins Read at https://t.co/CgT4PbTn8x https://t.co/4aSffo3Zfg	PreCovid
441	1211399314993381376	2019-12-29 21:31:18+00:00	Thoughts for today #CryptoCurrency #Fiat https://t.co/EIMZW2NIAj	PreCovid
442	1211399314901258241	2019-12-29 21:31:18+00:00	Thanks. I'm earning a lot of Steem and Smoke Cryptocurrency these days. Over on https://t.co/H2ZJuWmolX and https://t.co/j9e5MGkbFe .... convert them to Bitcoin for Long Term HODL. https://t.co/SRqXRDOdUK	PreCovid
443	1211399288930099202	2019-12-29 21:31:11+00:00	Do you like #cryptocurrency? Do you like playing games? How about earning #crypto while playing?!! Let's play Crypto Idle Miner together and earn $HORA built on the $TRX #blockchain! https://t.co/mvMzDpRhXL #ToTheMoon $Tron $TRX $HORA $Tron is going to be HUGE! https://t.co/XMJ7IQyY8R	PreCovid
444	1211399284706480128	2019-12-29 21:31:10+00:00	#Discount sale | #Christmas | #Christmas2019 | Blockchain Course: Blockchain and Bitcoin Fundamentals https://t.co/rKmZDPadSA #Blockchain #Cryptocurrency #Bitcoin #fundamental	PreCovid
445	1211399256352919552	2019-12-29 21:31:04+00:00	MWC Shanghai June 30-July 2, 2020 Shanghai, China https://t.co/zwRH5hhk1W #banking #payments ecommerce #fintech #blockchain #cryptocurrency	PreCovid
446	1211399254851411968	2019-12-29 21:31:03+00:00	https://t.co/8AjLQUvlKA - Here is the link you will need to start your shared masternode journey with stackofstake! #blockchain #crypto #cryptocurrency #masternodes 347	PreCovid
447	1211399254796853249	2019-12-29 21:31:03+00:00	https://t.co/8AjLQUvlKA - Here is the link you will need to start your shared masternode journey with stackofstake! #blockchain #crypto #cryptocurrency #masternodes 319	PreCovid
448	1211399254700437506	2019-12-29 21:31:03+00:00	https://t.co/8AjLQUvlKA - Here is the link you will need to start your shared masternode journey with stackofstake! #blockchain #crypto #cryptocurrency #masternodes 229	PreCovid
449	1211399146902638598	2019-12-29 21:30:37+00:00	https://t.co/DLxLxrXS0g #perth #saltlakecity #ico #detroit #ethereum #chicago #cryptocurrency #raleigh #oklahomacity #venture #bitcoinrussia #avcj #louiesville #denver #chille #albuquerque #FinTech #spain #tucson #singapore #southaustralia #entrepreneurs #denver #southafrica #iot	PreCovid
450	1211399044825833474	2019-12-29 21:30:13+00:00	Conservation Easement Cases: 10,000 Cryptocurrency Investors Get letters from t... https://t.co/m91khZjAKo	PreCovid
451	1211399027197120519	2019-12-29 21:30:09+00:00	$BTC Precio: $139335.30 MXN $ETH Precio: $2510.01 MXN $XRP Precio: $3.67 MXN $LTC Precio: $800.10 MXN #BTC #ETH #XRP #LTC #Criptomonedas #Crypto #Cryptocurrency #Cryptocurrencies #CryptoNews Via Bitso - AutoBot -	PreCovid
452	1211399014186393600	2019-12-29 21:30:06+00:00	$BTC : -0.99%📉 7422$ Top (last h): $BXK : +3.72%📈 2137st $FAB : +3.26%📈 188st $DX : +1.40%📈 13st $EON : +0.66%📈 3465st Worst (last h): $NRG : -5.72%📉 26363st $KBC : -2.26%📉 268st $STEEM : -1.61%📉 1778st #cryptocurrency #blockchain	PreCovid
453	1211399012160552960	2019-12-29 21:30:05+00:00	Ripple’s XRP Sell-Offs ‘Negligible’ Says CTO as Crypto Stays 95% Down #ripplepaymentprotocol #blockchain #cryptocurrency #twitter #bitcoincore #bitsmart https://t.co/tubtw0FsQ9	PreCovid
454	1211399006468890625	2019-12-29 21:30:04+00:00	TOWARD A PHILOSOPHY OF BLOCKCHAIN: A SYMPOSIUM. INTRODUCTION. MELANIE SWAN AND PRIMAVERA DE FILIPPI https://t.co/sRnSeHsARm #blockchain #crypto #cryptocurrency #SmartContracts #blockchainTEchnology #fintech #bitcoin #ontology #epistemology #axiology #criptomonedas	PreCovid
455	1211398918296215553	2019-12-29 21:29:43+00:00	Come Join Ron and Others to Learn more about #MillionMoney https://t.co/GrrvjqHNCl #trustwallet #cryptocurrency #passiveincome #blockchain #metamask #cryptowallet #facebookevent https://t.co/WPyVzgZhR3	PreCovid
456	1211398830123606019	2019-12-29 21:29:22+00:00	My refcode: FTUEHP5KSNOD Hey there! Haven't you got your free 100+ #glad_coin yet? You can register and get your up to 100+ #glad_coin @glad_coin #glad_coin #airdrop #cryptocurrency #freetokens #freecoins #altcoins https://t.co/oTjEbMGmLb	PreCovid
457	1211398750134046723	2019-12-29 21:29:03+00:00	While stealing bitcoin is a new crime, the story behind one of the largest cryptocurrency thefts in the history of France is as old as the world – friends ...Read more: https://t.co/tg2DCoyl9Z	PreCovid
458	1211398610484678656	2019-12-29 21:28:30+00:00	The Huck Adventures (HUCK) Token Airdrop is Here - Signup, share and follow to earn more Huck Tokens! #hucktoken #blockchain #cryptocurrency #cryptonews #cryptonews #presale #cryptocurrencymarket #altcoin #newcryptocurrency https://t.co/Bz5inrvKGB via @huckadventures	PreCovid
459	1211398609763274753	2019-12-29 21:28:29+00:00	Four Signals Suggesting Bitcoin Price On Verge of Bull Trend https://t.co/UQ5mJxytxv #cryptocurrency #feedly	PreCovid
460	1211398370104725506	2019-12-29 21:27:32+00:00	Sorry, but cryptocurrency will likely make you uncomfortable in 2020 - MIT Technology Review https://t.co/9JfIupuR0s	PreCovid
461	1211398165531901958	2019-12-29 21:26:44+00:00	Earning #cryptocurrency for selling my stuff on @Listia! Join me using code "DPGFZB" for an extra 100 XNK. I just listed this: $25 Amazon Gift Card https://t.co/ctVyazXNMJ	PreCovid
462	1211398123303649280	2019-12-29 21:26:33+00:00	5 Key Premier League Moments that Shaped the Last Decade https://t.co/mjQO5jhA2I #cryptocurrency #feedly	PreCovid
463	1211397986711789568	2019-12-29 21:26:01+00:00	Learn to protect your #cryptocurrency from the mistakes of others. Taking it off-exchange and into your own @BitGo multi-sig wallet is a good start. Protecting that wallet with @Coincoverglobal guarantees you're 100% covered should you ever get hacked. https://t.co/nJKBiOH6pD	PreCovid
464	1211397959864201216	2019-12-29 21:25:54+00:00	https://t.co/FjLvFqi6Rv #FinTech #philadelphia #crypto #nashville #malaysia #italy #JackMa #cannabis #cryptocurrency #BitCoin #entrepreneurship #initialcoinofferings #Russia #bitcoinUK #AVCJKorea #oklahomacity #phoenix #Top10 #bonus #china #chille #milwaukee #cybersecurity #perth	PreCovid
465	1211397947755249664	2019-12-29 21:25:52+00:00	Conservation Easement Cases: Cryptocurrency IRS https://t.co/Pwo9j9VTvG	PreCovid
466	1211397946215976966	2019-12-29 21:25:51+00:00	#IPO's fell by 20% to 1,237 lowest level in 3 years Listings in EU, ME and Africa fell 40% #VC #fintech #banking #finserv #cryptocurrency #finance #banks #blockchain #regtech #Insurtech @OttLegalRebels @neirajones @FGraillot @JimMarous @Ronald_vanLoon https://t.co/auDuFBiPfi https://t.co/GGapEahtOS	PreCovid
467	1211397702333931531	2019-12-29 21:24:53+00:00	https://t.co/aU0VNqWnp4 #saltlakecity #investment #ITOs #cryptocurrency #chille #southaustralia #india #miv #btc #campaign #TokenSales #forthworth #campaign #initialcoinofferings #Ethereum #AVCJKorea #sydney #AVCJjapan #Moscow #iot #tokenmarket #argentina #deals #london #adelaide	PreCovid
468	1211397590790680577	2019-12-29 21:24:26+00:00	Defining The Next 1000 Years Of Human Evolution https://t.co/lqGie2AkCZ | #entrepreneurship #cryptocurrency #tokenlaunches #kickstarter #portland #honolulu #investing #philadelphia #netherlands #india #newzealand #AVCJsingapore #madison #washingtonDc #Alibaba #pittsburgh #waves https://t.co/bY52dFxlo1	PreCovid
469	1211397395931713538	2019-12-29 21:23:40+00:00	Inside The Cryptocurrency Revolution | VICE on HBO https://t.co/EyTy09NYuD	PreCovid
470	1211397042674839559	2019-12-29 21:22:16+00:00	Join me to get @Listia's new $XNK #cryptocurrency for free! Use code "DPGFZB" for an extra 100 XNK. Just got this with my Ink, Samsung S9 Plus Unlocked https://t.co/kDzmSy4681	PreCovid
471	1211396984633995265	2019-12-29 21:22:02+00:00	Hotbit Exchange Review | Cryptocurrency Exchange Overview by Bitcoin Lifestyles Club https://t.co/v1qlZZzcse . https://t.co/MAc04vIl2u	PreCovid
472	1211396828383580161	2019-12-29 21:21:25+00:00	Kim Dotcom Predicts Crackdown on US Cryptocurrency Industry https://t.co/6WIM8ZOKsP	PreCovid
473	1211396767318773760	2019-12-29 21:21:10+00:00	Hoboe Notes A new crypto currency employing archaic spelling of &lt;xref&gt;hobo&lt;/xref&gt;.	PreCovid
474	1211396664407146496	2019-12-29 21:20:46+00:00	Cardano’s Shelley Testnet Starts Off With More Than 5 Billion Staked ADA #crypto #cryptocurrency #cardano #ada #cryptonews https://t.co/xZSt8IiWhH	PreCovid
475	1211396634187317256	2019-12-29 21:20:38+00:00	Illicit Crypto Mining Operation Suspended in China https://t.co/d2niHHcRll #Mining #CryptoMining #China #Bitmain #ASIC #finance #wealth #debt #credit #investing #tips #stocks #business #goals #millenials #investment #education #life #crypto #btc #bitcoin #cryptocurrency	PreCovid
476	1211396587253108736	2019-12-29 21:20:27+00:00	About Face? Uzbekistan Bans Cryptocurrency Purchases https://t.co/CO3DV6CmoF	PreCovid
477	1211396579636240384	2019-12-29 21:20:25+00:00	Earning #cryptocurrency for selling my stuff on @Listia! Join me using code "BWPTCB" for an extra 100 XNK. I just listed this: Mission impossible fallout digital code https://t.co/Tn94oeb1f7	PreCovid
478	1211396563639005184	2019-12-29 21:20:22+00:00	Cardano (ADA) Hits 24 Hour Volume of $26.02 Million #crypto #cryptocurrency #cardano #ada #cryptonews https://t.co/PIlO7cVWQq	PreCovid
479	1211396499977965571	2019-12-29 21:20:06+00:00	USD/ZEN (Bittrex) gained 9.06% in the last 20 min. 6.53318946USD, 0.00091457Ƀ $ZEN #Horizen #cryptocurrency https://t.co/nTfAmIbnzc	PreCovid
480	1211396326564347904	2019-12-29 21:19:25+00:00	About Face? Uzbekistan Bans Cryptocurrency Purchases https://t.co/d52Xr7ddZA	PreCovid
481	1211396246755315713	2019-12-29 21:19:06+00:00	https://t.co/VX1w1ZnFAb #bitcoinaustralia #gamecoin #boise #chicago #perth #sanjose #softbank #albuquerque #madison #crowdfunding #losangels #equity #chille #ardor #sanFransico #indiegogo #pittsburgh #netherlands #columbus #cryptocurrency #investments #seattle #sale #avcj #iot	PreCovid
482	1211396136591863817	2019-12-29 21:18:40+00:00	Cryptocurrency: Become an Empowr City VP https://t.co/BM7dHw1k27	PreCovid
483	1211395995042557952	2019-12-29 21:18:06+00:00	Beer is money. #cryptocurrency https://t.co/CjRS1l9K9M	PreCovid
484	1211395937869975553	2019-12-29 21:17:52+00:00	#CrypCore is a crypto-currency designed to reduce your losses on market dips and maximize your gains on price surges. The project contributes to the mass adoption of cryptocurrencies. Security is the final characteristic of the Crypcore blockchain. #Exchange #eth #cryptocurrency	PreCovid
485	1211395726548328450	2019-12-29 21:17:02+00:00	https://t.co/jVlhvP7ZQX #Business #Communication #Collaboration #Connect #Conferencing #Crypto #Cryptocurrency #Entrepreneurship #Freelance #NYNJA #Privacy #Productivity #Remotework #Security #Team #Work https://t.co/LfbkvwQRYL	PreCovid
486	1211395594025082880	2019-12-29 21:16:30+00:00	https://t.co/G367xmgTY4 #Alibaba #albuquerque #techcrunch #initialcoinofferings #charlotte #oklahomacity #kansascity #privateequity #charleston #asia #cuba #charleston #forthworth #cryptocurrency #Ethereum #madison #phoenix #blockchain #cannabis #preicosale #atlanta #sale #korea	PreCovid
487	1211395570453102593	2019-12-29 21:16:25+00:00	Bitcoin, cryptocurrency popularity surge in Nigeria amid unconventional fiscal policyNaija247news | Wetinberate|… https://t.co/JfqxCsVid0 via @wetinberate	PreCovid
488	1211395552027516928	2019-12-29 21:16:20+00:00	Earning #cryptocurrency for selling my stuff on @Listia! Join me using code "BPKBLD" for an extra 100 XNK. I just listed this: Estee Lauder Pleasures 3Pc Gift Set BNIP - Perfect for Christmas https://t.co/LeQ4ku9k7O	PreCovid
489	1211395518691233793	2019-12-29 21:16:12+00:00	https://t.co/TZQqS5a1Ou #cryptocurrency #investment #indianapolis #adelaide #india #AVCJKorea #kualalumpur #fund #saltlakecity #ITOs #houston #asia #baltimore #startup #washington #washingtonDc #ITOs #ICOs #indianapolis #louiesville #phoenix #abraaj #southaustralia #crypto #bonus	PreCovid
490	1211395379863965697	2019-12-29 21:15:39+00:00	#DACX #IEO #cryptocurrency #blockchain #bitcoin https://t.co/ETlgIGfnA1	PreCovid
491	1211395314239889410	2019-12-29 21:15:24+00:00	#DACX #IEO #cryptocurrency #blockchain #bitcoin https://t.co/GkfW9BiMNO	PreCovid
492	1211395292676931585	2019-12-29 21:15:19+00:00	The Cryptocurrency Crash: What We Can Learn Going Forward… https://t.co/mJ0Z1jZUNr #cryptotrading https://t.co/WQWhbigRt6	PreCovid
493	1211395245814009856	2019-12-29 21:15:07+00:00	https://t.co/X3yyAknfrJ #btc $btc #price #current #markets #cryptocurrency #moinmoin	PreCovid
494	1211395226096541697	2019-12-29 21:15:03+00:00	Google and YouTube Are Sorry About Taking Down Crypto Content #youtube #bitcoin #cryptocurrency #digitalcurrency #twitter #bitsmart https://t.co/owaxxifLkZ	PreCovid
495	1211395222401437707	2019-12-29 21:15:02+00:00	📢 Every hour past 00 and 30 we will tweet #CryptoCurrency Market Report in USD and every hour past 15 and 45 we will tweet in Bitcoin. More info 👉 https://t.co/4USuRlljA1	PreCovid
496	1211395143573606405	2019-12-29 21:14:43+00:00	Earning #cryptocurrency for selling my stuff on @Listia! Join me using code "DPWHYN" for an extra 100 XNK. I just listed this: Universal Remote For TV/DVD/VCR/Cable https://t.co/AwrpZ4nzn4	PreCovid
497	1211395038103687168	2019-12-29 21:14:18+00:00	#SGC #cryptocurrency #blockchain #crowdfunding https://t.co/P3R39RVSv1	PreCovid
498	1211394933090914305	2019-12-29 21:13:53+00:00	If you’re going to make a plenty of money from crypto investment, I strongly recommend you to hire a guy with CPA license. Their jobs is to make you richer in long term. #cryptocurrency #crytpo #xrp #btc #bitcoin #xrpcommmunity #XRP #XRPCommunity	PreCovid
499	1211394890359345152	2019-12-29 21:13:43+00:00	Bitmex holds the capacity of 0.18% of all bitcoins on their exchange. Please visit my website https://t.co/FeBmm7m5hE for more valuable information. #cryptocurrency #bitcoin #blockchain #bitmex #exchange #money https://t.co/9Y8klqDXsR	PreCovid
500	1211394742438813702	2019-12-29 21:13:07+00:00	Cryptocurrency This Week: YouTube Removes Crypto Videos; Russia Bomb Threats Over A Bitcoin Fraud And More - Inc42 Media https://t.co/2Ty0mXzLzn	PreCovid
501	1211394643012784128	2019-12-29 21:12:44+00:00	#CrypCore #Exchange #eth #cryptocurrency #bounty #ico https://t.co/EAoaN5JHeU	PreCovid
502	1211394589015326723	2019-12-29 21:12:31+00:00	Bitfinex Updates KYC Process Asking Verified Users to Submit Additional Information (Cryptoglobe) Cryptocurrency exchange Bitfinex is updating its know-your-customer process to tighten security and meet a higher standard of ... https://t.co/fcYzAwWu1P #LeverageTrading https://t.co/g6MiR3jFuv	PreCovid
503	1211394516697206786	2019-12-29 21:12:14+00:00	New crypto company🔥🔥🔥 Buy shares and get weekly dividends.🔥 💸 Link for sign up: https://t.co/gCVB5PHfSG #bitcoin #cryptocurrency #startup #ethereum #crypto #money #business #btc #trading #mining #forex #kryptowährung #news #investment #erfolg https://t.co/NZWOqvtMhe	PreCovid
504	1211394458530537472	2019-12-29 21:12:00+00:00	Earning #cryptocurrency for selling my stuff on @Listia! Join me using code "DPWHYN" for an extra 100 XNK. I just listed this: New Snow Shark DVD https://t.co/UfVgHIUr8w	PreCovid
505	1211394440260202497	2019-12-29 21:11:55+00:00	New crypto company🔥🔥🔥 Buy shares and get weekly dividends.🔥 💸 Link for sign up: https://t.co/gCVB5PHfSG #bitcoin #cryptocurrency #startup #ethereum #crypto #money #business #btc #trading #mining #forex #kryptowährung #news #investment #erfolg https://t.co/SRjUrgIn71	PreCovid
506	1211394357837758464	2019-12-29 21:11:36+00:00	New crypto company🔥🔥🔥 Buy shares and get weekly dividends.🔥 💸 Link for sign up: https://t.co/gCVB5PpEu6 #bitcoin #cryptocurrency #startup #ethereum #crypto #money #business #btc #trading #mining #forex #kryptowährung #news #investment #erfolg https://t.co/WC9s9gZK06	PreCovid
507	1211394320512610304	2019-12-29 21:11:27+00:00	Ice Age and Mountain Glacier In #Ethereum - #Blockchain #Cryptocurrency - https://t.co/KVsvPxco62 https://t.co/iPRigXe1y8	PreCovid
508	1211394223028748288	2019-12-29 21:11:04+00:00	New cryptocurrency regulation in Europe #CryptoCurrency #bitcoinnews #cryptocurrencynews #bitcoin via https://t.co/V7FfW08zbr https://t.co/aB822TOa5y	PreCovid
509	1211394188522209281	2019-12-29 21:10:55+00:00	https://t.co/IYmXBHtVST #cybersecurity #funds #tokenlaunches #cryptocurrency #funding #lasvegas #softbank #ICOs #indianapolis #sanFransico #abraaj #entrepreneurs #JackMa #newzealand #crowdfunding #ethereum #AVCJsingapore #newzealand #funds #Top10 #washington #forthworth #equity	PreCovid
510	1211394166246330374	2019-12-29 21:10:50+00:00	Sounds legit, except..... he had no cohesion argument. In fact he actually reinforced the cryptocurrency argument by his complete lack of adherence to facts to do with fiat. Wannabe talk a ponzi scheme? #cryptocurrency #cryptonotfiat https://t.co/6Hwd4VEzRr	PreCovid
511	1211394095106707460	2019-12-29 21:10:33+00:00	Traveling to a third world country makes me wish crypto currency was a real thing, would make life a lot easier to have a good p2p way of sending money around.	PreCovid
512	1211394034121498624	2019-12-29 21:10:19+00:00	New crypto company🔥🔥🔥 Buy shares and get weekly dividends.🔥 💸 Link for sign up: https://t.co/gCVB5PHfSG #bitcoin #cryptocurrency #startup #ethereum #crypto #money #business #btc #trading #mining #forex #kryptowährung #news #investment #erfolg https://t.co/k7QDKjNHfG	PreCovid
513	1211393968547782667	2019-12-29 21:10:03+00:00	“Blockchain Technology at the service of society”. #Video International Forum Suma 2019 #foroSUMAblockchain Alicante. España, Spain https://t.co/NPl2WnQTGY #Blockchain #España #education #crypto #cryptocurrency #blockchainTEchnology #sharingeconomy #industry40 #opensource #tech	PreCovid
514	1211393952932356097	2019-12-29 21:09:59+00:00	New crypto company🔥🔥🔥 Buy shares and get weekly dividends.🔥 💸 Link for sign up: https://t.co/gCVB5PHfSG #bitcoin #cryptocurrency #startup #ethereum #crypto #money #business #btc #trading #mining #forex #kryptowährung #news #investment #erfolg https://t.co/swVdfj9PG6	PreCovid
515	1211393924109131781	2019-12-29 21:09:52+00:00	Earning #cryptocurrency for selling my stuff on @Listia! Join me using code "DPWHYN" for an extra 100 XNK. I just listed this: Prison Of The Dead DVD https://t.co/V00JKUAOVU	PreCovid
516	1211393883688579074	2019-12-29 21:09:43+00:00	New crypto company🔥🔥🔥 Buy shares and get weekly dividends.🔥 💸 Link for sign up: https://t.co/gCVB5PHfSG #bitcoin #cryptocurrency #startup #ethereum #crypto #money #business #btc #trading #mining #forex #kryptowährung #news #investment #erfolg https://t.co/MDWPA8px9L	PreCovid
517	1211393767544172545	2019-12-29 21:09:15+00:00	Buy shares and get weekly dividends.🔥 💸 Link for sign up: https://t.co/gCVB5PHfSG #bitcoin #cryptocurrency #startup #ethereum #crypto #money #business #btc #trading #mining #forex #kryptowährung #news #investment #erfolg https://t.co/GKKUGrwf4c	PreCovid
518	1211393678171934725	2019-12-29 21:08:54+00:00	New company🔥🔥🔥 Buy shares and get weekly dividends.🔥 💸 Link for sign up: https://t.co/gCVB5PHfSG #bitcoin #cryptocurrency #startup #ethereum #crypto #money #business #btc #trading #mining #forex #kryptowährung #news #investment #erfolg https://t.co/XgUBoHkzQi	PreCovid
519	1211393569673678849	2019-12-29 21:08:28+00:00	https://t.co/pjdUIjX9H6 #losangels #bitcoinUK #cryptocurrency #newyork #adelaide #sanFransico #oakland #philadelphia #southaustralia #atlanta #ico #money #funds #bitcoinaustralia #tokenlaunches #spain #Top10 #icoalert #phoenix #italy #campaign #ether #washington #blockchain #ICOs	PreCovid
520	1211393552787345410	2019-12-29 21:08:24+00:00	Inside The Cryptocurrency Revolution | VICE on HBO https://t.co/wiurQr52hf #ETH #BTC	PreCovid
521	1211393550501470210	2019-12-29 21:08:23+00:00	New crypto company🔥🔥🔥 Buy shares and get weekly dividends.🔥 💸 Link for sign up: https://t.co/gCVB5PHfSG #bitcoin #cryptocurrency #startup #ethereum #crypto #money #business #btc #trading #mining #forex #kryptowährung #news #investment #erfolg https://t.co/HPgPofptER	PreCovid
522	1211393488119578631	2019-12-29 21:08:08+00:00	Good wallets always come through because the crypto world is very active and the wheat is quickly separated from the chaff. #cryptocurrency #blockchain #bitcoin #btc #eth #crypto #wallet #hotwallet #coldwallet #privatekey #passphrase https://t.co/exl64cS1Nv https://t.co/GFPxDpwaTa	PreCovid
523	1211393451872280576	2019-12-29 21:08:00+00:00	#Google faces backlash for removing #cryptocurrency videos from #YouTube - https://t.co/OnwXpKC4pz #GoogleAlerts	PreCovid
524	1211393339486081036	2019-12-29 21:07:33+00:00	#BTC #MCR The past few months haven’t been too kind to Bitcoin. Case in point, since peaking at $14,000 this June, the cryptocurrency has fallen by 50%, tumbling as ...Read more: https://t.co/yF6VBEG6dy	PreCovid
525	1211393289280245761	2019-12-29 21:07:21+00:00	🏛 new company of cryptocurrency investment. Buy shares and get weekly dividends.🔥 💸 Link for sign up: https://t.co/gCVB5PHfSG #bitcoin #cryptocurrency #startup #ethereum #crypto #money #business #btc #trading #mining #forex #kryptowährung #news #investment #erfolg https://t.co/SxHVJYcnvV	PreCovid
526	1211393276319678464	2019-12-29 21:07:18+00:00	Four Signals Suggesting Bitcoin Price On Verge of Bull Trend https://t.co/qrl2MTSQ21 #Bitcoin #Bitcoinnews #BTC #Crypto #Cryptocurrency #Cryptonews #digitalcurrency #Ethereum #hodl #Litecoin	PreCovid
527	1211393213128495104	2019-12-29 21:07:03+00:00	📝 Four Signals Suggesting Bitcoin Price On Verge of Bull Trend —https://t.co/7kcz1QpDO8 #BTC #bitcoin #cryptocurrency #news #Crypto #blockchain #cryptotwitter	PreCovid
528	1211393209433239552	2019-12-29 21:07:02+00:00	"5 Rules to Spotting a Good #Blockchain Project" Want to get into #crypto but don't know how to start? We've got you covered. https://t.co/wEamuILEHB via @Medium #Cryptocurrency #Cryptotrading #Bitcoin https://t.co/p9oHiynfeq	PreCovid
529	1211393069691686913	2019-12-29 21:06:29+00:00	#BTCUSD $7375.31 Price change 1-Hour -1.12% | 1-Day 0.76% | 1-Week -0.15% 12/29/2019 9:06 PM Real-time #bitcoin price + news analysis of 150+ global news sources every hour 24*7*365 #BTC #blockchain #ethereum #trading #ico #Crypto #cryptocurrency #news https://t.co/8H4BLwWgpX	PreCovid
530	1211393011420188672	2019-12-29 21:06:15+00:00	Earning #cryptocurrency for selling my stuff on @Listia! Join me using code "CFSSRT" for an extra 100 XNK. I just listed this: Pokémon Sticker https://t.co/hgo9zCur6C	PreCovid
531	1211393011189534723	2019-12-29 21:06:15+00:00	Earning #cryptocurrency for selling my stuff on @Listia! Join me using code "BJPXMJ" for an extra 100 XNK. I just listed this: *1+ Pounds Shank Buttons https://t.co/oGSYDfZ1do	PreCovid
532	1211392975324012544	2019-12-29 21:06:06+00:00	#eth #usd #binance Neden @EngineeringRobo kullnamıyorsun ? 🧐 indikatör tabanlı algoritma 👾 #cryptocurrency #kriptopara #bitcoin #altcoin #crypto https://t.co/G4yOvhCchj	PreCovid
533	1211392965970661376	2019-12-29 21:06:04+00:00	Trent Partridge #globalcoin #facebook #crypto currency https://t.co/CrNuE3MdGe	PreCovid
534	1211392942809714688	2019-12-29 21:05:58+00:00	👌😍 Kiss (Classic Black) T-Shirt 😍👌 Take 25% OFF with code WHALE25 https://t.co/OklNrFqoEH 👈 #Bitcoin $BTC #BTC #Crypto #cryptocurrency #ETH #XRP #LTC #XVG https://t.co/nFcZYzWxRL	PreCovid
535	1211392874681688066	2019-12-29 21:05:42+00:00	https://t.co/nHUohXCF5u #AVCJsingapore #icotracker #albuquerque #Moscow #spain #money #china #utrust #cryptocurrency #Top10 #washingtonDc #omaha #sydney #tokenlaunches #indianapolis #paris #stlouis #nashville #ETH #argentina #campaign #bitcoinaustralia #funding #Startups #austin	PreCovid
536	1211392861952004096	2019-12-29 21:05:39+00:00	Success is not about being anything and anyone other than who you are. Success starts when you realize you are great just the way you are. #WLF #wolfcoin #cryptocurrency #blockchain #bitcoin	PreCovid
537	1211392781626871810	2019-12-29 21:05:20+00:00	CNBC Fud Never Ends! /r/CryptoCurrency https://t.co/POlag6Qnqu https://t.co/Jss3DXHZ80	PreCovid
538	1211392773095612424	2019-12-29 21:05:18+00:00	Made over $60 in crypto just by watching videos and do short quizzes on https://t.co/AW1rMBYKUy here a couple links to the videos and short quizzes: OXT https://t.co/6O2YEmRQeT : EOS https://t.co/HUeuj9E8DD #coinbase #bitcoin #crypto #cryptocurrency #EOS #OXT #DAI #TEZOS #BAT https://t.co/WbPIyvRDtm	PreCovid
539	1211392770847526912	2019-12-29 21:05:17+00:00	Only thing that stops you is you. When you refuse to quit, when you are absolutely committed, you succeed. Just a matter of time. Never quit. #WLF #wolfcoin #cryptocurrency #blockchain #bitcoin	PreCovid
540	1211392660092674056	2019-12-29 21:04:51+00:00	You can’t climb smooth mountains. You can only climb mountains that have jagged edges. Difficulties, adversities, challenges are a sign you are climbing the right mountain. #WLF #wolfcoin #cryptocurrency #blockchain #bitcoin	PreCovid
541	1211392563871199232	2019-12-29 21:04:28+00:00	Imagine a pill that makes people feel better, think better, be better, do better. Would you take such a pill? That pill is yours: daily exercise. #WLF #wolfcoin #cryptocurrency #blockchain #bitcoin	PreCovid
542	1211392463002161152	2019-12-29 21:04:04+00:00	Google Bans Crypto App Metamask From Play Store: Soon after Google-owned Youtube has swung the strikes hammer against video content creators that talked about cryptocurrency-related topics, another arm of the search monopoly has taken down a popular… https://t.co/cuxd8lJYu3 https://t.co/fzmX53unLK	PreCovid
543	1211392431222087681	2019-12-29 21:03:56+00:00	Everyone fails. Everyone experiences problems. It’s okay to fail. Just don’t attach yourself to failure. It happened for a reason. Learn from it, &amp; let go of it. Success is in living forward. #WLF #wolfcoin #cryptocurrency #blockchain #bitcoin	PreCovid
544	1211392373651132416	2019-12-29 21:03:43+00:00	⬇️ Sell BTC/USD - Bitcoin US Dollar on 4H time frame Current price: 7,413.6 Bulls↗️ Power 25% Bears↘️ Power 54% #BTCUSD #stockmarket #stock #cryptocurrency #gold #finance #DailyFx	PreCovid
545	1211392293426597890	2019-12-29 21:03:23+00:00	https://t.co/sKkAnOSipr #venture #newzealand #crypto #icoalert #mexico #washingtonDc #tokenlaunches #paris #india #melbourne #charlotte #cybersecurity #investing #minneapolis #cryptocurrency #raleigh #oklahomacity #stlouis #portland #TokenSales #neworleans #cryptocurrency #tech	PreCovid
546	1211392189558927365	2019-12-29 21:02:59+00:00	My refcode: JEQ84EKP8IEP Hey there! Haven't you got your free 100+ #glad_coin yet? You can register and get your up to 100+ #glad_coin @glad_coin #glad_coin #airdrop #cryptocurrency #freetokens #freecoins #altcoins https://t.co/wfINKFpvtZ	PreCovid
547	1211392064149024771	2019-12-29 21:02:29+00:00	Inside The Cryptocurrency Revolution | VICE on HBO https://t.co/zHxvLAJ6mU via @YouTube #cryptocurrencies #CryptoTwitter	PreCovid
548	1211391922691948544	2019-12-29 21:01:55+00:00	Bitcoin Money: How To Get Cryptocurrency Bundle - https://t.co/OP5CKUzp17 #onlineclasses #onlinecourses #freeonlinecourses #onlinetutorials https://t.co/3G0M0Q05EM	PreCovid
549	1211391894871298048	2019-12-29 21:01:48+00:00	https://t.co/viglmfabHF #AVCJjapan #venture #losangels #cannabis #sanantonio #reuters #oxycoin #india #sydney #entrepreneurs #southafrica #ico #seattle #AVCJjapan #boston #icoalert #baltimore #ico #funding #southaustralia #vc #blockchain #Ethereum #equity #sanjose #cryptocurrency	PreCovid
550	1211391803234099212	2019-12-29 21:01:27+00:00	#crypto price changes last hour 🚀 $NPXS +98.39% $XMY +17.23% $RDD +10.22% 🌧️ $SPND -11.25% $MAID -9.09% $TRAC -8.71% #bitcoin #cryptocurrency	PreCovid
551	1211391801245999105	2019-12-29 21:01:26+00:00	https://t.co/Rjce8sVNRC #cryptocurrency #btc #bitcoin #altcoin #ICO #Bounty #Airdrop #Blockchain #Ethereum #Tokensale #Eth #Crowdsale #trx #bch	PreCovid
552	1211391757453348864	2019-12-29 21:01:16+00:00	#Discount sale | #Christmas | #Christmas2019 | 10 Best Blockchain Courses https://t.co/nhsD6RaX8m #Blockchain #security #Cryptocurrency #Bitcoin #Etherium #btc #AI#ML #DL #DataScience #DataScientist #BI #Business #BigData #DevOps #Analytics	PreCovid
553	1211391679086891008	2019-12-29 21:00:57+00:00	Trading #news 5 #crypto gainers up for Time check: 2019-12-30 00:00:57 #EthereumMeta : $0.00006 #Etheera : $0.00013 #BridgeCoin : $0.00203 #Bitsum : $0.00006 #CatoCoin : $0.00225 #cryptocurrency #chain #virtualcurrency #blockcrypto #trading https://t.co/HtzrTrOdDT	PreCovid
554	1211391651421282304	2019-12-29 21:00:50+00:00	#BTCUSD Market #1H timeframe on December 29 at 20:00 (UTC) is #Bullish. #cryptocurrency #bitcoin #btc #crypto #trading #idea #report technical analysis	PreCovid
555	1211391616088444928	2019-12-29 21:00:42+00:00	現在の各取引所のマーケット情報をお知らせします。 Japanese cryptocurrency market situation 【 https://t.co/yaOSKopfe4 】 #BTC #ビットコイン #bitcoin #仮想通貨 #cryptocurrency #jpy #暗号通貨 December 30, 2019 at 06:00AM https://t.co/7cYGtJTmEL	PreCovid
556	1211391613186052099	2019-12-29 21:00:41+00:00	Earning #cryptocurrency for selling my stuff on @Listia! Join me using code "DHSQNX" for an extra 100 XNK. I just listed this: Samsung gear vr https://t.co/kHy1PC6uut	PreCovid
557	1211391600548552704	2019-12-29 21:00:38+00:00	Český youtuber Roth Wellden terčem hackerského útoku – další krypto scam https://t.co/rgq4w8Oi4J #kryptomagazincz #kryptoměna #kryptoměny #cryptocurrency #crypto	PreCovid
558	1211391595628703744	2019-12-29 21:00:37+00:00	Treadway Commission to Issue Blockchain Security Guidance in 2020 #cryptocurrencies #bitcoin #crypto #cryptocurrency https://t.co/T8w2rIoBmW	PreCovid
559	1211391588288647175	2019-12-29 21:00:35+00:00	How easy it is to invest in yourself #cryptocurrency #bitcoin #invest #makemoney2020 https://t.co/e2NBehiFD0	PreCovid
560	1211391571570106369	2019-12-29 21:00:31+00:00	【TakeOff's Business Model #2】 Furthermore, startup’s services make mutual utilization of the original tokens, and increases the liquidity and the value of each token. #Crypto #Blockchain #ether #ethereum #bitcoin #cryptocurrency #btc	PreCovid
561	1211391554792783872	2019-12-29 21:00:27+00:00	https://t.co/xJwQ7Mq7qX #brazil #atlanta #cryptocurrency #godblessamerica #abraaj #campaign #mexico #detroit #austin #tokyo #technews #losangels #blockchain #virginiabeach #memphis #iot #JackMa #lasvegas #nashville #AVCJsingapore #cybersecurity #nashville #investments #boston #uk	PreCovid
562	1211391512505966593	2019-12-29 21:00:17+00:00	. @Ethereum , @Ripple , and @BitcoinCash : Why Traders are Optimistic on Altcoin Market https://t.co/EPayFPrB3z #bitcoin #altcoins #blockchain #crypto #cryptocurrency #ripple https://t.co/BF04Q2gDKy	PreCovid
563	1211391507002990592	2019-12-29 21:00:16+00:00	📢 #Robostopia Smart #CryptoCurrency Trader Bot for #Binance and #Bittrex ✅ Trailing Stop-Loss, Buy or Sell #altcoins / BTC pairs. ✅ Auto Renew Orders ✅ Profit / Loss notifications by transactions. ✅ Completed Order notifications and many more.. 👉 https://t.co/vtm2aTYKA0 https://t.co/s5GtJQgq3I	PreCovid
564	1211391479526182912	2019-12-29 21:00:09+00:00	BitMEX Cryptocurrency Exchange Holds 0.18% of All Bitcoins in Circulation https://t.co/xUnywDGsOY https://t.co/Y4xPl0Ra2z	PreCovid
565	1211391473272406016	2019-12-29 21:00:08+00:00	ETH/BLZ (Binance) gained 8.24% in the last 20 min. 0.01865859USD, 0.00000261Ƀ $BLZ #Bluzelle #cryptocurrency https://t.co/UcY3noIHTS	PreCovid
566	1211391468817879040	2019-12-29 21:00:07+00:00	TOP-12 most-mentioned #crypto this hour: 1. #bitcoin 2. #ethereum 3. #xrp 4. #tezos 5. #dash 6. #steem 7. #waves 8. #nem 9. #dogecoin 10. #chainlink 11. #verge 12. #bitcoincash #cryptocurrency #altcoin #blockchain #news #CryptoBuzzTracker https://t.co/jIecmtFKXB	PreCovid
567	1211391465856868353	2019-12-29 21:00:06+00:00	$BTC : -0.51%📉 7436$ Top (last h): $FAB : +3.70%📈 187st $BXK : +2.21%📈 2071st $CENNZ : +2.18%📈 1375st $MKR : +0.93%📈 6099698st Worst (last h): $NRG : -5.70%📉 26103st $ZEN : -4.88%📉 101332st $DX : -1.92%📉 13st #cryptocurrency #blockchain	PreCovid
568	1211391460035178496	2019-12-29 21:00:05+00:00	50 of 52 Interesting #Blockchain and #Cryptocurrency Stats and Facts, For the article with the full list go: https://t.co/DHKmsSvZFt https://t.co/M5EwywxHt3	PreCovid
569	1211391451671777281	2019-12-29 21:00:03+00:00	📈 #Ethereum (#ETH $ETH) global volume weighted average is currently $135.776 | 3.11% change over 24hrs. #crypto #blockchain #market #news #coin #trading #cryptocurrency https://t.co/0SmN18YDuu 💰	PreCovid
570	1211391448798679040	2019-12-29 21:00:02+00:00	📈 #Bitcoin (#BTC $BTC) global volume weighted average is currently $7418.408 | 1.1% change over 24hrs. #crypto #blockchain #market #news #coin #trading #cryptocurrency https://t.co/LJIdBWBJNg 💰	PreCovid
571	1211391448358281216	2019-12-29 21:00:02+00:00	Binance Large Activity: 🔵 BTC Bought Worth 10.3M+ USDT 🔴 BTC Sold Worth 12.5M+ USDT #cryptocurrency #cryptotrading #Binance - https://t.co/LIVO4vt168	PreCovid
572	1211391448341524481	2019-12-29 21:00:02+00:00	The Bitcoin $BTC price is currently 7432.56 $USD or 6649.4 $EUR. It's the number #1 cryptocurrency on the Earth with a market capitalization of 134748.72 millions $USD. Last changes : 1h -&gt; -0.55⛔ 24h -&gt; 0.98✅ 7d -&gt; 0.18✅ #bitcoin #price #coinmarketcap #6MIXAJ3W	PreCovid
573	1211391447641010177	2019-12-29 21:00:02+00:00	Coinbase Pro Large Activity: 🔴 BTC Sold Worth 2M+ USD 🔵 BTC Bought Worth 5.5M+ USD #cryptocurrency #cryptotrading #Coinbase Pro - https://t.co/LIVO4vt168	PreCovid
574	1211391447603326978	2019-12-29 21:00:02+00:00	BitMex Large Activity: 🔵 Longs Worth 62.4M+ USD 🔴 Shorts Worth 101.7M+ USD #cryptocurrency #cryptotrading #BitMex - https://t.co/LIVO4vt168	PreCovid
575	1211391439122419713	2019-12-29 21:00:00+00:00	Total #CryptoCurrency Market Cap is $201,858,919,664, with Total 24 hr. volume of $74,979,354,784	PreCovid
576	1211391404611637248	2019-12-29 20:59:52+00:00	BitcoinTalk Forum: The Cryptocurrency Forum That Can Make You Rich I made some decent amount of dollars as a member of BitcoinTalk forum only when I understood https://t.co/bgOoyJBid6 #technology	PreCovid
577	1211391269118894095	2019-12-29 20:59:19+00:00	https://t.co/xKJjKVYB8b #AVCJsingapore #nashville #entrepreneurs #virginiabeach #baltimore #forthworth #blockchain #bitcoinaustralia #cryptocurrency #initialcoinofferings #memphis #melbourne #baltimore #louiesville #sanFransico #godblessamerica #tech #chicago #indianapolis #dubai	PreCovid
578	1211391225745592324	2019-12-29 20:59:09+00:00	$BTC Precio: $138831.55 MXN $ETH Precio: $2540.01 MXN $XRP Precio: $3.68 MXN $LTC Precio: $810.01 MXN #BTC #ETH #XRP #LTC #Criptomonedas #Crypto #Cryptocurrency #Cryptocurrencies #CryptoNews Via Bitso - AutoBot -empieza a invertir https://t.co/U37adeRPoE	PreCovid
579	1211391221425491969	2019-12-29 20:59:08+00:00	Bitcoin’s Purported Creator Says Fortune May Remain Locked #btc #bitcoin #crypto #cryptocurrency #cryptotrading #CryptoTwitter #cryptocoin #bitcoinnews ⁦@BTCTN⁩ ⁦@BTCFoundation⁩ ⁦@btc⁩ ⁦@Bitcoin⁩ ⁦@TheCryptoDog⁩ https://t.co/DQ6JT9mq24	PreCovid
580	1211391218510389254	2019-12-29 20:59:07+00:00	I just signed up on this awesome website! https://t.co/P01JZ1GSQs Free 1000 CBTC Coin = 80$ #airdrop #bounty #altcoin #ico #new #currency #btc #Ethereum #eth #live #crypto #freecoins #givea #bitcoin #cryptocurrency	PreCovid
581	1211390938880204800	2019-12-29 20:58:01+00:00	Mapping Disasters with #ArtificialIntelligence #VC #fintech #banking #finserv #cryptocurrency #finance #banks #blockchain #regtech #Insurtech @OttLegalRebels @neirajones @FGraillot @JimMarous @Ronald_vanLoon https://t.co/F0bwrKWBPh	PreCovid
582	1211390748731441152	2019-12-29 20:57:15+00:00	Youtube De-Lists Crypto Youtube Channels, Backtracks - Exclusive feature by @kaltoro_ @FomoHunt #Bitcoin #YouTube #Content #Cryptocurrency https://t.co/NJqdUCnU5h https://t.co/r9IseDqZJh	PreCovid
583	1211390740187766788	2019-12-29 20:57:13+00:00	Andreas Antonopoulos: «#bitcoin no está listo para ayudar a Venezuela» https://t.co/3z7pzSBY55 #Crypto #cryptocurrency #cryptocurrencies #BTC	PreCovid
584	1211390694725705731	2019-12-29 20:57:02+00:00	MIT and Stanford Professors Are Designing a Cryptocurrency to Top Bitcoin: Unit-e https://t.co/YyWqKUWJWq	PreCovid
585	1211390674127532032	2019-12-29 20:56:57+00:00	EurekaX, trading with lightening quick transaction speeds, Great volume and liquidity, seamless order book interaction! https://t.co/MaNrgUNpiu #crypto #cryptocurrency #cryptoexchange #cryptonews #ERK #Eureka #blockchain #blockchainnews #blockchaintechnology #BTC #altcoins https://t.co/xvSsPnnbqI	PreCovid
586	1211390603910680576	2019-12-29 20:56:41+00:00	https://t.co/HDhZEfR5bY #crypto #london #JackMa #tokenmarket #milwaukee #saltlakecity #equity #omaha #cryptocurrency #iot #ETH #albuquerque #Top10 #louiesville #uk #entrepreneurs #iconomi #atlanta #wavesplatform #TokenSales #cybersecurity #FinTech #vc #sandeigo #sqpay #sale #nem	PreCovid
587	1211390505692651528	2019-12-29 20:56:17+00:00	The final https://t.co/H6z5iTX0gA Weekly News show of 2019 is out now with @rogerkver. Updates in #BitcoinCash development &amp; special #Bitcoin trivia from Roger Ver on the early days of #cryptocurrency. https://t.co/HAAKHVFzY9 https://t.co/WPts4d6EOE	PreCovid
588	1211390435215597568	2019-12-29 20:56:00+00:00	10 Ways #AI Is Going To Improve #Fintech In 2020 #VC #fintech #banking #finserv #cryptocurrency #finance #banks #blockchain #regtech #Insurtech @OttLegalRebels @neirajones @FGraillot @JimMarous @Ronald_vanLoon https://t.co/ZN7asOBja2	PreCovid
589	1211390324838453248	2019-12-29 20:55:34+00:00	I hope the Binance Exchange will become an even larger player in the cryptocurrency market. Health and success CZ. #BinanceCollectibles	PreCovid
590	1211390231095713792	2019-12-29 20:55:12+00:00	Join me to get @Listia's new $XNK #cryptocurrency for free! Use code "BKVNJD" for an extra 100 XNK. Just got this with my Ink, AQUAMAN HD MOVIES ANYWHERE OR VUDU CODE ONLY https://t.co/UZ5H7zrOP3	PreCovid
591	1211390124380045317	2019-12-29 20:54:46+00:00	Earning #cryptocurrency for selling my stuff on @Listia! Join me using code "BPCVBC" for an extra 100 XNK. I just listed this: Topps Magazine Vintage Baseball Cards Ventura Drabek Kruk Walker https://t.co/FPf4CVW7CH	PreCovid
592	1211390112514203648	2019-12-29 20:54:44+00:00	My refcode: S2SB04SQBWDC Hey there! Haven't you got your free 100+ #glad_coin yet? You can register and get your up to 100+ #glad_coin @glad_coin #glad_coin #airdrop #cryptocurrency #freetokens #freecoins #altcoins https://t.co/iMASVEmIrD	PreCovid
593	1211389933908299777	2019-12-29 20:54:01+00:00	China to Expand Blockchain Pilot, Study Forex Reforms for Cryptocurrency: Regulator https://t.co/vQh5P2RBE8	PreCovid
594	1211389811480649728	2019-12-29 20:53:32+00:00	$BTC A big chance in a billion! Price: \804848 (2019/12/30 05:51) #仮想通貨 #暗号資産 #ビットコイン #Bitcoin #BTC #cryptocurrency	PreCovid
595	1211389654538375168	2019-12-29 20:52:54+00:00	Join me to get @Listia's new $XNK #cryptocurrency for free! Use code "BKVNJD" for an extra 100 XNK. Just got this with my Ink, Avengers: Endgame HD GOOGLE PLAY (PORTS OVER IF LINKED ) https://t.co/RtQ8byrThw	PreCovid
596	1211389467031982081	2019-12-29 20:52:10+00:00	⚡Mike Novogratz: Bitcoin Will Hit $12K in 2020, Bets 1 ETH on Trump ⚡ #Crypto #Blockchain #cryptocurrency #CryptoCrunchApp https://t.co/Xka7P44FHG	PreCovid
597	1211389452364500992	2019-12-29 20:52:06+00:00	Plans to Develop Bitcoin Actually Started Back in Early 70s #CryptoCurrency #Blockchain #Bitcoin via https://t.co/V7FfW08zbr https://t.co/a9v9fzdt2t	PreCovid
598	1211389434039558145	2019-12-29 20:52:02+00:00	Early Edition: Cryptocurrency market consolidating, says PDAX CEO https://t.co/tq902AobhX . https://t.co/koVWHT15P7	PreCovid
599	1211389426057789440	2019-12-29 20:52:00+00:00	https://t.co/hHlXI1V5L7 #abraaj #tezos #honolulu #PrivateEquity #cryptocurrency #reuters #bitcoinrussia #icoalert #token #ETH #india #venture #cannabis #Moscow #comsa #denver #indianapolis #AVCJsingapore #pittsburgh #charleston #funding #adelaide #portland #boston #Moscow #london	PreCovid
600	1211389300782387200	2019-12-29 20:51:30+00:00	¡KickE Exchange 📊 lleva cryptotrading a un nivel cualitativamente nuevo! No pierda la oportunidad de unirse al programa de *referencia y crear un ingreso pasivo de $20k mensual y superior. #kickex #cryptocurrency https://t.co/a5rwt8LSKd	PreCovid
601	1211388937224278016	2019-12-29 20:50:03+00:00	“La Tecnología Blockchain al servicio de la sociedad”. #Video Foro Internacional Suma 2019 #foroSUMAblockchain Alicante. España, Spain https://t.co/NPl2WnQTGY #Blockchain #España #education #crypto #cryptocurrency #blockchainTEchnology #sharingeconomy #industria40 #softwarelibre https://t.co/MmYYP3g5r9	PreCovid
602	1211388884195655686	2019-12-29 20:49:51+00:00	You MUST LISTEN TO THIS PODCAST OR READ AN ARTICLE ABOUT the #MissingCryptoQueen. The analogy to #Trumpism and #Cult45 is clear. She peddled a #MLMScam fronted by a #Cryptocurrency and Trump peddles a #CrimeSyndicate fronted by a #Presidency 👇🏼👇🏼👇🏼https://t.co/ZHkZHfUbTs	PreCovid
603	1211388830500184076	2019-12-29 20:49:38+00:00	$10,000 dollars bought you 2941 #xrp at all time high. The same amount spent today would buy you 51282 #xrp coins and NOW everyone is suspicious. $573.50 today would get you those same 2941 coins. Alot can change in the space of 2 years... #xrpcommmunity #XRP #cryptocurrency	PreCovid
604	1211388662413266945	2019-12-29 20:48:58+00:00	SEC’s Cryptomom Talks New Rule Changes and Meaning for C https://t.co/JzAlN8F8mN #Bitcoin #Bitcoinnews #BTC #Crypto #Cryptocurrency #Cryptonews #digitalcurrency #Ethereum #hodl #Litecoin	PreCovid
605	1211388268476076032	2019-12-29 20:47:24+00:00	1 Bitcoin ( #BTC ) Dollar: 7417.96$ 1 Bitcoin Cash ( #BCH ) Dollar: 2,13.00$ 1 Ethereum ( #ETH ) Dollar: 135.69$ 1 Ripple ( #XRP ) Dollar: 0.19631$ Date: 29 Dec 2019 20:47 #Bitcoin #Ethereum #cryptocurrency #crypto #altcoin #Blockchain #Ripple	PreCovid
606	1211388260884340736	2019-12-29 20:47:22+00:00	Cryptocurrency wallets and wallet brokerages generally allow you to buy and sell a small range of popular digital assets (Bitcoin and Ethereum) Crypto Specialist Exchange is a ERC20 Compliant Exchange, create your account today. https://t.co/lafdxAOtFe #Traders https://t.co/jG6Ce9lvN1	PreCovid
607	1211388257327558659	2019-12-29 20:47:21+00:00	How your business start working with Bitcoin ... Advertise your Crypto Currency Trading with Car Concerns USA! https://t.co/EnfprnvevX	PreCovid
608	1211388177316888576	2019-12-29 20:47:02+00:00	$BTC Super big chance in a billion! Price: \809692 (2019/12/30 05:42) #仮想通貨 #暗号資産 #ビットコイン #Bitcoin #BTC #cryptocurrency	PreCovid
609	1211388175584649216	2019-12-29 20:47:02+00:00	$BTC A big chance in a million! Price: \810691 (2019/12/30 05:40) #仮想通貨 #暗号資産 #ビットコイン #Bitcoin #BTC #cryptocurrency	PreCovid
610	1211388080340508672	2019-12-29 20:46:39+00:00	https://t.co/FdbVU2ixHU #cuba #tokyo #ICOs #funding #techcrunch #Russia #cryptocurrency #ETH #charleston #southaustralia #phoenix #germany #honolulu #raleigh #charleston #austin #AVCJjapan #venture #paris #entrepreneurs #boise #saintpaul #Alibaba #PrivateEquity #houston #JackMa	PreCovid
611	1211388075324190721	2019-12-29 20:46:38+00:00	“Best-Performing Cryptocurrency Powers Controversial Exchange” by @business https://t.co/02gwHBlE8M	PreCovid
612	1211387935943282697	2019-12-29 20:46:05+00:00	The Huck Adventures (HUCK) Token Airdrop is Here - Signup, share and follow to earn more Huck Tokens! #hucktoken #blockchain #cryptocurrency #cryptonews #cryptonews #presale #cryptocurrencymarket #altcoin #newcryptocurrency https://t.co/njQnzRC4to @huckadventures aracılığıyla	PreCovid
613	1211387917718802432	2019-12-29 20:46:00+00:00	How #Fintech Startups Are Helping #SMEs Keep Cash Flowing #VC #fintech #banking #finserv #cryptocurrency #finance #banks #blockchain #regtech #Insurtech @OttLegalRebels @neirajones @FGraillot @JimMarous @Ronald_vanLoon https://t.co/EpQZDrWMjY	PreCovid
614	1211387745609883649	2019-12-29 20:45:19+00:00	#crypto price changes last 4 hours 🚀 $GUP +27.92% $XMY +18.31% $RDD +11.23% 🌧️ $XDN -24.92% $PLG -19.91% $VEE -17.56% #bitcoin #cryptocurrency	PreCovid
615	1211387679402790917	2019-12-29 20:45:03+00:00	It’s not true that all economists and central bankers hate cryptocurrencies and #stablecoins! https://t.co/Na30LztWyL #cryptocurrency #cryptoassets #fintech #finserv	PreCovid
616	1211387567867863041	2019-12-29 20:44:37+00:00	"‘Tis the season for introspection. And this year, my thoughts are on bitcoin." #cryptocurrency https://t.co/d8CIGmorWU https://t.co/iT21x8BXBQ	PreCovid
617	1211387545751150592	2019-12-29 20:44:32+00:00	What if #Zilliqa had the market cap of #Neo, how much would 2000 of 'em be worth? Ha, $133.72 #wicmc #crypto #cryptocurrency https://t.co/AtmkWMmBJf	PreCovid
618	1211387484254490624	2019-12-29 20:44:17+00:00	Cryptocurrency Has Changed the YouTube Landscape: Top 5 Channels To Follow #CryptoCurrency #blockchain #future via https://t.co/T91L0X2tCp https://t.co/jEpcpc6NLA	PreCovid
619	1211387406617862146	2019-12-29 20:43:58+00:00	*runs a linear regression analysis once and/or makes a trading bot based on MA's* Updates Twitter / LinkedIn bio to: Quant | HFT &amp; Algo Trader | Scalper | Cryptocurrency Expert	PreCovid
620	1211387316301893632	2019-12-29 20:43:37+00:00	A Short Introduction to Cryptocurrency Wallets https://t.co/inTEW32DaE https://t.co/nCIdsGvBN3	PreCovid
621	1211387218503360512	2019-12-29 20:43:14+00:00	Ethereum Price Prediction: ETH/USD Claims $130 But Can It Go Any Higher? https://t.co/4l0kAmxhNt via @InsideBitcoins #cryptocurrency #bitcoin https://t.co/5xGRU3O76K	PreCovid
622	1211387171850117120	2019-12-29 20:43:02+00:00	https://t.co/jxL2MnfN61 #southaustralia #omaha #kansascity #Moscow #eth #minneapolis #venturecapital #ico #JackMa #cryptocurrency #zloadr #investment #malaysia #boise #asia #privateequity #techcrunch #memphis #sale #forthworth #gamecoin #investing #tampa #honolulu #malaysia #uk	PreCovid
623	1211387129672146944	2019-12-29 20:42:52+00:00	Nano Sneak peek: https://t.co/QqdgqxWlZN Soon available as an incentive / tipping option on the website with the smartphone app to follow suit. Will post a new update in the following days. #nano $nano #micropayments #blockchain #fintech #cryptocurrency	PreCovid
624	1211386999518760960	2019-12-29 20:42:21+00:00	Cardano pushes latest Shelley development, over 5 billion ADA staked #crypto #cryptocurrency #cardano #ada #cryptonews https://t.co/FgzP88ghZX	PreCovid
625	1211386956963307521	2019-12-29 20:42:11+00:00	Join me to get @Listia's new $XNK #cryptocurrency for free! Use code "BCWFCG" for an extra 100 XNK. Just got this with my Ink, milk weed vine seeds https://t.co/OCBPWbvhlY	PreCovid
626	1211386939196227585	2019-12-29 20:42:07+00:00	Crypto Crow Talks Cardano, Bitcoin, &amp; Future Of Cryptocurrency #crypto #cryptocurrency #cardano #ada #cryptonews https://t.co/EyI7RKSG2z	PreCovid
627	1211386921189928961	2019-12-29 20:42:03+00:00	#Ripple: Yearly Review - #Cryptocurrency #XRP - https://t.co/BSATXiKuyj https://t.co/jOn8Ob22bu	PreCovid
628	1211386758841196549	2019-12-29 20:41:24+00:00	BTC: $7407.75, ETH: $0, DASH: $0, XRP: $0 LTC: $0 ETC: $0 #Cryptocurrency #PriceUpdate	PreCovid
629	1211386741199908865	2019-12-29 20:41:20+00:00	You can now donate cryptocurrency to Rainforest Foundation US. Make a donation today in BTC, ETH, LTC, BCH, or ZEC and receive a tax receipt! https://t.co/uFvICx3NuY @TheGivingBlock @RainforestUS #cryptocurrency #bitcoin https://t.co/d6d7aGE3zs	PreCovid
630	1211386622970925056	2019-12-29 20:40:52+00:00	Cryptoindex AI Daily Predictions and Digest for 12/29/2019🎅🏻 Dear community, We have prepared a new list of predictions for today and weekly digest. Interested? Let’s see what’s inside👀➡️ https://t.co/yoeCP569s1 #Cryptoindex #CIX100 #Blockchain #Cryptocurrency #Bitcoin #AI https://t.co/L1B6Nuaxsr	PreCovid
631	1211386568944095234	2019-12-29 20:40:39+00:00	The DACX token serves a lot of functions in the DACX platform. It can be used to pay for exchange fees, withdraw fees, listing fees, and some other fees. #DACX #IEO #cryptocurrency #blockchain #bitcoin	PreCovid
632	1211386399624056832	2019-12-29 20:39:58+00:00	#bitcoin #btc #cryptocurrency #digitalmoney #satoshinakoto #indonesia sory guys guwe udah gak tahan lagih wkwkwkwkwk https://t.co/02PbhG4Huh	PreCovid
633	1211386365629345796	2019-12-29 20:39:50+00:00	Support Rainforest Foundation US with Bitcoin and other cryptocurrency this year! Help us Protect the Amazon. Donate here today: https://t.co/uFvICx3NuY @TheGivingBlock @RainforestUS https://t.co/snpdHyH8sM	PreCovid
634	1211386231570997248	2019-12-29 20:39:18+00:00	Believe in who you are🦅 And not who people want you to be🤡 Mindsetmissionmoney 🌟🌟🌟🌟🌟🌟🌟🌟🌟🌟🌟🌟🌟🌟 #forex #money #belief #cryptocurrency #entrepreneur #wealth #trading #invest #investment #leader #trader #success… https://t.co/tIe7XvlC4n	PreCovid
635	1211386106928869380	2019-12-29 20:38:49+00:00	This imagine is so old it’s almost accurate again + https://t.co/WvKCDgttnn #cryptocurrency #crypto #blockchain	PreCovid
636	1211386103019773952	2019-12-29 20:38:48+00:00	Earning #cryptocurrency for selling my stuff on @Listia! Join me using code "BNCNZV" for an extra 100 XNK. I just listed this: marigold seeds https://t.co/iLxO4QiUPg	PreCovid
637	1211386053061423106	2019-12-29 20:38:36+00:00	https://t.co/G367xmgTY4 #fund #malaysia #deals #denver #southafrica #portland #technews #deals #JackMa #sanjose #melbourne #cryptocurrency #investment #raleigh #AVCJsingapore #ethereum #blockchain #spain #indianapolis #neworleans #cybersecurity #ITOs #raleigh #ICOs #startup #asia	PreCovid
638	1211385986451677186	2019-12-29 20:38:20+00:00	Using Assets To Back A Crypto Currency Learn How Watch This Video on Leveraging Assets in a CryptoCurrency the way the PDX Coin has. https://t.co/a6kVSFI2cl #cnbc	PreCovid
639	1211385974632198147	2019-12-29 20:38:17+00:00	Earning #cryptocurrency for selling my stuff on @Listia! Join me using code "BNCNZV" for an extra 100 XNK. I just listed this: Helianthus, Lemon Queen, seeds https://t.co/690IvLAmXZ	PreCovid
640	1211385953341698048	2019-12-29 20:38:12+00:00	I think there is a lot kind of strain of weed, it’s similar to the Cryptocurrency. The number of strain is increasing but eventually everybody realizes it’s just nothing but copy	PreCovid
641	1211385913156222976	2019-12-29 20:38:02+00:00	📝 SEC’s Cryptomom Talks New Rule Changes and Meaning for Crypto With Cointelegraph — https://t.co/YMspncITy8 #BTC #bitcoin #cryptocurrency #news #Crypto #blockchain #cryptotwitter	PreCovid
642	1211385846361927682	2019-12-29 20:37:46+00:00	Check out Manna, a #UniversalBasicIncome #cryptocurrency that anyone can receive for free: https://t.co/sKUApvhj7p	PreCovid
643	1211385782533009410	2019-12-29 20:37:31+00:00	Earning #cryptocurrency for selling my stuff on @Listia! Join me using code "BNCNZV" for an extra 100 XNK. I just listed this: Tall snow on the mountain seeds https://t.co/hnZfUjdPk6	PreCovid
644	1211385675850883073	2019-12-29 20:37:06+00:00	Earning #cryptocurrency for selling my stuff on @Listia! Join me using code "BNCNZV" for an extra 100 XNK. I just listed this: snap dragon seeds https://t.co/DYRJeyfvuJ	PreCovid
645	1211385547941236737	2019-12-29 20:36:35+00:00	Earning #cryptocurrency for selling my stuff on @Listia! Join me using code "BNCNZV" for an extra 100 XNK. I just listed this: milk weed vine seeds https://t.co/XslhrhRc13	PreCovid
646	1211385362288918528	2019-12-29 20:35:51+00:00	https://t.co/pSNNRUiuhF #investment #kansascity #milwaukee #oakland #raleigh #preicosale #adelaide #investing #dubai #sale #blockchain #orlando #netherlands #AVCJsingapore #albuquerque #tucson #seattle #cryptocurrency #spain #losangels #tezos #nashville #charlotte #Russia #crypto	PreCovid
647	1211385311197925377	2019-12-29 20:35:39+00:00	#btc #bitcoin #blockchain #cryptocurrency #digitalmoney @ProfFaustus i think you dont know what bitcoin is pliss dont be faketoshi wkwkwkwk https://t.co/vq7ecg8MW5	PreCovid
648	1211385245532114944	2019-12-29 20:35:23+00:00	📢NEW TRADE 🌎Exchange: #Binance 📌#RDNBTC ⏳Buy Date : 2019-12-29 19:43:13 ⌛Sell Date : 2019-12-29 21:35:17 📈Buy : 0.00001635 📉Sell : 0.00001689 💸Profit : 3.30% #RDN #bitcoin #projectxonline #probot #trading #tradebot #btc #cryptocurrency #blockchain #crypto #altcoin	PreCovid
649	1211385154318557189	2019-12-29 20:35:01+00:00	#BTC #ETH #EOS #XLM #XMR #DTA BitMEX is largely considered to be a tour-de-force in the cryptocurrency industry and has dominated the market since its launch in 2014. ...Read more: https://t.co/1hP4Xx9cB7	PreCovid
650	1211384992896552961	2019-12-29 20:34:23+00:00	Join me to get @Listia's new $XNK #cryptocurrency for free! Use code "BCWFCG" for an extra 100 XNK. Just got this with my Ink, 3 Nail Polish colors --NEW https://t.co/Ic7kBLfIVL	PreCovid
651	1211384736461008901	2019-12-29 20:33:22+00:00	Earning #cryptocurrency for selling my stuff on @Listia! Join me using code "BJJGTV" for an extra 100 XNK. I just listed this: WWF ATTITUDE Manual for PlayStation https://t.co/17Ftn4p2Nu	PreCovid
652	1211384714680033280	2019-12-29 20:33:17+00:00	Earning #cryptocurrency for selling my stuff on @Listia! Join me using code "BJJGTV" for an extra 100 XNK. I just listed this: The Phantom Knights of Shadow Veil: Yu-Gi-Oh! TCG Card https://t.co/cQMLV10Wbj	PreCovid
653	1211384693196763136	2019-12-29 20:33:11+00:00	Earning #cryptocurrency for selling my stuff on @Listia! Join me using code "BJJGTV" for an extra 100 XNK. I just listed this: Vendread Daybreak: Yu-Gi-Oh! TCG Card https://t.co/TMzzET0s6l	PreCovid
654	1211384561583755264	2019-12-29 20:32:40+00:00	#shutupandlisten #postoakmotorcars #Linealstarholdings #postoakpower #kentsbusiness #lineal #blockchain #drones #oil #fredziedman #houston #bugatti #kentaschaffer #law #cryptocurrency #bitcoin #btc #crypto #business #jobs #…https://t.co/QrAO2Pymn9 https://t.co/k1x4zryB4E	PreCovid
655	1211384460320681984	2019-12-29 20:32:16+00:00	https://t.co/bwfoVPSkFA #newzealand #ethereum #nem #kickstarter #ico #venture #saltlakecity #entrepreneurship #memphis #sydney #china #bonus #godblessamerica #charlotte #virginiabeach #denver #ICOs #FinTech #ETH #madison #miami #indiegogo #columbus #raleigh #cryptocurrency #italy	PreCovid
656	1211384409103859712	2019-12-29 20:32:04+00:00	Beijing warns against #CryptoCurrency activity | Article - Asia Times: Beijing warns against #CryptoCurrency activity | Article Asia Times https://t.co/a7xosPGYD9 https://t.co/btVVZVnHzf	PreCovid
657	1211384153570193408	2019-12-29 20:31:03+00:00	https://t.co/8AjLQUvlKA - Here is the link you will need to start your shared masternode journey with stackofstake! #blockchain #crypto #cryptocurrency #masternodes 199	PreCovid
658	1211384150315405312	2019-12-29 20:31:02+00:00	NEO is now £7.09. #crypto #cryptocurrency #bitcoin #altcoins	PreCovid
659	1211383974762893312	2019-12-29 20:30:20+00:00	#cryptocurrency https://t.co/UT2fO9fl3H	PreCovid
660	1211383964944011264	2019-12-29 20:30:18+00:00	📢 #Robostopia Smart #CryptoCurrency Trader Bot for #Binance and #Bittrex ✅ Trailing Stop-Loss, Buy or Sell #altcoins / BTC pairs. ✅ Auto Renew Orders ✅ Profit / Loss notifications by transactions. ✅ Completed Order notifications and many more.. 👉 https://t.co/vtm2aTYKA0 https://t.co/hBHEDMOq2S	PreCovid
661	1211383951014711298	2019-12-29 20:30:15+00:00	Crypto market needs new money to pump price We're are they #cryptocurrency #XRP #Vechain #Chainlink #blockchain #bitcoin https://t.co/WPuUkTrGw8	PreCovid
662	1211383934841434117	2019-12-29 20:30:11+00:00	Top-5 Cryptos This Week: BCH, BSV, ETC, EOS, ATOM #uelimaurer #cryptocurrency #digitalcurrency #daysofthenew #peterschiff #bitsmart https://t.co/duA1rtk6hV	PreCovid
663	1211383934023602177	2019-12-29 20:30:10+00:00	https://t.co/xJwQ7M8wzp #funds #Ethereum #oakland #tokenlaunches #cryptocurrency #icotracker #deals #fund #sanjose #investment #icoalert #netherlands #godblessamerica #cybersecurity #technews #seattle #italy #fund #blockchain #milwaukee #tokenlaunches #eth #TokenSales #raleigh	PreCovid
664	1211383919993597952	2019-12-29 20:30:07+00:00	$BTC : +0.41%📈 7509$ Top (last h): $ZEN : +4.02%📈 105504st $NRG : +3.51%📈 27893st $DX : +2.87%📈 13st $CENNZ : +2.47%📈 1376st Worst (last h): $ENJ : -2.35%📉 1067st $WAVES : -1.52%📉 13041st $ATOM : -1.48%📉 57215st #cryptocurrency #blockchain	PreCovid
665	1211383919381233669	2019-12-29 20:30:07+00:00	Web 3.0 &amp; Decentralised Future Stage Live at CogX 2019. The Festival of AI &amp; Emerging Technology #Video https://t.co/1trtzsJS2E #blockchain #AI #IA #ArtificialIntelligence #Web30 #industry40 #technology #TIC #crypto #cryptocurrency #emergingtechnologies #digitaltransformation https://t.co/6RibI9Veec	PreCovid
666	1211383906991267849	2019-12-29 20:30:04+00:00	76 of 87 Countries Law and Regulations about #Crypto #Cryptocurrency, for the full list of Countries go to: https://t.co/xW1QFV3Njf https://t.co/D66k5RGCqY	PreCovid
667	1211383894928502785	2019-12-29 20:30:01+00:00	Binance Large Activity: 🔴 BTC Sold Worth 7.3M+ USDT 🔵 BTC Bought Worth 9.5M+ USDT #cryptocurrency #cryptotrading #Binance - https://t.co/LIVO4vt168	PreCovid
668	1211383894374854661	2019-12-29 20:30:01+00:00	BitMex Large Activity: 🔵 Longs Worth 73M+ USD 🔴 Shorts Worth 51M+ USD #cryptocurrency #cryptotrading #BitMex - https://t.co/LIVO4vt168	PreCovid
669	1211383894186102787	2019-12-29 20:30:01+00:00	Coinbase Pro Large Activity: 🔴 BTC Sold Worth 5.1M+ USD 🔵 BTC Bought Worth 4.5M+ USD #cryptocurrency #cryptotrading #Coinbase Pro - https://t.co/LIVO4vt168	PreCovid
670	1211383811503788034	2019-12-29 20:29:41+00:00	https://t.co/pSNNRUiuhF #ether #technews #detroit #oakland #ardor #sanantonio #cleveland #cryptocurrency #sanjose #deals #omaha #dallas #china #singapore #newyork #bancor #indianapolis #investing #godblessamerica #melbourne #southafrica #AVCJsingapore #portland #tokenlaunches #uk	PreCovid
671	1211383794202284039	2019-12-29 20:29:37+00:00	Join me to get @Listia's new $XNK #cryptocurrency for free! Use code "DLTLSC" for an extra 100 XNK. Just got this with my Ink, Set of 55 Vintage 1989 Score holographic Baseball Cards https://t.co/vlOLJoZER8	PreCovid
672	1211383556171325443	2019-12-29 20:28:40+00:00	https://t.co/ExAo0P98i9 #baltimore #cleveland #germany #cryptocurrency #albuquerque #korea #bonus #technews #singapore #nem #crypto #uk #boston #india #bancor #oakland #netherlands #cuba #icoalert #southafrica #ether #Top10 #sydney #bitcoinUK	PreCovid
673	1211383459291287565	2019-12-29 20:28:17+00:00	Earning #cryptocurrency for selling my stuff on @Listia! Join me using code "DHSQNX" for an extra 100 XNK. I just listed this: Kanekalon jumbo braids https://t.co/Eq4ngOwUV2	PreCovid
674	1211383424411299840	2019-12-29 20:28:09+00:00	$BTC Precio: $140999.99 MXN $ETH Precio: $2598.60 MXN $XRP Precio: $3.72 MXN $LTC Precio: $818.09 MXN #BTC #ETH #XRP #LTC #Criptomonedas #Crypto #Cryptocurrency #Cryptocurrencies #CryptoNews Via Bitso - AutoBot -	PreCovid
675	1211383286121074694	2019-12-29 20:27:36+00:00	https://t.co/4AWTqkTBUZ #bitcoinaustralia #charleston #milwaukee #mexico #sydney #argentina #cuba #italy #funding #investments #cryptocurrency #campaign #spain #Top10 #virginiabeach #boston #seattle #Russia #chicago #ico #chille #venture #sanantonio #southaustralia #ethereum #uk	PreCovid
676	1211383239811710978	2019-12-29 20:27:25+00:00	American Investor Eyeing Ugandan Market |NBS Business Perspective https://t.co/bK4few114N via @YouTube ★ After watching the video: https://t.co/vIheTd6Wk2 ★ #blockchain #cryptocurrency #crypto #earnings #investment #Rainbowcurrency #RC #YEM #cryptonews #privacy #security	PreCovid
677	1211383060081598466	2019-12-29 20:26:42+00:00	Everyone fails. Everyone experiences problems. It’s okay to fail. Just don’t attach yourself to failure. It happened for a reason. Learn from it, &amp; let go of it. Success is in living forward. #DACX #IEO #cryptocurrency #blockchain #bitcoin	PreCovid
678	1211382797258121225	2019-12-29 20:25:39+00:00	r/CryptoCurrency - The current pump of #bitcoin explained and why it could go further https://t.co/DY6pGCEh7E	PreCovid
679	1211382775015718917	2019-12-29 20:25:34+00:00	New search data suggests that the waning interest in digital currencies among investors is mirrored by the general public. #cryptocurrency https://t.co/CFNa6ksTAb https://t.co/4dU7LGLWqa	PreCovid
680	1211382725183234052	2019-12-29 20:25:22+00:00	https://t.co/4AWTqkTBUZ #louiesville #seattle #funding #blockchain #china #venture #cryptocurrency #perth #london #paris #entrepreneurship #atlanta #sanantonio #cryptocurrency #argentina #omaha #crypto #utrust #UAE #Startups #malaysia #forthworth #houston #austin #campaign #waves	PreCovid
681	1211382532832235520	2019-12-29 20:24:36+00:00	A cryptocurrency offers You a guaranteed amYount/percent ROI on Your investment, like the , it is most likely a scam because it’s eliminating the risk factor in investments. #Tycoonio #Tycoon #Social #trading #blockchain #crypto #cryptotrading https://t.co/d2ih4jMIFK	PreCovid
682	1211382532824018944	2019-12-29 20:24:36+00:00	https://t.co/GKnxaKScDe #kickstarter #abraaj #cryptocurrency #tucson #cleveland #kansascity #PrivateEquity #bitcoinrussia #dallas #boston #crypto #Top10 #london #cryptocurrency #charlotte #germany #oklahomacity #raleigh #icotracker #status #sqpay #sanFransico #asia #AVCJsingapore	PreCovid
683	1211382432328486917	2019-12-29 20:24:12+00:00	China Takes Down Illicit Crypto Mining Operation - https://t.co/URPcxId8sJ $BTC #news #alts #cryptocurrency	PreCovid
684	1211382252044730368	2019-12-29 20:23:29+00:00	#btc #bitcoin #Cryptocurrency $7500 https://t.co/AjXhYKe83S	PreCovid
685	1211382198642921477	2019-12-29 20:23:17+00:00	Veilig alle #bitcoin en andere #crypto #currency veilig #offline bewaren #kkl https://t.co/3CXxXSUKM4 https://t.co/h0XTc663ak	PreCovid
686	1211382165021364226	2019-12-29 20:23:09+00:00	Over the past two years, BitMEX, a prominent Bitcoin derivatives platform, has gained much traction within the cryptocurrency trading community; in 2017, m...Read more: https://t.co/qKZUT23ETm	PreCovid
687	1211382162076962818	2019-12-29 20:23:08+00:00	Coinbase’s mobile cryptocurrency wallet, Coinbase Wallet, is planning to remove support for its decentralized application (DApp) browsing feature to remain...Read more: https://t.co/cHohFwG3rX	PreCovid
688	1211381963510177795	2019-12-29 20:22:21+00:00	Cardano Price Down 4% Over Last 7 Days (ADA) #crypto #cryptocurrency #cardano #ada #cryptonews https://t.co/hfdBCaUJ0A	PreCovid
689	1211381911521779714	2019-12-29 20:22:08+00:00	Technical Analysis and Market Entry: ADA/USDT May Have One Final Squeeze Lower Before Big Bull Action #crypto #cryptocurrency #cardano #ada #cryptonews https://t.co/tbskHgh31E	PreCovid
690	1211381887324893191	2019-12-29 20:22:02+00:00	Cryptocurrency Prices are Fooling you! | CNBC Fast Money https://t.co/8zJvPOwCUk . https://t.co/wxkxfbyCQT	PreCovid
691	1211381879863009280	2019-12-29 20:22:01+00:00	Facebook's Libra Cryptocurrency Project Has Failed in its Current Form, says Swiss President https://t.co/Wsuen9N0yK	PreCovid
692	1211381857826291712	2019-12-29 20:21:55+00:00	💥💥🔥#DACX emphasis is on fractionalization of all forms of assets and commodities via tokenization and bring more opportunities for inclusion for all types of investors. #DACX #IEO #cryptocurrency #blockchain #bitcoin	PreCovid
693	1211381848879849473	2019-12-29 20:21:53+00:00	Out of the Ashes: Four Trends to Shape Crypto in 2020 #crypto #cryptocurrency #cardano #ada #cryptonews https://t.co/RtzmiCDGRj	PreCovid
694	1211381792751702017	2019-12-29 20:21:40+00:00	Cardano (ADA) Price Reaches $0.0340 on Top Exchanges #crypto #cryptocurrency #cardano #ada #cryptonews https://t.co/37DZQw9KAv	PreCovid
695	1211381788687437831	2019-12-29 20:21:39+00:00	#Bitcoin #Ethereum #Cryptocurrency Is A Hydroponics Tent For Crypto MINING Worth It? https://t.co/hJ9FsevJv6	PreCovid
696	1211381774036750343	2019-12-29 20:21:35+00:00	Pair: #ETHUSD Alert Level: ⚠High Direction:⬆️ Indicator: RSI(h1, 25) The current RSI is 75.69. #Ethereum #Crypto #CryptoCurrency https://t.co/DGd2RR3x2Q	PreCovid
697	1211381692272959490	2019-12-29 20:21:16+00:00	#currency #cryptocurrency Google Bans Crypto App Metamask From Play Store: Soon after Google-owned Youtube has swung the strikes hammer against video content creators that talked about cryptocurrency-related topics, another arm of https://t.co/Sg0sza6cTS https://t.co/17P8QsR8DB	PreCovid
698	1211381510361829377	2019-12-29 20:20:33+00:00	Google Bans Crypto App Metamask From Play Store https://t.co/ztLF709Orz via @BTCTN #cryptocurrency #bitcoin https://t.co/8t0q9zXb1I	PreCovid
699	1211381489277001730	2019-12-29 20:20:28+00:00	Earning #cryptocurrency for selling my stuff on @Listia! Join me using code "BJGWPC" for an extra 100 XNK. I just listed this: Ativa Memory Stick 4Gb https://t.co/B5sR0PJPMc	PreCovid
700	1211381484243816452	2019-12-29 20:20:26+00:00	Is Everyone Prepared for Ethereum's January 1 Hard Fork? https://t.co/4CqGihFNxU | #Bitcoin #BTC #Ethereum #FinTech #Crypto #Blockchain #Cryptocurrency | @GaryPalmerJr #MintingCoins	PreCovid
701	1211381261702455297	2019-12-29 20:19:33+00:00	Earning #cryptocurrency for selling my stuff on @Listia! Join me using code "BKQJHV" for an extra 100 XNK. I just listed this: 2020 Terry Redlin calendar set https://t.co/I4A4oNqO1q	PreCovid
702	1211381053870362624	2019-12-29 20:18:44+00:00	Ouch: BitMEX Bitcoin Liquidations Neared $20 Billion In 2019 https://t.co/AyMQLyiCNt #Bitcoin #Bitcoinnews #BTC #Crypto #Cryptocurrency #Cryptonews #digitalcurrency #Ethereum #hodl #Litecoin	PreCovid
703	1211380927542247425	2019-12-29 20:18:14+00:00	#IOTA #MIOTA #IOTAstrong #cryptonews #crypto #cryptocurrency https://t.co/zlwG1E1gJj	PreCovid
704	1211380868289384449	2019-12-29 20:18:00+00:00	Historical performance of #BITCOIN against #EURO: first price:97.0 last price:6689.0 EARNINGS:6795.88% 2.95% per day 20.68% per week 88.61% per month 1063.31% per year PERIOD: 6.39 years 76.70 months 328.69 weeks 2300.85 days #BTC #BLOCKCHAIN #CRYPTOCURRENCY #digitalmine	PreCovid
705	1211380748789407747	2019-12-29 20:17:31+00:00	Blockchain technology and the corresponding #EMRX cryptocurrency is the latest technology that can be used together for the investment market. Currently, #Emirex using blockchain makes instant transfers, which makes the platform attractive. https://t.co/dJCLSqbUY8 #WinWithEmirex https://t.co/b1QuQaA8rz	PreCovid
706	1211380718120640513	2019-12-29 20:17:24+00:00	$ZEN احتمالا به هدف ۱۲۵۲۵sat می‌رسد. این ارز امروز در گروه opportunity مطرح شده بود. پس این گروه را از دست ندهید. 😉 #بیتکوین #آلتکوین #کریپتو #ارزدیجیتال #بلاکچین #بیت_کوین #Crypto #cryptocurrency #Horizen https://t.co/U2h929zWDQ	PreCovid
707	1211380666480447488	2019-12-29 20:17:11+00:00	📝 Ouch: BitMEX Bitcoin Liquidations Neared $20 Billion In 2019 — https://t.co/ySegLMOClL #BTC #bitcoin #cryptocurrency #news #Crypto #blockchain #cryptotwitter #BItMEX	PreCovid
708	1211380650516910080	2019-12-29 20:17:08+00:00	Bitcoin Chart Printed This Bullish Signal As Price Retook $7,400 @newsbtc #Bitcoin #bitcoin #cryptocurrency https://t.co/0Zxk4CtVMp	PreCovid
709	1211380617444614144	2019-12-29 20:17:00+00:00	The Sloution Crypto Fund è un Gruppo di Informazione e Consulenza per la formazione sulla Blockchain e Cryptocurrency, partendo dalla base. Il 2019 è stato l'anno dell'Oro. il 2020 sarà l'anno delle Crypto. If you want to join link here below: https://t.co/en1IL0hWhq	PreCovid
710	1211380595659595776	2019-12-29 20:16:55+00:00	23.12.19 Technická analýza BTC/USD: Bitcoin znovu posiluje! https://t.co/95uOADwUXZ #kryptomagazincz #kryptoměna #kryptoměny #cryptocurrency #crypto	PreCovid
711	1211380472611295234	2019-12-29 20:16:25+00:00	Earning #cryptocurrency for selling my stuff on @Listia! Join me using code "BKQJHV" for an extra 100 XNK. I just listed this: 2020 Planner and Almanac https://t.co/P68B0ncNc4	PreCovid
712	1211380445969100800	2019-12-29 20:16:19+00:00	Using Assets To Back A Crypto Currency Learn How Watch This Video on Leveraging Assets in a CryptoCurrency the way the PDX Coin has. https://t.co/Wwn17aZrsE #Doctors	PreCovid
713	1211380389224292352	2019-12-29 20:16:05+00:00	When Will Other Nonprofits Begin to Keep Bitcoin Donations Like UNICEF? #CryptoCurrencies #crypto #cryptocurrency via https://t.co/s7n0wYZc3s https://t.co/ugXLwOzr2m	PreCovid
714	1211380344785711105	2019-12-29 20:15:55+00:00	#Google faces backlash for removing #cryptocurrency videos from #YouTube - The Economic Times https://t.co/YVeCbCNDOp	PreCovid
715	1211380332055937024	2019-12-29 20:15:52+00:00	--- CELT Daily update --- Balance ETH equivalent: 127.93132442535955 Daily P/L: -0.8802899905234938 P/L %: -0.00683393337250926 Delta: -0.574930541268202 Fund Fiat value: 17206.763135210855 For more information Checkout! https://t.co/KOOvYSjlbY #COSS #CELT #Cryptocurrency $cos https://t.co/f1LqQ9VUBF	PreCovid
716	1211380216834203650	2019-12-29 20:15:24+00:00	SUBSCRIBE to my channel: https://t.co/y7suJqVMCh working on TA for #CasinoCoin $CSC this coin is doing surprisingly well. I may need to do further research on this project. #GodFirst #cashflownexus #cfnn #cryptocurrency #CryptoTwitter https://t.co/YenW8m9ObN	PreCovid
717	1211380141982654471	2019-12-29 20:15:06+00:00	Five Countries Where Crypto #Regulation Changed the Most in 2019 https://t.co/NHgLBzAwPm #cryptocurrency #cryptoassets #fintech #finserv #payments #paytech	PreCovid
718	1211380127952711682	2019-12-29 20:15:03+00:00	Op dit moment staan er rond de 3270 actieve munten op https://t.co/FNbmvjF2OZ! Volg alle crypto valuta via https://t.co/JcjuEsyna0 #crypto #activecrypto #cryptocurrency #cryptovaluta	PreCovid
719	1211379994636804097	2019-12-29 20:14:31+00:00	Wilderness Coin is a cryptocurrency with the goal of reviving the wild and respect for the natural law that has been lost to this world VIA specially designed free parks, conservation projects, and accessible survival lessons. This is the start of a harmonious world. #wildearth https://t.co/NgKhinwnPd	PreCovid
720	1211379925216829440	2019-12-29 20:14:15+00:00	Earning #cryptocurrency for selling my stuff on @Listia! Join me using code "BJXYRT" for an extra 100 XNK. I just listed this: 10 Foot PS4 Controller Charging Cable ! (2 Pack) https://t.co/sFvMHdv2Vn	PreCovid
721	1211379805775634432	2019-12-29 20:13:46+00:00	#DACX #IEO #cryptocurrency #blockchain #bitcoin https://t.co/HreJ4siPqm	PreCovid
722	1211379783000563715	2019-12-29 20:13:41+00:00	Google Bans Crypto App Metamask From Play Store #ico #cryptocurrency #token	PreCovid
723	1211379721063292930	2019-12-29 20:13:26+00:00	https://t.co/pCRzee0J2G #ether #southaustralia #crypto #forthworth #venture #canberra #reuters #cuba #sydney #sanFransico #AVCJsingapore #adelaide #abraaj #tucson #atlanta #oakland #tampa #money #utrust #avcj #blockchain #albuquerque #AVCJKorea #cryptocurrency #Top10 #ether #asia	PreCovid
724	1211379574753370112	2019-12-29 20:12:51+00:00	Earning #cryptocurrency for selling my stuff on @Listia! Join me using code "BKQJHV" for an extra 100 XNK. I just listed this: 2 fun puzzle books https://t.co/mIaUCYJ4fo	PreCovid
725	1211379439940128770	2019-12-29 20:12:19+00:00	https://t.co/asRYkdkMpw #ethereum #honolulu #indianapolis #investment #newzealand #newzealand #baltimore #washington #cryptocurrency #venture #philadelphia #washington #vc #melbourne #columbus #waves #ardor #FinTech #netherlands #entrepreneurship #milwaukee #austin #cybersecurity	PreCovid
726	1211379293810544641	2019-12-29 20:11:44+00:00	The latest New Money Newspaper! https://t.co/z4kkxdtGXF Thanks to @WeeklyCrypto @ATM_Industry @_cryptoNole #blockchain #cryptocurrency	PreCovid
727	1211379279788957697	2019-12-29 20:11:41+00:00	Deutsche Bank has published its outlook for the decade ahead, predicting growth in appeal of cryptocurrency given the fragility of fiat money. #cryptocurrency https://t.co/d4TYhNKcqo https://t.co/mUq7bHZcZA	PreCovid
728	1211379222176051200	2019-12-29 20:11:27+00:00	Arbiswap Guppy BTC-GUP Arbitrage Deal Alert! #arbitrage #cryptocurrency https://t.co/YWOhhhZVI5	PreCovid
729	1211379210125791232	2019-12-29 20:11:24+00:00	BTC: $7469.46, ETH: $0, DASH: $0, XRP: $0 LTC: $0 ETC: $0 #Cryptocurrency #PriceUpdate	PreCovid
730	1211379128777224192	2019-12-29 20:11:05+00:00	Everyone fails. Everyone experiences problems. It’s okay to fail. Just don’t attach yourself to failure. It happened for a reason. Learn from it. And let go of it. Success is in living forward. #SGC #cryptocurrency #blockchain #crowdfunding	PreCovid
731	1211378967078416389	2019-12-29 20:10:26+00:00	Earning #cryptocurrency for selling my stuff on @Listia! Join me using code "BJXYRT" for an extra 100 XNK. I just listed this: 10 Random Steam Game Keys! https://t.co/eoiIr8N0gh	PreCovid
732	1211378966797393922	2019-12-29 20:10:26+00:00	Earning #cryptocurrency for selling my stuff on @Listia! Join me using code "BJXYRT" for an extra 100 XNK. I just listed this: 10 Random Steam Game Keys! https://t.co/TZmnSUo6WW	PreCovid
733	1211378867014971393	2019-12-29 20:10:02+00:00	BLOCKCHAIN NOW AND TOMORROW ASSESSING. Multidimensional impacts of distributed ledger technologies. https://t.co/IW2ycVGrsi #DLT #blockchain #sharingEconomy #GIGeconomy #banking #UE #EU #Europe #digitaltransformation #emergingtechnologies #crypto #cryptocurrency #tech #business	PreCovid
734	1211378820663726080	2019-12-29 20:09:51+00:00	https://t.co/pCRzee0J2G #techcrunch #uk #UAE #ETH #investments #korea #tech #eth #cryptocurrency #iconomi #spain #icotracker #funding #avcj #malaysia #pittsburgh #charlotte #waves #cuba #status #netherlands #JackMa #Russia #BitCoin #Startups #newzealand #ITOs #technews #tech #ico	PreCovid
735	1211378672432750593	2019-12-29 20:09:16+00:00	Market Update: Crypto Traders Search for Bullish and Bearish Trends https://t.co/ComcmsXfdY #bitcoin #bitcoinnews #ethereum #ripple #litecoin #crypto #cryptocurrency #cryptoupdate #cryptocurrencynews #blockchain #ltc #btc #xrp #eth	PreCovid
736	1211378619358076928	2019-12-29 20:09:03+00:00	When Will Other Nonprofits Begin to Keep Bitcoin Donations Like UNICEF? #CryptoCurrencies #crypto #cryptocurrency via https://t.co/HD4Xa38Qeu https://t.co/kFdioxAe7O	PreCovid
737	1211378567487131648	2019-12-29 20:08:51+00:00	Asia Times | Beijing warns against cryptocurrency activity CRYPTO CRYPTO NEWS - https://t.co/Pm1QOrTvxa	PreCovid
738	1211378529079844871	2019-12-29 20:08:42+00:00	Imagine a pill that makes people feel better, think better, be better, do better. Would you take such a pill? That pill is yours: daily exercise. #DACX #IEO #cryptocurrency #blockchain #bitcoin	PreCovid
739	1211378518195625996	2019-12-29 20:08:39+00:00	https://t.co/T7XlWX17XE #tampa #bitcoinaustralia #bonus #blockchain #minneapolis #crowdfunding #bitcoin #technews #washington #india #kickstarter #token #abraaj #boise #icoalert #BitCoin #ether #cryptocurrency #baltimore #asia #privateequity #newyork #softbank #charleston #vc #uk	PreCovid
740	1211378445365714945	2019-12-29 20:08:22+00:00	#BTCUSD $7458.98 Price change 1-Hour 0.69% | 1-Day 1.79% | 1-Week 0.62% 12/29/2019 8:08 PM Real-time #bitcoin price + news analysis of 150+ global news sources every hour 24*7*365 #BTC #blockchain #ethereum #trading #ico #Crypto #cryptocurrency #news https://t.co/vB9bFQWsvb	PreCovid
741	1211378426671706112	2019-12-29 20:08:17+00:00	Earning #cryptocurrency for selling my stuff on @Listia! Join me using code "CMHKVJ" for an extra 100 XNK. I just listed this: ☺~ 50 Self Seal 4" x 8" #000 Poly Bubble Mailers ✔ https://t.co/0MgGvEOSL6	PreCovid
742	1211378385764651013	2019-12-29 20:08:08+00:00	Facebook's Libra cryptocurrency 'has failed' says Swiss finance minister https://t.co/GRtAvjENGF via @MetroUK	PreCovid
743	1211378329955307521	2019-12-29 20:07:54+00:00	Listia is giving away their new $XNK #cryptocurrency Use my code "DQSLWY" to claim yours and an extra 100 XNK! https://t.co/oMtGKWILqR	PreCovid
744	1211378191123828736	2019-12-29 20:07:21+00:00	📝 The Bull Market in Stocks Has Made Americans Richer Than Ever; Here’s Proof — https://t.co/RfYXvjl7xh #BTC #bitcoin #cryptocurrency #news #Crypto #blockchain #cryptotwitter	PreCovid
745	1211378190163288064	2019-12-29 20:07:21+00:00	https://t.co/jxL2MnfN61 #cryptocurrency #chille #kickstarter #london #argentina #wavesplatform #platform #tokenmarket #investment #sanFransico #austin #columbus #malaysia #bitcoinUK #argentina #korea #denver #ICOs #dallas #Moscow #albuquerque	PreCovid
746	1211378155866472448	2019-12-29 20:07:13+00:00	Imagine a pill that makes people feel better, think better, be better, do better. Would you take such a pill? That pill is yours: daily exercise. #SGC #cryptocurrency #blockchain #crowdfunding	PreCovid
747	1211378114909089792	2019-12-29 20:07:03+00:00	https://t.co/Jt3dLJGoRC #dubai #bitcoinUK #cryptocurrency #money #charlotte #boston #Startups #funds #washington #detroit #melbourne #sqpay #softbank #venturecapital #JackMa #entrepreneurs #kickstarter #columbus #chille #saltlakecity #sydney #newzealand #minneapolis #canberra #uk	PreCovid
748	1211378047342936065	2019-12-29 20:06:47+00:00	Sign up for free daily 100 coin at #swiftdemand. It’s a digital currency now and will be a full cryptocurrency soon. You can also get another free 500 coin by registering from the link below right now !! https://t.co/GYJ4ukXhRS…	PreCovid
749	1211378031501164554	2019-12-29 20:06:43+00:00	Secured Gold Coin strategic objective is to change the global market by providing a decentralized cryptocurrency to all users globally. #SGC #cryptocurrency #blockchain #crowdfunding	PreCovid
750	1211377866258206722	2019-12-29 20:06:04+00:00	Trent Partridge #globalcoin #facebook #crypto currency https://t.co/9Z1MW3T89W	PreCovid
751	1211377858645495808	2019-12-29 20:06:02+00:00	🚀🚀🚀 1X2 Coin about to Mo0n? Come to the discord room to find out why! ⟶ https://t.co/AR1GCbL5Jx #cryptocurrency #cryptocurrencynews #cryptocurrencytrading https://t.co/04Rsslc2lH	PreCovid
752	1211377849241784320	2019-12-29 20:06:00+00:00	#Facebook's #Libra #cryptocurrency project has failed in its current form, says #Swiss president - https://t.co/DDl68Ppsa4 #GoogleAlerts	PreCovid
753	1211377680815443975	2019-12-29 20:05:20+00:00	#BHN Inc- Strategic #Data. Retail with a Purpose. 5C BHN products for good. #Blockchain for #HUMANity. We are: #Basichumanneeds #DesignThinking #Retail #Manufacturing #Cryptocurrency #Productcurrency #5C https://t.co/GhW4OO5mXy	PreCovid
754	1211377665749536768	2019-12-29 20:05:16+00:00	Today's biggest #cryptocurrency movers 🏆 MINDOL ($MIN): +9.18% 🙈 Tezos ($XTZ): −2.43% https://t.co/yZ46I6lBv8	PreCovid
755	1211377569959993353	2019-12-29 20:04:53+00:00	#CODEO #cryptocurrency #blockchain #DigitalAsset #IEO #crowdfunding https://t.co/rkt14kbdF0	PreCovid
756	1211377476842262533	2019-12-29 20:04:31+00:00	Earning #cryptocurrency for selling my stuff on @Listia! Join me using code "BJGWPC" for an extra 100 XNK. I just listed this: Flip Open Memory Stick 2GB https://t.co/VLqob9qOtp	PreCovid
757	1211377407577526273	2019-12-29 20:04:14+00:00	Sign up at @LCX Terminal - A Multi-Exchange Crypto Trading Platform Connecting All Major Cryptoexchanges on one single Interface. https://t.co/eCh5c6eEyz #cryptocurrency #trading #LCX	PreCovid
758	1211377354573959169	2019-12-29 20:04:02+00:00	About Face? Uzbekistan Bans Cryptocurrency Purchases https://t.co/zoMXM1KKhA https://t.co/5nXKZ5kQLQ	PreCovid
759	1211377230787465217	2019-12-29 20:03:32+00:00	Beijing warns against cryptocurrency activity https://t.co/JkTojl3rhS https://t.co/5B6CuqdORB	PreCovid
760	1211377175489925121	2019-12-29 20:03:19+00:00	Soon after Google-owned Youtube has swung the strikes hammer against video content creators that talked about cryptocurrency-related topics, another arm of...Read more: https://t.co/e3xCfDmf3g	PreCovid
761	1211377175481520129	2019-12-29 20:03:19+00:00	Is China suddenly withdrawing the legality of cryptocurrency mining? China Takes a Stab At a Mining Operation Recently, the country – which has held a rath...Read more: https://t.co/2JxkHg2bnd	PreCovid
762	1211376802930794496	2019-12-29 20:01:50+00:00	Cardano (ADA) Hits 24 Hour Volume of $26.02 Million #crypto #cryptocurrency #cardano #ada #cryptonews https://t.co/PIlO7ddyf0	PreCovid
763	1211376782278037505	2019-12-29 20:01:45+00:00	“Crypto State Bear” t-shirt The Built On Blockchain Shop #TheBOBshop #PayWithCrypto $BTC $BEAM $NIX $LTC $NEM $CLO ++ https://t.co/twOysRSkFI #Cryptocurrency #Crypto #Blockchain #CryptoMerch https://t.co/sDvxwlbKgA	PreCovid
764	1211376704654127104	2019-12-29 20:01:27+00:00	#crypto price changes last hour 🚀 $ZEN +11.50% $DCT +10.27% $OK +9.27% 🌧️ $VEE -17.27% $XMY -15.00% $RDD -9.59% #bitcoin #cryptocurrency	PreCovid
765	1211376666615914497	2019-12-29 20:01:18+00:00	CoinPayments Loves Merchants. Check it out if you have a business but want to know how to add Crypto as an option: &gt; https://t.co/JGbh9vIvXH &lt; 👀👌 #bitcoin #litecoin #cryptocurrency #blockchain #altcoins #income #ether #btc #digitalmoney #digitalwallet #learneverythingbitcoin https://t.co/4LGmYdP9xP	PreCovid
766	1211376575998046214	2019-12-29 20:00:56+00:00	https://t.co/pjdUIjX9H6 #cryptocurrency #AVCJKorea #denver #Top10 #Alibaba #TokenSales #atlanta #detroit #dallas #venturecapital #raleigh #india #ico #AVCJKorea #asia #chille #kansascity #stratis #austin #oxycoin #btc #crowdfunding #utrust #equity #startup #tezos #nashville #fund	PreCovid
767	1211376550656008195	2019-12-29 20:00:50+00:00	#BTCUSD Market #1H timeframe on December 29 at 19:00 (UTC) is #Bullish. #cryptocurrency #bitcoin #btc #crypto #trading #idea #report technical analysis	PreCovid
768	1211376533161566208	2019-12-29 20:00:46+00:00	The "iASTRA Coin" will go far beyond the boundaries of popular news and entertainment sites. In addition to The "iASTRA Coin" creating new revenue streams for web site owners, it also helps the community to develop the ASTRA cryptocurrency. Buy ASTRA https://t.co/DLghmUW6dg https://t.co/c9PN9krgR4	PreCovid
769	1211376503314944003	2019-12-29 20:00:39+00:00	現在の各取引所のマーケット情報をお知らせします。 Japanese cryptocurrency market situation 【 https://t.co/yaOSKopfe4 】 #BTC #ビットコイン #bitcoin #仮想通貨 #cryptocurrency #jpy #暗号通貨 December 30, 2019 at 05:00AM https://t.co/tV4gcf6akI	PreCovid
770	1211376497816150018	2019-12-29 20:00:38+00:00	Join me to get @Listia's new $XNK #cryptocurrency for free! Use code "CMHKVJ" for an extra 100 XNK. Just got this with my Ink, $5 https://t.co/2QWp9MmrrW Gift Card https://t.co/Fi8lPvKI6P	PreCovid
771	1211376465582919682	2019-12-29 20:00:30+00:00	The #Petro cryptocurrency during December 23-27, 2019 https://t.co/N6VrRQ5863	PreCovid
772	1211376434553462791	2019-12-29 20:00:22+00:00	BitFun is a free site where you earn bitcoin automatically, every few seconds forever. Just enter a captcha to claim it whenever you want. Free withdrawals and 50% lifetime commissions. Join now: https://t.co/Fc32PkgIfv #bitcoin #faucets #btc #freebitcoin #cryptocurrency #crypto	PreCovid
773	1211376420330586113	2019-12-29 20:00:19+00:00	Top 5 #cryptocurrencies Alert Time: 2019-12-29 23:00:19 #Bitcoin: $7,588.80028 #Ethereum: $133.73124 #XRP: $0.19631 #Tether: $0.99736 #BitcoinCash: $196.45045 #cryptocurrency #dapp #investing #publickey https://t.co/IZGaMKZSps	PreCovid
774	1211376410885074944	2019-12-29 20:00:17+00:00	📢 #Robostopia Smart #CryptoCurrency Trader Bot for #Binance and #Bittrex ✅ Trailing Stop-Loss, Buy or Sell #altcoins / BTC pairs. ✅ Auto Renew Orders ✅ Profit / Loss notifications by transactions. ✅ Completed Order notifications and many more.. 👉 https://t.co/vtm2aTYKA0 https://t.co/ATxRjrC6na	PreCovid
775	1211376407701598208	2019-12-29 20:00:16+00:00	A job ad hints at new bitcoin features for Cash App, including auto-investing and P2P gifting #cryptocurrency #ripplenews #SmartCash #investor #zcash #bitfinex #erc20 #coinmarketcap https://t.co/1Fhs8QeS6X	PreCovid
776	1211376399690289152	2019-12-29 20:00:14+00:00	Did you know over 24 Cryptocurrency YouTubers had there videos taken down from a YouTube on December 23 or 24 as part of a cryptocurrency content ban on YouTube??	PreCovid
777	1211376387233320960	2019-12-29 20:00:11+00:00	The 2010s In #Bitcoin: The Year 2012 — Forbes https://t.co/QKELmx4tdk #TechJunkieInvest #TechJunkieNews #cryptocurrency https://t.co/3N568kMe6Q	PreCovid
778	1211376365917728768	2019-12-29 20:00:06+00:00	TOP-12 most-mentioned #crypto this hour: 1. #bitcoin 2. #ethereum 3. #xrp 4. #tezos 5. #dash 6. #steem 7. #waves 8. #nem 9. #dogecoin 10. #chainlink 11. #verge 12. #bitcoincash #cryptocurrency #altcoin #blockchain #news #CryptoBuzzTracker https://t.co/RHSRCaBA3I	PreCovid
779	1211376362180796416	2019-12-29 20:00:05+00:00	$BTC : +0.09%📈 7481$ Top (last h): $ZEN : +8.55%📈 106816st $NRG : +3.28%📈 27835st $SNX : +2.38%📈 17291st $EKT : +2.01%📈 770st Worst (last h): $CENNZ : -4.72%📉 1297st $VSYS : -2.15%📉 421st $BTT : -1.53%📉 4st #cryptocurrency #blockchain	PreCovid
780	1211376350700953602	2019-12-29 20:00:02+00:00	📈 #Ethereum (#ETH $ETH) global volume weighted average is currently $135.138 | 2.32% change over 24hrs. #crypto #blockchain #market #news #coin #trading #cryptocurrency https://t.co/0SmN18YDuu 💰	PreCovid
781	1211376347664338945	2019-12-29 20:00:02+00:00	📈 #Bitcoin (#BTC $BTC) global volume weighted average is currently $7434.965 | 1.19% change over 24hrs. #crypto #blockchain #market #news #coin #trading #cryptocurrency https://t.co/LJIdBWBJNg 💰	PreCovid
782	1211376347593003013	2019-12-29 20:00:02+00:00	Binance Large Activity: 🔴 BTC Sold Worth 5.3M+ USDT 🔵 BTC Bought Worth 6.4M+ USDT #cryptocurrency #cryptotrading #Binance - https://t.co/LIVO4vt168	PreCovid
783	1211376347328765953	2019-12-29 20:00:02+00:00	BitMex Large Activity: 🔵 Longs Worth 45.6M+ USD #cryptocurrency #cryptotrading #BitMex - https://t.co/LIVO4vt168	PreCovid
784	1211376347018346498	2019-12-29 20:00:02+00:00	Coinbase Pro Large Activity: 🔴 BTC Sold Worth 2.1M+ USD #cryptocurrency #cryptotrading #Coinbase Pro - https://t.co/LIVO4vt168	PreCovid
785	1211376346322161665	2019-12-29 20:00:01+00:00	The Bitcoin $BTC price is currently 7482.43 $USD or 6695.87 $EUR. It's the number #1 cryptocurrency on the Earth with a market capitalization of 135652.24 millions $USD. Last changes : 1h -&gt; 0.1✅ 24h -&gt; 1.55✅ 7d -&gt; 1.29✅ #bitcoin #price #coinmarketcap #C1R43C2X	PreCovid
786	1211376340366172170	2019-12-29 20:00:00+00:00	Total #CryptoCurrency Market Cap is $202,906,032,683, with Total 24 hr. volume of $73,132,454,638	PreCovid
787	1211376182366810114	2019-12-29 19:59:22+00:00	Who wants some free xlm lumens crypto currency #lumenscryptocurrency #cryptocurrency #xlm	PreCovid
788	1211376143548456962	2019-12-29 19:59:13+00:00	#SGC #cryptocurrency #blockchain #crowdfunding https://t.co/I0f6dhbX1D	PreCovid
789	1211375927755788288	2019-12-29 19:58:22+00:00	#SGC #cryptocurrency #blockchain #crowdfunding https://t.co/kAA7OC7bb0	PreCovid
790	1211375823594442752	2019-12-29 19:57:57+00:00	eToro - the world's leading social trading platform https://t.co/Zxc4Ssetm9 #etoro #cryptocurrency #trading #bitcoin	PreCovid
791	1211375773392744448	2019-12-29 19:57:45+00:00	The developers of project #Co-DEX are real professionals and know how to get the desired result and reward all participants with generous awards for support and trust. #blockchain #ICO #cryptocurrency	PreCovid
792	1211375622720757760	2019-12-29 19:57:09+00:00	$BTC Precio: $139999.99 MXN $ETH Precio: $2520.00 MXN $XRP Precio: $3.71 MXN $LTC Precio: $816.00 MXN #BTC #ETH #XRP #LTC #Criptomonedas #Crypto #Cryptocurrency #Cryptocurrencies #CryptoNews Via Bitso - AutoBot -	PreCovid
793	1211375261343797248	2019-12-29 19:55:43+00:00	https://t.co/pjdUIjX9H6 #cannabis #crowdfunding #dallas #boise #lasvegas #coin #sale #techcrunch #BitCoin #charleston #boise #kickstarter #avcj #bitcoinrussia #startup #cryptocurrency #sanjose #blockchain #bitcoinaustralia #TokenSales #crowdfunding #entrepreneurship #techcrunch	PreCovid
794	1211375153625681920	2019-12-29 19:55:17+00:00	Market Update: Crypto Traders Search for Bullish and Bearish Trends - https://t.co/VscTNjnyas #Bitcoin #BitcoinCash #BitcoinTrader #Bug #Cryptocurrencies #Cryptocurrency #Currency #Ethereum #Exchanges #Gold #Markets #Money #Price #Prices #Ripple https://t.co/ocolIkRX6g	PreCovid
795	1211375040517640192	2019-12-29 19:54:50+00:00	Bitcoin Chart Printed This Bullish Signal As Price Retook https://t.co/dkK0JHMJba #Bitcoin #Bitcoinnews #BTC #Crypto #Cryptocurrency #Cryptonews #digitalcurrency #Ethereum #hodl #Litecoin	PreCovid
796	1211375007869341696	2019-12-29 19:54:42+00:00	I want to share this from a decentralized blockchain platform Pocketnet with you. Hope you find it useful and if you sign up, both of us will get Pocketcoin cryptocurrency bonus! https://t.co/JVZr1VdAdw https://t.co/9PczOaFzZm	PreCovid
797	1211374902751698949	2019-12-29 19:54:17+00:00	The Topmost Technology Company In The World Today https://t.co/lqGie2AkCZ | #ITOs #cleveland #pittsburgh #india #chicago #PrivateEquity #oklahomacity #forthworth #cryptocurrency #malaysia #honolulu #boston #ethereum #southaustralia #chicago #phoenix #fund #deals #tampa #china #uk https://t.co/zl166xRWZM	PreCovid
798	1211374480620228609	2019-12-29 19:52:37+00:00	https://t.co/lafFwgrRFs #washington #sanjose #charleston #tokenlaunches #india #houston #indiegogo #portland #ITOs #funds #dubai #crypto #entrepreneurs #malaysia #cuba #Moscow #godblessamerica #cryptocurrency #investments #ico #china #technews #tokenmarket #reuters #atlanta #asia	PreCovid
799	1211374441059508224	2019-12-29 19:52:27+00:00	Defining The Next 1000 Years Of Human Evolution https://t.co/lqGie2AkCZ | #money #milwaukee #investment #atlanta #cleveland #preicosale #france #austin #denver #cuba #avcj #fund #sanjose #korea #bitcoin #ITOs #sale #washington #philadelphia #zloadr #cryptocurrency #oakland #boise https://t.co/rzmEPy1Hy0	PreCovid
800	1211374399481434113	2019-12-29 19:52:17+00:00	Earning #cryptocurrency for selling my stuff on @Listia! Join me using code "BMNGKZ" for an extra 100 XNK. I just listed this: Lion Country Safari Humourous Sign https://t.co/V1VMB8SrMY	PreCovid
801	1211374335606362113	2019-12-29 19:52:02+00:00	Abra Cryptocurrency Wallet and Exchange Review and Tutorial https://t.co/kSPE6pgZgw . https://t.co/MROMRwbJ6y	PreCovid
802	1211374269147447297	2019-12-29 19:51:46+00:00	TOKENBIX it's the place where tokenized more than 500 cryptocurrency faucets. https://t.co/Ze2p9FFra9 Join free btc	PreCovid
803	1211374120434327552	2019-12-29 19:51:11+00:00	When Will Other Nonprofits Begin to Keep Bitcoin Donations Like UNICEF? #CryptoCurrency #crypto #cryptocurrencies via https://t.co/T91L0X2tCp https://t.co/f7E3eJTM7w	PreCovid
804	1211374085554495499	2019-12-29 19:51:02+00:00	Today's exchange rate report 📈 One MIOTA equals 0.1672 USD. #IOTA $IOTA #cryptocurrency #crypto https://t.co/t9ogAB4qUU	PreCovid
805	1211374017690656772	2019-12-29 19:50:46+00:00	I want to share this from a decentralized blockchain platform Pocketnet with you. Hope you find it useful and if you sign up, both of us will get Pocketcoin cryptocurrency bonus! https://t.co/CDA42UWYy2 https://t.co/0mNsRavy15	PreCovid
806	1211374010203869184	2019-12-29 19:50:44+00:00	#RT @cryptoicobull: Google Bans Crypto App Metamask From Play Store. #cryptocurrency #crypto #bitcoin #cryptocurrencies $BTC https://t.co/7ZIGCDSvcE	PreCovid
807	1211373982320070657	2019-12-29 19:50:38+00:00	Acabei de me tornar um parceiro do KickEX 💰💸. Para todos em #crypto — acho que essa será a troca mais esperada e avançada. Então junte-se com antecedência e comece a ganhar hoje! 💥 #kickex #cryptocurrency https://t.co/xE1CM7OjDT	PreCovid
808	1211373906705223683	2019-12-29 19:50:20+00:00	$CS #Credits #Blockchain #Cryptocurrency @creditscom https://t.co/k0LELGqZI6	PreCovid
809	1211373837658537986	2019-12-29 19:50:03+00:00	“Quantum Computing, AI and Blockchain: The Future of IT” .. Shoucheng Zhang | Talks at Google @Google https://t.co/bSuYlYwM2o #blockchain #AI #IA #artificialIntelligence #inteligenciaArtificial #crypto #cryptocurrency #computing #quantumComputing #TIC #tech #technology https://t.co/j7rqsdOT39	PreCovid
810	1211373618984366081	2019-12-29 19:49:11+00:00	Bitcoin vs. ₿itcoin: #Crypto Signs and Symbols - Crypto Briefing https://t.co/3CZCRnOmeV #Cryptocurrency	PreCovid
811	1211373532904665089	2019-12-29 19:48:51+00:00	I want to share this from a decentralized blockchain platform Pocketnet with you. Hope you find it useful and if you sign up, both of us will get Pocketcoin cryptocurrency bonus! https://t.co/DcO0fPmFHo https://t.co/9Fx7hz756I Yep!	PreCovid
812	1211373509408149515	2019-12-29 19:48:45+00:00	#currency #cryptocurrency Shift in US Trade Policy Casts Bullish Outlook: Share: The price of gold appears to be stuck in a narrow range after trading at its highest level since 2013, but the precious metal may continue to... Share https://t.co/tUcZvvmwIi	PreCovid
813	1211373393607565312	2019-12-29 19:48:17+00:00	#Blockchain Predictions 2020! @OKEx Head of Operations Andy Cheung: Another development we expect to take shape in 2020 is the growth of the #cryptocurrency market outside of #Bitcoin.' https://t.co/ycjKZeWpgH	PreCovid
814	1211373311495680002	2019-12-29 19:47:58+00:00	If you had bought 100 #EURO of #BITCOIN the 10-09-2013 Today, 2300.83 days later, You would have 6855.57 EURO and the same amount of #BTC #cryptocurrency #blockchain #cryptolife #digitalmine	PreCovid
815	1211373248593707017	2019-12-29 19:47:43+00:00	I want to share this from a decentralized blockchain platform Pocketnet with you. Hope you find it useful and if you sign up, both of us will get Pocketcoin cryptocurrency bonus! https://t.co/pbVmppKr8p https://t.co/puOz1pueKI	PreCovid
816	1211373109821026305	2019-12-29 19:47:10+00:00	Microsoft’s collaboration with blockchain gaming startup Enjin has prompted a roughly 50 percent surge in the project's native token over a two-day period. #cryptocurrency https://t.co/G3fiIN45lI https://t.co/JToLiw2qrd	PreCovid
817	1211372948843646977	2019-12-29 19:46:31+00:00	#Bitcoin Price Could Rally to $9K Before a Massive Collapse, Here’s Why https://t.co/x50rydJ29O via @CoinTelegraph #cryptocurrency https://t.co/Mkh0IARw49	PreCovid
818	1211372797575991297	2019-12-29 19:45:55+00:00	New on Rakuten Wallet: Conversion of Loyalty Points to Cryptocurrency - AllStocks Network https://t.co/xP8BrlYk50	PreCovid
819	1211372714398814208	2019-12-29 19:45:35+00:00	#currency #cryptocurrency Shift in US Trade Policy Casts Bullish Outlook: Share: The price of gold appears to be stuck in a narrow range after trading at its highest level since 2013, but the precious metal may continue to... Share https://t.co/NKZ0xBNweJ	PreCovid
820	1211372589047631872	2019-12-29 19:45:06+00:00	A remarkable number of major completed projects. A serious company that many investors already know and trust with their funds. Join the project! #CODEO #cryptocurrency #blockchain #Digital Asset #IEO #crowdfunding	PreCovid
821	1211372585885347841	2019-12-29 19:45:05+00:00	#Bitcoin and #Cryptocurrency Exchange, #CoinBase has won a U.S. patent for an invention that allows for #BTC to be send via email. How safe and protected will consumers be from #scams when this becomes available?	PreCovid
822	1211372413734154240	2019-12-29 19:44:24+00:00	It’s funny how a single @VICE video can get you mildly interested in #blockchain and #cryptocurrency.	PreCovid
823	1211372310378274817	2019-12-29 19:43:59+00:00	I want to share this from a decentralized blockchain platform Pocketnet with you. Hope you find it useful and if you sign up, both of us will get Pocketcoin cryptocurrency bonus! https://t.co/SGcH30wqG6 https://t.co/GN08qA7FMJ	PreCovid
824	1211372147727163392	2019-12-29 19:43:20+00:00	#CODEO #cryptocurrency #blockchain #Digital Asset #IEO #crowdfunding https://t.co/vtiBZqrVkX	PreCovid
825	1211372049882636289	2019-12-29 19:42:57+00:00	https://t.co/FjLvFqi6Rv #miami #chicago #cryptocurrency #seattle #JackMa #forthworth #campaign #blockchain #investment #neworleans #charlotte #bitcoinrussia #adelaide #ITOs #argentina #memphis #newzealand #raleigh #sanjose #kansascity #denver #ardor #blockchain #sandeigo #bitcoin	PreCovid
826	1211372015115886592	2019-12-29 19:42:49+00:00	#CODEO #cryptocurrency #blockchain #Digital Asset #IEO #crowdfunding https://t.co/bWQHT8xhjW	PreCovid
827	1211371990889590785	2019-12-29 19:42:43+00:00	#CODEO #cryptocurrency #blockchain #Digital Asset #IEO #crowdfunding https://t.co/2DUAQa1MQh	PreCovid
828	1211371884555599873	2019-12-29 19:42:18+00:00	Inside The Cryptocurrency Revolution | VICE on HBO https://t.co/qRuNlOzF4y via @YouTube	PreCovid
829	1211371762988068866	2019-12-29 19:41:49+00:00	Number of Tweets vs $BTC Price 121934 tweet related with #Bitcoin &amp; $BTC in last 5 days #cryptocurrency #btc #btcusd #btcusdt #blockchain #kriptopara #crypto #satoshi @justinsuntron @Chrismugoz @MikeTerril @CarolNdosi @brian_armstrong @markfidelman @gbroh10 @rosariodawson https://t.co/dG2auoIioF	PreCovid
830	1211371750388162560	2019-12-29 19:41:46+00:00	I’m trading cryptocurrency perpetual contracts on Phemex. Register through my referral link to claim Welcome Bonus, up to $72! https://t.co/Gz7u8tBvpH	PreCovid
831	1211371719232933889	2019-12-29 19:41:38+00:00	At the time of posting the 24 low of $ICX is $0.1178 #ICONLOOP #Blockchain #Staking #DID #cryptocurrency	PreCovid
832	1211371631567749120	2019-12-29 19:41:17+00:00	There's more than what meets the eye. Governments are coming at the tech full force. Blockchain is here to stay! Inside The Cryptocurrency Revolution | VICE on HBO https://t.co/L1ZnkptVfO via @YouTube	PreCovid
833	1211371569815195648	2019-12-29 19:41:03+00:00	What if I believed in Bitcoin about 6 years ago, and I bought it instead of spending $500 per month for renting of an apartments, I would have now: $402,170.18 #bitcoin #Bitcoin2019 #cryptocurrency #cryptocurrencies #Bitcoin2020 #whatif #whatifibelieved https://t.co/TFsjIkuAFK	PreCovid
834	1211371519605137413	2019-12-29 19:40:51+00:00	https://t.co/ExAo0P98i9 #newyork #entrepreneurship #bitcoin #Alibaba #eth #funding #nashville #india #deals #lasvegas #kickstarter #perth #oakland #BitCoin #iot #technews #softbank #initialcoinofferings #indiegogo #cryptocurrency #fund #atlanta #icotracker #BitCoin #ITOs #venture	PreCovid
835	1211371332233039872	2019-12-29 19:40:06+00:00	https://t.co/Ft57MR3ffP #cryptocurrency #softbank #tokenlaunches #melbourne #tech #houston #ITOs #ICOs #ardor #venture #icotracker #newzealand #boston #Ethereum #korea #blockchain #bitcoin #asia #southafrica #honolulu #india #nashville #virginiabeach	PreCovid
836	1211371229564821506	2019-12-29 19:39:41+00:00	https://t.co/G367xmgTY4 #cryptocurrency #ITOs #abraaj #indianapolis #money #status #india #detroit #venture #paris #london #kualalumpur #investments #investing #philadelphia #adelaide #ITOs #technews #platform #entrepreneurs #investment #dallas #newyork #bitcoinUK #blockchain	PreCovid
837	1211371141291532289	2019-12-29 19:39:20+00:00	Digital money is a common phenomenon, which is also changing world economies. Also known as cryptocurrencies, most banks, businesses, and jurisdictions are aware of their importance and functionality. Open Your CryptoCurrency Account Now https://t.co/MWMmDjLohe #altcoin https://t.co/cjFYQzBBHp	PreCovid
838	1211371138548264960	2019-12-29 19:39:20+00:00	That’s our new bullshit cryptocurrency https://t.co/It72r4ZlQY	PreCovid
839	1211371070491484160	2019-12-29 19:39:04+00:00	China to Expand Blockchain Pilot, Study Forex Reforms for Cryptocurrency: Regulator - The New York Times https://t.co/whwwVo6lNO https://t.co/mVaF5iKOle	PreCovid
840	1211371054305857537	2019-12-29 19:39:00+00:00	Get a simple #EOS #HODLer sticker to be your new year gift at a steal! It's 20% off with code YEAREND40OFF while it lasts! #HODL $EOS #crypto #cryptocurrency #cryptofan #cryptoswag #cryptomerch #cryptogift #geek #gifts #deals #sale #newyear #2020 https://t.co/sR6El3eY3W	PreCovid
841	1211371031685926919	2019-12-29 19:38:54+00:00	Mike Novogratz Says Bitcoin Will Hit $12K in 2020, Bets 1 ETH on Trump – BTC Ethereum Crypto Currency Blog CRYPTO CRYPTO NEWS - https://t.co/1nfX0pKP5y	PreCovid
842	1211370870423392257	2019-12-29 19:38:16+00:00	Google Bans Crypto App Metamask From Play Store. #cryptocurrency #crypto #bitcoin #cryptocurrencies $BTC https://t.co/BOFixTcRCi	PreCovid
843	1211370837296566272	2019-12-29 19:38:08+00:00	You think about big money, but do not know where to make money? This is a unique offer to invest in a very promising project. JOIN! #CODEO #cryptocurrency #blockchain #DigitalAsset #IEO #crowdfunding	PreCovid
844	1211370739120721920	2019-12-29 19:37:45+00:00	Lohnendes Investment zum Jahreswechsel: https://t.co/y0bYiLPOzJ erste englische Kryptowährung die mit Vermögenswerten gedeckt ist. Steigt um 900% zum Jahreswechsel #cryptocurrency #coins #Kryptowaehrung	PreCovid
845	1211370611768999938	2019-12-29 19:37:14+00:00	📝 Bitcoin Chart Printed This Bullish Signal As Price Retook $7,400 — https://t.co/BvQomRfupd #BTC #bitcoin #cryptocurrency #news #Crypto #blockchain #cryptotwitter	PreCovid
846	1211370523474702336	2019-12-29 19:36:53+00:00	https://t.co/O7B0qHLMaQ #abraaj #singapore #entrepreneurs #ethereum #omaha #paris #charlotte #honolulu #bancor #ITOs #waves #argentina #baltimore #cryptocurrency #pittsburgh #venture #canberra #bitcoinUK #tampa #crypto #brazil #portland #PrivateEquity #Moscow #uk #vc #blockchain	PreCovid
847	1211370412354895872	2019-12-29 19:36:27+00:00	https://t.co/iZxAbEs5Yy #MetaMorphPro #METM #ICO #ico #blockchain #business #cryptocurrency I hope that the ico Will be successful.Blockchain based platform is the best.	PreCovid
848	1211370319958683651	2019-12-29 19:36:05+00:00	Trent Partridge #globalcoin #facebook #crypto currency https://t.co/qlVSC8giMi	PreCovid
849	1211370146834636800	2019-12-29 19:35:23+00:00	Recovering BCH (Sent to BTC Address) #Blockchain #cryptocurrency #crypto via https://t.co/XqJP2T8ceN https://t.co/cQu8ZkqDCI	PreCovid
850	1211370068950556673	2019-12-29 19:35:05+00:00	Daily reminder that if you're interested in getting into the cryptocurrency space, a really good Exchange is Binance! Sign up with my referral link and we both get 10% commission! https://t.co/jbtDZvB4pi #Bitcoin #BTC #crypto #cryptocurrency #coinsquare #ETH #LTC	PreCovid
851	1211369872577441792	2019-12-29 19:34:18+00:00	Earning #cryptocurrency for selling my stuff on @Listia! Join me using code "BJGWPC" for an extra 100 XNK. I just listed this: SanDisk Memory Card 1GB https://t.co/8HbiXrvE1H	PreCovid
852	1211369867095543809	2019-12-29 19:34:17+00:00	https://t.co/VX1w1ZnFAb #Russia #singapore #TokenSales #ITOs #cleveland #cleveland #paris #madison #sanantonio #philadelphia #oxycoin #omaha #entrepreneurship #saltlakecity #godblessamerica #campaign #UAE #brazil #cryptocurrency #chicago #tezos #tokyo #venturecapital #miv #ico	PreCovid
853	1211369817388789760	2019-12-29 19:34:05+00:00	#Ripple #XRP #XRPCommunity #xrpthestandard #xrparmy #Crypto #cryptocurrency #cryptocurrencies #CryptoNews #cryptotrading #TechNews #TechnologyNews #technology #techno #tech #Tech4All #technologies #bitcoin #BTC $btc https://t.co/egJQ3Kk0Ge	PreCovid
854	1211369683955388416	2019-12-29 19:33:33+00:00	#bitcoin Chart Printed This Bullish Signal As Price Retook $7,400 #cryptocurrency https://t.co/GaAmlqAc2T https://t.co/rdVQcFHxt7	PreCovid
855	1211369571157983238	2019-12-29 19:33:06+00:00	A great update video about @omise_go @Omise by @CryptoFez! All holders of $OMG should check out this video! #Cryptocurrency #Altcoin #OmiseGo #Token #Crypto https://t.co/wqPSfxx2HG	PreCovid
856	1211369532545290241	2019-12-29 19:32:57+00:00	Daily profit for HODLING BTC since 2013 Data taken since 29/10/2018 @ 10:45am (UTC) Updated every hour #bitcoin #btc #cryptocurrency #blockchain #cryptotrade #profit #digitalmine https://t.co/nfwPY9XupY	PreCovid
857	1211369512412569600	2019-12-29 19:32:52+00:00	#Rakamoto #Blockchain #Bitcoin #Ethereum #BTC #ETH #Crypto #Cryptocurrency #DApp #Stablecoin #Coin #Coins #Token #SmartContracts #ERC20 #Altcoin #ICO #STO #Bitcointalk #DAO #Halving #Ripple #Fiat https://t.co/GSBE9rzG9Q	PreCovid
858	1211369496868458496	2019-12-29 19:32:48+00:00	https://t.co/3tzliEpsnA #cryptocurrency #Russia #ICOs #oklahomacity #chicago #pittsburgh #columbus #netherlands #southafrica #dallas #ITOs #charlotte #JackMa #albuquerque #AVCJsingapore #crowdfunding #china #tampa #southaustralia #kualalumpur #startup #ITOs #memphis #Moscow #miv	PreCovid
859	1211369488513478656	2019-12-29 19:32:46+00:00	#Co-DEX #blockchain This project should undoubtedly interest both investors and ordinary consumers.I believe in the success of the company. The main thing is to stick together, and everything will turn out for us #ICO #cryptocurrency	PreCovid
860	1211369285899214853	2019-12-29 19:31:58+00:00	https://t.co/3tzliEpsnA #portland #bitcoinrussia #reuters #cryptocurrency #stratis #technews #Ethereum #equity #Russia #ethereum #waves #oakland #bitcoinrussia #cryptocurrency #nem #miami #funds #iot #platform #funds #tucson #eth #Moscow #fund #investments #seattle #investment	PreCovid
861	1211369188411006977	2019-12-29 19:31:35+00:00	Bitcoin was trading over $19000 mark 2 years ago: Why it is down now? https://t.co/DMJ6xXcOED #crypto #blockchain #cryptocurrency #ethereum #eth #btc #bitcoin #xrp #ripple #cardano #ada #bch #ENJ #enjin #xml	PreCovid
862	1211369051462787073	2019-12-29 19:31:02+00:00	https://t.co/8AjLQUvlKA - Here is the link you will need to start your shared masternode journey with stackofstake! #blockchain #crypto #cryptocurrency #masternodes 168	PreCovid
863	1211369051437568001	2019-12-29 19:31:02+00:00	https://t.co/8AjLQUvlKA - Here is the link you will need to start your shared masternode journey with stackofstake! #blockchain #crypto #cryptocurrency #masternodes 139	PreCovid
864	1211369021003780096	2019-12-29 19:30:55+00:00	#Rakamoto #Blockchain #Bitcoin #Ethereum #BTC #ETH #Crypto #Cryptocurrency #DApp #Stablecoin #Coin #Coins #Token #SmartContracts #ERC20 #Altcoin #ICO #STO #Bitcointalk #DAO #Halving #Ripple #Fiat https://t.co/KZOAaeuFX8	PreCovid
865	1211369019904811009	2019-12-29 19:30:55+00:00	After a long period of being stuck beneath $0.20, XRP’s bulls are currently in the process of making an attempt to propel the cryptocurrency back into this...Read more: https://t.co/ygIOyhSwtv	PreCovid
866	1211369009549066248	2019-12-29 19:30:52+00:00	📣 NEW #AIRDROP - ⭐️⭐️⭐️⭐️⭐️ 5/5 stars #YoDollars (700 $YODA) (estimated value: 💰 $30) Click here: 👉 https://t.co/a48sI9KXHx 👈 #crypto #cryptocurrency #airdrops #YODA https://t.co/ZK8vSSmi6j	PreCovid
867	1211368848844361734	2019-12-29 19:30:14+00:00	📢 #Robostopia Smart #CryptoCurrency Trader Bot for #Binance and #Bittrex ✅ Trailing Stop-Loss, Buy or Sell #altcoins / BTC pairs. ✅ Auto Renew Orders ✅ Profit / Loss notifications by transactions. ✅ Completed Order notifications and many more.. 👉 https://t.co/vtm2aTYKA0 https://t.co/lJpTKq7uly	PreCovid
868	1211368813410889729	2019-12-29 19:30:05+00:00	$BTC : +0.14%📈 7481$ Top (last h): $ZEN : +5.82%📈 101785st $MIN : +2.88%📈 51482st $XLM : +1.62%📈 620st $SNX : +1.16%📈 17204st Worst (last h): $CENNZ : -4.71%📉 1297st $BTT : -1.97%📉 4st $VSYS : -1.64%📉 422st #cryptocurrency #blockchain	PreCovid
869	1211368802111442947	2019-12-29 19:30:03+00:00	Egoras Airdrop is now Live🚀💰🏆 Click on below link to participate into this amazing #Airdrop🎁 https://t.co/GVMGwo9jZV 🎁 Rewards: 500 + 30 EGR 🎁 #Airdrops #blockchain #cryptocurrency #ICO #bitcoin #Crypto #ETH	PreCovid
870	1211368800966389762	2019-12-29 19:30:02+00:00	The Huck Adventures (HUCK) Token Airdrop is Here - Signup, share and follow to earn more Huck Tokens! #hucktoken #blockchain #cryptocurrency #cryptonews #cryptonews #presale #cryptocurrencymarket #altcoin #newcryptocurrency https://t.co/jFrqANxdVM via @huckadventures	PreCovid
871	1211368799724810241	2019-12-29 19:30:02+00:00	#Rakamoto #Blockchain #Bitcoin #Ethereum #BTC #ETH #Crypto #Cryptocurrency #DApp #Stablecoin #Coin #Coins #Token #SmartContracts #ERC20 #Altcoin #ICO #STO #Bitcointalk #DAO #Halving #Ripple #Fiat https://t.co/ltszuI6gtw	PreCovid
872	1211368714135846912	2019-12-29 19:29:42+00:00	Defining The Next 1000 Years Of Human Evolution https://t.co/lqGie2AkCZ | #cryptocurrency #miami #cryptocurrency #funding #germany #newyork #sqpay #kualalumpur #softbank #cleveland #honolulu #oxycoin #kualalumpur #kansascity #JackMa #dallas #sandeigo #deals #austin #forthworth https://t.co/VV5KNOGSl5	PreCovid
873	1211368662130667520	2019-12-29 19:29:29+00:00	#Rakamoto #Blockchain #Bitcoin #Ethereum #BTC #ETH #Crypto #Cryptocurrency #DApp #Stablecoin #Coin #Coins #Token #SmartContracts #ERC20 #Altcoin #ICO #STO #Bitcointalk #DAO #Halving #Ripple #Fiat https://t.co/P108irGhq0	PreCovid
874	1211368633856921602	2019-12-29 19:29:23+00:00	Brikcoin startet im neuen Jahr und steigt dabei von 0.01 auf 0.1GBP. Investiere noch im alten Jahr: https://t.co/y0bYiLPOzJ #Coins #investment #cryptocurrency	PreCovid
875	1211368623807352833	2019-12-29 19:29:20+00:00	DappRadar Report: Ethereum is still in the lead in terms of developer activity https://t.co/8svb5ILjpY #crypto #blockchain #cryptocurrency #ethereum #eth #btc #bitcoin #xrp #ripple #cardano #ada #bch #ENJ #enjin #xml	PreCovid
876	1211368538402742272	2019-12-29 19:29:00+00:00	please help me. 32yyeXCAqrxbKMvSDP9ymib64wJfB8GUbe #bitcoin #cryptocurrency #crypto #help #giveme	PreCovid
877	1211368480458625024	2019-12-29 19:28:46+00:00	#Rakamoto #Blockchain #Bitcoin #Ethereum #BTC #ETH #Crypto #Cryptocurrency #DApp #Stablecoin #Coin #Coins #Token #SmartContracts #ERC20 #Altcoin #ICO #STO #Bitcointalk #DAO #Halving #Ripple #Fiat https://t.co/4Fq5yHwHgu	PreCovid
878	1211368463081627648	2019-12-29 19:28:42+00:00	Informando de Telos blockchain en Steemit https://t.co/SeZObW3wYl #telos #steem #Hispanos #spanish #blockchain #developers #cryptocurrency #Crypto https://t.co/iKuyGT3bUr	PreCovid
879	1211368369137553408	2019-12-29 19:28:19+00:00	The Lazarus hacking group are trying to sneak a ‘fileless’ Trojan on to Apple computers, disguised as a fake cryptocurrency trading program. https://t.co/DdMvHl3Z7J #Apple #Mac #Malware #cryptocurrency #trading	PreCovid
880	1211368367904436225	2019-12-29 19:28:19+00:00	Earning #cryptocurrency for selling my stuff on @Listia! Join me using code "BJPXMJ" for an extra 100 XNK. I just listed this: *5 Storybook Sets &amp; 2 Embossed Frame Sets--NIP https://t.co/aKcSK7f0th	PreCovid
881	1211368367141072901	2019-12-29 19:28:19+00:00	#crypto #tron #btc #eth #cryptocurrency #market https://t.co/gqEnjmMO4n	PreCovid
882	1211368341329391617	2019-12-29 19:28:13+00:00	https://t.co/4pEpb20XJq #bonus #sanantonio #detroit #washingtonDc #stratis #tokenlaunches #mexico #columbus #Startups #technews #baltimore #netherlands #cryptocurrency #ITOs #tampa #tech #atlanta #forthworth #sandeigo #singapore #pittsburgh #perth #neworleans #uk #tezos #equity	PreCovid
883	1211368145828622338	2019-12-29 19:27:26+00:00	#Rakamoto #Blockchain #Bitcoin #Ethereum #BTC #ETH #Crypto #Cryptocurrency #DApp #Stablecoin #Coin #Coins #Token #SmartContracts #ERC20 #Altcoin #ICO #STO #Bitcointalk #DAO #Halving #Ripple #Fiat https://t.co/lz8RYlcdgA	PreCovid
884	1211368084411469831	2019-12-29 19:27:12+00:00	"Missed our webinar on crypto exchanges? Read the takeaways from CoinDesk Research's chat with Binance US CEO Catherine Coley and FTX’s Sam Bankman-Fried." #cryptocurrency https://t.co/SDXblmX9dP https://t.co/RkGYkQuXMf	PreCovid
885	1211367956950765569	2019-12-29 19:26:41+00:00	#Rakamoto #Blockchain #Bitcoin #Ethereum #BTC #ETH #Crypto #Cryptocurrency #DApp #Stablecoin #Coin #Coins #Token #SmartContracts #ERC20 #Altcoin #ICO #STO #Bitcointalk #DAO #Halving #Ripple #Fiat https://t.co/yM46P7JHtN	PreCovid
886	1211367948725522432	2019-12-29 19:26:39+00:00	Feed your mind, Do you think it's time to Switch your favorite Cryptocurrency Exchange? Here's my @BTSEcom review, and let's found out how their Sales Pitch attracts the masses. #XMasWithBTSE Feel free to share your opinion on the comment. https://t.co/OlnueuE0it	PreCovid
887	1211367945689075712	2019-12-29 19:26:39+00:00	😱 A scammer contacted me here's what I did to him💩 https://t.co/qqATy449P8 #bitcoin $btc #cryptocurrencies #cryptocurrency #blockchain #CryptoGiveaway #scammers #thecryptolifestyle $eth #ethereum #onstorm	PreCovid
888	1211367884242456577	2019-12-29 19:26:24+00:00	in few hours will make a small thread about that tweet using the #Venezuela gov #cryptocurrency "Petro" airdrop as study case https://t.co/HjxGnAyj8Q	PreCovid
889	1211367864143351813	2019-12-29 19:26:19+00:00	Earning #cryptocurrency for selling my stuff on @Listia! Join me using code "BJPXMJ" for an extra 100 XNK. I just listed this: *Paper Pizazz--Definitions &amp; Words Ephemera https://t.co/5Agz1ptDpm	PreCovid
890	1211367863858192384	2019-12-29 19:26:19+00:00	Join me to get @Listia's new $XNK #cryptocurrency for free! Use code "CRHKCK" for an extra 100 XNK. Just got this with my Ink, 925 Beaded Necklace https://t.co/9R85NAhv1E	PreCovid
891	1211367821873156098	2019-12-29 19:26:09+00:00	$BTC Precio: $139357.25 MXN $ETH Precio: $2503.97 MXN $XRP Precio: $3.68 MXN $LTC Precio: $812.68 MXN #BTC #ETH #XRP #LTC #Criptomonedas #Crypto #Cryptocurrency #Cryptocurrencies #CryptoNews Via Bitso - AutoBot -	PreCovid
892	1211367632173174784	2019-12-29 19:25:24+00:00	European countries need to saddle up! #cryptocurrency https://t.co/ngB0ap32Bg	PreCovid
893	1211367549499248640	2019-12-29 19:25:04+00:00	#Rakamoto #Blockchain #Bitcoin #Ethereum #BTC #ETH #Crypto #Cryptocurrency #DApp #Stablecoin #Coin #Coins #Token #SmartContracts #ERC20 #Altcoin #ICO #STO #Bitcointalk #DAO #Halving #Ripple #Fiat https://t.co/EE16W1PoQD	PreCovid
894	1211367338316107776	2019-12-29 19:24:14+00:00	Earning #cryptocurrency for selling my stuff on @Listia! Join me using code "BJPXMJ" for an extra 100 XNK. I just listed this: *2 Books Impress On Transfers--Love Struck https://t.co/2P85zaHNdl	PreCovid
895	1211367210532458496	2019-12-29 19:23:43+00:00	https://t.co/TZQqS5a1Ou #bitcoinrussia #paris #cryptocurrency #oakland #tokenlaunches #coin #btc #newzealand #madison #utrust #madison #tokenmarket #crowdfunding #india #Startups #netherlands #kickstarter #france #tampa #AVCJsingapore #mexico #bancor #investment #preicosale #ETH	PreCovid
896	1211367148519596033	2019-12-29 19:23:28+00:00	A bolsa KickEX 📊 eva a negociação de criptografia a um nível totalmente novo! Não perca a sua chance de participar do programa de referência e criar renda passiva de 20 mil dólares por mês ou mais. #kickex #cryptocurrency https://t.co/UJV04BN9cv	PreCovid
897	1211367073336696837	2019-12-29 19:23:11+00:00	Earning #cryptocurrency for selling my stuff on @Listia! Join me using code "DPGFZB" for an extra 100 XNK. I just listed this: $25 Amazon Gift Card https://t.co/CWj6kTfoa6	PreCovid
898	1211367007402307586	2019-12-29 19:22:55+00:00	#Rakamoto #Blockchain #Bitcoin #Ethereum #BTC #ETH #Crypto #Cryptocurrency #DApp #Stablecoin #Coin #Coins #Token #SmartContracts #ERC20 #Altcoin #ICO #STO #Bitcointalk #DAO #Halving #Ripple #Fiat https://t.co/zh0Mu6JOvb	PreCovid
899	1211366887449223168	2019-12-29 19:22:26+00:00	Great project #CrypCore from the developer to keep excessive flowing of cash out of circulation by replacing it with cryptocurrency...	PreCovid
900	1211366785620074498	2019-12-29 19:22:02+00:00	Cryptocurrency Investing Lessons | A VC Firm&amp;#39;s View https://t.co/UHu5JiBVml . https://t.co/ZjD9aEVtrR	PreCovid
901	1211366567381880834	2019-12-29 19:21:10+00:00	The future of cryptocurrency is now. Great short... $btc #ethereum https://t.co/vevNsAApO1	PreCovid
902	1211366349605179393	2019-12-29 19:20:18+00:00	#hashtag1 INVEST IN CRYPTOCURRENCY NOW [XRP/EOS/ADA] - Bitcoin and Cryptocurrency News for 12/14 https://t.co/xjQAMBqiMp https://t.co/cmZwqwLTXG	PreCovid
903	1211366028925644801	2019-12-29 19:19:02+00:00	https://t.co/bwByzeoDKD #avcj #adelaide #campaign #mexico #columbus #chicago #portland #oxycoin #pittsburgh #cryptocurrency #perth #equity #boston #ether #Alibaba #washington #ETH #privateequity #melbourne #entrepreneurs #argentina #tokyo #losangels #bonus #indiegogo #zloadr	PreCovid
904	1211365862353129478	2019-12-29 19:18:22+00:00	https://t.co/ucVsdwm7cr #raleigh #sanjose #venture #portland #blockchain #boise #iot #paris #JackMa #dallas #bitcoinrussia #cryptocurrency #brazil #boston #korea #sanantonio #Moscow #mexico #cuba #boise #entrepreneurship #losangels #iot #southaustralia #charlotte #bitcoinrussia	PreCovid
905	1211365751426310146	2019-12-29 19:17:55+00:00	Historical performance of #BITCOIN against #EURO: first price:97.0 last price:6628.7 EARNINGS:6733.71% 2.93% per day 20.49% per week 87.80% per month 1053.60% per year PERIOD: 6.39 years 76.69 months 328.69 weeks 2300.81 days #BTC #BLOCKCHAIN #CRYPTOCURRENCY #digitalmine	PreCovid
906	1211365716051603456	2019-12-29 19:17:47+00:00	In our new update at https://t.co/FWDja1CWP6 coming 2020 you can raffle / giveaway anything on our website! Ranging from Cryptocurrency to Real CS:GO Knives to Pocket Pussies. We hope you're excited! 😂⏰🎉	PreCovid
907	1211365638121213953	2019-12-29 19:17:28+00:00	👨‍🚀Cryptocurrency will usher in a legitimate one world government body to make sure everything is fair for every country on earth. You read it here first.#CelsiusAmbassador #DYOR #BTSE $NEXO #Dai #bitcoin #BTC #btc #ETH #LTC #ICX #XLM #Zcash #LitecoinFam #XMR #twitch #alts #Crypto https://t.co/eeD99EdoJ4	PreCovid
908	1211365559046221828	2019-12-29 19:17:10+00:00	I have already read the offer of the Tycoon platform and I think that it is suitable for everyone who wants to successfully trade cryptocurrency. 💰👍 ✅ Info: https://t.co/KniEn13jb5 - https://t.co/z2q83Y8UrB #Tycoon #Tycoonio #Social #blockchain #crypto #trading #cryptotrading https://t.co/qtu1YYzW95	PreCovid
909	1211365475323502592	2019-12-29 19:16:50+00:00	This is very important achievement by your project. You can improve this rating with your team and your dedication. good luck.#transmutecoin #ICO #Cryptocurrency #bitcoin #Cryptocurrencynews	PreCovid
910	1211365412987912192	2019-12-29 19:16:35+00:00	📝 Bitcoin Price Could Rally to $9K Before a Massive Collapse, Here’s Why — https://t.co/fPBoieEAge #bitcoin #cryptocurrency #crypto #BTC #BTCNews #CryptoTrading #blockchain #Daytrading #cryptotwitter #News #HODL #CryptoDogma	PreCovid
911	1211365314748915712	2019-12-29 19:16:11+00:00	These Technical Factors Signal that Bitcoin May Hit Fresh All-Time Highs in 2020 https://t.co/01uCTMs5Ti via @DCryptostar #cryptocurrency #cryptoupdates https://t.co/M4cvSnCJvW	PreCovid
912	1211365303495593984	2019-12-29 19:16:09+00:00	https://t.co/SGLqT4oLgl #bitcoinUK #forthworth #entrepreneurship #adelaide #Moscow #token #neworleans #blockchain #southaustralia #washingtonDc #equity #campaign #kansascity #atlanta #sale #india #sandeigo #sale #tech #ico #cryptocurrency #omaha #AVCJKorea #cybersecurity #sqpay	PreCovid
913	1211365228950294535	2019-12-29 19:15:51+00:00	Check out my latest blog - Get off zero - The case for investing in #Bitcoin https://t.co/QHJypcB922 #BTC #Crypto #cryptocurrency #HODL #Blockchain #cryptoNews #Cryptotwitter #cryptocurrencies Picture courtesy of @100trillionUSD CC: @gaborgurbacs @APompliano @saifedean https://t.co/iBZ5J1Fjhr	PreCovid
914	1211365143738757120	2019-12-29 19:15:31+00:00	I want to share this from a decentralized blockchain platform Pocketnet with you. Hope you find it useful and if you sign up, both of us will get Pocketcoin cryptocurrency bonus! Protect the 2nd or suffer the consequences! https://t.co/DQlqWstVdk Amen!	PreCovid
915	1211365115150376960	2019-12-29 19:15:24+00:00	Africa should create it's own cryptocurrency to reduce our dependance on the us dollar and also to achieve a common goal currency.	PreCovid
916	1211365082413879296	2019-12-29 19:15:16+00:00	Here’s the REAL reason you should embrace blockchain #Blockchain #cryptocurrency via https://t.co/XqJP2T8ceN https://t.co/OhSoUBegFS	PreCovid
917	1211365081457577984	2019-12-29 19:15:16+00:00	🚨 #CryptoGiveaway 🚨 Learn about Phore a fast, secure &amp; scalable cryptocurrency with masternodes. Win $50 worth of #Bitcoin 💥 Like &amp; Retweet 💥 Follow @JoshRoomsburg 💥 Follow @PhoreCrypto 💥 Tag 3 Friends Using #Phore #Ad #PhoreSynapse #Synapse #Crypto #Ethereum #ETH2 #ETH https://t.co/8PmgLAYLRH	PreCovid
918	1211365019113406470	2019-12-29 19:15:01+00:00	https://t.co/O7B0qHLMaQ #equity #chille #avcj #stlouis #austin #kickstarter #coin #columbus #virginiabeach #houston #crowdfunding #softbank #nem #washingtonDc #reuters #cryptocurrency #minneapolis #bitcoinaustralia #minneapolis #neworleans #paris #bitcoinaustralia #Startups #fund	PreCovid
919	1211364961127206912	2019-12-29 19:14:47+00:00	#blockchain Cryptocurrency Buy It. Everything Else Is A Bubble #LTC - MJZGa8DETS3eZ5YJMCvwYSeyxaG1e1QTSi	PreCovid
920	1211364852096282625	2019-12-29 19:14:21+00:00	The competent developers of Project #Co-DEX have an impeccable reputation and are ready to invite all investors to participate in the development and support our professional specialists. #blockchain #ICO #cryptocurrency	PreCovid
921	1211364658579410946	2019-12-29 19:13:35+00:00	#Rakamoto #Blockchain #Bitcoin #Ethereum #BTC #ETH #Crypto #Cryptocurrency #DApp #Stablecoin #Coin #Coins #Token #SmartContracts #ERC20 #Altcoin #ICO #STO #Bitcointalk #DAO #Halving #Ripple #Fiat https://t.co/AjnMoUbTZb	PreCovid
922	1211364643416854528	2019-12-29 19:13:31+00:00	Bitcoin Price Could Rally to $9K Before a Massive Collapse, https://t.co/FbNlbdQUoW #Bitcoin #Bitcoinnews #BTC #Crypto #Cryptocurrency #Cryptonews #digitalcurrency #Ethereum #hodl #Litecoin	PreCovid
923	1211364635326255107	2019-12-29 19:13:29+00:00	https://t.co/wn8ywNCXWT #charlotte #orlando #milwaukee #Ethereum #godblessamerica #forthworth #zloadr #ardor #cryptocurrency #bitshares #Ethereum #stratis #baltimore #sydney #Top10 #investments #saintpaul #bitcoin #bitcoinaustralia #italy #atlanta #blockchain	PreCovid
924	1211364520129642498	2019-12-29 19:13:02+00:00	#Rakamoto #Blockchain #Bitcoin #Ethereum #BTC #ETH #Crypto #Cryptocurrency #DApp #Stablecoin #Coin #Coins #Token #SmartContracts #ERC20 #Altcoin #ICO #STO #Bitcointalk #DAO #Halving #Ripple #Fiat https://t.co/E8YNFVZUZM	PreCovid
925	1211364451078664192	2019-12-29 19:12:45+00:00	I carefully watch the news of the project. Be one of the first who will receive coins of this company! #Co-DEX #blockchain #ICO #cryptocurrency	PreCovid
926	1211364382296248320	2019-12-29 19:12:29+00:00	This platform created for just users and companies which can launch information campaigns. It's really exciting! unite us all! #Co-DEX #blockchain #ICO #cryptocurrency	PreCovid
927	1211364303506464770	2019-12-29 19:12:10+00:00	#Rakamoto #Blockchain #Bitcoin #Ethereum #BTC #ETH #Crypto #Cryptocurrency #DApp #Stablecoin #Coin #Coins #Token #SmartContracts #ERC20 #Altcoin #ICO #STO #Bitcointalk #DAO #Halving #Ripple #Fiat https://t.co/d8MPEcKP3O	PreCovid
928	1211364265346715649	2019-12-29 19:12:01+00:00	https://t.co/viglmfabHF #ITOs #boise #sanantonio #argentina #avcj #cryptocurrency #lasvegas #indianapolis #funds #bitcoin #southafrica #sale #southaustralia #kickstarter #charleston #omaha #tezos #ITOs #crypto #utrust #funds #dubai #ether #seattle #atlanta #bitcoinUK #investment	PreCovid
929	1211364135881125892	2019-12-29 19:11:30+00:00	#Rakamoto #Blockchain #Bitcoin #Ethereum #BTC #ETH #Crypto #Cryptocurrency #DApp #Stablecoin #Coin #Coins #Token #SmartContracts #ERC20 #Altcoin #ICO #STO #Bitcointalk #DAO #Halving #Ripple #Fiat https://t.co/9Sy7lbJYfG	PreCovid
930	1211364086031638528	2019-12-29 19:11:18+00:00	Things @officialmcafee and I have in common: 1. We are ass men. 2. Cryptocurrency?? 3. That's about it I guess. https://t.co/vc1ed0ev9v	PreCovid
931	1211364044654960640	2019-12-29 19:11:08+00:00	Inside The #Cryptocurrency #Revolution | VICE on HBO https://t.co/hPwamhE8Og via @YouTube	PreCovid
932	1211363911015878656	2019-12-29 19:10:37+00:00	My refcode: L1KVPSNONBYN Hey there! Haven't you got your free 100+ #glad_coin yet? You can register and get your up to 100+ #glad_coin @glad_coin #glad_coin #airdrop #cryptocurrency #freetokens #freecoins #altcoins https://t.co/Q9vqOM8I3E	PreCovid
933	1211363845815635969	2019-12-29 19:10:21+00:00	The "iASTRA Coin" will go far beyond the boundaries of popular news and entertainment sites. In addition to The "iASTRA Coin" creating new revenue streams for web site owners, it also helps the community to develop the ASTRA cryptocurrency. Buy ASTRA https://t.co/MZOo7pD1SK https://t.co/KSmbiKOugW	PreCovid
934	1211363834839126018	2019-12-29 19:10:18+00:00	Ripple’s XRP Sell-Offs ‘Negligible’ Says CTO as Crypto Stays 95% Down #blockchain #crypto #bitcoin #cryptocurrency #debate https://t.co/aQeGOKCEa6	PreCovid
935	1211363816715386880	2019-12-29 19:10:14+00:00	The developers did a good job on this project,a great idea which is good for investiruya and investors,I would like to be a part. #CODEO #cryptocurrency #blockchain #Digital Asset #IEO #crowdfunding	PreCovid
936	1211363698142597126	2019-12-29 19:09:46+00:00	#BTCUSD $7408.1 Price change 1-Hour 0.05% | 1-Day 1.15% | 1-Week -0.10% 12/29/2019 7:09 PM Real-time #bitcoin price + news analysis of 150+ global news sources every hour 24*7*365 #BTC #blockchain #ethereum #trading #ico #Crypto #cryptocurrency #news https://t.co/NPltMN6NcM	PreCovid
937	1211363676835450881	2019-12-29 19:09:41+00:00	#Rakamoto #Blockchain #Bitcoin #Ethereum #BTC #ETH #Crypto #Cryptocurrency #DApp #Stablecoin #Coin #Coins #Token #SmartContracts #ERC20 #Altcoin #ICO #STO #Bitcointalk #DAO #Halving #Ripple #Fiat https://t.co/75xeqVE668	PreCovid
938	1211363531066662914	2019-12-29 19:09:06+00:00	#Rakamoto #Blockchain #Bitcoin #Ethereum #BTC #ETH #Crypto #Cryptocurrency #DApp #Stablecoin #Coin #Coins #Token #SmartContracts #ERC20 #Altcoin #ICO #STO #Bitcointalk #DAO #Halving #Ripple #Fiat https://t.co/5IjmAJNvkD	PreCovid
939	1211363509319196674	2019-12-29 19:09:01+00:00	🕸⛓🏆 #blockchain #smartcontracts https://t.co/rF73xxBGxp Ethereum Co-Founder Reportedly Sells 90k ETH To U.S. Cryptocurrency Exchange	PreCovid
940	1211363505544163328	2019-12-29 19:09:00+00:00	"Everyone can do as they please. However, I do expect the initially #people will #exchange more #goods that can be transferred electronically, such as #IP, #services #graphics." @nicolas #pinetwork #minepi #generationpi #marketplace #mobile #cryptocurrency #holiday #2020goals	PreCovid
941	1211363369778892800	2019-12-29 19:08:28+00:00	#Rakamoto #Blockchain #Bitcoin #Ethereum #BTC #ETH #Crypto #Cryptocurrency #DApp #Stablecoin #Coin #Coins #Token #SmartContracts #ERC20 #Altcoin #ICO #STO #Bitcointalk #DAO #Halving #Ripple #Fiat https://t.co/24PYnJyMw7	PreCovid
942	1211363261397925889	2019-12-29 19:08:02+00:00	President of Switzerland Says Libra Has "Failed in Its Current Form and Needs to be Reworked" https://t.co/OUkoJQsUVg #cryptocurrency #news #bitcoin #altcoin #investing #finance #technology #economy #money #blockchain #crypto https://t.co/Q91WWbrDp5	PreCovid
943	1211363254792065033	2019-12-29 19:08:00+00:00	IRS Showcases Increased Interest in Taxing Cryptocurrency Users | https://t.co/VceCmKgAQZ https://t.co/mLJTZPe9Hx	PreCovid
944	1211363191189639171	2019-12-29 19:07:45+00:00	#Rakamoto #Blockchain #Bitcoin #Ethereum #BTC #ETH #Crypto #Cryptocurrency #DApp #Stablecoin #Coin #Coins #Token #SmartContracts #ERC20 #Altcoin #ICO #STO #Bitcointalk #DAO #Halving #Ripple #Fiat https://t.co/3lJrViCnTZ	PreCovid
945	1211363139146567682	2019-12-29 19:07:33+00:00	#DirectPay : https://t.co/gGG0Ovzw97 (20+ yrs experience) brings you NO % FEE (fixed $30/month) credit card processing service - NO Surcharge, NO Hidden Fees, #cryptocurrency #creditcardprocessing #NewYork #Texas #California #Florida #Hawaii #Arizona #Michigan https://t.co/o8hQ5sJS1U	PreCovid
946	1211363042577068033	2019-12-29 19:07:10+00:00	#Rakamoto #Blockchain #Bitcoin #Ethereum #BTC #ETH #Crypto #Cryptocurrency #DApp #Stablecoin #Coin #Coins #Token #SmartContracts #ERC20 #Altcoin #ICO #STO #Bitcointalk #DAO #Halving #Ripple #Fiat https://t.co/zmJqpr7KFM	PreCovid
947	1211362921588113413	2019-12-29 19:06:41+00:00	📝 These Technical Factors Signal that Bitcoin May Hit Fresh All-Time Highs in 2020 — https://t.co/3yrJQeZcFT #bitcoin #cryptocurrency #crypto #BTC #BTCNews #CryptoTrading #blockchain #Daytrading #cryptotwitter #News #HODL #CryptoDogma	PreCovid
948	1211362877606629376	2019-12-29 19:06:30+00:00	#Rakamoto #Blockchain #Bitcoin #Ethereum #BTC #ETH #Crypto #Cryptocurrency #DApp #Stablecoin #Coin #Coins #Token #SmartContracts #ERC20 #Altcoin #ICO #STO #Bitcointalk #DAO #Halving #Ripple #Fiat https://t.co/X3Cr4zbU7w	PreCovid
949	1211362769968271361	2019-12-29 19:06:05+00:00	Trent Partridge #globalcoin #facebook #crypto currency https://t.co/zgyqrqS8MF	PreCovid
950	1211362720488083456	2019-12-29 19:05:53+00:00	#Rakamoto #Blockchain #Bitcoin #Ethereum #BTC #ETH #Crypto #Cryptocurrency #DApp #Stablecoin #Coin #Coins #Token #SmartContracts #ERC20 #Altcoin #ICO #STO #Bitcointalk #DAO #Halving #Ripple #Fiat https://t.co/qoqmizGjDu	PreCovid
951	1211362696655974402	2019-12-29 19:05:47+00:00	https://t.co/FdbVU2ixHU #bitcoinUK #gamecoin #italy #albuquerque #sydney #kualalumpur #cannabis #entrepreneurs #ico #charleston #boston #oklahomacity #Moscow #AVCJjapan #blockchain #newyork #losangels #chille #cryptocurrency #techcrunch #UAE #atlanta #columbus #washingtonDc #coin	PreCovid
952	1211362600031834112	2019-12-29 19:05:24+00:00	New York District Court Denies Bail Plea for Arrested Ethereum Core Developer - https://t.co/fWCz1FaFs2 + https://t.co/NLxZQzWXMY #cryptocurrency #crypto #blockchain	PreCovid
953	1211362573037256705	2019-12-29 19:05:18+00:00	#Ripple #XRP #XRPCommunity #xrpthestandard #xrparmy #xrpcommmunity #Crypto #CryptoNews #cryptotrading #cryptocurrencies #cryptocurrency #techno #tech #Tech4All #technologies #TechnologyNews #TechNews #BTC $btc https://t.co/dfZ4wep3KP	PreCovid
954	1211362563881152514	2019-12-29 19:05:15+00:00	#Rakamoto #Blockchain #Bitcoin #Ethereum #BTC #ETH #Crypto #Cryptocurrency #DApp #Stablecoin #Coin #Coins #Token #SmartContracts #ERC20 #Altcoin #ICO #STO #Bitcointalk #DAO #Halving #Ripple #Fiat https://t.co/FlTtwscGZq	PreCovid
955	1211362560957652993	2019-12-29 19:05:15+00:00	Why is "Indiainvestor-a" not yet banned? That guy is constantly shilling scams in the daily comment thread /r/CryptoCurrency https://t.co/49faC55tRh https://t.co/BDqdn4Cw4y	PreCovid
956	1211362498231693312	2019-12-29 19:05:00+00:00	#Beijing Authorities Reiterate Warning As #Cryptocurrency Trading Resurge - https://t.co/I7yGXx8hKa #GoogleAlerts	PreCovid
957	1211362418795974656	2019-12-29 19:04:41+00:00	#Rakamoto #Blockchain #Bitcoin #Ethereum #BTC #ETH #Crypto #Cryptocurrency #DApp #Stablecoin #Coin #Coins #Token #SmartContracts #ERC20 #Altcoin #ICO #STO #Bitcointalk #DAO #Halving #Ripple #Fiat https://t.co/zmakJU472h	PreCovid
958	1211362294216744970	2019-12-29 19:04:11+00:00	Join me to get @Listia's new $XNK #cryptocurrency for free! Use code "BPNRXN" for an extra 100 XNK. Just got this with my Ink, 2018 panini Carson wentz football card https://t.co/7M7shlytlh	PreCovid
959	1211362267012435969	2019-12-29 19:04:05+00:00	#Rakamoto #Blockchain #Bitcoin #Ethereum #BTC #ETH #Crypto #Cryptocurrency #DApp #Stablecoin #Coin #Coins #Token #SmartContracts #ERC20 #Altcoin #ICO #STO #Bitcointalk #DAO #Halving #Ripple #Fiat https://t.co/jIZ77BHdUU	PreCovid
960	1211362214348673026	2019-12-29 19:03:52+00:00	These Technical Factors Signal that Bitcoin May Hit Fresh https://t.co/vuIvPP6dOm #Bitcoin #Bitcoinnews #BTC #Crypto #Cryptocurrency #Cryptonews #digitalcurrency #Ethereum #hodl #Litecoin	PreCovid
961	1211362212545253376	2019-12-29 19:03:52+00:00	The Hood came up off Firesticks and dinners since cable bills are high and 🐱 sales were low... Everyone all of sudden learned to do credit repair, cryptocurrency and forex trading🤔🧐🙄... Pastors cursing and eating 😼 &amp; Churches now accept CashApp!....	PreCovid
962	1211362086498000898	2019-12-29 19:03:22+00:00	#Rakamoto #Blockchain #Bitcoin #Ethereum #BTC #ETH #Crypto #Cryptocurrency #DApp #Stablecoin #Coin #Coins #Token #SmartContracts #ERC20 #Altcoin #ICO #STO #Bitcointalk #DAO #Halving #Ripple #Fiat https://t.co/YkAd6tPUz5	PreCovid
963	1211361890166870022	2019-12-29 19:02:35+00:00	#Rakamoto #Blockchain #Bitcoin #Ethereum #BTC #ETH #Crypto #Cryptocurrency #DApp #Stablecoin #Coin #Coins #Token #SmartContracts #ERC20 #Altcoin #ICO #STO #Bitcointalk #DAO #Halving #Ripple #Fiat https://t.co/AtkNOv567G	PreCovid
964	1211361841982648321	2019-12-29 19:02:23+00:00	Fix 4 Bugs in an Existing React Native App https://t.co/bwxnPLeueN Dear Freelancer, We have a Cryptocurrency React Native App that has 4 bugs, and we are looking for someone with a lot of experience to fix them quickly. 3 of the bugs should be very easy to solve, the last one …	PreCovid
965	1211361840657260553	2019-12-29 19:02:23+00:00	https://t.co/lafFwgrRFs #cryptocurrency #godblessamerica #france #zloadr #asia #southaustralia #tucson #tampa #oakland #cuba #denver #venture #saltlakecity #bitcoin #netherlands #sanFransico #techcrunch #investment #london #entrepreneurs #investments #abraaj #FinTech #vc #crypto	PreCovid
966	1211361827344379904	2019-12-29 19:02:20+00:00	Out of the Ashes: Four Trends to Shape Crypto in 2020 #crypto #cryptocurrency #cardano #ada #cryptonews https://t.co/RtzmiCVhIR	PreCovid
967	1211361805794234368	2019-12-29 19:02:15+00:00	Answer to Does Ripple still have a future in cryptocurrency? by Sylvain Saurel https://t.co/eyvEdXT4CN @quora #Ripple #XRP #Banking #Cryptocurrencies	PreCovid
968	1211361782113153032	2019-12-29 19:02:09+00:00	📝 Ripple’s XRP Sell-Offs ‘Negligible’ Says CTO as Crypto Stays 95% Down — https://t.co/khy03QUcLd #bitcoin #cryptocurrency #crypto #BTC #BTCNews #CryptoTrading #blockchain #Daytrading #cryptotwitter #News #HODL #CryptoDogma	PreCovid
969	1211361751725465601	2019-12-29 19:02:02+00:00	https://t.co/asRYkdkMpw #albuquerque #charleston #cryptocurrency #uk #token #tech #initialcoinofferings #neworleans #cybersecurity #mexico #seattle #equity #virginiabeach #ico #atlanta #Russia #philadelphia #lasvegas #nashville #tokenlaunches #investment #sanantonio #Top10 #ITOs	PreCovid
970	1211361735904550912	2019-12-29 19:01:58+00:00	#Rakamoto #Blockchain #Bitcoin #Ethereum #BTC #ETH #Crypto #Cryptocurrency #DApp #Stablecoin #Coin #Coins #Token #SmartContracts #ERC20 #Altcoin #ICO #STO #Bitcointalk #DAO #Halving #Ripple #Fiat https://t.co/yNfPCPNHjx	PreCovid
971	1211361677326856192	2019-12-29 19:01:44+00:00	About Face? Uzbekistan Abruptly Bans Cryptocurrency Purchases - https://t.co/XxQ5yxPt6G https://t.co/DhAjm0ACOW	PreCovid
972	1211361604295647233	2019-12-29 19:01:27+00:00	#crypto price changes last hour 🚀 $LUNA +8.39% $SC +5.95% $MRPH +5.38% 🌧️ $NPXS -49.81% $MORE -17.81% $HXRO -9.01% #bitcoin #cryptocurrency	PreCovid
973	1211361469385850881	2019-12-29 19:00:54+00:00	#Rakamoto #Blockchain #Bitcoin #Ethereum #BTC #ETH #Crypto #Cryptocurrency #DApp #Stablecoin #Coin #Coins #Token #SmartContracts #ERC20 #Altcoin #ICO #STO #Bitcointalk #DAO #Halving #Ripple #Fiat https://t.co/CFzvVFELcU	PreCovid
974	1211361463408975876	2019-12-29 19:00:53+00:00	Get price, charts, and other cryptocurrency info. #MMC #blockchain #ico #coinprices #crypto #cryptocurrencies @TrackersCoin https://t.co/ewr69pmpxA	PreCovid
975	1211361454474985472	2019-12-29 19:00:51+00:00	This is very important achievement by your project. You can improve this rating with your team and your dedication. good luck.#LLION #Lydian-Lion #ICO #bitcoin #btc #cryptocurrency	PreCovid
976	1211361447172878336	2019-12-29 19:00:49+00:00	#BTCUSD Market #1H timeframe on December 29 at 18:00 (UTC) is #Bullish. #cryptocurrency #bitcoin #btc #crypto #trading #idea #report technical analysis	PreCovid
977	1211361437119066112	2019-12-29 19:00:47+00:00	‼️ #Arbistar trabaja por ti #CommunityBOT ‼️ #Resultado #Semanal ✅4,32%✅ 🔥Minimo para entrar 💰300€ de Bitcoin ✅Registro: https://t.co/8oZmuRIzYU… #criptomonedas #bitcoin #libertadfinanciera #arbitraje #trading #CryptoCurrency #forex #Arbinews #Crypto #exchange #Economía https://t.co/ShXzq1sLco	PreCovid
978	1211361402436423680	2019-12-29 19:00:39+00:00	現在の各取引所のマーケット情報をお知らせします。 Japanese cryptocurrency market situation 【 https://t.co/yaOSKopfe4 】 #BTC #ビットコイン #bitcoin #仮想通貨 #cryptocurrency #jpy #暗号通貨 December 30, 2019 at 04:00AM https://t.co/5P8Ap4rvNm	PreCovid
979	1211361392294612994	2019-12-29 19:00:36+00:00	UEFA a AlphaWallet zavádí systém nákupu vstupenek na EURO 2020 na blockchainu Ethereum https://t.co/e6XlIaD20n #kryptomagazincz #kryptoměna #kryptoměny #cryptocurrency #crypto	PreCovid
980	1211361337928036352	2019-12-29 19:00:23+00:00	Brian Travers Unique Selfie Frame. Visit https://t.co/Jeym5MUUXk for amazing contents #dragoncoin #drg #blockchain #btc #crypto #cryptocurrency #bitcoin #ICO #fintech #Ethereum #vip #junket #BigData #altcoin #ETH #token #tokens #cryptolife #cryptocurrencies #decentralized https://t.co/oooMt0qqaT	PreCovid
981	1211361289018191873	2019-12-29 19:00:11+00:00	📢 #Robostopia Smart #CryptoCurrency Trader Bot for #Binance and #Bittrex ✅ Trailing Stop-Loss, Buy or Sell #altcoins / BTC pairs. ✅ Auto Renew Orders ✅ Profit / Loss notifications by transactions. ✅ Completed Order notifications and many more.. 👉 https://t.co/vtm2aTYKA0 https://t.co/RVdxH2TEK3	PreCovid
982	1211361266935173120	2019-12-29 19:00:06+00:00	Latest rate of TRON to US Dollar ( TRX to USD ) TRX/USD is $ 0.0136 . #TRON #TRX #TRXTOUSD #forex #cryptocurrency . check updates on this url https://t.co/WXixc2k3Z8	PreCovid
983	1211361265039368192	2019-12-29 19:00:06+00:00	$BTC : +0.15%📈 7479$ Top (last h): $ZEN : +3.30%📈 98756st $MIN : +2.46%📈 51283st $PZM : +2.09%📈 3070st $BTT : +1.69%📈 4st Worst (last h): $ENJ : -1.23%📉 1100st $DGB : -1.20%📉 73st $XVG : -0.98%📉 49st #cryptocurrency #blockchain	PreCovid
984	1211361261344059393	2019-12-29 19:00:05+00:00	TOP-12 most-mentioned #crypto this hour: 1. #bitcoin 2. #ethereum 3. #xrp 4. #dogecoin 5. #tezos 6. #luna 7. #steem 8. #dash 9. #nem 10. #chainlink 11. #verge 12. #bitcoincash #cryptocurrency #altcoin #blockchain #news #CryptoBuzzTracker https://t.co/n765rsRCCg	PreCovid
985	1211361259364507654	2019-12-29 19:00:04+00:00	22 of 52 Interesting #Blockchain and #Cryptocurrency Stats and Facts, For the article with the full list go: https://t.co/DHKmsSvZFt https://t.co/8UmPML7XM2	PreCovid
986	1211361256243896338	2019-12-29 19:00:04+00:00	Cryptocurrency is quickly becoming a superpower in the financial sector and with new currency comes new ways of accounting. #accounting #finance #accountant #accountingindustry #cryptocurrency #bitcoin #blockchain #automation https://t.co/L1sq9blOK0	PreCovid
987	1211361254461317121	2019-12-29 19:00:03+00:00	📈 #Ethereum (#ETH $ETH) global volume weighted average is currently $134.233 | 2.21% change over 24hrs. #crypto #blockchain #market #news #coin #trading #cryptocurrency https://t.co/0SmN18YDuu 💰	PreCovid
988	1211361251542077446	2019-12-29 19:00:03+00:00	📈 #Bitcoin (#BTC $BTC) global volume weighted average is currently $7396.408 | 0.99% change over 24hrs. #crypto #blockchain #market #news #coin #trading #cryptocurrency https://t.co/LJIdBWBJNg 💰	PreCovid
989	1211361247792422913	2019-12-29 19:00:02+00:00	Price update: 1 #Eth = $133.90 📈 #cryptocurrency $ETH source https://t.co/olym3tjFsL	PreCovid
990	1211361247280676871	2019-12-29 19:00:02+00:00	The Bitcoin $BTC price is currently 7476.66 $USD or 6690.71 $EUR. It's the number #1 cryptocurrency on the Earth with a market capitalization of 135547.15 millions $USD. Last changes : 1h -&gt; 0.2✅ 24h -&gt; 1.46✅ 7d -&gt; 1.62✅ #bitcoin #price #coinmarketcap #O1DMD4JP	PreCovid
991	1211361240775364613	2019-12-29 19:00:00+00:00	Total #CryptoCurrency Market Cap is $202,770,210,504, with Total 24 hr. volume of $73,068,420,549	PreCovid
992	1211361218189053952	2019-12-29 18:59:55+00:00	Being a #Browns season ticket salesman over the last 12 months has to be similar to trading crypto currency.	PreCovid
993	1211360985325301760	2019-12-29 18:58:59+00:00	Ripple’s XRP Sell-Offs ‘Negligible’ Says CTO as Crypto Stays https://t.co/nbOjgVwNCE #Bitcoin #Bitcoinnews #BTC #Crypto #Cryptocurrency #Cryptonews #digitalcurrency #Ethereum #hodl #Litecoin	PreCovid
994	1211360632886497281	2019-12-29 18:57:35+00:00	Who can relate? #crypto #bitcoin #cryptocurrency #blockchain #btc #ethereum #trading #money #forex #bitcoinmining #cryptocurrencies #cryptonews #cryptotrading #investment #bitcoinnews #bitcoins #trader #business #investing #eth #bitcoincash #litecoin #blockchaintechnology https://t.co/WUV7iqIvdk	PreCovid
995	1211360612867084289	2019-12-29 18:57:30+00:00	Cryptocurrency market update: Ethereum climbs above $130, gains more than 4% - https://t.co/2v52exdHsb	PreCovid
996	1211360589777387520	2019-12-29 18:57:25+00:00	Draft "Cryptocurrency Act of 2020" Circulated in US House of Representatives https://t.co/mtOfcFg6tw	PreCovid
997	1211360522274312192	2019-12-29 18:57:09+00:00	Emirex is a crypto currency exchange with the imaginative and prescient to become the perfect gateway to accumulate and spend digital assets. #Emirex #EMRX #WinWithEmirex https://t.co/Gan9CxczQG	PreCovid
998	1211360519996743680	2019-12-29 18:57:08+00:00	cryptocurrency Thank you for following me!!	PreCovid
999	1211360401922969600	2019-12-29 18:56:40+00:00	The Sloution Crypto Fund è un Gruppo di Informazione e Consulenza per la formazione sulla Blockchain e Cryptocurrency, partendo dalla base. Il 2019 è stato l'anno dell'Oro. il 2020 sarà l'anno delle Crypto. If you want to join link here below: https://t.co/en1IL0zxG0	PreCovid
1000	1211360293328228355	2019-12-29 18:56:14+00:00	Liqio has designed a solution that will counter the prevalent insecurity barriers associated to cryptocurrency exchanges ecosystem. #Liqio #exchange #blockchain #bitcoin https://t.co/mszRuU2I4w	PreCovid
1001	1211360243441111041	2019-12-29 18:56:02+00:00	Thought I saw that Pepsi is running its own cryptocurrency at Walmart. Not investigating further	PreCovid
1002	1211360135559483393	2019-12-29 18:55:36+00:00	https://t.co/nHUohXCF5u #cryptocurrency #investments #milwaukee #boston #oklahomacity #oakland #tech #icoalert #sqpay #Top10 #mexico #cuba #indianapolis #Moscow #paris #chicago #germany #oxycoin #bitcoinaustralia #softbank #neworleans #italy #funding #godblessamerica #money #sale	PreCovid
1003	1211360059709624320	2019-12-29 18:55:18+00:00	Cryptocurrency market update: Ethereum climbs above $130, gains more than 4% By @eren_fxstreet https://t.co/IoJzNlWj8e #CryptoCurrencies #Bitcoin #Ethereum #Ripple	PreCovid
1004	1211360042236043264	2019-12-29 18:55:14+00:00	This is very important achievement by your project. You can improve this rating with your team and your dedication. good luck.#liquiditex #lex #cryptoexchange #cryptotrading #trading #cryptocurrency #bitcoin #altcoin #cryptoinvestor #hodl #cryptoworld #crypto	PreCovid
1005	1211360019758931968	2019-12-29 18:55:09+00:00	$BTC Precio: $139995.17 MXN $ETH Precio: $2522.49 MXN $XRP Precio: $3.68 MXN $LTC Precio: $818.21 MXN #BTC #ETH #XRP #LTC #Criptomonedas #Crypto #Cryptocurrency #Cryptocurrencies #CryptoNews Via Bitso - AutoBot -	PreCovid
1006	1211359792440233984	2019-12-29 18:54:15+00:00	ECB Announces Proof-of-Concept for EUROchain Distributed Ledger - https://t.co/fU1YB8qRqE $BTC #finance #cryptocurrency #crypto	PreCovid
1007	1211359792188600320	2019-12-29 18:54:15+00:00	Digital money is a common phenomenon, which is also changing world economies. Also known as cryptocurrencies, most banks, businesses, and jurisdictions are aware of their importance and functionality. Open Your CryptoCurrency Account Now https://t.co/hu2yGbRkj0 #XXX	PreCovid
1008	1211359673112240131	2019-12-29 18:53:46+00:00	https://t.co/viglmfabHF #honolulu #BitCoin #washingtonDc #tokenlaunches #sanjose #kickstarter #gamecoin #paris #dallas #oklahomacity #cryptocurrency #malaysia #godblessamerica #newzealand #memphis #louiesville #campaign #tokyo #sanFransico #bitcoinaustralia #boston #campaign #vc	PreCovid
1009	1211359373563269121	2019-12-29 18:52:35+00:00	New post (Corporate Blockchain Training: Quick Start with Hyperledger Fabric [New York]) has been published on https://t.co/qt9wWJM0Oi ... - https://t.co/WNcbPZQXwe https://t.co/DoxAOT8S12 #blockchain #crypto #cryptocurrency #blockcastcc ... https://t.co/ATA44RlhMI	PreCovid
1010	1211359288905601024	2019-12-29 18:52:15+00:00	New post (All Side Events &amp; Parties) has been published on Blockcast.cc- Blockchain, DLT, Crypto News - https://t.co/MSMWQjIEct #blockchain #crypto #cryptocurrency #blockcastcc #events #eth #eos #bitcoin #cryptoexchange #cryptotrading #nem #ripple	PreCovid
1011	1211359241711300609	2019-12-29 18:52:03+00:00	#StepChain #STEP #Blockchain #cryptocurrency #healthylifestyle https://t.co/rEvRwVH23P	PreCovid
1012	1211359234828505089	2019-12-29 18:52:02+00:00	Cryptocurrency Mining Android Smartphone Webchain https://t.co/RP5v0rcrQb . https://t.co/e9biK2SW84	PreCovid
1013	1211359225693097984	2019-12-29 18:52:00+00:00	New post (Blockchain Beginner | Singapore | March-2020) has been published on Blockcast.cc- Blockchain, DLT, Crypto News - https://t.co/U2VCfRA6se #blockchain #crypto #cryptocurrency #blockcastcc #events #eth #eos #bitcoin #cryptoexchange #cryptotrading #nem #ripple	PreCovid
1014	1211359166880608257	2019-12-29 18:51:46+00:00	New post (Blockchain World Forum 2020 - USA) has been published on Blockcast.cc- Blockchain, DLT, Crypto News - https://t.co/EM2lQkaiSf https://t.co/WXGVwmgnkT #blockchain #crypto #cryptocurrency #blockcastcc #events #eth #eos #bitcoin ... https://t.co/HMJH9JPBQW	PreCovid
1015	1211359044683866114	2019-12-29 18:51:16+00:00	The $ETN current market price is US$0.003597 (down -0.15% last hour) #ETN #Electroneum #Cryptocurrency	PreCovid
1016	1211358807722463233	2019-12-29 18:50:20+00:00	17.88% profit in 2019! Make your life better and join Butrockxa. ₿ Click the link in the bio to learn more🧠 https://t.co/7wPtiTAXHc ₿ Tags: #Bitcoin #cryptocurrency #crypto #investing #investment #lending #fond… https://t.co/WLdcqsLYuk	PreCovid
1017	1211358806258651136	2019-12-29 18:50:20+00:00	YouTube’s Cryptocurrency Purge Deepens https://t.co/WDzHVij9fC	PreCovid
1018	1211358803662385152	2019-12-29 18:50:19+00:00	https://t.co/qH0karsb9w #funds #charleston #AVCJjapan #cryptocurrency #sydney #singapore #entrepreneurship #eth #kickstarter #omaha #bitcoinUK #uk #spain #Moscow #houston #Startups #cybersecurity #austin #avcj #kualalumpur #miv #ether #malaysia #perth	PreCovid
1019	1211358696611221506	2019-12-29 18:49:53+00:00	2020 has highly-anticipated events like the Bitcoin halving, launch of a state-backed cryptocurrency, Proof-of-Keys event, Ethereum's Muir Glacier and Berl...Read more: https://t.co/NofNdUs5wv	PreCovid
1020	1211358506630209544	2019-12-29 18:49:08+00:00	Asia's Love Affair With Blockchain Is Blossoming - Bitcoin News https://t.co/Iuc4z478Bd #HedgeFund #Cryptocurrency	PreCovid
1021	1211358291206574080	2019-12-29 18:48:17+00:00	#IOTA #MIOTA #IOTAstrong #cryptonews #crypto #cryptocurrency https://t.co/T7x9nU1xG2	PreCovid
1022	1211358246201626626	2019-12-29 18:48:06+00:00	https://t.co/BnJ6oXuaow #melbourne #bitcoin #BitCoin #washington #southaustralia #dubai #paris #seattle #FinTech #funding #sanjose #malaysia #oakland #korea #adelaide #bitcoinrussia #uk #cryptocurrency #detroit #argentina #losangels #entrepreneurship #Alibaba #money #funding #eth	PreCovid
1023	1211358222168285187	2019-12-29 18:48:00+00:00	Ripple CEO explains why cryptocurrency XRP has lagged | Fox Business Video Throwback for perspective!! A friendly reminder to NOT give up, but rather to hang in there and HODL #XRP !! Only a matter of time!! 😉🤫⏳😎🙅🏼‍♂️💯✌️ https://t.co/mahMXTO4Hm	PreCovid
1024	1211358196058734595	2019-12-29 18:47:54+00:00	If you had bought 1000 #EURO of #BITCOIN the 10-09-2013 Today, 2300.79 days later, You would have 68220.62 EURO and the same amount of #BTC #cryptocurrency #blockchain #cryptolife #digitalmine	PreCovid
1025	1211358144137293825	2019-12-29 18:47:42+00:00	https://t.co/6N2TSKILu1 #cryptocurrency	PreCovid
1026	1211358090655875072	2019-12-29 18:47:29+00:00	Daily ATR range for intraday chart https://t.co/KzQYBvu25r #prorealtime #trading #markets #stockmarket #trader #stocks #investing #money #forex #bitcoin #cryptocurrency #finance	PreCovid
1027	1211358069046820865	2019-12-29 18:47:24+00:00	1 Bitcoin ( #BTC ) Dollar: 7399.22$ 1 Bitcoin Cash ( #BCH ) Dollar: 2,12.80$ 1 Ethereum ( #ETH ) Dollar: 133.46$ 1 Ripple ( #XRP ) Dollar: 0.19602$ Date: 29 Dec 2019 18:47 #Bitcoin #Ethereum #cryptocurrency #crypto #altcoin #Blockchain #Ripple	PreCovid
1028	1211358066224046081	2019-12-29 18:47:23+00:00	I just got into the KickEX Referral Program 💰💸. For everyone into #crypto — I think this is going to be the most advanced exchange ever. So join early to reap the most rewards! 💥 #kickex #cryptocurrency https://t.co/POpKPYsCdn	PreCovid
1029	1211358044631777282	2019-12-29 18:47:18+00:00	Following community requests, the company has also reduced the minimum deposit and withdrawal limit from 25,000 to 10,000 INR to make Bitcoin accessible to every Indian investor. #cryptocurrency https://t.co/TX2K4DEPBc https://t.co/2zMa7ZQm4g	PreCovid
1030	1211358019998699521	2019-12-29 18:47:12+00:00	Earning #cryptocurrency for selling my stuff on @Listia! Join me using code "DLTLSC" for an extra 100 XNK. I just listed this: BN 3pc XtraCare Signature Cherry Blossom Bath &amp; Body Travel Set https://t.co/wih9Il9hUa	PreCovid
1031	1211357966496129026	2019-12-29 18:46:59+00:00	End of January 2020 $btc price range? #Bitcoin #crypto #cryptocurrency	PreCovid
1032	1211357849684783104	2019-12-29 18:46:31+00:00	Earning #cryptocurrency for selling my stuff on @Listia! Join me using code "BCBTMH" for an extra 100 XNK. I just listed this: DC SUPER HERO GIRLS! Bracelets COMIC BOOK Bookmarks WonderWoman BatGirl SuperGirl https://t.co/9C1OIUhSQ4	PreCovid
1033	1211357819464638464	2019-12-29 18:46:24+00:00	【♡TradeCoinClub♡】 The Worlds First Licensed Top 10 Auto-Trading Cryptocurrency Platform https://t.co/Y7ZeGjhpwL	PreCovid
1034	1211357794764492803	2019-12-29 18:46:18+00:00	Earning #cryptocurrency for selling my stuff on @Listia! Join me using code "BCBTMH" for an extra 100 XNK. I just listed this: NEW - toy HEARING AIDS for MY LIFE AS DOLL or similar (American Girl, Our Generation) https://t.co/85cDkvLMaC	PreCovid
1035	1211357592842358785	2019-12-29 18:45:30+00:00	Earning #cryptocurrency for selling my stuff on @Listia! Join me using code "BCBTMH" for an extra 100 XNK. I just listed this: APPLE / TEACHER / SNOW WHITE KEY RING - Glass Bead Key Chain https://t.co/MtFqxT2R9C	PreCovid
1036	1211357523502080002	2019-12-29 18:45:14+00:00	https://t.co/SGLqT4oLgl #technews #miami #crowdfunding #bitcoinaustralia #ether #adelaide #tucson #milwaukee #entrepreneurs #reuters #columbus #dubai #ethereum #iot #dubai #indiegogo #stlouis #singapore #spain #newzealand #boise #cryptocurrency	PreCovid
1037	1211357506846560259	2019-12-29 18:45:10+00:00	#currency #cryptocurrency Bitcoin Users Stock Up as Data Shows Average Price Never Went Bearish: Bitcoin price 200 week moving average has never turned negative, figures reveal... Bitcoin price 200 week moving average has never tur https://t.co/W4dD6vZTFA https://t.co/gVmJyYUaAk	PreCovid
1038	1211357454405177344	2019-12-29 18:44:57+00:00	Minimal exchange cryptocurrency landingpage colors #4273f3, #5090fa, #243c8c, #936d70, #cbc1a6, #3e434c #colors #palette https://t.co/IMlwxw5za0 https://t.co/RieGIhimpI	PreCovid
1039	1211357443713880064	2019-12-29 18:44:55+00:00	Earning #cryptocurrency for selling my stuff on @Listia! Join me using code "BCBTMH" for an extra 100 XNK. I just listed this: NEW DOLL SWEATER - Fits 18 inch American Girl or Similar https://t.co/Qj5mT788Er	PreCovid
1040	1211357443705516032	2019-12-29 18:44:55+00:00	Earning #cryptocurrency for selling my stuff on @Listia! Join me using code "BLSKHS" for an extra 100 XNK. I just listed this: Eye Duo Creme Shadow https://t.co/SyipR2rGlt	PreCovid
1041	1211357405558255619	2019-12-29 18:44:46+00:00	New release: xmr-stak 1.0.4-rx - XMR-STAK-RX - Free Monero RandomX Miner https://t.co/uGl68GVs22 #Monero $XMR #mining #cryptocurrency	PreCovid
1042	1211357340558999552	2019-12-29 18:44:30+00:00	I'm (not) doing a cryptocurrency giveaway! - LIKE this Tweet - FOLLOW @Raindropactual - TAG someone (to annoy them) - RE-TWEET Winners will be drawn on Bofades. (not financial advise) (decent industry insight)	PreCovid
1043	1211357278990979072	2019-12-29 18:44:15+00:00	#DMST #ICO #marketplace #Cryptocurrency #Tokensale #Crypto #Blockchain #socialnetwork #Smallbusiness #Entrepreneur #Business #Whatiscrypto #Whatisbitcoin Decentralized Mindset Institute is the 1st state of the art Decentralized online courses run on the Ethereum blockchain.	PreCovid
1044	1211357062673907713	2019-12-29 18:43:24+00:00	#DMST #ICO #marketplace #Cryptocurrency #Tokensale #Crypto #Blockchain #socialnetwork #Smallbusiness #Entrepreneur #Business #Whatiscrypto #Whatisbitcoin https://t.co/BI7O5aJF7X	PreCovid
1045	1211356732141789184	2019-12-29 18:42:05+00:00	#currency #cryptocurrency Bitcoin Users Stock Up as Data Shows Average Price Never Went Bearish: Bitcoin price 200 week moving average has never turned negative, figures reveal... Bitcoin price 200 week moving average has never tur https://t.co/W4dD6vZTFA https://t.co/XahZJUccyj	PreCovid
1046	1211356695319994368	2019-12-29 18:41:56+00:00	The European Central Bank (ECB) Announces Proof-of-Concept for EUROchain Distributed Ledger #blockchain #cryptocurrency #crypto #cryptonews https://t.co/pDRWawF5AP	PreCovid
1047	1211356587308154880	2019-12-29 18:41:30+00:00	Nice project... #blockchain #cryptocurrency #bitcoin #ethereum #ICO #P2PS #P2PSF #startup https://t.co/12tFTdSqdR	PreCovid
1048	1211356490117918724	2019-12-29 18:41:07+00:00	Ripple, XRP news 1st Dec&gt; 29th Dec19'&gt;&gt; ESOTERIC TRADING SOLUTIONS @susietrader #XRPcommunity #xrparmy #xrp #sbivc #exchange #crypto 🔥2020 #DigitalTransformation #ripplenews #cryptocurrency #blockchain #assets https://t.co/CuEPbW5Y9e via @YouTube	PreCovid
1049	1211356379883196417	2019-12-29 18:40:41+00:00	https://t.co/lafFwgrRFs #tokenlaunches #adelaide #washington #seattle #PrivateEquity #BitCoin #canberra #bitcoinrussia #privateequity #AVCJsingapore #cryptocurrency #china #sanantonio #godblessamerica #oklahomacity #uk #cleveland #entrepreneurship #dallas #abraaj #newyork #equity	PreCovid
1050	1211355735763890181	2019-12-29 18:38:07+00:00	As Year Draws To A Close Predictions For 2020 Proliferate https://t.co/PmjiRuODhS #Cryptocurrency #2020 #Analysis #Bitcoin #Market #Prediction #Altcoins #Blockchain	PreCovid
1051	1211355489289682945	2019-12-29 18:37:09+00:00	A 20 year legal battle, cryptocurrency and a horse called 'Al' who loves Frank Sinatra. Meet @EndreszAllan of Ezybonds : the businessman with the Alligator Blood 🐊 Read Today's Edition ➡️ https://t.co/bKVFTi7wBZ https://t.co/6HzblKu1RP	PreCovid
1052	1211355340404482048	2019-12-29 18:36:33+00:00	https://t.co/PYwo2pCYyR — A javascript based cryptocurrency called globatio https://t.co/lcs2P39lbo https://t.co/bEEVJu224m	PreCovid
1053	1211355268627521543	2019-12-29 18:36:16+00:00	#film #cinema #movie #cinemadrom #tokensale #Cryptocurrency #ethereum #bitcoin https://t.co/NcC2GUCQ4X	PreCovid
1054	1211355260410900484	2019-12-29 18:36:14+00:00	Lmaoooo man bout to be broke giving her the crypto currency	PreCovid
1055	1211355238856298496	2019-12-29 18:36:09+00:00	$Xsn #Stakenet $alts #Cryptocurrency Np holding this into next year. Potential double bottom reversal towards the upside. Close above 700+ soon will be ideal with some proper volume. All is well. https://t.co/rEMbucY4uT	PreCovid
1056	1211355200512045057	2019-12-29 18:36:00+00:00	Co-DEX is The trading platform of the future use IBC innovation generated by Cosmos Network. Co-DEX will support not only all Ethereum based tokens but using the concept for the cross-blockchain features. #Co-DEX #blockchain #ICO #cryptocurrency @CoDEX_Social	PreCovid
1057	1211355122787336196	2019-12-29 18:35:41+00:00	#film #cinema #movie #cinemadrom #tokensale #Cryptocurrency #ethereum #bitcoin #cinemanews https://t.co/CBkOrOJAh5	PreCovid
1058	1211355041514344454	2019-12-29 18:35:22+00:00	Earning #cryptocurrency for selling my stuff on @Listia! Join me using code "BCBTMH" for an extra 100 XNK. I just listed this: Lapel Pin - GEARS BUG! STEAMPUNK, industrial, - hand assembled https://t.co/RIh07o21Cp	PreCovid
1059	1211354999143518209	2019-12-29 18:35:12+00:00	You can now trade or invest in Crypto, Stocks, Forex, Commodities, Futures &amp; Options from the Genesis Vision platform. /r/CryptoCurrency https://t.co/QlYxAqDMMY https://t.co/m8b3QnIxzP	PreCovid
1060	1211354991635636224	2019-12-29 18:35:10+00:00	When Will Other Nonprofits Begin to Keep Bitcoin Donations Like UNICEF? https://t.co/FOASF03sk8 | #Bitcoin #BTC #Ethereum #FinTech #Crypto #Blockchain #Cryptocurrency | @GaryPalmerJr #MintingCoins	PreCovid
1061	1211354973063139328	2019-12-29 18:35:06+00:00	Guarda is a Versatile Cryptocurrency Wallet that Allows Digital Currency Users to Buy, Sell, and Exchange Assets in a Single Place - https://t.co/yCAOlH6aCo https://t.co/2kWpPkwrNt https://t.co/5edqFj8Llw	PreCovid
1062	1211354963261177864	2019-12-29 18:35:03+00:00	Cryptocurrency started out as a warning shot to the system as it stood: we can make our own financial system, so you better fix this one. They didn’t take it seriously, so we moved forward with Plan B - building that new financial system. This time it’s global.	PreCovid
1063	1211354895997116416	2019-12-29 18:34:47+00:00	Google and YouTube Are Sorry About Taking Down Crypto Content NICK MARINOFF. https://t.co/P7f4S9fUgy #BTC #NEM #innovation #cryptocurrency #blockchain #crypto #technology #bitcoin #medium #ETH	PreCovid
1064	1211354846596653056	2019-12-29 18:34:35+00:00	SEC認可IPOの形で実施する世界初のセキュリティトークンセール INX @INXLimited が2020年1月にロードショー実施予定とのこと ブロックチェーンの2010年代はインターネットの1990年代~2000年代初期に等しいと思う。 Israeli cryptocurrency co INX in IPO roadshow: https://t.co/OR8aHiJYQZ	PreCovid
1065	1211354699594698752	2019-12-29 18:34:00+00:00	Have you checked out the Storm Play app? It’s a fun and easy way to earn cryptocurrency right from your phone. Sign up with my referral code and you will get 6000 Bolts when you try it! My code is P7RKTR. https://t.co/WDTBpq6xEz	PreCovid
1066	1211354641667166208	2019-12-29 18:33:47+00:00	World’s third biggest cryptocurrency exchange now has a Communist Party branch https://t.co/C7ZRHGcLg8	PreCovid
1067	1211354545009258496	2019-12-29 18:33:24+00:00	#StepChain #STEP #Blockchain #cryptocurrency #healthylifestyle https://t.co/ntRlo1dMNs https://t.co/pwKkAjIlKf https://t.co/MkEK05oYMO	PreCovid
1068	1211354517335359491	2019-12-29 18:33:17+00:00	Back Office - Manage operations for a cryptocurrency fund by @rupurt https://t.co/hiA7sfnoah /cc @elixirweekly #elixirlang	PreCovid
1069	1211354414335877120	2019-12-29 18:32:52+00:00	Daily profit for HODLING BTC since 2013 Data taken since 29/10/2018 @ 10:45am (UTC) Updated every hour #bitcoin #btc #cryptocurrency #blockchain #cryptotrade #profit #digitalmine https://t.co/edRIHk5k2Q	PreCovid
1070	1211354327585087489	2019-12-29 18:32:32+00:00	Worst performing tokens of the past 24 hours. For a full list, visit: https://t.co/FzWDZTz2Lk #Crypto #Cryptocurrency #Blockchain $EKT $KAVA $MANA $ATOM $STRAT https://t.co/Xqn8miCWrY	PreCovid
1071	1211354257548599297	2019-12-29 18:32:15+00:00	Top-5 Cryptos This Week: BCH, BSV, ETC, EOS, ATOM https://t.co/WRLJ8YG6Ac #cryptocurrency #feedly	PreCovid
1072	1211354167408832514	2019-12-29 18:31:54+00:00	https://t.co/nHUohXCF5u #techcrunch #ico #adelaide #charlotte #campaign #ether #money #dallas #cryptocurrency #equity #startup #albuquerque #netherlands #paris #waves #indianapolis #losangels #sale #france #china #iot #tampa #bitshares #denver #paris #Top10 #tucson #london #coin	PreCovid
1073	1211354137499258888	2019-12-29 18:31:46+00:00	#LLION #Lydian-Lion #ICO #bitcoin #btc #cryptocurrency https://t.co/bGGnfqSua5	PreCovid
1074	1211354096889978882	2019-12-29 18:31:37+00:00	On #binance for #ETHUSDT best https://t.co/P7B2VA4Aqr bot is bot52115 with return of 10.65% https://t.co/287ey3QnGW #algorithmic #trading #cryptocurrency #strategy #automated #ether	PreCovid
1075	1211354095174459392	2019-12-29 18:31:36+00:00	On #binance for #BTCUSDT best https://t.co/P7B2VA4Aqr bot is bot42105 with return of 39.67% https://t.co/dtqAHXEVmW #algorithmic #trading #cryptocurrency #strategy #automated #bitcoin	PreCovid
1076	1211354093312192518	2019-12-29 18:31:36+00:00	On #coinbase for #BTC-USDC best https://t.co/P7B2VA4Aqr bot is bot111024011 with return of 63.09% https://t.co/VJZuUS4Lpj #algorithmic #trading #cryptocurrency #strategy #automated #bitcoin	PreCovid
1077	1211354091647111173	2019-12-29 18:31:35+00:00	On #bitmex for #ETHUSD best https://t.co/P7B2VA4Aqr bot is bot102269023 with return of 14.16% https://t.co/1Yjz6KBbCL #algorithmic #trading #cryptocurrency #strategy #automated #ether	PreCovid
1078	1211354089940013056	2019-12-29 18:31:35+00:00	On #bitmex for #XBTUSD best https://t.co/P7B2VA4Aqr bot is bot101069023 with return of 96.51% https://t.co/OKfMJqvsxe #algorithmic #trading #cryptocurrency #strategy #automated #bitcoin	PreCovid
1079	1211354061435363328	2019-12-29 18:31:28+00:00	If a cryptocurrency starts out as a scam by founders but nobody knew it and a strong and excited community sprung up to continue developing the project, eventually it ceases to be a scam and becomes a strong commodity. The opposite is also true. Origin stories are temporary	PreCovid
1080	1211354048269553671	2019-12-29 18:31:25+00:00	Last Sunday of the year. Trade your VTX on @NewdexOfficial today. https://t.co/hBaPDcZ1Bt #cryptocurrency #vtx #volentix https://t.co/VrxvqpxVfP	PreCovid
1081	1211353995303886848	2019-12-29 18:31:13+00:00	Earning #cryptocurrency for selling my stuff on @Listia! Join me using code "CBMKWH" for an extra 100 XNK. I just listed this: Pokemon Card Lot - Rares, Holos, Old School Cards (63) https://t.co/kFZJGF4iEh	PreCovid
1082	1211353981974405122	2019-12-29 18:31:09+00:00	The closure of #cryptocurrency companies due to new EU laws. The other day it became known that 2 cryptocurrency companies are closing due to the 5th directive to combat money laundering, which will enter into force on January 10, 2020. more details: https://t.co/DgC1Txohcj #BTC	PreCovid
1083	1211353963360063488	2019-12-29 18:31:05+00:00	If you are looking for a 1 click shared #masternode service then take a look at #StackOfStake a platform under the $SCRIV ecosystem. #crypto #cryptocurrency #bitcoin https://t.co/8PKKIeo6cr	PreCovid
1084	1211353939301453829	2019-12-29 18:30:59+00:00	About Face? Uzbekistan Abruptly Bans Cryptocurrency Purchases https://t.co/fnXi0qbekS	PreCovid
1085	1211353928165515265	2019-12-29 18:30:56+00:00	⭐️How blockchain revolutionized airline business in Germany⭐️ Read👉https://t.co/hwEl0yrmZY #crypto #bitcoin #cryptocurrency #blockchain #btc #ethereum #trading #cryptocurrencies #cryptonews #bitcoinnews #bitcoins #eth #bitcoinprice @CNN_Blockchain @CoinMoonApp	PreCovid
1086	1211353926286663682	2019-12-29 18:30:56+00:00	https://t.co/FjLvFqi6Rv #startup #sanjose #funding #portland #louiesville #Startups #tokenlaunches #technews #Alibaba #icotracker #privateequity #washingtonDc #TokenSales #saltlakecity #kualalumpur #sanantonio #zloadr #cryptocurrency #bitcoinUK #paris #PrivateEquity #mexico #UAE	PreCovid
1087	1211353783554519040	2019-12-29 18:30:22+00:00	Join me to get @Listia's new $XNK #cryptocurrency for free! Use code "BXBWNQ" for an extra 100 XNK. Just got this with my Ink, American Bandstand Trading Card Smokey Robinson https://t.co/YFTwliBeiA	PreCovid
1088	1211353775711178754	2019-12-29 18:30:20+00:00	📢 #Robostopia Smart #CryptoCurrency Trader Bot for #Binance and #Bittrex ✅ Trailing Stop-Loss, Buy or Sell #altcoins / BTC pairs. ✅ Auto Renew Orders ✅ Profit / Loss notifications by transactions. ✅ Completed Order notifications and many more.. 👉 https://t.co/vtm2aTYKA0 https://t.co/xvIiy1eQ9i	PreCovid
1089	1211353763233091584	2019-12-29 18:30:17+00:00	All those things are most likely true , but I still think at the end of the day Venezuelans will favor from these initiative , people will learn about crypto ,all of us crypto advocates should take advantage of this situation ,of these obligated mass adoption of a crypto currency https://t.co/vvvcZ4fbDW	PreCovid
1090	1211353744174206977	2019-12-29 18:30:13+00:00	Is Bitcoin (BTC) Ready To Rally Towards $8,000? https://t.co/dMuhgKRj0x #cryptocurrency #feedly	PreCovid
1091	1211353715850072070	2019-12-29 18:30:06+00:00	$BTC : +0.50%📈 7468$ Top (last h): $PZM : +6.29%📈 3187st $BTT : +3.57%📈 4st $DX : +2.47%📈 13st $BSV : +2.12%📈 1316051st Worst (last h): $MIN : -1.76%📉 48954st $BXK : -1.34%📉 2036st $BDX : -0.64%📉 1531st #cryptocurrency #blockchain	PreCovid
1092	1211353450727890945	2019-12-29 18:29:03+00:00	[https://t.co/Sm9eRQdp2o] 2020 Look Ahead: Think Blockchain and Cryptocurrency - Cryptonews https://t.co/z5JMTqPmey	PreCovid
1093	1211353422936625152	2019-12-29 18:28:56+00:00	👉https://t.co/0BPCrl8ZeU 🔥🔥🔥🔥🔥The most amazing and awaiting moment has now come! Participate in EMIREX IEO today! #emirex #emrx #winwith emirex #ieo #cryptoexchange #cryptotrading #trading #cryptocurrency #bitcoin #altcoin #cryptoinvestor #cryptoworld #crypto https://t.co/o9WKBmUMQO	PreCovid
1094	1211353189888544769	2019-12-29 18:28:00+00:00	https://t.co/aeXZnKr5Ff #cryptocurrency #stlouis #entrepreneurship #london #portland #icotracker #indiegogo #funding #virginiabeach #sydney #albuquerque #washingtonDc #boise #ICOs #avcj #netherlands #investments #status #campaign #chille #sqpay #philadelphia #seattle #FinTech #uk	PreCovid
1095	1211353151082770440	2019-12-29 18:27:51+00:00	https://t.co/wn8ywNCXWT #tokenlaunches #cleveland #cryptocurrency #charleston #cleveland #tech #saltlakecity #germany #ITOs #token #investments #ICOs #JackMa #albuquerque #baltimore #investment #FinTech #houston #avcj #saintpaul #madison #miami #btc #icoalert #raleigh #AVCJjapan	PreCovid
1096	1211353097345421314	2019-12-29 18:27:38+00:00	r/CryptoCurrency - Is the crypto winter over for good? Ethan Ng, BiKi https://t.co/R146kCNd42	PreCovid
1097	1211353078781358081	2019-12-29 18:27:34+00:00	Cryptocurrency exchange Bitfinex is updating its know-your-customer process to tighten security and meet a higher standard of regulatory compliance....Read more: https://t.co/26xmlk5Vv7	PreCovid
1098	1211353067905409024	2019-12-29 18:27:31+00:00	👉https://t.co/0BPCrlqA6s With increased bounty pool, bounty has been extended toJanuary 31. Biggest bounty ever! Join Emirex now. #emirex #emrx #winwithemirex #ieo #cryptoexchange #cryptotrading #trading #cryptocurrency #bitcoin #altcoin #cryptoinvestor #cryptoworld #crypto https://t.co/GJKA7txurm	PreCovid
1099	1211353041816961024	2019-12-29 18:27:25+00:00	https://t.co/T7XlWX17XE #adelaide #melbourne #charlotte #equity #denver #tucson #argentina #deals #houston #icotracker #ethereum #washington #nem #AVCJsingapore #privateequity #oakland #investments #france #orlando #charleston #virginiabeach #neworleans #iconomi #cryptocurrency	PreCovid
1100	1211353036003532801	2019-12-29 18:27:24+00:00	This is very important achievement by your project. You can improve this rating with your team and your dedication. good luck.#emirex #emrx #winwith emirex #ieo #cryptoexchange #cryptotrading #trading #cryptocurrency #bitcoin #altcoin #cryptoinvestor #cryptoworld #crypto	PreCovid
1101	1211352999957680128	2019-12-29 18:27:15+00:00	Hey folks new trend happening. Called PI it’s a digital crypto currency. Right now it’s free to sign up. Hopefully it will be something like Bitcoin one day . Get in now here https://t.co/wpR7UtQk6V. For all those gaining PI make sure you mine every day. 👍 click that lightning	PreCovid
1102	1211352893200183296	2019-12-29 18:26:50+00:00	https://t.co/Jt3dLJGoRC #spain #cryptocurrency #entrepreneurship #argentina #southaustralia #oklahomacity #FinTech #baltimore #AVCJsingapore #Ethereum #sanjose #milwaukee #iconomi #ico #JackMa #seattle #ethereum #cybersecurity #bitcoin #sale #PrivateEquity #cryptocurrency #deals	PreCovid
1103	1211352871062646787	2019-12-29 18:26:44+00:00	Hello Guys....Haywhy002 Exchange....I’m buying all types of Gift cards { Amazon, Itunes, Steam cards, E bay, Google play etc.} Also buying bitcoins and other cryptocurrency at affordable rate, Swift payment..No scamming no ripping..Trusted and Reliable...09092312945 https://t.co/Gy0vXJKsSN	PreCovid
1104	1211352835201175552	2019-12-29 18:26:36+00:00	This is so good project, and it will be very helpful for everyone. Join now here.#emirex #emrx #winwith emirex #ieo #cryptoexchange #cryptotrading #trading #cryptocurrency #bitcoin #altcoin #cryptoinvestor #cryptoworld #crypto	PreCovid
1105	1211352775583584256	2019-12-29 18:26:22+00:00	Earning #cryptocurrency for selling my stuff on @Listia! Join me using code "BPZRMB" for an extra 100 XNK. I just listed this: The Helper By Catherine Marshall https://t.co/96xzRNFPBY	PreCovid
1106	1211352603424149505	2019-12-29 18:25:41+00:00	https://t.co/VX1w1ZnFAb #albuquerque #UAE #bitshares #cryptocurrency #cryptocurrency #tech #indianapolis #Alibaba #oklahomacity #bitcoinrussia #washingtonDc #omaha #austin #ico #investment #bitcoinrussia #technews #tokenmarket #albuquerque #stlouis #southaustralia #india #oakland	PreCovid
1107	1211352592388743168	2019-12-29 18:25:38+00:00	One of the best digital crypto wealth management platform. With a great team. Please join and earn, don't miss out. it is very well.#emirex #emrx #winwith emirex #ieo #cryptoexchange #cryptotrading #trading #cryptocurrency #bitcoin #altcoin #cryptoinvestor #cryptoworld #crypto	PreCovid
1108	1211352455826546688	2019-12-29 18:25:05+00:00	Best performing tokens of the past 24 hours. For a full list, visit: https://t.co/FzWDZTz2Lk #Crypto #Cryptocurrency #Blockchain $XMX $ZEN $RIF $NEX $BAT https://t.co/LnG4rxBM6C	PreCovid
1109	1211352363732217859	2019-12-29 18:24:44+00:00	Chromia with many great achievements!! The Strandford Graduate School of Business for making chromaway in it's 2019 case study on Blockchain for social impact report #CHR #Chromia #dApp #cryptocurrency #Chromia_Studios #chromaway https://t.co/PDtctWJFAD	PreCovid
1110	1211352240860086272	2019-12-29 18:24:14+00:00	Join me to get @Listia's new $XNK #cryptocurrency for free! Use code "DLTLSC" for an extra 100 XNK. Just got this with my Ink, NEW - Red Heart Yarn - "Shaded Red" &amp; BONUS https://t.co/v7Pohe1plx	PreCovid
1111	1211352218223464450	2019-12-29 18:24:09+00:00	$BTC Precio: $139995.01 MXN $ETH Precio: $2494.58 MXN $XRP Precio: $3.68 MXN $LTC Precio: $818.18 MXN #BTC #ETH #XRP #LTC #Criptomonedas #Crypto #Cryptocurrency #Cryptocurrencies #CryptoNews Via Bitso - AutoBot -	PreCovid
1112	1211352190343950336	2019-12-29 18:24:02+00:00	NEO is now £7.06. #crypto #cryptocurrency #bitcoin #altcoins	PreCovid
1113	1211352190016720896	2019-12-29 18:24:02+00:00	Learn more about Linen Card! https://t.co/yV6YnYY3GS #linencard #cryptocurrency #cryptocard	PreCovid
1114	1211352188724887559	2019-12-29 18:24:02+00:00	The world is becoming smarter and interconnected , chromia has gained more grounds and is becoming very useful and attractive when it comes to growing markets which may have traditional banking infrastructure. #CHR #Chromia #dApp #cryptocurrency #Chromia_Studios #chromaway	PreCovid
1115	1211352081749204992	2019-12-29 18:23:36+00:00	Wonderful project #Co-DEX is very popular among investors and is ready to generously reward all participants who support the development! #blockchain #ICO #cryptocurrency	PreCovid
1116	1211351879474696192	2019-12-29 18:22:48+00:00	Feel Good Vibes And @IncentLoyalty Code Drops Come Enjoy And Redeem Your Free #CryptoCurrency $INCNT @OfficialDLive #DLive #StreamOnDLive @DliveRetweets @DLive_Retweet https://t.co/F92fswtVzL	PreCovid
1117	1211351791339745281	2019-12-29 18:22:27+00:00	The Worlds First Millennium Firm https://t.co/lqGie2AkCZ | #bitcoin #germany #kansascity #bitcoinrussia #virginiabeach #tezos #saltlakecity #losangels #venture #venture #TokenSales #seattle #bitcoinrussia #sanjose #cryptocurrency #sydney #deals #icotracker #spain #chicago #funds https://t.co/TxFztsgWrF	PreCovid
1118	1211351780380094473	2019-12-29 18:22:24+00:00	A remarkable number of major completed projects. A serious company that many investors already know and trust with their funds. Join the project! #CODEO#cryptocurrency #blockchain #Digital Asset #IEO #crowdfunding	PreCovid
1119	1211351752362090496	2019-12-29 18:22:18+00:00	I just got into the KickEX Referral Program 💰💸. For everyone into #crypto — I think this is going to be the most advanced exchange ever. So join early to reap the most rewards! 💥 #kickex #cryptocurrency https://t.co/7yTRdJUvQu	PreCovid
1120	1211351685081313281	2019-12-29 18:22:02+00:00	Crypto Currency Trading Introduced ! Earn 1 Btc Easily Every Month! https://t.co/Nrd437eaxn . https://t.co/abKkC4Q6wk	PreCovid
1121	1211351469275910144	2019-12-29 18:21:10+00:00	https://t.co/S6mharMVQI #bitcoin #btc #fund #ico #softbank #TokenSales #equity #madison #ETH #TokenSales #cryptocurrency #newyork #bonus #pittsburgh #investment #tucson #deals #bitcoin #investments #virginiabeach #blockchain #AVCJjapan #memphis #losangels #blockchain #baltimore	PreCovid
1122	1211351419254648832	2019-12-29 18:20:58+00:00	Earning #cryptocurrency for selling my stuff on @Listia! Join me using code "BQLTLV" for an extra 100 XNK. I just listed this: Disney's "Ralph Breaks The Internet" MoviesAnywhere Redeem Code Only https://t.co/iYpPDPAxxl	PreCovid
1123	1211351388653010951	2019-12-29 18:20:51+00:00	Ethereum, XRP, and BCH: Why Traders are Optimistic on Altcoin Market https://t.co/A3oaKsVtKM #cryptocurrency #feedly	PreCovid
1124	1211351227692396544	2019-12-29 18:20:13+00:00	https://t.co/aeXZnKr5Ff #initialcoinofferings #investments #initialcoinofferings #sanantonio #cryptocurrency #campaign #honolulu #ico #boston #miami #philadelphia #austin #asia #detroit #ether #tokenlaunches #investment #money #crowdfunding #campaign #token #cryptocurrency #korea	PreCovid
1125	1211351127129837568	2019-12-29 18:19:49+00:00	https://t.co/opXMgVHXpN #Emirex #EMRX #WinWithEmirex". A cryptocurrency exchange that blew up the community with news of a contest with a prize fund of several hundred thousand dollars.	PreCovid
1126	1211351116149149696	2019-12-29 18:19:46+00:00	Leave all the nonsense behind and let real #cryptocurrency #2020 #bitcoin	PreCovid
1127	1211351023148785665	2019-12-29 18:19:24+00:00	This new decade will see so many innovative things about cryptocurrency, so many applications are on their way on this disruptive process.	PreCovid
1128	1211350772451028999	2019-12-29 18:18:24+00:00	#SGC #cryptocurrency #blockchain #crowdfunding https://t.co/qdjOQJwsIl	PreCovid
1129	1211350680318947328	2019-12-29 18:18:02+00:00	POWR is now £0.03. #crypto #cryptocurrency #bitcoin #altcoins	PreCovid
1130	1211350645636292608	2019-12-29 18:17:54+00:00	Earning #cryptocurrency for selling my stuff on @Listia! Join me using code "BJXYRT" for an extra 100 XNK. I just listed this: One Large Flat Rate Mystery Box https://t.co/XRJ4tVvMbE	PreCovid
1131	1211350636220035079	2019-12-29 18:17:52+00:00	Historical performance of #BITCOIN against #EURO: first price:97.0 last price:6620.0 EARNINGS:6724.74% 2.92% per day 20.46% per week 87.68% per month 1052.22% per year PERIOD: 6.39 years 76.69 months 328.68 weeks 2300.77 days #BTC #BLOCKCHAIN #CRYPTOCURRENCY #digitalmine	PreCovid
1132	1211350630956175367	2019-12-29 18:17:50+00:00	Guarda is a Versatile Cryptocurrency Wallet that Allows Digital Currency Users to Buy, Sell, and Exchange Assets in a Single Place https://t.co/Jy7mXD6pjh https://t.co/lnovrnBQZX	PreCovid
1133	1211350536332689408	2019-12-29 18:17:28+00:00	Like to make te same profit with DAPS - ETH like me?, klik on my ref https://t.co/C26R9RsB7t #BITMART #DAPS Crypto bot trading on Bitmart Exchange. $DAPS #DAPS #DAPScoin #DAPSfam #crypto #cryptocurrency #altcoins #privacy #blockchain #tech #fintech #bitcoin https://t.co/bj9dfpOVgT	PreCovid
1134	1211350462097702913	2019-12-29 18:17:10+00:00	$BTC | $DASH charts are starting to look a tad better as #Bitcoin appears to be cracking out higher lows 'n highs. STO/RSI reversing momo trend. #BottomFishing #Crypto #CryptoStocks #CryptoCurrency #AltCoins @NeptuneDash https://t.co/yxLUzJ1TO4	PreCovid
1135	1211350407525666816	2019-12-29 18:16:57+00:00	https://t.co/P9gwYdfUMs #argentina #AVCJKorea #melbourne #campaign #bonus #cybersecurity #fund #atlanta #utrust #bitshares #AVCJKorea #entrepreneurship #Top10 #raleigh #ITOs #initialcoinofferings #kualalumpur #detroit #cryptocurrency #coin #crypto #washington #cleveland #omaha	PreCovid
1136	1211350304437833729	2019-12-29 18:16:33+00:00	$BTC Going up signal on a 15 minute chart! Price: \809718 (2019/12/30 03:13) #仮想通貨 #暗号資産 #ビットコイン #Bitcoin #BTC #cryptocurrency	PreCovid
1137	1211350172011249664	2019-12-29 18:16:01+00:00	10 Days of Cryptocurrency Donations - #3: Wikileaks Saved By Bitcoin Donations https://t.co/6Is5YxjwB4 #BitcoinTuesday #DonateCrypto https://t.co/WYn8PgX8HV	PreCovid
1138	1211350151715049479	2019-12-29 18:15:56+00:00	What makes a cryptocurrency a “failure”?	PreCovid
1139	1211350151190593537	2019-12-29 18:15:56+00:00	Monthly $BTC - $USD Longs &amp; Shorts @bitfinex #cryptocurrency #btc #btcusd #btcusdt #blockchain #kriptopara #crypto #satoshi @Martin_Cook_ @1905pele @malcomgomez @Poloniex @ezralevant @gazeteistiklal @jerrylindo67 @RealBossKo @africaupdates @betchesluvthis @janboehm @RobMcNealy https://t.co/hcVuIplCuL	PreCovid
1140	1211350021859401735	2019-12-29 18:15:25+00:00	I like the amount of cryptocurrency sponsorship of Premier League sleeves this season.	PreCovid
1141	1211349926505902086	2019-12-29 18:15:02+00:00	Stephanie Mills - $1 (Downtown Detroit The Sound Board) cryptocurrency ok number available: 4 venue: Motor City Casino Hotel Staphanie Mills Motorcity Sound Board. SHe puts on a Marvelous Show, these seats are awesome and terrific! Come on down and En-Joy the show!	PreCovid
1142	1211349880637050880	2019-12-29 18:14:51+00:00	Interesting concept right here.. go to site and check for more info. @Lydian_lion #LLION #Lydian_lion #ICO #bitcoin #btc #cryptocurrency	PreCovid
1143	1211349718229495814	2019-12-29 18:14:13+00:00	most carried players - wifi Zelda - wolf players after they’ve had their bottle and binkie - joker players after looking at their cryptocurrency bank account - palutena	PreCovid
1144	1211349698499502080	2019-12-29 18:14:08+00:00	#Cryptocurrency Has Changed the YouTube Landscape: Top 5 Channels To Follow https://t.co/dzls2osk2x #blockchain #future #innovate	PreCovid
1145	1211349665448386562	2019-12-29 18:14:00+00:00	https://t.co/tljp8Z2yXf #Alibaba #venture #raleigh #raleigh #gamecoin #brazil #newyork #paris #blockchain #platform #tezos #bitcoinrussia #cryptocurrency #spain #bancor #uk #bitshares #houston #adelaide #losangels #bitcoinUK #deals #miami #crowdfunding #cryptocurrency #orlando	PreCovid
1146	1211349417053294592	2019-12-29 18:13:01+00:00	https://t.co/O7B0qHLMaQ #AVCJjapan #Moscow #bitcoin #tucson #sanFransico #godblessamerica #Ethereum #stlouis #miami #forthworth #dubai #Russia #cryptocurrency #cleveland #AVCJKorea #TokenSales #kansascity #btc #cybersecurity #FinTech #mexico #dubai #adelaide #venturecapital #ITOs	PreCovid
1147	1211349403987927040	2019-12-29 18:12:58+00:00	This is new concept with awsome idea. This will be new era in cryptocurrency field. Recommended my friends to invest here. Good luck with project. https://t.co/9x03BrcT5y #QUUBE #Social #trading #blockchain #crypto #cryptotrading	PreCovid
1148	1211349365404647425	2019-12-29 18:12:49+00:00	Bitcoin Daily Parabolas 12/29/2019 #bitcoin #cryptocurrency #Parabolas #btcusd #btc #trading #blockchain #crypto #today https://t.co/93h0rgM79Q	PreCovid
1149	1211349251458031616	2019-12-29 18:12:21+00:00	Earning #cryptocurrency for selling my stuff on @Listia! Join me using code "BPZRMB" for an extra 100 XNK. I just listed this: Will America Survive --By E.G.White https://t.co/j2BluMVeS8	PreCovid
1150	1211349223683301378	2019-12-29 18:12:15+00:00	Bitcoin Weekly Parabolas 12/29/2019 #bitcoin #cryptocurrency #Parabolas #btcusd #btc #trading #blockchain #crypto #today https://t.co/3u3drrmfse	PreCovid
1151	1211349196370001926	2019-12-29 18:12:08+00:00	Bitcoin Overview - 24 Hour: Average $BTC price across exchanges: $7,352.30 Change: $53.17 (+0.73%) High: $7,355.63 Low: $7,244.71 Volume: $273.15M Market Cap: $133.29B View more details at: https://t.co/ptPO2aNjxz #Bitcoin #BTC #Cryptocurrency https://t.co/jXxFZiHJVh	PreCovid
1152	1211349174865801216	2019-12-29 18:12:03+00:00	This is a very good project, many prominent investors are glancing at the project and they will be contributing to this great project, what are You waiting for? Be a part of this great project friend. #reflextoken #rfx #cryptocurrency	PreCovid
1153	1211349170340139011	2019-12-29 18:12:02+00:00	QTUM is now £1.29. Get GBP values for all coins on https://t.co/UFyZojBcTd #QTUM #crypto #cryptocurrency #bitcoin #altcoins	PreCovid
1154	1211349095492784131	2019-12-29 18:11:44+00:00	Blockchain technology predicted to replace fiat currency within 3 minutes as reports of Climate change spreads through the Cryptocurrency space .	PreCovid
1155	1211349092502298624	2019-12-29 18:11:44+00:00	I have no life. Just studying and cryptocurrency. Womp womp womp.	PreCovid
1156	1211349082129620992	2019-12-29 18:11:41+00:00	Yesterday, Live Bitcoin News reported that YouTube was taking down several cryptocurrency-related channels and that it was removing several crypto-based vi...Read more: https://t.co/kM6A3zOlU7	PreCovid
1157	1211349071107182598	2019-12-29 18:11:38+00:00	#BTC The green sign displayed by most coins including Bitcoin is yet to be convincing enough to say a bullish run is underway for the leading cryptocurrency and...Read more: https://t.co/b1E4pIJGsa	PreCovid
1158	1211349027813351424	2019-12-29 18:11:28+00:00	Just a matter of time before we see the start of another market cycle and go bullish again, BUT, predicting it is just very hard. #bitcoin $TRX $BCH $LTC $XLM #cryptocurrency	PreCovid
1159	1211348930128007168	2019-12-29 18:11:05+00:00	#Bitcoin $BTC #BTC #crypto #cryptoTwitter #cryptocurrency #blockchain https://t.co/mXiTmkaEzT	PreCovid
1160	1211348914831548416	2019-12-29 18:11:01+00:00	https://t.co/aeXZnKr5Ff #entrepreneurship #platform #privateequity #korea #houston #investing #investing #mexico #singapore #waves #ITOs #cryptocurrency #korea #sanFransico #adelaide #london #asia #bitshares #blockchain #Russia #tech #deals #Russia #canberra #sanFransico #fund	PreCovid
1161	1211348875547676674	2019-12-29 18:10:52+00:00	#BTCUSD $7404.54 Price change 1-Hour 0.15% | 1-Day 1.09% | 1-Week 1.01% 12/29/2019 6:10 PM Real-time #bitcoin price + news analysis of 150+ global news sources every hour 24*7*365 #BTC #blockchain #ethereum #trading #ico #Crypto #cryptocurrency #news https://t.co/P4AfMQgE8D	PreCovid
1162	1211348784233484289	2019-12-29 18:10:30+00:00	When someone asks me about #cryptocurrency I stand proud and tell them it has been the best investment I have ever made in my life!	PreCovid
1163	1211348668659437571	2019-12-29 18:10:03+00:00	Acabo de ser socio de KickEX Para todos en #crypto - creo que será la bolsa más esperada y avanzada. ¡Así que únase temprano y empezar a ganar hoy!💥 #kickex #cryptocurrency https://t.co/MUwE75Uzjb	PreCovid
1164	1211348508231569410	2019-12-29 18:09:24+00:00	#crypto price changes last 24 hours 🚀 $APIX +61.07% $DENT +51.24% $BTT +34.44% 🌧️ $XTP -51.67% $XSR -32.20% $FLETA -26.50% #bitcoin #cryptocurrency	PreCovid
1165	1211348497196179456	2019-12-29 18:09:22+00:00	My refcode: SFNBIPQFDMD1 Hey there! Haven't you got your free 100+ #glad_coin yet? You can register and get your up to 100+ #glad_coin @glad_coin #glad_coin #airdrop #cryptocurrency #freetokens #freecoins #altcoins https://t.co/qhS7Secn1H	PreCovid
1166	1211348419438108673	2019-12-29 18:09:03+00:00	About Face? Uzbekistan Abruptly Bans Cryptocurrency Purchases https://t.co/EJQLQswZ5P	PreCovid
1167	1211348295051808769	2019-12-29 18:08:33+00:00	#XRPCommunity #XRP #Crypto #cryptocurrency https://t.co/DfHWllnax1	PreCovid
1168	1211348245013843968	2019-12-29 18:08:22+00:00	Earning #cryptocurrency for selling my stuff on @Listia! Join me using code "CBMKWH" for an extra 100 XNK. I just listed this: Pokemon TCG Online Card Codes (3) https://t.co/QjLgYPvNxH	PreCovid
1169	1211348159726669825	2019-12-29 18:08:01+00:00	Feels like $BOLT is harming the cryptocurrency ecosystem by appropriating the word “staking” to use for their shitty gambling game. Instead of educating people about crypto they want to confuse users and the public it seems.	PreCovid
1170	1211348122682765313	2019-12-29 18:07:52+00:00	Earn $75 Per Survey:https://t.co/xFioAtZ5mE #makemoney #makemoneyonline #money #cash #workfromhome #bitcoin #makemoneyathome #makemoneyfast #earnmoney #passiveincome #makemoneyfromhome #onlinemoney #onlinebusiness #investing #investment #marketing #cryptocurrency #getpaid #inv https://t.co/VCANLaNZF3	PreCovid
1171	1211347983498919939	2019-12-29 18:07:19+00:00	#CyberSecurity #Hacker [Cryptocurrency: The Essential Guide to Bitcoin, Blockchain and More! (Cryptocurrency and Blockchain Book 1)] 🐦 https://t.co/dU1y9ErfcO 📢📣🔔 https://t.co/DOXvM71DAw How do cryptocurrencies work? Should you invest in them? In this ...	PreCovid
1172	1211347785968078848	2019-12-29 18:06:32+00:00	A big chance in a billion! $BCH price: $ 214.0 (2019/12/30 03:06:04) #bitcoincash #btc #bch #xrp #eth #ltc #etc #zec #xmr #mona #eos #xlm #cryptocurrency #virtualcurrency #trading #chart #blockchain #fintech #加密货币 #虚拟货币 #比特币 #加密貨幣… https://t.co/445oOZT0EF	PreCovid
1173	1211347785682845697	2019-12-29 18:06:32+00:00	World’s third biggest cryptocurrency exchange now has a Communist Party branch https://t.co/0BBDqHjoWw	PreCovid
1174	1211347752376033282	2019-12-29 18:06:24+00:00	Join me to get @Listia's new $XNK #cryptocurrency for free! Use code "BNCNZV" for an extra 100 XNK. Just got this with my Ink, Killers and the switch double feature DVD https://t.co/biiHnrmBvG	PreCovid
1175	1211347732432068608	2019-12-29 18:06:19+00:00	Cryptocurrency This Week: YouTube Removes Crypto Videos; Russia Bomb Threats Over A Bitcoin Fraud And More https://t.co/Qd4WV3OzWE via @@inc42	PreCovid
1176	1211347688572227584	2019-12-29 18:06:09+00:00	Litecoin Overview - 24 Hour: Average $LTC price across exchanges: $43.31 Change: $-0.180975 (-0.42%) High: $43.65 Low: $42.20 Volume: $18.54M Market Cap: $2.77B View more details at: https://t.co/04rBPIgKTw #Litecoin #LTC #Cryptocurrency https://t.co/ypcR9im9lR	PreCovid
1177	1211347668364070913	2019-12-29 18:06:04+00:00	Trent Partridge #globalcoin #facebook #crypto currency https://t.co/TIOvzyRsfT	PreCovid
1178	1211347493558067200	2019-12-29 18:05:22+00:00	This guy is involve in crypto currency fraud Be careful https://t.co/wUPUxo8jR5	PreCovid
1179	1211347416882003970	2019-12-29 18:05:04+00:00	The #Cubed Merchant Gateway software fulfills merchant needs with an array of features including #cryptocurrency checkouts with real-time price conversions, full inventory management, stable asset trade processing, sales tracking, and #ecommerce integration #MultichainVentures https://t.co/jQI38D8YyJ	PreCovid
1180	1211347393784012800	2019-12-29 18:04:59+00:00	https://t.co/aU0VNqWnp4 #funding #JackMa #bitcoinUK #minneapolis #cryptocurrency #dubai #newzealand #techcrunch #kansascity #Russia #investing #privateequity #sanantonio #entrepreneurs #deals #madison #melbourne #korea #platform #softbank #technews #nashville #techcrunch #omaha	PreCovid
1181	1211347299974221824	2019-12-29 18:04:36+00:00	What if Governments wanted to ban #cryptocurrency? There were many Key Topics in this short clip. For those of us in the #Payments #POS #XPOS #MerchantServices Industry this has huge ramifications. #Bitcoin #Blockchain https://t.co/duUt9O0yIp	PreCovid
1182	1211347279862362112	2019-12-29 18:04:31+00:00	#StepChain #STEP #Blockchain #cryptocurrency #healthylifestyle Website: https://t.co/0w9up4MgyV Q https://t.co/0AOgTZbCUR	PreCovid
1183	1211347161696391168	2019-12-29 18:04:03+00:00	Here’s Why $XRP Price Could Soon Burst 60% Higher #XRPCommunity #XRP #cryptocurrency #Crypto https://t.co/JyXbf5rQ8i	PreCovid
1184	1211347147259596806	2019-12-29 18:04:00+00:00	#Dutch #Cryptocurrency #Startups in Fight with #Regulators Over Scope of #EU Money Laundering Rule - https://t.co/wIeyQHBpAC #GoogleAlerts	PreCovid
1185	1211346969135849477	2019-12-29 18:03:17+00:00	Bitcoin is a cryptocurrency, a form of electronic cash. It is the world's first decentralized digital currency, and it was designed to work without a central bank or single administrator. Now Option trading is a platform that build you into an income generating vehicle. https://t.co/8pr8wGwOhK	PreCovid
1186	1211346902786203648	2019-12-29 18:03:02+00:00	forex trading service business registration responsive landing page https://t.co/q1wQtrvkCa #forex #forexsignals #forextrading #forextrader #forexmarket #forexbroker #forextradinglandingpage #cryptocurrency #trading #landingpage https://t.co/iJ7sL8w2hN	PreCovid
1187	1211346869613293569	2019-12-29 18:02:54+00:00	#Tron and #Wink Violates Contract As They Fail To Pay Sponsorship To #MazerGaming - #Cryptocurrency - https://t.co/IvcNvu69wO https://t.co/BzjMzTHC54	PreCovid
1188	1211346848390221829	2019-12-29 18:02:49+00:00	https://t.co/ExAo0P98i9 #icotracker #brazil #germany #sydney #sanantonio #cryptocurrency #netherlands #louiesville #utrust #uk #btc #washingtonDc #saltlakecity #Startups #Startups #abraaj #kualalumpur #campaign #phoenix #madison #investments #newzealand #denver #ico #investment	PreCovid
1189	1211346759936618496	2019-12-29 18:02:27+00:00	#BuyAnyLight #BAL #topieo #BALToken #bestieo, , @BuyAnyLight https://t.co/jW1CS8SY9k #BuyAnyLight platform will greatly facilitate the viewing and optimization of your cryptocurrency portfolio in one place, which will increase the probability of making a profit!	PreCovid
1190	1211346689677824001	2019-12-29 18:02:11+00:00	I DON'T care what anyone recommend or sayng... My plan isn't change at all . Sell when real #altseason come up ! #lifechanger #blockchain #cryptocurrency #crypto #BTCUSD	PreCovid
1191	1211346677761744897	2019-12-29 18:02:08+00:00	. @Bitcoin Users Stock Up as Data Shows Average Price Never Went Bearish https://t.co/0QCXJvPc73 #bitcoin #altcoins #blockchain #crypto #cryptocurrency https://t.co/UzR1eiCwos	PreCovid
1192	1211346582047621125	2019-12-29 18:01:45+00:00	Small-Cap DeFi Projects to Keep an Eye on. Waves, REN, KAVA, DAOstack (G... https://t.co/PTzalyrSbp @wavesplatform @renprotocol @kava_labs @cosmos @daostack @synthetix_io @melonprotocol @TheBlockBaron #DeFi #Crypto #Cryptocurrency #Waves #wavesplatform #cosmos #REN #decentralized	PreCovid
1193	1211346528033394689	2019-12-29 18:01:32+00:00	$BTC Super big chance in a billion! Price: \807327 (2019/12/30 02:56) #仮想通貨 #暗号資産 #ビットコイン #Bitcoin #BTC #cryptocurrency	PreCovid
1194	1211346505099030528	2019-12-29 18:01:27+00:00	#crypto price changes last hour 🚀 $XMY +18.13% $RDD +11.06% $UPP +7.33% 🌧️ $XDN -25.03% $PLG -20.03% $QNT -5.52% #bitcoin #cryptocurrency	PreCovid
1195	1211346500854394881	2019-12-29 18:01:26+00:00	Learn to Invest in Cryptocurrencies: #Bitcoin, #Ethereum and other #Altcoins #Cryptocurrency #Investment and #Trading #Course https://t.co/Popx9ZEphI #elearning #online #courses #udemy #lifelong https://t.co/D6MXB2Nk9b	PreCovid
1196	1211346419908374530	2019-12-29 18:01:06+00:00	DACX is new crypto exchange coin. This project team members working hard for this project. This project have good future. I hope this project will be success. #DACX #IEO #cryptocurrency #blockchain #bitcoin https://t.co/z9Uz5utV30	PreCovid
1197	1211346347028336641	2019-12-29 18:00:49+00:00	#BTCUSD Market #1H timeframe on December 29 at 17:00 (UTC) is #Bullish. #cryptocurrency #bitcoin #btc #crypto #trading #idea #report technical analysis	PreCovid
1198	1211346319102623744	2019-12-29 18:00:42+00:00	Earning #cryptocurrency for selling my stuff on @Listia! Join me using code "DQNBTP" for an extra 100 XNK. I just listed this: Women's Fashion Printing Zipper Sport Shoulder Bag Mini Wrist Purse https://t.co/YkIMPN0S4C	PreCovid
1199	1211346287704072193	2019-12-29 18:00:35+00:00	Alrosa Partners With WeChat Dragon blog reads: https://t.co/fNXRHl6oAA #dragoncoin #drg #blockchain #btc #crypto #cryptocurrency #bitcoin #ICO #fintech #Ethereum #vip #junket #BigData #altcoin #ETH #token #tokens #cryptolife #cryptocurrencies #decentralized #trading #ERC20	PreCovid
1200	1211346265235214339	2019-12-29 18:00:30+00:00	Hey, check out my website! https://t.co/NFwBnWwcjP Electronic Sensationalism #crypto #influencermarketing #womenshistorymonth #blackhistorymonth #cryptocurrency #bitcoin #internationalwomensday #cryptocurrencies #blockchain #iwd2019 #competition #Influencer	PreCovid
1201	1211346249892450305	2019-12-29 18:00:26+00:00	WolfpackBOT is the world's fastest high frequency #cryptocurrency trading bot and allows you to host your API keys on your own PC or VPS, giving you complete security, control, and peace of mind. Plans starting at just $20/month! https://t.co/Kvke6hVmXi https://t.co/N9byCbT7Sr	PreCovid
1202	1211346217361461253	2019-12-29 18:00:18+00:00	現在の各取引所のマーケット情報をお知らせします。 Japanese cryptocurrency market situation 【 https://t.co/yaOSKopfe4 】 #BTC #ビットコイン #bitcoin #仮想通貨 #cryptocurrency #jpy #暗号通貨 December 30, 2019 at 03:00AM https://t.co/YEScxM0eE1	PreCovid
1203	1211346193651044353	2019-12-29 18:00:12+00:00	📢 #Robostopia Smart #CryptoCurrency Trader Bot for #Binance and #Bittrex ✅ Trailing Stop-Loss, Buy or Sell #altcoins / BTC pairs. ✅ Auto Renew Orders ✅ Profit / Loss notifications by transactions. ✅ Completed Order notifications and many more.. 👉 https://t.co/vtm2aTYKA0 https://t.co/sKBnFhqMym	PreCovid
1204	1211346173979766785	2019-12-29 18:00:08+00:00	Venezuela, Argentina Set New Weekly P2P Bitcoin Trading Volume Records https://t.co/OpwXnb6h3s #crypto #trading #altcoin #altcoins #bitcoin #cryptocurrency #btc #blockchain #CryptoNews #eth #tradingcrypto #ETHEREUM #cryptotrading #xrp #bitcointrading #Binance https://t.co/1vgIe33Y0B	PreCovid
1205	1211346167788974080	2019-12-29 18:00:06+00:00	78 of 87 Countries Law and Regulations about #Crypto #Cryptocurrency, for the full list of Countries go to: https://t.co/xW1QFV3Njf https://t.co/2G8uElZyLk	PreCovid
1206	1211346167407108096	2019-12-29 18:00:06+00:00	TOP-12 most-mentioned #crypto this hour: 1. #bitcoin 2. #ethereum 3. #xrp 4. #dogecoin 5. #tezos 6. #luna 7. #steem 8. #dash 9. #nem 10. #chainlink 11. #verge 12. #bitcoincash #cryptocurrency #altcoin #blockchain #news #CryptoBuzzTracker https://t.co/dYSiKmL4Hy	PreCovid
1207	1211346163326181376	2019-12-29 18:00:05+00:00	$BTC : +0.37%📈 7466$ Top (last h): $DX : +2.54%📈 13st $BTT : +2.28%📈 4st $BAT : +1.31%📈 2592st $EKT : +1.25%📈 760st Worst (last h): $BXK : -4.64%📉 2022st $MIN : -4.63%📉 48739st $BDX : -2.51%📉 1506st #cryptocurrency #blockchain	PreCovid
1208	1211346160146960389	2019-12-29 18:00:04+00:00	The National Tax Service has announced it will withhold tax from foreign customers of Bithumb, in the first confirmed instance of the Korean government taxing cryptocurrency transactions. https://t.co/xiG7vybjbA	PreCovid
1209	1211346151250759682	2019-12-29 18:00:02+00:00	📈 #Ethereum (#ETH $ETH) global volume weighted average is currently $133.769 | 2.18% change over 24hrs. #crypto #blockchain #market #news #coin #trading #cryptocurrency https://t.co/0SmN18YDuu 💰	PreCovid
1210	1211346149614981121	2019-12-29 18:00:02+00:00	The Bitcoin $BTC price is currently 7466.32 $USD or 6681.46 $EUR. It's the number #1 cryptocurrency on the Earth with a market capitalization of 135358.93 millions $USD. Last changes : 1h -&gt; 0.37✅ 24h -&gt; 1.46✅ 7d -&gt; 1.88✅ #bitcoin #price #coinmarketcap #3ZLHJM7F	PreCovid
1211	1211346148264435713	2019-12-29 18:00:02+00:00	📈 #Bitcoin (#BTC $BTC) global volume weighted average is currently $7385.263 | 0.76% change over 24hrs. #crypto #blockchain #market #news #coin #trading #cryptocurrency https://t.co/LJIdBWBJNg 💰	PreCovid
1212	1211346146708340736	2019-12-29 18:00:01+00:00	Understanding trading stratagies will make sure that you profit on your investments on cryptocurrencies while trading on CoinGeo. ____ #TradingTip #bitcoin #bitcoinnews #cryptocurrency #CADCOP #BitcoinCash #tradinginvestment #tradingmoney #Dash #Verge #Litecoin #tradingprofit https://t.co/7jaaaW35lH	PreCovid
1213	1211346140509229056	2019-12-29 18:00:00+00:00	Total #CryptoCurrency Market Cap is $202,384,239,938, with Total 24 hr. volume of $73,587,249,637	PreCovid
1214	1211346135182217216	2019-12-29 17:59:59+00:00	Market Update: Crypto Traders Search for Bullish and Bearish Trends - #BCH #BitcoinCash #BitcoinCore #Bitfinex #BTC #Charts #Cryptocurrency #DigitalAssets #Longs #LowVolume #Margin #MarketUpdates #Markets #Outlook #Prices #Shorts #Tether #Trading #USDT - https://t.co/Aiw6fhc38R https://t.co/aPQmJjKMvL	PreCovid
1215	1211346079569997824	2019-12-29 17:59:45+00:00	Don't miss Your chance #ICO to earn profit from this great project. I believe You will succeed and You will turn the world of the crypto industry. #CODEO #cryptocurrency #blockchain #Digital Asset #IEO #crowdfunding	PreCovid
1216	1211346047647154176	2019-12-29 17:59:38+00:00	1st trade is new cryptocurrency exchange coin. This project team members working hard for this project. I believe this project will be success. #1strade #FRT #exchange #blockchain #bitcoin #IEO @1stTrade1	PreCovid
1217	1211345836107542528	2019-12-29 17:58:47+00:00	https://t.co/ucVsdwm7cr #malaysia #adelaide #boise #crypto #virginiabeach #icotracker #AVCJsingapore #ethereum #ITOs #icoalert #tokenmarket #softbank #cryptocurrency #boise #asia #sanFransico #venture #tucson #sanjose #melbourne #miami #charleston #tokenlaunches #waves #Ethereum	PreCovid
1218	1211345818537594883	2019-12-29 17:58:43+00:00	The Topmost Technology Company In The World Today https://t.co/lqGie2AkCZ | #lasvegas #germany #investing #netherlands #oakland #detroit #virginiabeach #AVCJKorea #charleston #reuters #washingtonDc #oakland #token #funding #status #nem #losangels #virginiabeach #cryptocurrency https://t.co/DvYBBjuOy5	PreCovid
1219	1211345496792608770	2019-12-29 17:57:26+00:00	₿₿₿ Apple forces CoinBase to remove support for DApps from app store: https://t.co/2Hqb3FDo3o #Crypto #cryptocurrency #bitcoin #blockchain #cryptos	PreCovid
1220	1211345359282290688	2019-12-29 17:56:54+00:00	A little over one day left to fetch a FREE copy of my #blockchain inspired #mythpunk novel from @Smashwords https://t.co/NScMLkLSji (those with #cryptocurrency investment might feel #horror to be a better genre classification😜 ).	PreCovid
1221	1211345321919426560	2019-12-29 17:56:45+00:00	How can you buy #digitalgifrtcards #digitalcards #giftcards using #bitcoins or any other #cryptocurrency you can use #coinsbee to buy them. It has 3 easy step methods #buy them1. Select 2. Select crypto 3. Pay and recieve #amazon #ebay #g2g #origin #fifa https://t.co/AZ4CBvxfZ9	PreCovid
1222	1211345321269305346	2019-12-29 17:56:44+00:00	https://t.co/SGLqT4oLgl #indianapolis #losangels #Startups #oxycoin #blockchain #newyork #sanantonio #ICOs #tokenlaunches #fund #kualalumpur #sale #investment #paris #funds #dubai #kansascity #icotracker #softbank #icoalert #atlanta #cryptocurrency #boston #washington #chicago	PreCovid
1223	1211345294819880966	2019-12-29 17:56:38+00:00	I use Amplify Exchange to trade #cryptocurrency with no fees, use this referral link for direct access to the simple onboarding experience. https://t.co/rlXtzkUMwz #AmplifyExchange #Cryptocurrency #Bitcoin #Trading #Finance via @AmpExchange	PreCovid
1224	1211345216130756610	2019-12-29 17:56:19+00:00	Earning #cryptocurrency for selling my stuff on @Listia! Join me using code "DCHWVB" for an extra 100 XNK. I just listed this: Antique King Cole Sir Walter Raleigh Pipe Tobacco Ad https://t.co/fK56eaBWIi	PreCovid
1225	1211345190180536321	2019-12-29 17:56:13+00:00	"CORRUPTED CURRENCY II" Edition of one now available on @opensea #cryptocurrency #cryptoart #digitalart #Ethereum #bitcoin #blockchain https://t.co/4p1dQJL0B3 https://t.co/jlrL30BpYh	PreCovid
1226	1211345176054157317	2019-12-29 17:56:10+00:00	Join me to get @Listia's new $XNK #cryptocurrency for free! Use code "DGWPCJ" for an extra 100 XNK. Just got this with my Ink, Hitch dvd WIDESCREEN https://t.co/GbzJleWj6f	PreCovid
1227	1211345174841958401	2019-12-29 17:56:10+00:00	How can you buy #digitalgifrtcards #digitalcards #giftcards using #bitcoins or any other #cryptocurrency you can use #coinsbee to buy them. It has 3 easy step methods #buy them1. Select 2. Select crypto 3. Pay and recieve #amazon #ebay #g2g #origin #fifa https://t.co/WWYJJacROW	PreCovid
1228	1211345169154551808	2019-12-29 17:56:08+00:00	As of December 28, 2019 at 10:56AM, 1 BTC equals 7313.4399 USD. 📈 or 📉 🤔 #bitcoin #cryptocurrency #blockchain #market #24/7	PreCovid
1229	1211345158144483328	2019-12-29 17:56:06+00:00	BLOCKCHAIN WORLD CONGRESS 2020 https://t.co/XlzjHK1P6X London. May 28-29. 2020 https://t.co/XlzjHK1P6X #blockchain #blockchains #blockchaintech #crypto #cryptocurrency #cryptotrading #bitcoin #ethereum #supplychains #logistics #manufacturing #transportation	PreCovid
1230	1211345087126474752	2019-12-29 17:55:49+00:00	https://t.co/6kKjFgy0g9 #atlanta #dallas #detroit #btc #southaustralia #milwaukee #boise #spain #madison #Startups #ethereum #ether #cryptocurrency #AVCJsingapore #investing #phoenix #FinTech #france #melbourne #asia #Russia #wavesplatform #kansascity #entrepreneurs #mexico #uk	PreCovid
1231	1211345037784756230	2019-12-29 17:55:37+00:00	How can you buy #digitalgifrtcards #digitalcards #giftcards using #bitcoins or any other #cryptocurrency you can use #coinsbee to buy them. It has 3 easy step methods #buy them1. Select 2. Select crypto 3. Pay and recieve #amazon #ebay #g2g #origin #fifa https://t.co/4b88QF7FJo	PreCovid
1232	1211345023217745922	2019-12-29 17:55:33+00:00	Is Everyone Prepared for Ethereum’s January 1 Hard Fork? https://t.co/MT5kbn6yJ4 #Crypto #Currency https://t.co/gw2f3k0Mej	PreCovid
1233	1211344988023468032	2019-12-29 17:55:25+00:00	Hard Problems in #cryptocurrency: Five Years Later https://t.co/0HmcuoyaF5	PreCovid
1234	1211344919010299904	2019-12-29 17:55:09+00:00	This project is pretty much suitable for anyone interested in trading, especially for those keen on the cryptocurrency space.A friendly platform will be a powerful assistant for users! For more on: https://t.co/JY20TLrDVc #Emirex #EMRX #WinWithEmirex	PreCovid
1235	1211344906175885317	2019-12-29 17:55:05+00:00	Serious question, beyond all the hype, do you or someone you know actually use a crypto currency for something other than speculating on crypto (or buying illegal drugs)? After all the dollars, all the hype, all the books, I still haven’t met a single person who has....	PreCovid
1236	1211344870398406657	2019-12-29 17:54:57+00:00	BTC戦闘力↑:¥808,561(max #BCH/mini #FCT) ばかな、この俺様が負けるわけがない！ #証券 #blockchain #ドラゴンボール #cryptocurrency #フリーザチャート https://t.co/vLXAxvD3qr	PreCovid
1237	1211344417048662016	2019-12-29 17:53:09+00:00	$BTC Precio: $139104.74 MXN $ETH Precio: $2519.95 MXN $XRP Precio: $3.67 MXN $LTC Precio: $811.02 MXN #BTC #ETH #XRP #LTC #Criptomonedas #Crypto #Cryptocurrency #Cryptocurrencies #CryptoNews Via Bitso - AutoBot -	PreCovid
1238	1211344388225409025	2019-12-29 17:53:02+00:00	CRYPTO 300 CLUB - a Cryptocurrency Trading Profit Sharing Program https://t.co/ybmvOamDgf Daily Earnings of 1% for LIFE! FREE TO JOIN Eliminate the Risk - let our professionals do the work	PreCovid
1239	1211344300644196352	2019-12-29 17:52:41+00:00	Blood, Sweat &amp; Tears Competing with $10 Trillion Incumbants https://t.co/lqGie2AkCZ | #bonus #sale #spain #cryptocurrency #campaign #BitCoin #uk #minneapolis #deals #miami #iot #ITOs #investment #atlanta #cleveland #adelaide #crypto #saltlakecity #tech #iot #avcj #southafrica https://t.co/0Xhos5MIt4	PreCovid
1240	1211344216149889024	2019-12-29 17:52:21+00:00	Check it out Sunday 8pm EST. Join in on an amazing conversation with Digital Nomad Investor and Oz Crypto. @stephenchip @OZCRYPTO2 @DigitalNomadInv #blockchain #cryptocurrency https://t.co/itt0lJd5ZV	PreCovid
1241	1211344203038375936	2019-12-29 17:52:18+00:00	I'm very grateful to @blocktrades for their year end #STEEM Contest Come to https://t.co/errZhShbIm Join us as we #blog for #cryptocurrency https://t.co/JE1d7ZanHi @darkspires @barbiesway @Tunnelbreeze	PreCovid
1242	1211344146276986885	2019-12-29 17:52:04+00:00	⚡Indian Government's Institute Offers Blockchain Training in Multiple Cities ⚡ #Crypto #Blockchain #cryptocurrency #CryptoCrunchApp https://t.co/Y5pJj2VLhd	PreCovid
1243	1211344134490992641	2019-12-29 17:52:02+00:00	December 29th Bitcoin Cryptocurrency Alt Coin Market Update https://t.co/HsVkWDTdO8 . https://t.co/uLgV9MEi0e	PreCovid
1244	1211344083278544899	2019-12-29 17:51:49+00:00	Join me to get @Listia's new $XNK #cryptocurrency for free! Use code "BQLTLV" for an extra 100 XNK. Just got this with my Ink, ONCE UPON A TIME IN HOLLYWOOD VUDU UHD 4K INSTAWATCH https://t.co/MTTMYB21kO	PreCovid
1245	1211344023773941760	2019-12-29 17:51:35+00:00	#CODEO #cryptocurrency #blockchain #DigitalAsset #IEO #crowdfunding https://t.co/dvxfdgCCoO	PreCovid
1246	1211343969315172355	2019-12-29 17:51:22+00:00	The $ETN current market price is US$0.003602 (down -0.11% last hour) #ETN #Electroneum #Cryptocurrency	PreCovid
1247	1211343782215651333	2019-12-29 17:50:38+00:00	#RT @cryptoicobull: When Will Other Nonprofits Begin to Keep Bitcoin Donations Like UNICEF?. #crypto #cryptocurrency #cryptocurrencies https://t.co/CXMrfqXJ7H	PreCovid
1248	1211343764121210881	2019-12-29 17:50:33+00:00	What The Cryptocurrency Craze Of The Past Can Teach Us About The CBD Craze Of The Present https://t.co/o25i5qefs4 https://t.co/53ApvPClh3	PreCovid
1249	1211343639802208256	2019-12-29 17:50:04+00:00	How to use your PC wisely? Let it earn some BTC for you! CryptoTab Browser is the easiest way to start mining and make your path to the world of cryptocurrency. Completely free and ready for instant mining — try it and you’ll see the result! https://t.co/APPAMx5GB0 #cryptotab	PreCovid
1250	1211343635544977410	2019-12-29 17:50:03+00:00	Acreditaciones Blockchain en Competencias Digitales de Educación. Lucas Carmona Ampuero #UNIRtecnologíaeducativa | @UNIRuniversidad https://t.co/WeDwfDSSv0 #blockchain #Education #HigherED #HigherEducation #crypto #cryptocurrency #smartContracts #digitaltransformation #tech	PreCovid
1251	1211343634580287489	2019-12-29 17:50:02+00:00	Earning #cryptocurrency for selling my stuff on @Listia! Join me using code "CMHKVJ" for an extra 100 XNK. I just listed this: ☄ HUGGIES SIMPLY CLEAN WIPES PACK OF 64 ☄ https://t.co/49HvITl6Tl	PreCovid
1252	1211343502719602689	2019-12-29 17:49:31+00:00	I think that this project has a strong team, which has experience for future development, this is a good project for investment #CODEO#cryptocurrency #blockchain #Digital Asset #IEO #crowdfunding	PreCovid
1253	1211343173869604864	2019-12-29 17:48:12+00:00	https://t.co/vQYNiwWhVu #sanFransico #nashville #orlando #omaha #AVCJjapan #cryptocurrency #louiesville #charleston #UAE #UAE #cryptocurrency #investing #detroit #korea #india #avcj #AVCJsingapore #kansascity #campaign #investment #entrepreneurship #milwaukee #waves #tokenmarket	PreCovid
1254	1211343081414578177	2019-12-29 17:47:50+00:00	If you had bought 10 #EURO of #BITCOIN the 10-09-2013 Today, 2300.75 days later, You would have 680.51 EURO and the same amount of #BTC #cryptocurrency #blockchain #cryptolife #digitalmine	PreCovid
1255	1211342943862304774	2019-12-29 17:47:18+00:00	2 new hard forks are expected this year for ParsiCoin. #parsicoin $PARS #cryptocurrency #رمزارز #پارسیکوین https://t.co/aMorjPeZYx	PreCovid
1256	1211342893199302656	2019-12-29 17:47:06+00:00	About Face? Uzbekistan Abruptly Bans Cryptocurrency Purchases CRYPTO CRYPTO NEWS - https://t.co/HljneIY2Bq https://t.co/9TVrWsgFhQ	PreCovid
1257	1211342833635876867	2019-12-29 17:46:51+00:00	Another step into the future, a Very promising project, taking into consideration the universal growth of kryptonyte and a growing number of companies wishing to create their own cryptocurrency and enter ICO. https://t.co/aOnntFXToB #MetaMorphPro #METM #ICO	PreCovid
1258	1211342734918852608	2019-12-29 17:46:28+00:00	#Bitcoin Users Stock Up as Data Shows Average Price Never Went Bearish https://t.co/Nrj2ZgY7X2 via @CoinTelegraph #cryptocurrency https://t.co/oY0npnV0BC	PreCovid
1259	1211342713116876800	2019-12-29 17:46:23+00:00	The Huck Adventures (HUCK) Token Airdrop is Here - Signup, share and follow to earn more Huck Tokens! #hucktoken #blockchain #cryptocurrency #cryptonews #cryptonews #presale #cryptocurrencymarket #altcoin #newcryptocurrency https://t.co/RVUDUkyKWO via @huckadventures	PreCovid
1260	1211342629537009665	2019-12-29 17:46:03+00:00	Start a local Peer-to-Peer cryptocurrency exchange like #LocalBitcoins!! Using this #LocalBitcoinsclonescript, anyone who wants to start a cryptocurrency business with the same business model can purchase this clone script and get started right away &gt;&gt; https://t.co/Se6i3MVex6 https://t.co/rMRuiwGM29	PreCovid
1261	1211342469083869192	2019-12-29 17:45:24+00:00	https://t.co/viglmfabHF #BitCoin #AVCJsingapore #JackMa #avcj #Top10 #paris #investments #Startups #southaustralia #italy #kickstarter #technews #ICOs #money #columbus #fund #cleveland #seattle #miami #ETH #Russia #ITOs #funds #startup #techcrunch #ethereum #cryptocurrency #ICOs	PreCovid
1262	1211342431389548544	2019-12-29 17:45:15+00:00	Why Traders are Optimistic on Altcoin Market The precarious https://t.co/JNAlXK8QPN #Bitcoin #Bitcoinnews #BTC #Crypto #Cryptocurrency #Cryptonews #digitalcurrency #Ethereum #hodl #Litecoin	PreCovid
1263	1211342418185900033	2019-12-29 17:45:12+00:00	Year 2020 is going to be a year of Blockchain. Just be ready to witness many useful applications beyond Cryptocurrency. Hyperledger is all set to be an undisputed market for sure and Ethereum would play its own game.	PreCovid
1264	1211342257875349504	2019-12-29 17:44:34+00:00	Emirex hhave high transaction capability, that will help send cryptocurrency transactions more faster. #Emirex #EMRX #WinWithEmirex https://t.co/7CIy2l8AfS	PreCovid
1265	1211342236224491520	2019-12-29 17:44:29+00:00	Trump's pick for FED Reserve Chairperson says that we need a Gold Standard in a cryptocurrency way ... so that everyone is playing on a level playing field. https://t.co/bB5p9F7idK	PreCovid
1266	1211342203026595841	2019-12-29 17:44:21+00:00	Blood, Sweat &amp; Tears Competing with $10 Trillion Incumbants https://t.co/lqGie2AkCZ | #portland #godblessamerica #Russia #cryptocurrency #wavesplatform #Moscow #Startups #crypto #Top10 #oxycoin #AVCJKorea #initialcoinofferings #bitcoin #mexico #investments #JackMa #stlouis #UAE https://t.co/b6z2qEfs1L	PreCovid
1267	1211342193975316480	2019-12-29 17:44:19+00:00	Earning #cryptocurrency for selling my stuff on @Listia! Join me using code "DCTTZJ" for an extra 100 XNK. I just listed this: Mississippi State Newborn Knit Booties https://t.co/YNRG5MXO3z	PreCovid
1268	1211342161117097990	2019-12-29 17:44:11+00:00	Join me to get @Listia's new $XNK #cryptocurrency for free! Use code "BRVHHJ" for an extra 100 XNK. Just got this with my Ink, Exquisite Hollow Camellia Wedding Ring 925 Silver Women Promise Wedding Jewelry https://t.co/WPUiEhKHVT	PreCovid
1269	1211342151478628352	2019-12-29 17:44:09+00:00	Think Blockchain and Cryptocurrency #Blockchain #Cryptocurrency via https://t.co/FkZqUURWcG https://t.co/u8xtRD9E4y	PreCovid
1270	1211342136060366853	2019-12-29 17:44:05+00:00	#StepChain #STEP #Blockchain #cryptocurrency #healthylifestyle https://t.co/hJWb1wT7cS https://t.co/YxtvldBS2N	PreCovid
1271	1211342117634637824	2019-12-29 17:44:01+00:00	Currency related brand name for sale! More info: https://t.co/zlbQWpPiQ2 #currency #currencies #crypto #cryptocurrency $OMG #ripple #bitcoin #BTC $BTC #ethereum #ETH $ETH $TRX $VET $XRP #binance #dogecoin #XRP $LTC $BCC #blockchain #altcoin #exchange #exchangerate #cryptonews	PreCovid
1272	1211342080364208129	2019-12-29 17:43:52+00:00	#StepChain #STEP #Blockchain #cryptocurrency #healthylifestyle https://t.co/hJWb1wT7cS https://t.co/pPhqiev75U	PreCovid
1273	1211341968325799937	2019-12-29 17:43:25+00:00	Plans to Develop #Bitcoin Actually Started Back in Early 70s - #Blockchain #Cryptocurrency #History - https://t.co/tRZ02YE3k4	PreCovid
1274	1211341959064883200	2019-12-29 17:43:23+00:00	Guarda is a Versatile Cryptocurrency Wallet that Allows Digital Currency Users to Buy, Sell, and Exchange Assets in a Single Place - https://t.co/yL0FcOScOX https://t.co/NohSbiKsDN	PreCovid
1275	1211341891742175233	2019-12-29 17:43:07+00:00	The Topmost Technology Company In The World Today https://t.co/lqGie2AkCZ | #icotracker #bitshares #oxycoin #bonus #bitcoinUK #blockchain #zloadr #sanjose #forthworth #denver #southaustralia #startup #cryptocurrency #deals #tampa #seattle #money #ITOs #charlotte #austin #bitcoin https://t.co/10CO8ai80I	PreCovid
1276	1211341772082823179	2019-12-29 17:42:38+00:00	“A UNIQUE &amp; SUSTAINABLE INVESTMENT OPPORTUNITY” by CambuCoin https://t.co/uDyxpCWfPt #cambuecoresort #panama #cambucoin #cryptocurrency #tokensale #bitcoin	PreCovid
1277	1211341676649832450	2019-12-29 17:42:16+00:00	Earning #cryptocurrency for selling my stuff on @Listia! Join me using code "DQNBTP" for an extra 100 XNK. I just listed this: Women Mini Owl Bird Flower Wallet Card Holder Case Coin Purse Clutch Handbag Bag https://t.co/VsrNtuxWF3	PreCovid
1278	1211341623264776193	2019-12-29 17:42:03+00:00	What if I believed in Bitcoin about 8 years ago, and I bought it instead of spending $5 for a cup of coffee every workday morning, I would have now: $221,587.62 #bitcoin #Bitcoin2019 #cryptocurrency #cryptocurrencies #Bitcoin2020 #whatif #whatifibelieved https://t.co/tep4JQN4nO	PreCovid
1279	1211341496466604032	2019-12-29 17:41:33+00:00	World’s third biggest cryptocurrency exchange now has a Communist Party branch https://t.co/13t1NwoCTg https://t.co/lh1y1RhsKj	PreCovid
1280	1211341246007918592	2019-12-29 17:40:33+00:00	Guarda is a Versatile Crypto#Currency Wallet that Allows Digital #Currency Users to Buy, Sell, and Exchange Assets in a Single Place - https://t.co/6r8JhnWER6 https://t.co/56zAOw4lGO https://t.co/qIAlvbQCFJ	PreCovid
1281	1211341120678047752	2019-12-29 17:40:03+00:00	ICYMI: Uzbekistan's National Project Mgmt Agency bans citizens from purchasing crypto, even on established exchanges, in change to previously relaxed stance https://t.co/zKgK4TFpWh #cryptocurrency #bitcoin #fintech #crypto #altfi	PreCovid
1282	1211341057411043328	2019-12-29 17:39:48+00:00	Is Everyone Prepared for Ethereum’s January 1 Hard Fork? https://t.co/OzBYppJRNj #Bitcoin #Bitcoinnews #BTC #Crypto #Cryptocurrency #Cryptonews #digitalcurrency #Ethereum #hodl #Litecoin	PreCovid
1283	1211340924774748160	2019-12-29 17:39:16+00:00	From your crypto wallet, you will need to send Ethereum (or Fiat) to the corresponding cryptocurrency address on your trading account on the https://t.co/Kd4Uc4wZ2u We will Walk You Through The Entire Process. Its Easier than you think. Register Now. #Doctors https://t.co/5YjyYuZe6R	PreCovid
1284	1211340803953442816	2019-12-29 17:38:47+00:00	Crypcore is forked from Monero which is regarded as the best asset in the crypto currency market when it comes to privacy, Crypcore utilizes ring signatures, confidential transactions and stealth addresses. https://t.co/XY5FAgj9Y6	PreCovid
1285	1211340778951389193	2019-12-29 17:38:41+00:00	Spent christmas at the family farm outside of Andale, KS (aka the place dorothy ran away from) and cryptocurrency alone isnt valued at all. But crop insurance, prediction markets, operating loans, and open commodities/futures markets are.	PreCovid
1286	1211340754829885447	2019-12-29 17:38:36+00:00	Website - https://t.co/CU2T2hcj7q Mobile - https://t.co/P2IKdtDQZI #bitcoin #money #cryptocurrency #free #best https://t.co/QHrEV6BqkX	PreCovid
1287	1211340736047779842	2019-12-29 17:38:31+00:00	My 4 yr old just brought this to me on her new Christmas present. Moon soon! Lol /r/CryptoCurrency https://t.co/66FGZSea18 https://t.co/iGeqlu0uFS	PreCovid
1288	1211340726258339840	2019-12-29 17:38:29+00:00	IOTA comes to a hold: Bug in coordinator? /r/CryptoCurrency https://t.co/xkhx2EJVUt https://t.co/DKuopopMbz	PreCovid
1289	1211340614484320256	2019-12-29 17:38:02+00:00	Stephanie Mills cryptocurrency ok number available: 4 venue: Motor City Casino Hotel Staphanie Mills Motorcity Sound Board. SHe puts on a Marvelous Show, these seats are awesome and terrific! Come on down and En-Joy the show!	PreCovid
1290	1211340612336783362	2019-12-29 17:38:02+00:00	Which Friend are you &amp; which are you going to be come to 2020? #PaidInFull #2020NewYear or no thank you for #TeamMartinez #KaratBars #KaratBarsInternational #Gold backed #cryptocurrency #cryptocurrencyNews... https://t.co/OcrjlOrchC	PreCovid
1291	1211340516782223360	2019-12-29 17:37:39+00:00	https://t.co/Jt3dLJGoRC #saltlakecity #Top10 #philadelphia #perth #boston #ether #sanjose #newzealand #status #technews #entrepreneurs #sydney #Ethereum #tokenlaunches #tech #cryptocurrency #lasvegas #iot #albuquerque #ITOs #sale #albuquerque #Moscow #AVCJjapan #denver #funding	PreCovid
1292	1211340494061441029	2019-12-29 17:37:34+00:00	World’s third biggest cryptocurrency exchange now has a Communist Party branch https://t.co/1LhJzXY9O2 ⟶ via https://t.co/z0PZ8sZFNG https://t.co/sv6hhFXIa4	PreCovid
1293	1211340394803400705	2019-12-29 17:37:10+00:00	https://t.co/FdbVU2ixHU #sanjose #crowdfunding #seattle #funding #ethereum #cryptocurrency #btc #tech #losangels #brazil #privateequity #bitcoinaustralia #vc #equity #icoalert #denver #startup #kickstarter #seattle #investment #investment #sale	PreCovid
1294	1211340321797410823	2019-12-29 17:36:52+00:00	📝 Is Everyone Prepared for Ethereum’s January 1 Hard Fork? — https://t.co/72zXtEYiBn #bitcoin #cryptocurrency #crypto #BTC #BTCNews #CryptoTrading #blockchain #Daytrading #cryptotwitter #News #HODL #CryptoDogma #ETH	PreCovid
1295	1211340194273779712	2019-12-29 17:36:22+00:00	On 28.12.2019, representatives of the #cryptocurrency community @YusraGlobal paid a #charity visit to the local Children's Home No. 7, located in Izberbash. Representatives of #YusraGlobal presented the children with gifts: balls and volleyball nets; as well as 4 LG Smart TVs. https://t.co/9mOGYekagx	PreCovid
1296	1211340173365202945	2019-12-29 17:36:17+00:00	https://t.co/hHlXI1V5L7 #miami #asia #bonus #deals #cryptocurrency #washingtonDc #investments #france #preicosale #netherlands #softbank #seattle #brazil #ico #cybersecurity #coin #chicago #PrivateEquity #houston #equity #token #btc #UAE #spain #iot #funds #sanantonio #newyork	PreCovid
1297	1211340079420989445	2019-12-29 17:35:55+00:00	Very high quality and reliable project.The team is working efficiently . Responsible for the task. There is a great prospect in the draft . @Creditscom $cs #Credits #blockchain #cryptocurrency	PreCovid
1298	1211339986630393857	2019-12-29 17:35:33+00:00	The Crypto Currency 100 Index is currently at 581 points, 11.72 points and 2.06% above the previous close. coinconnecter coinconnecter Feel free to share this post #coinconnecter #bitcoin #btc #eth #ethereum… https://t.co/TF9T0KjbLD	PreCovid
1299	1211339936231591938	2019-12-29 17:35:21+00:00	https://t.co/Dnx46zPePC #btcprice #bitcoinprice #cryptotrading #cryptocurrency	PreCovid
1300	1211339934386335747	2019-12-29 17:35:20+00:00	The aftershocks of the first cryptocurrency bubble are still bouncing around, producing things like "Win Free Crabs" https://t.co/Xlp2z6SAoP	PreCovid
1301	1211339886575251457	2019-12-29 17:35:09+00:00	The project has very ambitious plans to conquer the market ! I advise everyone to participate in the purchase of tokens! @Creditscom $cs #Credits #blockchain #cryptocurrency	PreCovid
1302	1211339860901892096	2019-12-29 17:35:03+00:00	About Face? Uzbekistan Abruptly Bans Cryptocurrency Purchases https://t.co/Px9ypE9neF https://t.co/Lkyh0CgFxM	PreCovid
1303	1211339841616650241	2019-12-29 17:34:58+00:00	https://t.co/DLxLxrXS0g #wavesplatform #technews #oklahomacity #louiesville #bitcoinUK #ether #AVCJjapan #tucson #sanantonio #entrepreneurs #milwaukee #nem #crowdfunding #miv #Alibaba #funds #bonus #crypto #paris #token #BitCoin #privateequity #china #vc #memphis #cryptocurrency	PreCovid
1304	1211339663488802816	2019-12-29 17:34:16+00:00	Earning #cryptocurrency for selling my stuff on @Listia! Join me using code "DQNBTP" for an extra 100 XNK. I just listed this: Card Holder Purse Multi-function Bag Cover Passport Holder Protector Wallet Soft https://t.co/blQNGGXIHd	PreCovid
1305	1211339663438417920	2019-12-29 17:34:16+00:00	Earning #cryptocurrency for selling my stuff on @Listia! Join me using code "BDYGHB" for an extra 100 XNK. I just listed this: TV Video Game Console 500 Free High Classic Games https://t.co/aIpS6PPEP2	PreCovid
1306	1211339479698399233	2019-12-29 17:33:32+00:00	$BTC A big chance in a billion! Price: \807327 (2019/12/30 02:29) #仮想通貨 #暗号資産 #ビットコイン #Bitcoin #BTC #cryptocurrency	PreCovid
1307	1211339473134469121	2019-12-29 17:33:30+00:00	⚔️ Final round between FAIL Token &amp; CoinKeeper is here!!! Watch to see the winner! https://t.co/tfeHnTLiX7 @Coinkeeperworld #cryptocurrency #crypto #ethereum #bitcoin #currency #blockchain #coin https://t.co/YCgAqwoo6q	PreCovid
1308	1211339426904887297	2019-12-29 17:33:19+00:00	https://t.co/tljp8Z2yXf #sydney #Startups #sanFransico #columbus #kualalumpur #ICOs #tokenlaunches #icotracker #columbus #blockchain #dallas #detroit #newzealand #seattle #cryptocurrency #neworleans #AVCJKorea #FinTech #iot #softbank #india #technews #TokenSales #portland #bonus	PreCovid
1309	1211339375730139137	2019-12-29 17:33:07+00:00	Koh Jum Island , Krabi , Thailand. https://t.co/wmwD2HLJkB #Steem #Steemit #cryptocurrency #blog #bitcoin #crypto	PreCovid
1310	1211339349612204032	2019-12-29 17:33:01+00:00	🔥🔥 BitherCash Knowledge Competition🔥🔥 #BitherGroup #BitherCash #MYbSHOP #BICAS #MYbDAIRY #BitherHomes #TandDinteriors #BitherX #BitherVoiceFoundation #FiFAME #BICCA #cryptocurrency #bitcoin #blockchain #crypto #BIC #BitherCashRocks #EarnBtcThroughBitherCash https://t.co/wqIbKMS8vB	PreCovid
1311	1211339301658791938	2019-12-29 17:32:49+00:00	Daily profit for HODLING BTC since 2013 Data taken since 29/10/2018 @ 10:45am (UTC) Updated every hour #bitcoin #btc #cryptocurrency #blockchain #cryptotrade #profit #digitalmine https://t.co/RZbXhd1KvV	PreCovid
1312	1211339272319619073	2019-12-29 17:32:42+00:00	Inside The Cryptocurrency Revolution | VICE on HBO https://t.co/hkfPUPwB6A via @YouTube	PreCovid
1313	1211339239780052992	2019-12-29 17:32:35+00:00	I just got into the KickEX Referral Program 💰💸. For everyone into #crypto — I think thhis is going to be the most advanced exchange ever. So join early to reap the most rewards! 💥 #kickex #cryptocurrency https://t.co/lBvWO4ocJg	PreCovid
1314	1211339230833602560	2019-12-29 17:32:32+00:00	#StepChain #STEP #Blockchain #cryptocurrency #healthylifestyle https://t.co/04gQKM7or3 https://t.co/8ARGf4jvKb	PreCovid
1315	1211338803119632384	2019-12-29 17:30:50+00:00	Finding the right cryptocurrency wallet is key. @GuardaWallet lets users seamlessly operate on multiple platforms. The wallet works with 48 blockchains and thousands of tokens. And users can even use Guarda to buy, sell, and exchange crypto. Read more: https://t.co/YjWwhd8cFO https://t.co/02xx4Oe8oO	PreCovid
1316	1211338747096313857	2019-12-29 17:30:37+00:00	https://t.co/IYmXBHtVST #malaysia #kualalumpur #Ethereum #washingtonDc #techcrunch #icoalert #spain #initialcoinofferings #JackMa #funds #madison #newzealand #startup #abraaj #madison #avcj #AVCJKorea #netherlands #cryptocurrency #perth #ardor #Ethereum #stratis #saltlakecity	PreCovid
1317	1211338726825050112	2019-12-29 17:30:32+00:00	Super big chance in a billion! $BCH price: $ 213.27 (2019/12/30 02:27:31) #bitcoincash #btc #bch #xrp #eth #ltc #etc #zec #xmr #mona #eos #xlm #cryptocurrency #virtualcurrency #trading #chart #blockchain #fintech #加密货币 #虚拟货币 #比特币 #加密貨幣… https://t.co/8XhuDDKKke	PreCovid
1318	1211338710119309312	2019-12-29 17:30:28+00:00	Cryptocurrency Question On IRS Schedule 1 : “Sell” Category via @forbes https://t.co/uKS79XCZL8	PreCovid
1319	1211338702150078465	2019-12-29 17:30:26+00:00	Facebook Bans Cryptocurrency Ads – Do This Instead https://t.co/cmjF4gQc6N #facebook #affiliatemarketing	PreCovid
1320	1211338697720893440	2019-12-29 17:30:25+00:00	Earning #cryptocurrency for selling my stuff on @Listia! Join me using code "DQNBTP" for an extra 100 XNK. I just listed this: Chinese Metal Gel Pen Tip Learn Office School Stationery Gift Luxury Writings https://t.co/EkOg9mfkA1	PreCovid
1321	1211338690053566464	2019-12-29 17:30:23+00:00	Start 2020 off right with some Free crypto currency. I have 3 invites left to get some free Stellar. https://t.co/dkWOa3GjBY	PreCovid
1322	1211338661675044865	2019-12-29 17:30:17+00:00	HODL your crypto and get a loan against it from Lendo. Watch the ‘How to get a loan’ video and see how simple it is. https://t.co/fxGeCnQI42 #Lendo #ELT #crypto #loans #cryptocurrency #fintech	PreCovid
1323	1211338657505906690	2019-12-29 17:30:16+00:00	Krypto regulácie v roku 2019 najviac ovplyvnili týchto 5 krajín https://t.co/XsaoXx2FN6 #kryptomagazinsk #kryptomena #kryptomeny #cryptocurrency #crypto	PreCovid
1324	1211338645027905536	2019-12-29 17:30:13+00:00	📢 #Robostopia Smart #CryptoCurrency Trader Bot for #Binance and #Bittrex ✅ Trailing Stop-Loss, Buy or Sell #altcoins / BTC pairs. ✅ Auto Renew Orders ✅ Profit / Loss notifications by transactions. ✅ Completed Order notifications and many more.. 👉 https://t.co/vtm2aTYKA0 https://t.co/nMnHMzOPnK	PreCovid
1325	1211338625960558592	2019-12-29 17:30:08+00:00	The Future of Artificial Intelligence. Blockchain &amp; Deep Learning. Melanie Swan @LaBlogga https://t.co/kjjAYvzpKM #AI #IA #blockchain #artificialintelligence #inteligenciaArtificial #blockchain #industry40 #future #deepLearning #crypto #cryptocurrency #machinelearning	PreCovid
1326	1211338614573060096	2019-12-29 17:30:05+00:00	$BTC : -0.13%📉 7427$ Top (last h): $BTT : +4.02%📈 4st $FAB : +3.52%📈 177st $DX : +1.31%📈 13st $EKT : +1.25%📈 762st Worst (last h): $MIN : -2.62%📉 48792st $BSV : -1.91%📉 1296005st $PZM : -1.83%📉 2988st #cryptocurrency #blockchain	PreCovid
1327	1211338597833551872	2019-12-29 17:30:01+00:00	The #AppleCard, #cryptocurrency, #WiFi6, #RPA – just some of the tech that made headlines in 2019. Watch as @kmingis and @julietbeauchamp discuss the top tech stories of the year &amp; what they expect in 2020. 👁️👁️ Watch here --&gt; https://t.co/v5ddGkHg0U https://t.co/I2Xkns122Y	PreCovid
1328	1211338591789604865	2019-12-29 17:30:00+00:00	https://t.co/ImXNqcndhm FOR SALE #iot #internet #ai #blockchain #crypto #vr #bitcoin #security #google #apple #microsoft #facebook #spacex #analytics #robotics #cybersecurity #machinelearning #artificialintelligence #datascience #cryptocurrency #btc #ethereum #infosec #marketing https://t.co/WulwSETFvm	PreCovid
1329	1211338573343006721	2019-12-29 17:29:56+00:00	BISS is the first exchange of both cryptocurrency and stock CFD！ https://t.co/vz2vHrzAUU https://t.co/UX4TSaMsJc	PreCovid
1330	1211338535082573828	2019-12-29 17:29:47+00:00	#crypto Cryptocurrency Buy The Dip #BTC- 3CcByFGMFtDCVCTJ1pPHCQPtYSF4pcRwmX	PreCovid
1331	1211338455323537409	2019-12-29 17:29:27+00:00	India, China and Russia are looking at a possibility of a common cryptocurrency to counter the US Dollar. https://t.co/lHgO4U9mN7	PreCovid
1332	1211338437380456451	2019-12-29 17:29:23+00:00	As Youtube removes a slew of cryptocurrency videos, Russia hits panic mode after getting multiple bomb threats over Bitcoin frauds. #btc https://t.co/KGRJ5G3ZfS https://t.co/Bt2C4H4gok	PreCovid
1333	1211338252071755778	2019-12-29 17:28:39+00:00	Uncovering the dark side of cryptocurrency | 60 Minutes Australia https://t.co/8FtBwBRL84	PreCovid
1334	1211338153077948417	2019-12-29 17:28:15+00:00	The Huck Adventures (HUCK) Token Airdrop is Here - Signup, share and follow to earn more Huck Tokens! #hucktoken #blockchain #cryptocurrency #cryptonews #cryptonews #presale #cryptocurrencymarket #altcoin #newcryptocurrency https://t.co/RpYbzBiATk via @huckadventures	PreCovid
1335	1211338049558331392	2019-12-29 17:27:51+00:00	#fxgo #metatrader #metatrader5 #metatrader4 #forex #binary #cryptocurrency #whitelabel #forexsoftware #binaryoptionssoftware #binaryoptions FXGO - all in one system contains popular trading platforms as Forex,… https://t.co/w485TebhsM	PreCovid
1336	1211337867676569600	2019-12-29 17:27:07+00:00	https://t.co/nHUohXCF5u #icoalert #Ethereum #forthworth #investment #deals #sanjose #bitcoinrussia #token #funding #technews #asia #china #ethereum #bitcoin #kansascity #abraaj #cryptocurrency #Russia #status #AVCJjapan #atlanta #godblessamerica #malaysia #investment #tokyo #ico	PreCovid
1337	1211337682800070656	2019-12-29 17:26:23+00:00	BTC: $7372.91, ETH: $0, DASH: $0, XRP: $0 LTC: $0 ETC: $0 #Cryptocurrency #PriceUpdate	PreCovid
1338	1211337662746882053	2019-12-29 17:26:19+00:00	Money Market Turmoil and What It Means For Cryptocurrency by @augustus_lee7 https://t.co/6tA2qcOZjv	PreCovid
1339	1211337645567152130	2019-12-29 17:26:14+00:00	Earning #cryptocurrency for selling my stuff on @Listia! Join me using code "DQNBTP" for an extra 100 XNK. I just listed this: Pearl Bead Necklace,Long Sweater Chain Necklace For Women Necklace Gift for Women https://t.co/Br1MPbJDOY	PreCovid
1340	1211337621877608449	2019-12-29 17:26:09+00:00	I want to share this from a decentralized blockchain platform Pocketnet with you. Hope you find it useful and if you sign up, both of us will get Pocketcoin cryptocurrency bonus! Found @zilla911 on https://t.co/QbfXZslXfE https://t.co/dYsUmxBF9s	PreCovid
1341	1211337483193110530	2019-12-29 17:25:36+00:00	Why should you pay attention to the Platinum QDAO platform ?! The fact is that QDAO is already a successful platform, has its own cryptocurrency and already exists on many rating platforms. 💰👍 Act now!🏁 ✅ More info: @platinumqdao - https://t.co/QkKMCS4sVT #QDAO https://t.co/qzVCEsA86E	PreCovid
1342	1211337349612888064	2019-12-29 17:25:04+00:00	#fxgo #metatrader #metatrader5 #metatrader4 #forex #binary #cryptocurrency #whitelabel #forexsoftware #binaryoptionssoftware #binaryoptions FXGO - all in one system contains popular trading platforms as Forex,… https://t.co/kA4uGNc9of	PreCovid
1343	1211337185783361537	2019-12-29 17:24:25+00:00	Bitsdaq Cryptocurrency Exchange Candy Plan - Sign up to get candy coins for free. Use the below link to sign up for Bitsdaq and you will receive a lot of BXBC Candy Reward for free.https://t.co/8HtSiBZYzU https://t.co/xJAo4qKLQF	PreCovid
1344	1211337145631346693	2019-12-29 17:24:15+00:00	Earning #cryptocurrency for selling my stuff on @Listia! Join me using code "DQNBTP" for an extra 100 XNK. I just listed this: Heart Love Chain Necklaces Pendants for Women Fashion Jewelry Gifts https://t.co/sKcRRwXgBh	PreCovid
1345	1211337033832173568	2019-12-29 17:23:49+00:00	Owner of a #Crypto #ICO #IEO? Contact @murthaburke The Rank 2 #Cryptocurrency Influencer #btc #eth https://t.co/cyZdr0Ac2d	PreCovid
1346	1211336929809031168	2019-12-29 17:23:24+00:00	#LTCUSD Chart: #LTC Looking Bullish for me. $150 first Target after I can expect Big Spike till $75. I am accumulating #LTCUSD. if any Changes I will update here. #Crypto #litecoin #cryptocurrency #cryptotrading #trading #TradingView #bitcoin #Binance #bitstamp #BNB #bch #xrp https://t.co/EkEqKQr3av	PreCovid
1347	1211336730386862081	2019-12-29 17:22:36+00:00	good bomb tokeen perfect prize @BombToken @BombUp1 #bombup #cryptocurrency	PreCovid
1348	1211336714049863680	2019-12-29 17:22:32+00:00	A javascript based cryptocurrency called globatio https://t.co/uYYPQLdRRF https://t.co/utstWhDLFP	PreCovid
1349	1211336693435031555	2019-12-29 17:22:27+00:00	Combatting Corruption with Cryptocurrency https://t.co/w0fSOwuLFO	PreCovid
1350	1211336666947948546	2019-12-29 17:22:21+00:00	📝 Is Nearly Every Bank in Japan Adopting Ripple and XRP? CipherTrace CEO Reacts to Viral Video — https://t.co/daOwBOEe6B #bitcoin #cryptocurrency #crypto #BTC #BTCNews #CryptoTrading #blockchain #Daytrading #cryptotwitter #News #HODL #CryptoDogma	PreCovid
1351	1211336615576166401	2019-12-29 17:22:09+00:00	$BTC Precio: $139400.00 MXN $ETH Precio: $2489.45 MXN $XRP Precio: $3.69 MXN $LTC Precio: $814.68 MXN #BTC #ETH #XRP #LTC #Criptomonedas #Crypto #Cryptocurrency #Cryptocurrencies #CryptoNews Via Bitso - AutoBot -	PreCovid
1352	1211336488539037702	2019-12-29 17:21:39+00:00	#monero 's news #xmr #cryptocurrency live stream https://t.co/iFv8HDmtC1	PreCovid
1353	1211336436273864706	2019-12-29 17:21:26+00:00	#DACX #IEO #cryptocurrency #blockchain #bitcoin https://t.co/Ut3CvCZftH	PreCovid
1354	1211336405823049729	2019-12-29 17:21:19+00:00	Bitcoin&amp;#39;s Triple Bottom - Is BTC hitting $60,000? [Daily Bitcoin and Cryptocurrency News 6/19/2018] CryptoAdopter https://t.co/tchIGmdrNC	PreCovid
1355	1211336323233206274	2019-12-29 17:20:59+00:00	https://t.co/ucVsdwm7cr #boston #tokenlaunches #losangels #Ethereum #austin #virginiabeach #kickstarter #tampa #chicago #startup #london #fund #cryptocurrency #oxycoin #bitcoinrussia #perth #bitshares #technews #tampa #melbourne #Startups #eth #dubai #virginiabeach #france #sqpay	PreCovid
1356	1211336193348165634	2019-12-29 17:20:28+00:00	Earning #cryptocurrency for selling my stuff on @Listia! Join me using code "CFWKPP" for an extra 100 XNK. I just listed this: Layers of fear steam code https://t.co/xgTKfGgmGF	PreCovid
1357	1211336188356939776	2019-12-29 17:20:27+00:00	Earning #cryptocurrency for selling my stuff on @Listia! Join me using code "BJPXMJ" for an extra 100 XNK. I just listed this: Santa &amp; Baby Jesus Christmas Magnet 7 https://t.co/JJHSGUMkxz	PreCovid
1358	1211336188252082177	2019-12-29 17:20:27+00:00	Earning #cryptocurrency for selling my stuff on @Listia! Join me using code "BJPXMJ" for an extra 100 XNK. I just listed this: Noah's Ark Magnet 12 https://t.co/9UjT5x9LKV	PreCovid
1359	1211336187836878849	2019-12-29 17:20:27+00:00	Join me to get @Listia's new $XNK #cryptocurrency for free! Use code "BBFRYL" for an extra 100 XNK. Just got this with my Ink, DON'S DAILY DEAL. FIRST YEAR. FIRST STATE QUARTER. AU ..1999 https://t.co/072Qsqgqsk	PreCovid
1360	1211336082085728257	2019-12-29 17:20:02+00:00	$BTC A big chance in a million! Price: \808785 (2019/12/30 02:15) #仮想通貨 #暗号資産 #ビットコイン #Bitcoin #BTC #cryptocurrency	PreCovid
1361	1211336016285577216	2019-12-29 17:19:46+00:00	Popular cryptocurrency exchange BitMEX, which is also the largest exchange by daily trade volume, holds about 0.18% of the total circulating supply #cryptocurrencyexchange https://t.co/g1mGQvKdmT https://t.co/l34cnL1s5S	PreCovid
1362	1211335936832880643	2019-12-29 17:19:27+00:00	It would be epic if @justinsuntron / @BitTorrent was buying @KodiTV 💥 #Crypto #cryptocurrency #cryptonews $TRX $BTT https://t.co/LhApHKMSNd	PreCovid
1363	1211335919686565888	2019-12-29 17:19:23+00:00	What's your Crypto predictions for 2020? #cryptocurrency #altseason #timeforcrypto $ZIL $BOLT $LTC $CSC $DNT	PreCovid
1364	1211335833132756992	2019-12-29 17:19:02+00:00	How to use your PC wisely? Let it earn some BTC for you! CryptoTab Browser is the easiest way to start mining and make your path to the world of cryptocurrency. Completely free and ready for instant mining — try it and you’ll see the result! https://t.co/N8ol7dYJyB #cryptotab	PreCovid
1365	1211335649976041472	2019-12-29 17:18:19+00:00	Earning #cryptocurrency for selling my stuff on @Listia! Join me using code "DQNBTP" for an extra 100 XNK. I just listed this: Crystal Rhinestones Four Color Heart Love Chain Necklaces &amp; Pendants For Women https://t.co/slhuIIiMYh	PreCovid
1366	1211335649976029186	2019-12-29 17:18:19+00:00	Earning #cryptocurrency for selling my stuff on @Listia! Join me using code "DQNBTP" for an extra 100 XNK. I just listed this: Wall decoration American style Household multi-purpose hook Wall hanger Clothes https://t.co/cxUvdo8Cf0	PreCovid
1367	1211335649900605440	2019-12-29 17:18:19+00:00	Earning #cryptocurrency for selling my stuff on @Listia! Join me using code "BJPXMJ" for an extra 100 XNK. I just listed this: Heart In Circle Magnet 8 https://t.co/Hd5e7VuR2O	PreCovid
1368	1211335649837699074	2019-12-29 17:18:19+00:00	Earning #cryptocurrency for selling my stuff on @Listia! Join me using code "BJPXMJ" for an extra 100 XNK. I just listed this: Filagree Heart Magnet 14 https://t.co/u8sQCzSr3e	PreCovid
1369	1211335649816698880	2019-12-29 17:18:19+00:00	Earning #cryptocurrency for selling my stuff on @Listia! Join me using code "BJPXMJ" for an extra 100 XNK. I just listed this: Poker Chip Magnet 5 https://t.co/06haq5ZZpy	PreCovid
1370	1211335649665650688	2019-12-29 17:18:19+00:00	Earning #cryptocurrency for selling my stuff on @Listia! Join me using code "BJPXMJ" for an extra 100 XNK. I just listed this: Group Of Hearts Magnet 9 https://t.co/jtEvHCJHt5	PreCovid
1371	1211335530526498816	2019-12-29 17:17:50+00:00	Could lovers and believers in crypto currency be dubbed Cryptonians yet? When can we make that a thing...?	PreCovid
1372	1211335428000899074	2019-12-29 17:17:26+00:00	New article: "What is insurtech?" has been published on Fintech Zoom - https://t.co/HY4Me0z7uj @FintechZoom #Fintech #Blockchain #Crypto #Cryptocurrency #ICO #insurtech https://t.co/NZMSXQv5xF	PreCovid
1373	1211335308261744640	2019-12-29 17:16:57+00:00	All the successes of the project related to their team. A very interesting project with specific goals, a good product and a worthy team that will certainly achieve its goals. All the best!!#Co-DEX #blockchain #ICO #cryptocurrency	PreCovid
1374	1211335236015083520	2019-12-29 17:16:40+00:00	https://t.co/xKJjKVYB8b #paris #TokenSales #bitshares #venturecapital #spain #cryptocurrency #JackMa #godblessamerica #venture #ITOs #canberra #UAE #sanFransico #oklahomacity #newyork #kickstarter #crowdfunding #tampa #asia #memphis #sqpay #houston	PreCovid
1375	1211335155677310976	2019-12-29 17:16:21+00:00	Bitcoin, Cryptocurrency, Finance &amp; Global News – Market Update December 29th 2019 https://t.co/d3sdqzpZCu	PreCovid
1376	1211335137788596225	2019-12-29 17:16:17+00:00	JUST LISTED! Contact Juan Vega 768-709-4972 #cryptocurrency #southflorida #retirementplan #upscale #condosforsale #housesforsale #miami #luxurylifestyle #realtor #beach #greatview #dreamhouse #business #millennials #Millionaire #miamivibes #broward #Florida https://t.co/kpfQEPAkcz	PreCovid
1377	1211335106440421378	2019-12-29 17:16:09+00:00	#microtask #fast obs #Freelancer #Blockchain #microjob #Cryptocurrency". https://t.co/j2JbaVZUgM https://t.co/nJ7LUcKOn4	PreCovid
1378	1211335013196816385	2019-12-29 17:15:47+00:00	JUST LISTED! Contact Juan Vega 768-709-4972 #cryptocurrency #southflorida #retirementplan #upscale #condosforsale #housesforsale #miami #luxurylifestyle #realtor #beach #greatview #dreamhouse #business #millennials #Millionaire #miamivibes #broward #Florida https://t.co/UwLttmfMlH	PreCovid
1379	1211334933983191045	2019-12-29 17:15:28+00:00	JUST LISTED! Contact Juan Vega 768-709-4972 #cryptocurrency #southflorida #retirementplan #upscale #condosforsale #housesforsale #miami #luxurylifestyle #realtor #beach #greatview #dreamhouse #business #millennials #Millionaire #miamivibes #broward #Florida https://t.co/6fH5lOwarZ	PreCovid
1380	1211334759613419521	2019-12-29 17:14:46+00:00	#crypto Cryptocurrency Is Real Money #LTC - MJZGa8DETS3eZ5YJMCvwYSeyxaG1e1QTSi	PreCovid
1381	1211334756945846272	2019-12-29 17:14:46+00:00	[reposted after a slight correction] $XRP is recovering after 20% drop. The pattern helps in determining entry/exit boundary. As you've seen, how price dropped from the exit point Now, Added a green level at $0.2 for Coinbase traders #ripple #cryptocurrency #blockchain #crypto https://t.co/4NBJJm96D2 https://t.co/GIN7u0cOXC	PreCovid
1382	1211334751153356800	2019-12-29 17:14:44+00:00	Older post from @mholdmann blog on data privacy. Been top priority for years &amp; have taken 2 next level @prasagaofficial w/XBOM &amp; DGB design. https://t.co/aH9BH41b52 #blockchain #cryptocurrency #data #individualsovereignty #XBOM #privacy #IoT @smartcity	PreCovid
1383	1211334660065808386	2019-12-29 17:14:23+00:00	Broke: skicka pengar till en tele-evangelist som predikar prosperitygospel. Woke: investera i crypto-currency. Skeptiker: 🤔	PreCovid
1384	1211334650842537991	2019-12-29 17:14:20+00:00	One of my favorite bullish setups. If we break 7500-7850 with liquidity looking like this, this is going to be a vicious squeeze upwards.🚀 #BTC #Crypto #Cryptocurrency #Bitcoin #Blockchain https://t.co/3uv8dq26oJ	PreCovid
1385	1211334635021574144	2019-12-29 17:14:17+00:00	#Cryptocurrency Is Most Useful for Breaking Laws and Social Constructs For all the contrarians out there, check out this read by @jillruthcarlson What do you think? https://t.co/ksm5ocpwOj via @coindesk	PreCovid
1386	1211334509737730048	2019-12-29 17:13:47+00:00	#SGC #cryptocurrency #blockchain #crowdfunding https://t.co/yjCcw8OgoR	PreCovid
1387	1211334457023700995	2019-12-29 17:13:34+00:00	Made a Hazard report on Rue Bel Air and earned #cryptocurrency with the @BULVRDapp https://t.co/qxE1ppDYA9 - Use my referral code : ScHzip3iVG and we both get free tokens! #Ethereum #blockchain #geomining	PreCovid
1388	1211334385682792451	2019-12-29 17:13:17+00:00	Make more money using this tool: https://t.co/kOs78pI9mn #Bitcoin #Cryptocurrency #ETH #LTC #IOWN #iOWNToken #IEO #Blockchain #LATOKEN #BTC #Fintech #MakeYourOwnLane #Mpgvip #AI #Defstar5 #Investing #IoT #IoE #DigitalMarketing https://t.co/0uFfiMPmkg	PreCovid
1389	1211334334164148224	2019-12-29 17:13:05+00:00	Acabei de me tornar um parceiro do KickEX 💰💸. Para todos em #crypto — acho que essa será a troca mais esperada e avançada. Então junte-se com antecedência e comece a ganhar hoje! 💥 #kickex #cryptocurrency https://t.co/xE1CM7OjDT	PreCovid
1390	1211334322260758530	2019-12-29 17:13:02+00:00	📢NEW TRADE 🌎Exchange: #Binance 📌#IOTABTC ⏳Buy Date : 2019-12-27 05:03:10 ⌛Sell Date : 2019-12-29 18:12:38 📈Buy : 0.00002242 📉Sell : 0.00002256 💸Profit : 0.62% #IOTA #bitcoin #projectxonline #probot #trading #tradebot #btc #cryptocurrency #blockchain #crypto #altcoin	PreCovid
1391	1211334320075542530	2019-12-29 17:13:02+00:00	“An intrinsic problem with #cryptocurrency, is it doesn’t have any tie to the real #world.” We’re talking about cryptocurrency &amp; #bitcoin on this podcast! https://t.co/mmwJFSSOXW https://t.co/5ZynJnZ0B3	PreCovid
1392	1211334264232579072	2019-12-29 17:12:48+00:00	https://t.co/4AWTqkTBUZ #investments #honolulu #madison #oxycoin #raleigh #cryptocurrency #entrepreneurs #investment #asia #money #bitshares #forthworth #boise #adelaide #oklahomacity #bitcoinUK #privateequity #UAE #miv #cuba #malaysia #ITOs #blockchain #investing #boston #spain	PreCovid
1393	1211334242694762496	2019-12-29 17:12:43+00:00	https://t.co/tljp8Z2yXf #ETH #venture #entrepreneurs #vc #miami #memphis #cryptocurrency #funding #equity #uk #baltimore #sqpay #icotracker #ardor #tokenlaunches #neworleans #equity #london #crowdfunding #boise #kansascity #virginiabeach #money #comsa #investment #icotracker #UAE	PreCovid
1394	1211334196918149121	2019-12-29 17:12:32+00:00	I Love BOMB @BombToken @BombUp1 #BombUp #Cryptocurrency https://t.co/VV6tOe1Mju	PreCovid
1395	1211334162734407684	2019-12-29 17:12:24+00:00	Never select for win for stupid give away:) lol. giveme a little ethereum for fee #JusticeForWeakness:v 0x83A4b2aFaf1C6C733A86a008cFcb1be6d9E518c8 #bitcoin #Giveaway #NewYear #cryptocurrency	PreCovid
1396	1211334152194318342	2019-12-29 17:12:22+00:00	When Will Other Nonprofits Begin to Keep Bitcoin Donations Like UNICEF?. #crypto #cryptocurrency #cryptocurrencies https://t.co/MflpzmxFZH	PreCovid
1397	1211334144174764032	2019-12-29 17:12:20+00:00	Earning #cryptocurrency for selling my stuff on @Listia! Join me using code "DQNBTP" for an extra 100 XNK. I just listed this: Cosmetic Bag Women Makeup Bags Toiletries Organizer Waterproof Female Storage Make Up Cases https://t.co/LlFS5lUxEQ	PreCovid
1398	1211333788279508994	2019-12-29 17:10:55+00:00	#binance #binancefutures #kucoin #poloniex #BitMEX #bitcoins #bitfinex #liquid #bancor #cryptocurrency #CryptoNews #Crypto #therealdeal #btc #eth #bounty #mood #lifestyle #news #NewsAlert #cryptotrading #xrp #bountyhunter #MoneyMaker #ethusd #travel #travelphotography #traveling https://t.co/5xhYp2jM5a	PreCovid
1399	1211333770885967872	2019-12-29 17:10:51+00:00	https://t.co/lafFwgrRFs #UAE #orlando #perth #ico #tampa #italy #oakland #tokenmarket #token #Russia #cryptocurrency #adelaide #ether #ITOs #dubai #korea #btc #cuba #neworleans #funding #tokyo #investing #sale #losangels #investing #crypto #coin #ITOs #startup #money #ico #JackMa	PreCovid
1400	1211333757170573317	2019-12-29 17:10:47+00:00	Yearly $BTC - $USD Longs &amp; Shorts @bitfinex #cryptocurrency #bitcoin #btc #btcusd #btcusdt #blockchain #binance #kriptopara #crypto #satoshi @jerrylindo67 @kh__1m @SportsFunnies @Poloniex @TuurDemeester @MeekMill @NetworksManager @melghs https://t.co/OgTdBMZTwG	PreCovid
1401	1211333730918420480	2019-12-29 17:10:41+00:00	СПИСОК AIRDROP https://t.co/vzXlXS8nxn #btc #airdrop #airdrops #cryptofree #airdropsignal #freecrypto #freetokens #ico #bounty #cryptocurrency #token #биткоин #сатоши #криптовалюта #crypto #крипта #криптоновости #трейдинг #криптотрейдинг #bitcoin #альткоин #блокчейн https://t.co/tti9zHDEhG	PreCovid
1402	1211333607723323400	2019-12-29 17:10:12+00:00	Why Cryptocurrency Will Fail… https://t.co/MaDjw1wA8f #cryptocurrency #affiliatemarketing	PreCovid
1403	1211333556854820867	2019-12-29 17:10:00+00:00	If you miss investing in bitcoin as early as 2010. Don’t miss Tatcoin. The early adopters of Bitcoin are rich. The early adopters of any other cryptocurrency have a level playing field. What does this tell you about buying a Tatcoin? Thread https://t.co/xmZKbzIqWx	PreCovid
1404	1211333531785236480	2019-12-29 17:09:54+00:00	#Dualchain #mvsdna #blockchain #cryptocurrency @APompliano @laurashin Decentralized identities are harder to hack or steal than centralized identities, as fragmented data take a lot more work to steal and compile.	PreCovid
1405	1211333452739465216	2019-12-29 17:09:35+00:00	https://t.co/AhSfge97lx #BTC #bitcoin #LTC #Litecoin #cryptocurrency. Free money	PreCovid
1406	1211333281892818944	2019-12-29 17:08:54+00:00	There are somethings money cannot buy, for everything else there is my new cryptocurrency	PreCovid
1407	1211333128134021121	2019-12-29 17:08:17+00:00	Estonian television @Kanal2Eesti is showing a commercial for a well-known scam Dagcoin. An MLM scheme disguised as a cryptocurrency where 99% of people have lost their money. 🤦🤦 We have a long way to go... https://t.co/iJFbHOn6z1	PreCovid
1408	1211332956314312707	2019-12-29 17:07:36+00:00	J’ajouterais « pour le moment » Avec Zuck faut pas se réjouir trop vite #mobilebanking #cryptocurrency https://t.co/b4BPa8qiC4	PreCovid
1409	1211332866488950785	2019-12-29 17:07:15+00:00	Invite, predict and read to win PVT everyday! PIVOT is a community for cryptocurrency investors. https://t.co/o4z7nDHsvC https://t.co/EvU2pYr0yN	PreCovid
1410	1211332849099583488	2019-12-29 17:07:11+00:00	Introducing cryptocurrency into real world is a little like mixing sodium and water Things can explode, which is good &amp; bad New users get excited but also disappointed Observers from outside the same, for diff reasons Finding match that sets off self-sustaining use is hard	PreCovid
1411	1211332818653065218	2019-12-29 17:07:04+00:00	Think Blockchain and Cryptocurrency #Blockchain #Cryptocurrency via https://t.co/s7n0wYZc3s https://t.co/W8aB9PSNzk	PreCovid
1412	1211332760234676224	2019-12-29 17:06:50+00:00	My refcode: CSHWQPWSZKWW Hey there! Haven't you got your free 100+ #glad_coin yet? You can register and get your up to 100+ #glad_coin @glad_coin #glad_coin #airdrop #cryptocurrency #freetokens #freecoins #altcoins https://t.co/IqGyrCvsBX	PreCovid
1413	1211332598598963201	2019-12-29 17:06:11+00:00	https://t.co/tljp8Z2yXf #forthworth #pittsburgh #iconomi #china #sale #tokenlaunches #raleigh #spain #godblessamerica #sanantonio #ardor #technews #funds #atlanta #ethereum #charlotte #chille #Startups #cryptocurrency #dallas #netherlands #cryptocurrency #AVCJjapan #abraaj #china	PreCovid
1414	1211332569905737729	2019-12-29 17:06:04+00:00	Trent Partridge #globalcoin #facebook #crypto currency https://t.co/YIVl1kSM9b	PreCovid
1415	1211332476947378181	2019-12-29 17:05:42+00:00	Build a Blockchain &amp; Cryptocurrency using Python ☞ https://t.co/emAGZxMMtl #bitcoin #Crypto https://t.co/8FIbHGiqiG	PreCovid
1416	1211332443938025472	2019-12-29 17:05:34+00:00	Tech Innovator Says Blockchain Makes the Most Sense to Battle Centralized Control of the Internet https://t.co/MvHvOvhGSF #cryptocurrency #bitcoin #blockchain #altcoin #btc #eth #crypto #altcoin #P2P #Token #SecurityTokens #STO #RVN #Ravencoin #daytrading #trading	PreCovid
1417	1211332400359395333	2019-12-29 17:05:24+00:00	It's time for alternative Google services for sure. Listing here + https://t.co/sViYnFJSKc #cryptocurrency #crypto #blockchain	PreCovid
1418	1211332372039380994	2019-12-29 17:05:17+00:00	https://t.co/BnJ6oXuaow #louiesville #perth #bitcoinUK #baltimore #india #AVCJKorea #saltlakecity #bitcoinaustralia #godblessamerica #saintpaul #singapore #avcj #sanjose #malaysia #pittsburgh #icotracker #UAE #crowdfunding #blockchain #albuquerque #cryptocurrency #newyork #france	PreCovid
1419	1211332345321660416	2019-12-29 17:05:11+00:00	Our Friend Is "CRUSHING IT" In Crypto! See How.... https://t.co/oLIViJgIg6 &lt;&lt; 😊 #bitcoin #litecoin #stock #ethereum #cryptocurrency #blockchain #altcoins #income #cryptomining #ether #btc #cryptonews #digitalmoney #cryptowallets #digitalwallet #learneverythingbitcoin https://t.co/e1VirsXBKN	PreCovid
1420	1211332170838630400	2019-12-29 17:04:29+00:00	2020. GOLD will hit 2000 an ounce go parabolic and touch 2250. BITCOIN will drop and start to shadow GOLD price. US GOV will start its own CRYPTO currency based on the price of bitcoin or gold. Certain denominations 100s bills will be phased out in usd CASH. war in middle east	PreCovid
1421	1211332033164849153	2019-12-29 17:03:56+00:00	https://t.co/4AWTqkTBUZ #PrivateEquity #losangels #washington #venturecapital #melbourne #charleston #canberra #columbus #argentina #investments #eth #cryptocurrency #saltlakecity #indiegogo #kualalumpur #bitcoin #southafrica #FinTech #oakland #coin #reuters #platform #btc #btc	PreCovid
1422	1211331923953487878	2019-12-29 17:03:30+00:00	Loving the feed back thus far on our whitepaper ❤ Tomorrow 30/12/2019 we will be hosting an #AMA on here about #crypto #cryptocurrency #blockchain #investing #Ethereum #DeFi #investment as well as what it is we are doing, how and why?	PreCovid
1423	1211331853220601856	2019-12-29 17:03:13+00:00	Bitcoin P2P Trading Volume at ATH in Venezuela And Argentina https://t.co/nxtVFNXEWz #cryptocurrency #bitcoin #blockchain #altcoin #btc #eth #crypto #altcoin #P2P #Token #SecurityTokens #STO #RVN #Ravencoin #daytrading #trading	PreCovid
1424	1211331683468791808	2019-12-29 17:02:33+00:00	5 More Bullish Candlestick Patterns Every Bitcoin Trader Should Know: This article was originally posted on Cointelegraph - an independent publication covering cryptocurrency, the blockchain, decentralized applications, the internet of finance and the… https://t.co/dtltN94fWg https://t.co/h5mkGYNwT0	PreCovid
1425	1211331632147369984	2019-12-29 17:02:21+00:00	https://t.co/X2UOTypRIF In CipherTrace’s 2018 Q3 Cryptocurrency Anti-Money Laundering Report estimates that “97 percent of direct Bitcoin payments from identifiable criminal sources were received by unregulated cryptocurrency exchanges” in countries with weak AML laws	PreCovid
1426	1211331560345088001	2019-12-29 17:02:04+00:00	#BTCUSD $7393.37 Price change 1-Hour 0.10% | 1-Day 1.29% | 1-Week 2.42% 12/29/2019 5:02 PM Real-time #bitcoin price + news analysis of 150+ global news sources every hour 24*7*365 #BTC #blockchain #ethereum #trading #ico #Crypto #cryptocurrency #news https://t.co/L7nVvJROF9	PreCovid
1427	1211331494729392130	2019-12-29 17:01:48+00:00	2-25-18 Ripple Board Member Ken Kurson the Trump Whisperer Digital assets and the financial Crisis&gt;&gt;&gt; xrpdarren @Fame21Moor #XRPcommunity #xrparmy #xrp #sbivc #exchange #crypto 🔥2020 #DigitalTransformation #ripplenews #cryptocurrency https://t.co/oe4VBQCDtC via @YouTube	PreCovid
1428	1211331476375031808	2019-12-29 17:01:44+00:00	Federal Reserve’s Record $235 Billion Repo Intervention Validates Bitcoin https://t.co/NSgHhB1wR0 #cryptocurrency #bitcoin #blockchain #altcoin #btc #eth #crypto #altcoin #P2P #Token #SecurityTokens #STO #RVN #Ravencoin #daytrading #trading	PreCovid
1429	1211331411824848896	2019-12-29 17:01:28+00:00	Funny #crypto for today, Dec 29, 2019. Daily #cryptocurrency funny, lame, junk, dank, retard, fun thread. Help the cause, add your own content. #CT #FunnyCryptoChronicle #CryptoTwitter	PreCovid
1430	1211331409870282752	2019-12-29 17:01:28+00:00	$PIC on #stackofstake - Great project!! Get staking and earn more and more!! https://t.co/8AjLQUvlKA #masternode #crypto #cryptocurrency https://t.co/b9Lxm546oa	PreCovid
1431	1211331406124789761	2019-12-29 17:01:27+00:00	#crypto price changes last hour 🚀 $GUP +28.02% $SPND +6.09% $PINK +5.20% 🌧️ $XMY -15.22% $FNB -12.33% $XEL -11.99% #bitcoin #cryptocurrency	PreCovid
1432	1211331403121668096	2019-12-29 17:01:26+00:00	https://t.co/8AjLQUvlKA - Here is the link you will need to start your shared masternode journey with stackofstake! #blockchain #crypto #cryptocurrency #masternodes 19	PreCovid
1433	1211331258707587072	2019-12-29 17:00:52+00:00	Bitcoin Users Stock Up as Data Shows Average Price Never Went Bearish #cryptocurrency #bitcoin #crypto #SmartContracts #trading #enigma #premining #hardcap https://t.co/6g0LZ8M7wu	PreCovid
1434	1211331249626898433	2019-12-29 17:00:50+00:00	#BTCUSD Market #1H timeframe on December 29 at 16:00 (UTC) is #Bullish. #cryptocurrency #bitcoin #btc #crypto #trading #idea #report technical analysis	PreCovid
1435	1211331210758283268	2019-12-29 17:00:40+00:00	Mike Novogratz a předpovědi pro rok 2020 https://t.co/02UUYYTZmV #kryptomagazincz #kryptoměna #kryptoměny #cryptocurrency #crypto	PreCovid
1436	1211331210527555584	2019-12-29 17:00:40+00:00	https://t.co/hHlXI1V5L7 #icotracker #cybersecurity #austin #orlando #phoenix #kickstarter #southafrica #fund #detroit #miami #india #venture #uk #stlouis #raleigh #sale #abraaj #vc #blockchain #btc #china #PrivateEquity #cryptocurrency #ICOs #losangels #money #perth #kansascity	PreCovid
1437	1211331111961292800	2019-12-29 17:00:17+00:00	Win 10 euros in bitcoins with coinbase, try it! with this link https://t.co/VMwhV6Pad3 #coinbase #bitcoin #blockchain #cryptocurrency #btc https://t.co/pwnSbmyMxH	PreCovid
1438	1211331110824632320	2019-12-29 17:00:16+00:00	1st trade is new cryptocurrency exchange coin. This project team members working hard for this project. I believe this project will be success. #1strade #FRT #exchange #blockchain #bitcoin #IEO @1stTrade1	PreCovid
1439	1211331097625321472	2019-12-29 17:00:13+00:00	Cryptocurrency is quickly becoming a superpower in the financial sector and with new currency comes new ways of accounting. #accounting #finance #accountant #accountingindustry #cryptocurrency #bitcoin #blockchain #automation https://t.co/Nawjy4bP2p	PreCovid
1440	1211331097319104515	2019-12-29 17:00:13+00:00	#crypto to read for today, Dec 29, 2019. Below this tweet i'll post in a thread some #cryptocurrency informations, resources and discussions, but anyone can add their own content. #CT #CryptoChronicle #CryptoTwitter	PreCovid
1441	1211331095343579138	2019-12-29 17:00:13+00:00	📢 #Robostopia Smart #CryptoCurrency Trader Bot for #Binance and #Bittrex ✅ Trailing Stop-Loss, Buy or Sell #altcoins / BTC pairs. ✅ Auto Renew Orders ✅ Profit / Loss notifications by transactions. ✅ Completed Order notifications and many more.. 👉 https://t.co/vtm2aTYKA0 https://t.co/EcDVk4tGeh	PreCovid
1442	1211331065769529347	2019-12-29 17:00:06+00:00	$BTC : +0.09%📈 7436$ Top (last h): $CENNZ : +5.25%📈 1384st $FAB : +2.48%📈 176st $BXK : +2.33%📈 2132st $BTT : +1.88%📈 4st Worst (last h): $EKT : -2.99%📉 753st $LUNA : -2.74%📉 4087st $BSV : -1.57%📉 1298576st #cryptocurrency #blockchain	PreCovid
1443	1211331064469176320	2019-12-29 17:00:05+00:00	TOP-12 most-mentioned #crypto this hour: 1. #bitcoin 2. #ethereum 3. #xrp 4. #dogecoin 5. #tezos 6. #luna 7. #steem 8. #dash 9. #nem 10. #eos 11. #litecoin 12. #chainlink #cryptocurrency #altcoin #blockchain #news #CryptoBuzzTracker https://t.co/4UBgnloNw1	PreCovid
1444	1211331059767492609	2019-12-29 17:00:04+00:00	⭐ Top 5 (24 hours): 1️⃣ $BTC: $7437.40724121 (+1.2%) 2️⃣ $ETH: $133.181938049 (+3.33%) 3️⃣ $XRP: $0.1965176726 (+1.13%) 4️⃣ $USDT: $1.005443296 (-0.14%) 5️⃣ $BCH: $213.681869096 (+2.7%) #cryptocurrency #crypto #BTC #ETH #XRP #USDT #BCH	PreCovid
1445	1211331058777624576	2019-12-29 17:00:04+00:00	🏆 Top gainers (24 hours): 🥇 $MIN: $3.8494319128 (+13.42%) 🥈 $ZEN: $7.0764991906 (+12.76%) 🥉 $CENNZ: $0.102718016 (+10.53%) 🔸 $BDX: $0.1156547712 (+8.32%) 🔸 $KBC: $0.0202255667 (+7.57%) #cryptocurrency #crypto #MIN #ZEN #CENNZ #BDX #KBC	PreCovid
1446	1211331057590644736	2019-12-29 17:00:04+00:00	📉 Biggest losers (24 hours): ▪️ $EKT: $0.055948406 (-11.93%) ▪️ $PZM: $0.2246731017 (-8.29%) ▪️ $ATOM: $4.3344823327 (-5.37%) ▪️ $WAVES: $0.9915283287 (-4.65%) ▪️ $EON: $0.2554990929 (-4.44%) #cryptocurrency #crypto #ico #EKT #PZM #ATOM #WAVES #EON	PreCovid
1447	1211331053706719234	2019-12-29 17:00:03+00:00	📈 #Ethereum (#ETH $ETH) global volume weighted average is currently $133.93 | 2.29% change over 24hrs. #crypto #blockchain #market #news #coin #trading #cryptocurrency https://t.co/0SmN18YDuu 💰	PreCovid
1448	1211331050791690245	2019-12-29 17:00:02+00:00	📈 #Bitcoin (#BTC $BTC) global volume weighted average is currently $7393.197 | 1.04% change over 24hrs. #crypto #blockchain #market #news #coin #trading #cryptocurrency https://t.co/LJIdBWBJNg 💰	PreCovid
1449	1211331049957052416	2019-12-29 17:00:02+00:00	The Bitcoin $BTC price is currently 7434.02 $USD or 6652.55 $EUR. It's the number #1 cryptocurrency on the Earth with a market capitalization of 134772.8 millions $USD. Last changes : 1h -&gt; 0.06✅ 24h -&gt; 1.16✅ 7d -&gt; 1.73✅ #bitcoin #price #coinmarketcap #IJ54459E	PreCovid
1450	1211331043103510529	2019-12-29 17:00:00+00:00	Check out. Why and How Nonprofits Can and Should Accept Cryptocurrency Donations https://t.co/LK7GqQVr3q #bitcoin #blockchain #crypto via @3reps #tech #digital #data #business	PreCovid
1451	1211331041358733316	2019-12-29 17:00:00+00:00	It’s your place in the world; it’s your life. Go on and do all you can with it, and make it the life you want to live."" - Mae Jemison Join our telegram group today! https://t.co/3pYZhG0RAv #BCMA #blockchain #cryptocurrency #cryptomarkets #blockchaintechnology https://t.co/Hm79UpwGqG	PreCovid
1452	1211331040968663040	2019-12-29 17:00:00+00:00	Total #CryptoCurrency Market Cap is $201,586,236,539, with Total 24 hr. volume of $73,551,120,821	PreCovid
1453	1211330868645466112	2019-12-29 16:59:19+00:00	Altcoin Apocalypse: Which Crypto Assets Will Survive Another Year https://t.co/ng7IBMJ3ch #cryptocurrency #bitcoin #blockchain #altcoin #btc #eth #crypto #altcoin #P2P #Token #SecurityTokens #STO #RVN #Ravencoin #daytrading #trading	PreCovid
1454	1211330861582475264	2019-12-29 16:59:17+00:00	Here are ten things to watch for in #Crypto in 2020. What are you looking forward to? Source: coindesk #MobiePay #Mobie #MobieX #MBX #XLM #cryptocurrency #bitcoin #btc #defi https://t.co/tRgR849mcE	PreCovid
1455	1211330853353197570	2019-12-29 16:59:15+00:00	RT rogerkver "The crypto community should listen to real business people like mcuban. Cryptocurrency needs to be so simple that everyone can easily use it to solve real problems. https://t.co/HgAusxt2KG"	PreCovid
1456	1211330851822325763	2019-12-29 16:59:15+00:00	Video: Inside the cryptocurrency revolution. https://t.co/ErS7f2Jz2D	PreCovid
1457	1211330825440116736	2019-12-29 16:59:08+00:00	Blood, Sweat &amp; Tears Competing with $10 Trillion Incumbants https://t.co/lqGie2AkCZ | #ITOs #tech #deals #sandeigo #reuters #india #ETH #kansascity #waves #charlotte #iot #perth #mexico #cryptocurrency #charleston #venturecapital #milwaukee #equity #atlanta #sydney #tokenlaunches https://t.co/pPQosF7pSO	PreCovid
1458	1211330789230571525	2019-12-29 16:59:00+00:00	The Crypto Flow Index machine learning relative strength profile for 12/29/19 #CFx #MachineLearning #Finance #Cryptocurrency #Bitcoin #Ethereum #XRP #BitcoinCash #EOS #Stellar #Litecoin #Monero #Cardano #Tron #IOTA #DASH #NEO #EthereumClassic #QTUM #Zcash #BTC #BCH #ETH https://t.co/NaczZHteyv	PreCovid
1459	1211330683429425153	2019-12-29 16:58:35+00:00	Hello Great and wonderful people, If you have #Bitcoin #wallet, I'll advice you to sign up here; https://t.co/FpDlIgUhdO Its very easy and rewardable. #cryptocurrency #bitcoinmining #btcwallet	PreCovid
1460	1211330472040493056	2019-12-29 16:57:44+00:00	DACX is new cryptocurrency exchange coin. This project team members working hard for this project. I believe this project will be success. #DACX #IEO #cryptocurrency #blockchain #bitcoin https://t.co/PwY5lqSBQK	PreCovid
1461	1211330448065826816	2019-12-29 16:57:38+00:00	Visit Liquiditex official website here https://t.co/nmrybDQrI8 and know details about the Liquiditex project.#Liquiditex #LEX #CryptoExchange #cryptotrading #trading #cryptocurrency #bitcoin #altcoin #cryptoinvestor #hodl #cryptoworld #crypto https://t.co/5HDG4g6rHf	PreCovid
1462	1211330341446664192	2019-12-29 16:57:13+00:00	He often uses porn web site... #cryptocurrency #coimon #XVG https://t.co/BdvWofLiuR	PreCovid
1463	1211330336774328320	2019-12-29 16:57:12+00:00	Economist miltonfriedmanofficial predicting Bitcoin before it existed! Great call my man! . #bitcoin #cash #btc #invest #cryptocurrency https://t.co/XMNeu48BwZ	PreCovid
1464	1211330053402976257	2019-12-29 16:56:04+00:00	The crypto currency community hasn't decided whether they want to be anarchist rebels or to replace the establishment. -Adi Shamir	PreCovid
1465	1211329640301641728	2019-12-29 16:54:26+00:00	The crypto community should listen to real business people like @mcuban. Cryptocurrency needs to be so simple that everyone can easily use it to solve real problems. https://t.co/eGHdLfnVOn	PreCovid
1466	1211329636048572416	2019-12-29 16:54:25+00:00	This is a potential project with higher return on investment. Join now and receive Bonus. This is a unique offer to invest in a very promising project. #Co-DEX #blockchain #ICO #cryptocurrency	PreCovid
1467	1211329598278918146	2019-12-29 16:54:16+00:00	The project is very promising for investors to make a lot of money, because the idea is really good, and it really can be achieved #Co-DEX #blockchain #ICO #cryptocurrency	PreCovid
1468	1211329364144443394	2019-12-29 16:53:20+00:00	#DACX #IEO #cryptocurrency #blockchain #bitcoin https://t.co/7OOfbakpQs	PreCovid
1469	1211329290006093824	2019-12-29 16:53:02+00:00	This guide explores the differences between #ICO and STO as well as #blockchainlaw and regulations. Understand the pros and cons of both of these tools and make an informed decision before investing! https://t.co/hwiJTo26ps #cryptocurrency https://t.co/wXlWx2QWht	PreCovid
1470	1211329266622681088	2019-12-29 16:52:57+00:00	#SGC #cryptocurrency #blockchain #crowdfunding https://t.co/CmpOwtRnEX	PreCovid
1471	1211329228538441728	2019-12-29 16:52:48+00:00	https://t.co/b5PYJfFxr2 #Emirex #EMRX #WinWithEmirex". A cryptocurrency exchange that blew up the community with news of a contest with a prize fund of several hundred thousand dollars.	PreCovid
1472	1211329134460194818	2019-12-29 16:52:25+00:00	New post (Blockchain Economic Forum 2017) has been published on Blockcast.cc- Blockchain, DLT, Crypto News - https://t.co/jgTdN1wMIY #blockchain #crypto #cryptocurrency #blockcastcc #events #eth #eos #bitcoin #cryptoexchange #cryptotrading #nem #ripple	PreCovid
1473	1211329053279629313	2019-12-29 16:52:06+00:00	https://t.co/FpG8ieDUXC #sanFransico #technews #crypto #dallas #dallas #icoalert #sydney #ethereum #netherlands #korea #losangels #oxycoin #omaha #comsa #cryptocurrency #kualalumpur #venturecapital #tucson #pittsburgh #lasvegas #softbank #avcj	PreCovid
1474	1211329052839038977	2019-12-29 16:52:06+00:00	New post ([WEBINAR] Mastering Multifamily Markets: Keys To Finding The Hot Spot First) has been published on Blockcast.cc- ... - https://t.co/PF99igb9Ne #blockchain #crypto #cryptocurrency #blockcastcc #events #eth #eos #bitcoin #cryptoexchange #cryptotrading #nem #ripple	PreCovid
1475	1211329041724313600	2019-12-29 16:52:03+00:00	#2local #ICO #ICOAlert #Blockchain #Crypto #CryptoCurrency #L2L #prosperity #Sustainability https://t.co/vagU6Oa633	PreCovid
1476	1211329036229730304	2019-12-29 16:52:02+00:00	How to Create Cryptocurrency List for Trading https://t.co/varXjg5h7h . https://t.co/cd5tAHnYit	PreCovid
1477	1211328975890345985	2019-12-29 16:51:47+00:00	New post (Understanding Corda &amp; DLTs for Business People) has been published on Blockcast.cc- Blockchain, DLT, Crypto News - https://t.co/lG66SgRoOA #blockchain #crypto #cryptocurrency #blockcastcc #events #eth #eos #bitcoin #cryptoexchange #cryptotrading #nem #ripple	PreCovid
1478	1211328922002100224	2019-12-29 16:51:35+00:00	🔥 The Airdrop Has Started! https://t.co/q12S1vwpYg ✅ Follow this link and get free tokens: https://t.co/alDobiMz7Z 🙌 Join the airdrop Telegram channel to get all the information: https://t.co/PSYdwGQZmJ #airdrop #emirex #blockchain #tokens #cryptocurrency	PreCovid
1479	1211328814581735424	2019-12-29 16:51:09+00:00	$BTC Precio: $139312.12 MXN $ETH Precio: $2500.00 MXN $XRP Precio: $3.66 MXN $LTC Precio: $809.03 MXN #BTC #ETH #XRP #LTC #Criptomonedas #Crypto #Cryptocurrency #Cryptocurrencies #CryptoNews Via Bitso - AutoBot -empieza a invertir https://t.co/U37adeRPoE	PreCovid
1480	1211328779924234242	2019-12-29 16:51:01+00:00	Try Brave browser. Download, install and start earning Brave tokens $BAT: https://t.co/S31FChC6nt #internet #browser #token #cryptocurrency #online #BTC #makemoneyonline #privacy #money #fast #earn #earnings #referrals #tips #people #common #news https://t.co/nd0XFcXjK4	PreCovid
1481	1211328687834116098	2019-12-29 16:50:39+00:00	#RT @cryptoicobull: Market Update: Crypto Traders Search for Bullish and Bearish Trends. #cryptocurrency #crypto #bitcoin #cryptocurrencies $BTC https://t.co/snhRPvFH7W	PreCovid
1482	1211328686215061504	2019-12-29 16:50:38+00:00	#RT @cryptoicobull: It’s The Jons 2019!. #bitcoin #crypto #cryptocurrencies #cryptocurrency https://t.co/htJK1SARZU	PreCovid
1483	1211328558104285186	2019-12-29 16:50:08+00:00	Inside The Cryptocurrency Revolution | VICE on HBO https://t.co/ldRcdXw6Dw via @YouTube	PreCovid
1484	1211328534628753408	2019-12-29 16:50:02+00:00	Bitcoin Rich – What They Are Doing | Cryptocurrency News https://t.co/u5rSr0pJs4	PreCovid
1485	1211328502403874817	2019-12-29 16:49:55+00:00	Anyone Want To Buy Crypto Currency Domain Names Got Four For Sale All (XRP) Domain names (https://t.co/Uf2kShu6nZ) (https://t.co/zmyJ1yakN4) (https://t.co/99SKrb1nz9) (https://t.co/ylcoRl0yWZ) Good For Setting Up A Payment Gateway Site Or News About XRP, Contact me	PreCovid
1486	1211328485224042497	2019-12-29 16:49:50+00:00	#BridgeX Network Airdrop🚀 Estimated Value: 120 BXN Token Value: $7.20 🌐 https://t.co/Z0DyOTC5zM Receive new #Airdrops 👉 https://t.co/tVJXPfzDX5 #cryptocurrency #CryptoNews #BTC #ETH #BestCoinList #bitcoin #Crypto https://t.co/Z0DyOTC5zM	PreCovid
1487	1211328293598826497	2019-12-29 16:49:05+00:00	ATOM Might Continue Climbing Towards $7 [Premium Analysis] - BeInCrypto https://t.co/G0WLayKcrm #Cryptocurrency #Trading	PreCovid
1488	1211328274988711936	2019-12-29 16:49:00+00:00	FAQs about Cryptocurrency Taxes https://t.co/ym3rGL1em8 #crypto #cryptocurrency #trading #investing #investments #bitcoin #taxation #taxes	PreCovid
1489	1211328226980761600	2019-12-29 16:48:49+00:00	https://t.co/S6mharMVQI #TokenSales #godblessamerica #india #stratis #virginiabeach #bitcoinUK #france #forthworth #saintpaul #neworleans #chille #ITOs #bitcoinUK #startup #sqpay #avcj #funding #tokenlaunches #cuba #honolulu #sydney #AVCJsingapore #cryptocurrency #oxycoin #tezos	PreCovid
1490	1211328077311201282	2019-12-29 16:48:13+00:00	Cryptocurrency Exchanges and Cryptocurrency Wallets If the whole section above was confusing, do not worry–we will explain the whole process of buying, selling and trading cryptocurrencies using both exchanges and cryptocurrency wallets. https://t.co/9DkV2R9vmm #Assets https://t.co/fg66HOczAk	PreCovid
1491	1211328027021500416	2019-12-29 16:48:01+00:00	Join me to get @Listia's new $XNK #cryptocurrency for free! Use code "CLYWQW" for an extra 100 XNK. Just got this with my Ink, AirPods https://t.co/3hdJor7uA3	PreCovid
1492	1211327927926833153	2019-12-29 16:47:38+00:00	What The Cryptocurrency Craze Of The Past Can Teach Us About The CBD Craze Of The Present https://t.co/GUnl9Hzlqi via @Inoreader	PreCovid
1493	1211327886474366976	2019-12-29 16:47:28+00:00	comeback in @DOTA2 reminds me of the #crypto market #digitalassets #cryptocurrency #bitcoin https://t.co/SpsaVsJYY1	PreCovid
1494	1211327869709955075	2019-12-29 16:47:24+00:00	1 Bitcoin ( #BTC ) Dollar: 7393.24$ 1 Bitcoin Cash ( #BCH ) Dollar: 2,13.36$ 1 Ethereum ( #ETH ) Dollar: 132.84$ 1 Ripple ( #XRP ) Dollar: 0.19531$ Date: 29 Dec 2019 16:47 #Bitcoin #Ethereum #cryptocurrency #crypto #altcoin #Blockchain #Ripple	PreCovid
1495	1211327864181837826	2019-12-29 16:47:22+00:00	#StepChain #STEP #Blockchain #cryptocurrency #healthylifestyle https://t.co/zAivCY2IZq	PreCovid
1496	1211327642726780928	2019-12-29 16:46:30+00:00	If you are new to Cryptocurrency. Take a very cautious approach. After all you are taking control of your very own bank account. Save your mnemonic phrase offline and never answer direct messages without confirming on main channels first #eth #btc #xrp #medicalchain #SafetyFirst https://t.co/wEpgNPfIln	PreCovid
1497	1211327600196562946	2019-12-29 16:46:19+00:00	Join me to get @Listia's new $XNK #cryptocurrency for free! Use code "BPNRXN" for an extra 100 XNK. Just got this with my Ink, ✔ Michael Thomas 2019 Score Football Epix Game #EG-5 New Orleans Saints https://t.co/zUww7RkzIz	PreCovid
1498	1211327580327956480	2019-12-29 16:46:15+00:00	Bitcoin Users Stock Up as Data Shows Average Price Never https://t.co/WA8j1yyipa #Bitcoin #Bitcoinnews #BTC #Crypto #Cryptocurrency #Cryptonews #digitalcurrency #Ethereum #hodl #Litecoin	PreCovid
1499	1211327348857090048	2019-12-29 16:45:19+00:00	#crypto price changes last 4 hours 🚀 $CURE +7.67% $ORBS +6.86% $ONT +3.22% 🌧️ $XTP -17.71% $XMY -14.78% $UPP -14.07% #bitcoin #cryptocurrency	PreCovid
1500	1211327344444461057	2019-12-29 16:45:18+00:00	Use tools from the project BAMBOO and sell the knowledge worldwide. The first platform for purchase and sale of knowledge for cryptocurrency . #BambooTokenSale #InsuranceForEveryone	PreCovid
1501	1211326900452413440	2019-12-29 16:43:33+00:00	#stock #stockmarket #trading #money #forex #trader #investing #bitcoin #business #investment #invest #forextrading #stocks #investor #forextrader #saham #market #trade #stocktrading #forexsignals #cryptocurrency #investasi #profit #nissan #s #wallstreet #nifty #wealth #nse https://t.co/wmEG2p2krt	PreCovid
1502	1211326897017065472	2019-12-29 16:43:32+00:00	$BTC A big chance in a million! Price: \808703 (2019/12/30 01:40) #仮想通貨 #暗号資産 #ビットコイン #Bitcoin #BTC #cryptocurrency	PreCovid
1503	1211326577692348419	2019-12-29 16:42:16+00:00	$BCH had completed H&amp;S pattern as projected and later broke the L0 support. Now, we see a very good bounce above the L1. Approaching the Orange line. Once that's broken above, it'll go for channel's Yellow line. #BitcoinCash #cryptocurrency #blockchain #crypto https://t.co/GFDDYbJs3I https://t.co/zpS6TFOLwA	PreCovid
1504	1211326529961156616	2019-12-29 16:42:04+00:00	Earning #cryptocurrency for selling my stuff on @Listia! Join me using code "BSYWKR" for an extra 100 XNK. I just listed this: *RARE* Yoko Ono – Walking On Thin Ice 45 RPM record! https://t.co/zAdkeUZS24	PreCovid
1505	1211326482880040961	2019-12-29 16:41:53+00:00	I would definitely add cryptocurrency as a key economics topic in the 2010s, and also the explosive growth of developing countries following the financial crisis. https://t.co/0HCihZs9xX via @morningbrew	PreCovid
1506	1211326423434219520	2019-12-29 16:41:39+00:00	Earning #cryptocurrency for selling my stuff on @Listia! Join me using code "BSYWKR" for an extra 100 XNK. I just listed this: 1986 Donruss the Rookies Andres Thomas Atlanta Braves #10 https://t.co/yd8sE7HqsV	PreCovid
1507	1211326317335138307	2019-12-29 16:41:14+00:00	Join me to get @Listia's new $XNK #cryptocurrency for free! Use code "DPLGVB" for an extra 100 XNK. Just got this with my Ink, 2 small Silvertone Pentagram Pentacle Charms https://t.co/vIXaFa52z7	PreCovid
1508	1211326300465614851	2019-12-29 16:41:10+00:00	O(1) Labs are HIRING! O(1) Labs is a small, well-funded startup aiming to develop the first cryptocurrency protocol that can deliver on the promise of supporting real-wo... #ocaml #elm #purescript #opensource https://t.co/fw95DbxIAF	PreCovid
1509	1211326299593154560	2019-12-29 16:41:09+00:00	O(1) Labs are HIRING! O(1) Labs is a small, well-funded startup aiming to develop the first cryptocurrency protocol that can deliver on the promise of supporting real-wo... #ocaml #elm #purescript #hiring https://t.co/G0rkJYdHgQ	PreCovid
1510	1211326295684067329	2019-12-29 16:41:08+00:00	Earning #cryptocurrency for selling my stuff on @Listia! Join me using code "BSYWKR" for an extra 100 XNK. I just listed this: 1992 Fleer Don Mattingly Card #237 New York Yankees MLB NM-MT https://t.co/AJhOfuwZVl	PreCovid
1511	1211326221470056449	2019-12-29 16:40:51+00:00	"Feeble Americans" -Vitalik Inside The Cryptocurrency Revolution | VICE on HBO https://t.co/ntxUV5CHTv via @YouTube	PreCovid
1512	1211326167787155456	2019-12-29 16:40:38+00:00	Earning #cryptocurrency for selling my stuff on @Listia! Join me using code "BSYWKR" for an extra 100 XNK. I just listed this: 1992 Fleer #712 Frank Thomas https://t.co/iJI4KEO95n	PreCovid
1513	1211326128394297345	2019-12-29 16:40:29+00:00	The latest The Black Patriot Daily Journal! https://t.co/O7CPMpf70y #cryptocurrency #crypto	PreCovid
1514	1211326089026560002	2019-12-29 16:40:19+00:00	Inside The Cryptocurrency Revolution | VICE on HBO https://t.co/SO59h501VH via @YouTube	PreCovid
1515	1211326060127805441	2019-12-29 16:40:12+00:00	Earning #cryptocurrency for selling my stuff on @Listia! Join me using code "BSYWKR" for an extra 100 XNK. I just listed this: 1988 Fleer Baseball Team Sticker Card Cleveland Indians Chief Wahoo Retro Logo https://t.co/MPraMjFdPT	PreCovid
1516	1211325980280840197	2019-12-29 16:39:53+00:00	The #Crypto market is going to be explosive in 2020 indeed ☑️💹↗️😎 #cryptocurrency #blockchain #XRP #VeChain https://t.co/VjLgb9v0HG	PreCovid
1517	1211325625941872640	2019-12-29 16:38:29+00:00	Market Update: Crypto Traders Search for Bullish and Bearish Trends. #cryptocurrency #crypto #bitcoin #cryptocurrencies $BTC https://t.co/JfqS76UqqU	PreCovid
1518	1211325567288664066	2019-12-29 16:38:15+00:00	A javascript based cryptocurrency called globatio https://t.co/02q11c8PnM	PreCovid
1519	1211325547277479936	2019-12-29 16:38:10+00:00	#CODEO #cryptocurrency #blockchain #DigitalAsset #IEO #crowdfunding IEO CODEO on #catex will be finish 6 Days Left. and after this will go to Binance,Huobi and latoken with starting price $0.02 https://t.co/SUdnJ7kiQo	PreCovid
1520	1211325420055887872	2019-12-29 16:37:40+00:00	The team of the best professionals and excellent content.i advise everyone to cooperate with this company and you will never regret that started to work with this project.good luck. #EMRX #emirex #Bitcoin #Cryptocurrency	PreCovid
1521	1211325387642490883	2019-12-29 16:37:32+00:00	#synthetix (#snx) holders: Currently up 2.2% Yesterday 11, 192 accounts Today 11, 191 accounts (-1...what?😵) Total transfers as for yesterday 104, 027 Total transfers as for today 104, 424 #fintech #DeFi #blockchain #crypto #bitcoin #cryptocurrency #Ethereum	PreCovid
1522	1211325349075791872	2019-12-29 16:37:23+00:00	As Youtube removes a slew of cryptocurrency videos, Russia hits panic mode after getting multiple bomb threats over Bitcoin frauds. #btc https://t.co/DzrHSYsaSH https://t.co/Pe1DkgyRho	PreCovid
1523	1211325018182995968	2019-12-29 16:36:04+00:00	Trent Partridge #globalcoin #facebook #crypto currency https://t.co/g1H44iYbat	PreCovid
1524	1211324957038387204	2019-12-29 16:35:49+00:00	#cybersecurity #cybersec #crypto #cryptocurrency #cryptocurrencies #cryptomining #botnet #stantinko https://t.co/Oxcq1KaZCk	PreCovid
1525	1211324915338616832	2019-12-29 16:35:39+00:00	2020 Look Ahead: Think Blockchain and Cryptocurrency https://t.co/4KI46dCZxp https://t.co/9Zv7scdESA	PreCovid
1526	1211324857696342017	2019-12-29 16:35:26+00:00	Sunday Digest: Bitcoin Price and Christmas #CryptoCurrency #BTC #bitcoin via https://t.co/bzuU9VG6X4 https://t.co/KtoIcjmKcK	PreCovid
1527	1211324757930586118	2019-12-29 16:35:02+00:00	https://t.co/5kYbwDXuTJ is the only tool you need for trading #crypto. ✅ Real-time insights ✅Arbitrage scanning ✅Multi-exchange trading ✅Transfer between accounts ✅Secure, API keys NEVER leave your computer #crypto #cryptocurrency #stackingsats #cryptotrading #arbitrage https://t.co/MMGr2zl7QB	PreCovid
1528	1211324715526172677	2019-12-29 16:34:52+00:00	Earning #cryptocurrency for selling my stuff on @Listia! Join me using code "DLTLSC" for an extra 100 XNK. I just listed this: 2018 Score RC Trey Marshall Football Card #438 https://t.co/LEU3V73hAd	PreCovid
1529	1211324568457138181	2019-12-29 16:34:17+00:00	The Worlds First Millennium Firm https://t.co/lqGie2AkCZ | #neworleans #perth #investment #columbus #philadelphia #cryptocurrency #investments #sale #dubai #tokyo #bitcoinaustralia #icoalert #singapore #dubai #funding #platform #nashville #perth #oxycoin #mexico #BitCoin #bitcoin https://t.co/lNTVKqNueO	PreCovid
1530	1211324541030424576	2019-12-29 16:34:10+00:00	Chart Guys Cryptocurrency Trading Exchange Video Guide Courses https://t.co/yZ7dftJO8x via @princessfily	PreCovid
1531	1211324503088742400	2019-12-29 16:34:01+00:00	My refcode: O4LUOJYGTS7N Hey there! Haven't you got your free 100+ #glad_coin yet? You can register and get your up to 100+ #glad_coin @glad_coin #glad_coin #airdrop #cryptocurrency #freetokens #freecoins #altcoins https://t.co/We5gKfYfCl	PreCovid
1532	1211324145281011713	2019-12-29 16:32:36+00:00	#Co-DEX #blockchain #ICO #cryptocurrency. https://t.co/v0jMbVU5Pd	PreCovid
1533	1211324143091769345	2019-12-29 16:32:35+00:00	LLion trustlines going high, trading active on the DEXes and holders about to profit. These and many more updates in the most recent article on our website. #LLION #Lydian_lion #ICO #bitcoin #btc and #cryptocurrency	PreCovid
1534	1211324041719508992	2019-12-29 16:32:11+00:00	A good project with great potential in the future! I hope the developers will implement all their plans. Join and invest now https://t.co/cAkhUH0hGZ #LLION #Lydian_lion #ICO #bitcoin #btc #cryptocurrency. @Lydian_lion https://t.co/vilIMBvSdD	PreCovid
1535	1211324009851183105	2019-12-29 16:32:03+00:00	YouTube Restores Hundreds of Cryptocurrency Videos After Flagging Them as Harmful - Gizmodo UK https://t.co/genbBeWH51 ...from KoalaStamps https://t.co/WQ5mCZE9yL	PreCovid
1536	1211323930247647233	2019-12-29 16:31:44+00:00	#LLION #Lydian_lion #ICO #bitcoin #btc and #cryptocurrency https://t.co/xnPQSfaGzA	PreCovid
1537	1211323919094943749	2019-12-29 16:31:42+00:00	#A_J_Minai completely ignores his relationship with #E2C however from a lot of documents it’s obvious that #AJ_Minai is partner with #Seyed_Jafar_Jafari &amp; #Nafiseh_Yeganeh_Gohar #Nafas_Yeganeh who are wanted by #Interpol and watch listed by #FBI for #cryptocurrency #Ponzi https://t.co/V9J10kkYfL	PreCovid
1538	1211323909666168836	2019-12-29 16:31:40+00:00	https://t.co/Ft57MR3ffP #nashville #neworleans #equity #startup #AVCJjapan #PrivateEquity #Ethereum #Startups #godblessamerica #PrivateEquity #indianapolis #chille #venturecapital #asia #AVCJjapan #TokenSales #ardor #louiesville #ETH #cryptocurrency #crowdfunding #tucson #raleigh	PreCovid
1539	1211323869501411328	2019-12-29 16:31:30+00:00	The team of the best professionals and excellent content.i advise everyone to cooperate with this company and you will never regret that started to work with this project.good luck. #EMRX #emirex #Bitcoin #Cryptocurrency	PreCovid
1540	1211323836672688128	2019-12-29 16:31:22+00:00	Earning #cryptocurrency for selling my stuff on @Listia! Join me using code "DLTLSC" for an extra 100 XNK. I just listed this: 2018 Score RC Jaylen Samuels Football Card #437 https://t.co/n7yszlCk89	PreCovid
1541	1211323630010789888	2019-12-29 16:30:33+00:00	KONG physical cryptocurrency notes!! https://t.co/0pHkVV9bEv https://t.co/35gczSK21t	PreCovid
1542	1211323601800114177	2019-12-29 16:30:26+00:00	Earning #cryptocurrency for selling my stuff on @Listia! Join me using code "BMNTCV" for an extra 100 XNK. I just listed this: My Easy Chocolate Fudge Recipe - no thermometer https://t.co/LEEXNZz3F7	PreCovid
1543	1211323577158586368	2019-12-29 16:30:20+00:00	Qu’est-ce qu’un DAG (Directed Acyclic Graph) ? https://t.co/eacS4xInHK #altcoin #Cryptocurrency #cryptomonnaie #cryptonews #blockchain	PreCovid
1544	1211323552382832640	2019-12-29 16:30:14+00:00	📢 #Robostopia Smart #CryptoCurrency Trader Bot for #Binance and #Bittrex ✅ Trailing Stop-Loss, Buy or Sell #altcoins / BTC pairs. ✅ Auto Renew Orders ✅ Profit / Loss notifications by transactions. ✅ Completed Order notifications and many more.. 👉 https://t.co/vtm2aTYKA0 https://t.co/ZYYD2i0Pxm	PreCovid
1545	1211323537719484423	2019-12-29 16:30:11+00:00	Earning #cryptocurrency for selling my stuff on @Listia! Join me using code "BMNTCV" for an extra 100 XNK. I just listed this: My Easy Peanut Butter Fudge https://t.co/5VRRVai1Ot	PreCovid
1546	1211323517301596160	2019-12-29 16:30:06+00:00	$BTC : +0.31%📈 7435$ Top (last h): $BCD : +8.94%📈 4595st $DX : +6.33%📈 13st $CENNZ : +5.06%📈 1399st $ZEN : +3.52%📈 95344st Worst (last h): $EKT : -3.77%📉 752st $FAB : -3.57%📉 170st $MIN : -2.49%📉 48520st #cryptocurrency #blockchain	PreCovid
1547	1211323516693422080	2019-12-29 16:30:06+00:00	China: Regulatory agencies issue joint warning reminding individuals and companies not to engage in cryptocurrency trading and related activities https://t.co/iKYc14dqWS #china #crypto #fintech #cryptocurrency #bitcoin	PreCovid
1548	1211323499006042114	2019-12-29 16:30:02+00:00	Binance Large Activity: 🔵 BTC Bought Worth 5.4M+ USDT #cryptocurrency #cryptotrading #Binance - https://t.co/LIVO4vt168	PreCovid
1549	1211323498351808512	2019-12-29 16:30:01+00:00	BitMex Large Activity: 🔴 Shorts Worth 31M+ USD 🔵 Longs Worth 36.4M+ USD #cryptocurrency #cryptotrading #BitMex - https://t.co/LIVO4vt168	PreCovid
1550	1211323492140036098	2019-12-29 16:30:00+00:00	Blockchains and IoT: How Bitcoin Created a Revolution. https://t.co/f3f0LsZt4c via @Neo_IoT #blockchain #cryptocurrency #assetmanagement #fintech #IoT https://t.co/MJGp55f4Tq	PreCovid
1551	1211323452059275264	2019-12-29 16:29:50+00:00	Earning #cryptocurrency for selling my stuff on @Listia! Join me using code "BMNTCV" for an extra 100 XNK. I just listed this: Jen's Chicken with Cherries and Kale recipe https://t.co/818n4MiJtl	PreCovid
1552	1211323430685102081	2019-12-29 16:29:45+00:00	earn lbc for completing tasks https://t.co/E34T9ae65K #cryptocurrency #bitcoin #Crypto https://t.co/XzybVO4BCJ	PreCovid
1553	1211323385931870208	2019-12-29 16:29:35+00:00	in order to understand #bitcoin, #Cryptocurrency one needs to understand money and #technology $€¥£📶↗️💹☑️ why our space feels lonely , I think we hit peak retail investors till #StockMarket hits a downturn, then new money will pour in #Vechain #XRP #crypto	PreCovid
1554	1211323381884342272	2019-12-29 16:29:34+00:00	Conservation Easement Cases: Cryptocurrency transactions who potentially failed... https://t.co/RljsdwKLot #Lance Wallach	PreCovid
1555	1211323378990276609	2019-12-29 16:29:33+00:00	https://t.co/G367xmgTY4 #cryptocurrency #newyork #crypto #pittsburgh #zloadr #cryptocurrency #southaustralia #charlotte #investment #tech #tokyo #UAE #denver #technews #washington #funding #tokenlaunches #crowdfunding #detroit #honolulu #kansascity #boston #funding #houston #avcj	PreCovid
1556	1211323345549058051	2019-12-29 16:29:25+00:00	Earning #cryptocurrency for selling my stuff on @Listia! Join me using code "BMNTCV" for an extra 100 XNK. I just listed this: Jen's Luscious Lemon Curd Recipe https://t.co/8Pv4IyalR7	PreCovid
1557	1211323298799218688	2019-12-29 16:29:14+00:00	#DACX #IEO #cryptocurrency #blockchain #bitcoin https://t.co/otuBZBBnif	PreCovid
1558	1211323281493680128	2019-12-29 16:29:10+00:00	Earning #cryptocurrency for selling my stuff on @Listia! Join me using code "BMNTCV" for an extra 100 XNK. I just listed this: Blueberry Scones Recipe https://t.co/f59zvLPjiX	PreCovid
1559	1211323265790050305	2019-12-29 16:29:06+00:00	Lydian Lion will empower human interactions and relationships through our unique structured dApp - Lydian Life #LLION #Lydian_lion #ICO #bitcoin #btc #cryptocurrency https://t.co/wBx5EbOEjD	PreCovid
1560	1211323238330064896	2019-12-29 16:28:59+00:00	Earning #cryptocurrency for selling my stuff on @Listia! Join me using code "BMNTCV" for an extra 100 XNK. I just listed this: CROCKPOT CHEESECAKE RECIPE https://t.co/DqsGm3BDF7	PreCovid
1561	1211323169426071553	2019-12-29 16:28:43+00:00	Sending my own personal @cryptoraves around twitter is just fun to do💖 At least it aint useless 🙌 #MassAdoption #cryptocurrency Go get your own at https://t.co/qQQuz5We84 Send me some of your personal raves and ill send you some of mine 💖 #Gottacollectmall #cryptoraves	PreCovid
1562	1211323168587157505	2019-12-29 16:28:43+00:00	Dashboard design ux crypto currency colors palette #4bd763, #e3cc9c, #080f5d, #6463a6, #cbbfd7, #2c2c2c #colors #palette https://t.co/SUsYp6JdZL https://t.co/Hfg7642dB7	PreCovid
[truncated: 38,441 more rows]
