# Supplementary material for: Predicting microbe organisms using data of living micro forms of life and hybrid microbes classifier
Source: PLoS One. 2023 Apr 20;18(4):e0284522. doi: 10.1371/journal.pone.0284522 (PMC10118187; doi:10.1371/journal.pone.0284522)
Supplement: S1 Dataset — (ZIP) [file pone.0284522.s001.zip › Washington_CryptoMarket.csv]

id	date	tweet	Market
1.38828E+18	2021-04-30 23:59:41+00:00	Bitcoin i have a possible bearish scenario so we need to watchout the market "Sell in may &amp; go away ? " البتكوين عندي سيناريو جدا سلبي وجدا وارد يحدث لذلك يجب الحذر من السوق #btc #bitcoin #crypto #btcusd #btcusdt #xrpusd #doge #dogeusd #بتكوين #عملات_رقمية https://t.co/z4F9RgoPX4	Crypto
1.38828E+18	2021-04-30 23:57:17+00:00	⚠️RIPPLE TO IPO AFTER LAWSUIT ENDS⚠️ XRP TO DOMINATE CRYPTO MARKET WITH SMART CONTACTS, DEFI &amp; FLARE | Coin Crypto News https://t.co/dLyMAJroqy #0doubt ##XRPCommunity	Crypto
1.38828E+18	2021-04-30 23:55:02+00:00	Thursday Crypto Market Gainers: MOF, AMPL, ALGO, ETP, ENJ https://t.co/2kBKTDVLO6	Crypto
1.38828E+18	2021-04-30 23:54:58+00:00	$BTT.X $BTC.X $DOGE.X Guaranteed way to make money is to buy the lowest priced (not market capped) crypto on a major U.S. exchange, like Coinbase, Voyager, Binance-us, or Gemini.	Crypto
1.38828E+18	2021-04-30 23:54:14+00:00	Market Update: Bitcoin Bulls Bounce Back, Dogecoin Slumps, XRP Jumps 18% - Digital currency markets have been regaining some of the losses felt last week as the entire crypto-economy has jumped back over the $2 trillion valuation mark. Bitcoin... https://t.co/7G4PHTEFWz	Crypto
1.38828E+18	2021-04-30 23:54:12+00:00	Kevin O'Leary on crypto: Ethereum is 'number two' next to bitcoin - Ether, the second largest cryptocurrency by market value after bitcoin, hit a record high on Wednesday – but despite its rally, “it’s always going to be No. 2” next to... https://t.co/Q1BUyFqCOX	Crypto
1.38828E+18	2021-04-30 23:53:56+00:00	Making poor decisions when you’re new to crypto should be expected. I invested in a coin that has lost 95% of its value in a bull market. The lesson it taught me on doing due diligence has resulted in far bigger upside on subsequent investments. Learn from mistakes. #DYOR #alts	Crypto
1.38828E+18	2021-04-30 23:51:46+00:00	Good morning ... how is everyone?? I will be doing live today @WalshWealthGrp to discuss my views on market and potential opportunities for scalping	Crypto
1.38828E+18	2021-04-30 23:49:47+00:00	When you see kids trading and making vids about investing, it’s the pure proof that something is wrong with markets. The next step of Euphoria u know what it is. https://t.co/y1C16ks4K9	Crypto
1.38828E+18	2021-04-30 23:48:40+00:00	I hate when people that are “financially literate” talk down on those that aren’t. Just because you know the meaning of compound interest / how the stock market works or the meaning of all the abbreviated crypto names doesn’t mean you should make it seem like others are dummies.	Crypto
1.38828E+18	2021-04-30 23:46:48+00:00	Most underrated gem out here. This is not a shill, this is a tip. 40mill market cap and 0.09c... can you do the math?? #btc #eth #crypto #kucoin #altcoin #altcoins #Altseason2021 #lowcapgem https://t.co/oyuBLix1AF	Crypto
1.38828E+18	2021-04-30 23:45:14+00:00	Formicidae Acid- Ants are out of this world. No really, I really think they may be aliens. They are so incredibly smart. If they were a bit bigger they would be able to take over humans for sure. @eporio_market $xDai $BAT #artstyle #crypto #theythem https://t.co/sd10ORvUv3	Crypto
1.38828E+18	2021-04-30 23:44:30+00:00	Should Ethereum, Binance Coin, and FTT be part of traders' portfolios? https://t.co/lZt6t6delV https://t.co/c2t5x15ts7	Crypto
1.38828E+18	2021-04-30 23:42:10+00:00	Breaking: Billions of dollars lost in Crypto market, as over 500,000 investors get wrecked https://t.co/u3jNaKqOwo via @nairametrics #cryptocurrency #bitcoinmining #cryptocurrencies #ethereum #bitcoinnews	Crypto
1.38828E+18	2021-04-30 23:38:46+00:00	Coinbase Acquires Digital Asset Data Firm slant https://t.co/sSLLPiIo7P #Nasdaq #coinbase #digital #data #crypto #trade #slant #market #blockchaine #currency #business #CEO #btcsow https://t.co/ec1F7fOwS3	Crypto
1.38828E+18	2021-04-30 23:37:01+00:00	#Crypto market analysis Dominance :in #ALTSEASON✔ (48.84%) #Bitcoin :BTC pulling market up🚀 Market :Mooning 🚀🚀🚀 (5.59%) Many #Altcoins r exploding 💥 #ALTSEASON2021	Crypto
1.38828E+18	2021-04-30 23:35:18+00:00	GBPUSD Pin Bar Signal &amp; Crude Oil Buying A Pullback – April 29th, 2021 » Learn To Trade The Market CRYPTO CRYPTO NEWS - https://t.co/gtuADwa1JW https://t.co/xMO2X7RxTL	Crypto
1.38828E+18	2021-04-30 23:35:11+00:00	Biggest losers this market cycle are going to be those underexposed to $ETH and the $SOL ecosystem.	Crypto
1.38828E+18	2021-04-30 23:34:55+00:00	How did the crypto market evolve from the early 2010s to what it is today? Genesis Head of Derivatives @joshua_j_lim speaks with A11 Crypto. https://t.co/qFf6YwE9mb	Crypto
1.38828E+18	2021-04-30 23:33:17+00:00	Tough week. Moved some cash into #doge I will continue to scale in as it rises. Crypto looks strong today. I expect they will continue to rise as investors look to hedge against the market.	Crypto
1.38827E+18	2021-04-30 23:32:03+00:00	Ethereum Flips PayPal, Nears Top 25 Global Assets by Market Cap https://t.co/xGnsVE3fGg #Ethereum #ETH #ethnews #Crypto #cryptocurrency #CryptoNews #MarketCap https://t.co/bnyjnEJfoQ	Crypto
1.38827E+18	2021-04-30 23:30:05+00:00	*any slight change happens in the market* so called crypto expert; “EXACTLY AS I PREDICTED🤯”	Crypto
1.38827E+18	2021-04-30 23:30:00+00:00	South Africa may beat the USA to getting a #Bitcoin ETF on the market. Crypto startup DCX Capital intends to convert its crypto index fund EC10 into an ETF. https://t.co/3O4IffP3B1	Crypto
1.38827E+18	2021-04-30 23:30:00+00:00	💎 Lympo Market Token #LMT $LMT 💎 NEW EARLY ROCKET TO THE MOON GEM DISCOVERED 🚀 100x your money! Buy on uniswap NOW! Contract: 0x9617857e191354dbea0b714d78bc59e57c411087 #safemoon #bsc #pancakeswap #bitcoin #bnb #shib #eth #defi #nft #trx #bscgem #safemars #crypto #gems	Crypto
1.38827E+18	2021-04-30 23:25:41+00:00	When the market sleeps the crypto comes out to play https://t.co/nHl8D5FsFk	Crypto
1.38827E+18	2021-04-30 23:23:57+00:00	Investment Banking at its Best ... #banking #market #stockmarket #hedgefunds #stocks #options #crypto #spy https://t.co/vJCGoGYQ2C	Crypto
1.38827E+18	2021-04-30 23:22:26+00:00	The way the crypto market hinges on Elon Musk's tweets scare me. What happens if he suddenly...?😟😰	Crypto
1.38827E+18	2021-04-30 23:20:42+00:00	#crypto total market cap https://t.co/2mkFQWCNRC https://t.co/LDzwrx6ewe	Crypto
1.38827E+18	2021-04-30 23:20:03+00:00	It’s Saturday morning in Sydney 🇦🇺 What day you guys are in ? #crypto market is # getting so bullish today 💹	Crypto
1.38827E+18	2021-04-30 23:18:46+00:00	Bitcoin Expert Predicts A $100 Trillion Market Cap - Anthony Pompliano https://t.co/D3Iyq9Yx3p #Bitcoin #Crypto #Cryptocurrency #AnthonyPompliano	Crypto
1.38827E+18	2021-04-30 23:18:27+00:00	🚨🚨 CRYPTO NEWS ALERT! 🚨🚨 2 key Ethereum price metrics prove pro traders are behind ETH’s new highs https://t.co/LH4983btlO #ETHPrice #Etherfutures #Ethereum #derivatives #leverage #markets #Crypto #BTC #ETH #DOGE	Crypto
1.38827E+18	2021-04-30 23:15:54+00:00	#US2000USD - New Technical Analysis: #TA #Crypto #Stocks #Forex #Markets #Trading #TechnicalAnalysis https://t.co/MSkJadYVj0	Crypto
1.38827E+18	2021-04-30 23:15:54+00:00	#BTCUSD - New Technical Analysis: #TA #Crypto #Stocks #Forex #Markets #Trading #TechnicalAnalysis https://t.co/XTyZ6ThWdX	Crypto
1.38827E+18	2021-04-30 23:15:49+00:00	#EURUSD - New Technical Analysis: #TA #Crypto #Stocks #Forex #Markets #Trading #TechnicalAnalysis https://t.co/xUU8SgVLMP	Crypto
1.38827E+18	2021-04-30 23:14:33+00:00	Can’t wait for crypto to decouple from the stock market 🤝🧬 https://t.co/Xq6B0MF2Ji	Crypto
1.38827E+18	2021-04-30 23:13:10+00:00	🔥 HOKAIDO Inu (HOKI) AIRDROP 🔥 Reward: 1407070000 Hoki Rate:⭐️⭐️⭐️⭐️ Market Listed: Pancakeswap, Link https://t.co/WmieaUQKiN Tasks ▪ Join Telegram ▪ Follow Twitter &amp; Retweet Post ▪ Submit BSC Address ▪ Telegram Referral : @John56778995 https://t.co/iIc8TGrKaV	Crypto
1.38827E+18	2021-04-30 23:11:16+00:00	After my boy @elonmusk take over #SNL that crypto market gone go Crazy!!! 📈	Crypto
1.38827E+18	2021-04-30 23:07:03+00:00	#Crypto &amp; #Altcoins The Market is GOING to the Moon 🚀 ( DOUBLE DIGIT GAINS ) Stay grounded https://t.co/reCkVn4lsw	Crypto
1.38827E+18	2021-04-30 23:06:50+00:00	[NEW] Ethereum enters top 25 global assets by Market Cap + https://t.co/pCJoiXYc94 #bitcoin #btc #cryptocurrency #crypto #blockchain	Crypto
1.38827E+18	2021-04-30 23:04:24+00:00	Read my Apr 30 Newsletter featuring “The Two Big Themes In The Crypto Market Right Now” https://t.co/Jb09FMOP1k	Crypto
1.38827E+18	2021-04-30 23:03:51+00:00	Crypto for us is like the real estate market for the Boomers when they were young. This is your only chance to create generational wealth. Don’t sleep on this Golden opportunity.	Crypto
1.38827E+18	2021-04-30 23:02:45+00:00	The crypto world is a market that is very potential and phenomenal to get profit in an instant, but you can't escape from that the risk of loss is very high, DYOR . #LATOKEN #SymbolXYM	Crypto
1.38827E+18	2021-04-30 23:00:44+00:00	#BTCUSD - New Technical Analysis: #TA #Crypto #Stocks #Forex #Markets #Trading #TechnicalAnalysis https://t.co/I0tKK4aAmu	Crypto
1.38827E+18	2021-04-30 23:00:44+00:00	#SPX500USD - New Technical Analysis: #TA #Crypto #Stocks #Forex #Markets #Trading #TechnicalAnalysis https://t.co/vH4x3A0i1X	Crypto
1.38827E+18	2021-04-30 23:00:44+00:00	#USDCAD - New Technical Analysis: #TA #Crypto #Stocks #Forex #Markets #Trading #TechnicalAnalysis https://t.co/eTDbVhlr3K	Crypto
1.38827E+18	2021-04-30 22:59:41+00:00	$ACE is the next gem Give it a month before people realize. $MKR is an investor, has been proved credible by Haechi Audit company. 1.2M market cap right now. DYOR NFA	Crypto
1.38827E+18	2021-04-30 22:57:36+00:00	New ATH in #alts market cap now, already raised 50 billions from my last tweet here. Balance 150 billions which will see many coins make New ATHs as informed you earlier. PPL will wake up when it is finished. #Crypto https://t.co/531F5NJUkr	Crypto
1.38827E+18	2021-04-30 22:54:20+00:00	I see gaps to 5m ema on SPX, Defi, ETH and total crypto market cap	Crypto
1.38826E+18	2021-04-30 22:51:28+00:00	No bear market for Crypto anymore ... always going be correction and that's it $BTC $ONE	Crypto
1.38826E+18	2021-04-30 22:50:21+00:00	#Doge is #5 crypto by market cap again 🚀🌙🚀🌙🚀 #ToTheMoon	Crypto
1.38826E+18	2021-04-30 22:49:10+00:00	When your portfolio closes down on a Friday... but the crypto market goes up in the after hours https://t.co/4A1OeQ7Oyl	Crypto
1.38826E+18	2021-04-30 22:47:42+00:00	If anyone’s wondering why Bitcoin’s price to USD is up as well as crypto’s market trend as a whole, look no further! https://t.co/UgRMNpnRBq	Crypto
1.38826E+18	2021-04-30 22:45:45+00:00	#EURUSD - New Technical Analysis: #TA #Crypto #Stocks #Forex #Markets #Trading #TechnicalAnalysis https://t.co/6Zg84qd6J0	Crypto
1.38826E+18	2021-04-30 22:45:44+00:00	#XRPUSDT - New Technical Analysis: #TA #Crypto #Stocks #Forex #Markets #Trading #TechnicalAnalysis https://t.co/ZA3FaKoT8x	Crypto
1.38826E+18	2021-04-30 22:45:44+00:00	#SPX500USD - New Technical Analysis: #TA #Crypto #Stocks #Forex #Markets #Trading #TechnicalAnalysis https://t.co/P6OS9GMEXe	Crypto
1.38826E+18	2021-04-30 22:43:28+00:00	$xyo right now. Someone once said when the whole market is green and a few coins are deep red it means when the whole market goes red those few coins will go parabolic green . it is true! #cryptocurrency #crypto #altseason #hodl $eth $btc https://t.co/75cm9G4NWi	Crypto
1.38826E+18	2021-04-30 22:42:50+00:00	This project has excellent features hope this project makes good gains in cryptomarket @ArifulI94769396 @MdIkramHosen3 @MShoaibur #OKExChain #ADAM #Airdrops https://t.co/XFOgaz6IXT	Crypto
1.38826E+18	2021-04-30 22:42:46+00:00	The most amazing thing about the #Crypto market ... is liberality there are THOUSANDS of new opportunities each week! You only have to HIT one early on to MAKE LIFE CHANGING MONEY!!	Crypto
1.38826E+18	2021-04-30 22:42:32+00:00	Here's a 2 min. video explaining Tranched Value Security #TVS: https://t.co/yAmc06NmYN Earn Above Market Returns with Less Risk https://t.co/np6BTpxenJ #BTC #Bitcoin #blockchain #cryptography #trade #trading #as_exchange #fintech #crypto #exchange #NoFees @exchange_as	Crypto
1.38826E+18	2021-04-30 22:42:14+00:00	crypto market cap: $2.2T Apple market cap: $2.2T in case anyone was confused, it’s early	Crypto
1.38826E+18	2021-04-30 22:41:39+00:00	#Rumormill Looks like $XRP could have a massive resurrection that would impact the #crypto and #traditional markets, as a variety of outcomes are now possible @davidgokhshtein https://t.co/Lge2sOlZ5F	Crypto
1.38826E+18	2021-04-30 22:41:11+00:00	We have officially entered the 🥊 Raging Bull Market 📈 🚀 #crypto #Bitcoin https://t.co/rcS1VVg50A	Crypto
1.38826E+18	2021-04-30 22:40:47+00:00	Might tweet a bit about my endeavors on the ol' crypto market here ye follow if you're interested https://t.co/gY15nr1yWb	Crypto
1.38826E+18	2021-04-30 22:34:13+00:00	Recent moves by .gov to begin closely tracking all fiat transactions via people's bank accounts. 🤔 This preemptive move to enable tracking of fiat going to decentralized crypto currency exchanges will drive the dark markets into the mainstream. #XMR is inevitable.	Crypto
1.38826E+18	2021-04-30 22:33:37+00:00	$FRX #Ferox #BeYourOwnHedgeFund #DeFi #SeedRound #IDO https://t.co/em6u504Gqc https://t.co/xySRFEPuWx This is a great project I appreciate this project very much. The project very lucrative as the crypto market is stabling now so good profit expected in coming months. https://t.co/kkiXNMAroC	Crypto
1.38826E+18	2021-04-30 22:32:43+00:00	Best advice I can give someone in the crypto market is build a portfolio of all the coins that you can afford ..... and hold them... example if you find a promising coin that’s priced at 0.06 buy a ton and wait	Crypto
1.38826E+18	2021-04-30 22:31:27+00:00	Interesting Italian article on the crypto art market... Merci immateriali e gattini digitali. La crypto art tra novità e pericoli https://t.co/ExoxAXigxQ via @Artribune	Crypto
1.38826E+18	2021-04-30 22:30:32+00:00	New Technical Analysis: #TA #Crypto #Stocks #Forex #Markets #Trading #TechnicalAnalysis https://t.co/mR1D6OW9OT	Crypto
1.38826E+18	2021-04-30 22:30:32+00:00	#USDCAD - New Technical Analysis: #TA #Crypto #Stocks #Forex #Markets #Trading #TechnicalAnalysis https://t.co/1O99LNMsKi	Crypto
1.38826E+18	2021-04-30 22:30:30+00:00	#SPX500USD - New Technical Analysis: #TA #Crypto #Stocks #Forex #Markets #Trading #TechnicalAnalysis https://t.co/r4RhZZgPCC	Crypto
1.38826E+18	2021-04-30 22:27:35+00:00	If I was a new #crypto investor (who isn't going to follow the market everyday like we do) I would go 70% #BTC (&amp; continue to cost average aggressively), 20% $ETH, and 10% alts. Truly not financial advice. What do you think is the perfect portfolio for a new #crypto investor?	Crypto
1.38826E+18	2021-04-30 22:26:00+00:00	Learnt a lot today from the #FridayCryptoTalk if you don't like crypto, you hate money. Don't jump into the crypto market, always DYOR to avoid falling from a millionaire to a "thousanaire" 😂😂 Thank you so much @Dehkunle and the entire team @Moonrepublicng https://t.co/dir6gmH7aZ	Crypto
1.38826E+18	2021-04-30 22:25:21+00:00	Looks like I wont get to 3k followers in my CT anniversary month. Lets hope we at least have a nice big pump in the market to start the new month out tomorrow. See you on the live stream tonight. #letsallgetrich #cryptotrading #crypto	Crypto
1.38826E+18	2021-04-30 22:24:05+00:00	India is still significantly neglected but it has massive market for Crypto. Why India: - Majority population under 35 and early adopters - Biggest Developer community - Need for Crypto as a use-case (Currently, limited accessibility &amp; liquidity; complex financial system) https://t.co/xovU5zDcdy	Crypto
1.38826E+18	2021-04-30 22:22:54+00:00	Latoken app gives a good platform in the crypto market and the Airdrop of XYM token can be taken through latoken app register yourself in latoken #LATOKEN, #SymbolXYM	Crypto
1.38826E+18	2021-04-30 22:22:40+00:00	We Buy and Sell Bitcoin &amp; USDT. We also provide Crypto And Blockchain Education, News, Market intelligence and insights. https://t.co/LyRVwYPV26	Crypto
1.38826E+18	2021-04-30 22:20:18+00:00	one of the risks of investing in crypto is that anytime we can experience losses when the market goes down, but as long as we are patient, that risk will not be a problem. #LATOKEN #SymbolXYM	Crypto
1.38826E+18	2021-04-30 22:20:01+00:00	Struck it big in this latest bull market? Unsure how to spend your gains? It’s crypto debit cards to the rescue! We take a look at three examples and see how they stack up. https://t.co/0zdFr2ID3b	Crypto
1.38826E+18	2021-04-30 22:18:44+00:00	As expected $Raze sitting at 15-16mil market cap and ready to print some serious gains. 100mil market cap inbound. https://t.co/2zPtkdKfu2	Crypto
1.38826E+18	2021-04-30 22:17:55+00:00	We now have low volume weekends and the market is being influenced by #stonks #EarningsReport #tradfi coming to #crypto is bittersweet.	Crypto
1.38826E+18	2021-04-30 22:17:09+00:00	Current Market Stats for $BONE Bonesteel Coin: $BONE price: 0.0033 XLM ($0.001739779) 24h change: 16.83% 24h volume: 2405 XLM ($1267.949) Bid-ask spread: 16.6667 % #cryptocurrency #crypto #altcoins @Lobstrco @stellarxhq @StellarTerm $xlm #bonesteelcoin https://t.co/1ixZ3u37Db	Crypto
1.38826E+18	2021-04-30 22:15:29+00:00	#SPX500USD - New Technical Analysis: #TA #Crypto #Stocks #Forex #Markets #Trading #TechnicalAnalysis https://t.co/jgoJsHlJfn	Crypto
1.38826E+18	2021-04-30 22:15:29+00:00	#USDCAD - New Technical Analysis: #TA #Crypto #Stocks #Forex #Markets #Trading #TechnicalAnalysis https://t.co/rwTkNt08b4	Crypto
1.38826E+18	2021-04-30 22:15:28+00:00	#BTCUSDT - New Technical Analysis: #TA #Crypto #Stocks #Forex #Markets #Trading #TechnicalAnalysis https://t.co/tl6FAbMbdI	Crypto
1.38826E+18	2021-04-30 22:14:54+00:00	Trading BTC is honestly a cheat code. I understood the stock market but this crypto world is a whole different animal. Steady cashing out profits.	Crypto
1.38826E+18	2021-04-30 22:12:41+00:00	Hot on r/cryptocurrency: The next Crypto with 1000x potential. Launched 1 hours ago. Already 500 holders + 100k market cap. https://t.co/qpru4rEWzm	Crypto
1.38825E+18	2021-04-30 22:11:29+00:00	I hope more young minorities get into #Crypto while we’re still early. Don’t sleep on it… And don’t let the volatility shake you. Educate yourself on the market and don’t get too greedy.	Crypto
1.38825E+18	2021-04-30 22:10:48+00:00	Arguments for growth: 1. Whales and miners stop selling bitcoin. They are waiting for higher price. 2. Coinbase IPO, Bitcoin futures on BlackRock. It is mean that classic market ready to invest and interested in crypto. 3. You finally can buy Tesla for Bitcoin.	Crypto
1.38825E+18	2021-04-30 22:09:35+00:00	#CryptoCurrency The next Crypto with 1000x potential. Launched 1 hours ago. Already 500 holders + 100k market cap. https://t.co/ZjiMSDJirw	Crypto
1.38825E+18	2021-04-30 22:09:34+00:00	The next Crypto with 1000x potential. Launched 1 hours ago. Already 500 holders + 100k market cap. https://t.co/jCIhPnLYLE #CryptoCurrency (from Reddit) https://t.co/P3WTQEAYxq	Crypto
1.38825E+18	2021-04-30 22:07:15+00:00	Crypto twitter, Welcome to the best looking chart, one of the best innovations, utility, tokenmics, and community in the crypto markets Prepare for a storm! $VRX $btc $eth $step $ray $media $quick $fine $bnb $ftm $one $ada $icx $comp $rune $srm $ #long #crypto #alt #next #100x https://t.co/da6g57U2fM	Crypto
1.38825E+18	2021-04-30 22:05:32+00:00	🔱 $BTC $ETH $LTC $GRT $XRP $NANO $FTM $BTS $BQX $AAVE $UNI $ADA $XMR $THETA $TFUEL $ALGO $BNB $LINK $XTZ $ATOM $IRIS $ORN #Binance #Coinbase #KuCoin #BItMEX #1inch #Crypto #DeFi #DEX #cex @orion_protocol the best product in the market. ✴️❇️⚜️ https://t.co/2b0tZU9M1D	Crypto
1.38825E+18	2021-04-30 22:04:47+00:00	reddit 🤖: The next Crypto with 1000x potential. Launched 1 hours ago. Already 500 holders + 100k market cap. https://t.co/lTQ22pSa33	Crypto
1.38825E+18	2021-04-30 22:01:02+00:00	#ETHUSD - New Technical Analysis: #TA #Crypto #Stocks #Forex #Markets #Trading #TechnicalAnalysis https://t.co/k0TvvWljda	Crypto
1.38825E+18	2021-04-30 22:01:01+00:00	#AMZN - New Technical Analysis: #TA #Crypto #Stocks #Forex #Markets #Trading #TechnicalAnalysis https://t.co/X8NJOZyMi8	Crypto
1.38825E+18	2021-04-30 22:01:01+00:00	#XAUUSD - New Technical Analysis: #TA #Crypto #Stocks #Forex #Markets #Trading #TechnicalAnalysis https://t.co/ERWqIEBehw	Crypto
1.38825E+18	2021-04-30 22:00:49+00:00	6 Ways to Double Your Paychecks 💰🚀 1. Flip items or services for profit 2. Invest in stocks, real estate, metals, or crypto 3. Trade financial markets and instruments 4. Start a side hustle or business 5. Create and sell E-books 6. Start affiliate marketing	Crypto
1.38825E+18	2021-04-30 22:00:05+00:00	Ripple (XRP) Fear Index on google search statistics (higher = more market fear) #XRP #Ripple #Crypto #Cryptocurrency #dataviz #datavisualisation 23:00:03 https://t.co/LxYt46iviV	Crypto
1.38825E+18	2021-04-30 22:00:02+00:00	There are a couple AstroFreak monsters listed on the secondary market. Each Monster is worth 2-3 points which means 2-3 Antimasks airdropped! https://t.co/DRYELgQtPo #nft #nfts #nftart #nftcollector #nftcollectors #nftartist #nftartists #crypto #cryptoart #ethereum #opensea https://t.co/K5HLgAttpK	Crypto
1.38825E+18	2021-04-30 21:58:41+00:00	Nigerians are never patient people. They want fast money. Its why u all fall for mmm &amp; the likes lol. How do get in the crypto market last year December &amp; start trading btc expecting to make profit. So people who buy and hold are not wise enough, na u get sense? U go learn 😂	Crypto
1.38825E+18	2021-04-30 21:55:17+00:00	New capital gains tax will the markets continue to dip? https://t.co/qLGOGqYdob via @YouTube. Check out the @TheCryptoLif7 this is the # 1 blockchain channel in the world that actually cares to see you win! Take control of your Money! #crypto #blockchain #tcl	Crypto
1.38825E+18	2021-04-30 21:55:03+00:00	Do you believe $DOGE can be a legitimate utility on the crypto market long term?	Crypto
1.38825E+18	2021-04-30 21:53:22+00:00	In 10 years from now. Where do you think the crypto market cap sits? Currently $2.2 Trillion. And, what market cap is $BTC and $ETH? $BTC - $1.065 Trillion $ETH - $318 Billion I’ll give my guesses shortly. #crypto #ETH #BTC	Crypto
1.38825E+18	2021-04-30 21:50:21+00:00	#SAFEMOON change the hole crypto market	Crypto
1.38825E+18	2021-04-30 21:48:25+00:00	🚨🚨 CRYPTO NEWS ALERT! 🚨🚨 Bitcoin bulls attack $57,000 and altcoins rally as April comes to a close https://t.co/5a587wYy7u #Markets #Cryptocurrencies #MarketUpdate #IOT #AltcoinWatch #BitcoinPrice #Crypto #BTC #ETH #DOGE	Crypto
1.38825E+18	2021-04-30 21:46:43+00:00	1/ Very strong bounce from the Dollar Currency Index (DXY) today, bounced heavily from support. If the DXY is going for a rally to 95, this could get ugly for all markets (stocks &amp; crypto). https://t.co/53Puf4sziI	Crypto
1.38825E+18	2021-04-30 21:46:18+00:00	Crypto Twitter is funny man. Too many people with 0 technical know how who base their investment on whitepaper promises and price value in a bull market arguing with people who have skin in the game	Crypto
1.38825E+18	2021-04-30 21:45:49+00:00	#AMZN - New Technical Analysis: #TA #Crypto #Stocks #Forex #Markets #Trading #TechnicalAnalysis https://t.co/cvOvAUAYwv	Crypto
1.38825E+18	2021-04-30 21:45:49+00:00	New Technical Analysis: #TA #Crypto #Stocks #Forex #Markets #Trading #TechnicalAnalysis https://t.co/Uojo1y5t9C	Crypto
1.38825E+18	2021-04-30 21:45:47+00:00	So it's FRIDAYYYYYYY!!!!! DROP a 🤑 if the market blessed you this week. DROP a 💪🏾 if CRYPTO made money for you. If it wasn't so good, drop a 👍🏽and we gone work hard again next week.	Crypto
1.38825E+18	2021-04-30 21:45:44+00:00	#USDCAD - New Technical Analysis: #TA #Crypto #Stocks #Forex #Markets #Trading #TechnicalAnalysis https://t.co/RcqNvuiSCH	Crypto
1.38825E+18	2021-04-30 21:44:02+00:00	The stock market is dry, crypto is brand new. Do yourself a favor and invest in the next multi trillion dollar industry. #Crypto	Crypto
1.38825E+18	2021-04-30 21:43:39+00:00	3 Langkah Mudah Analisa Teknikal Cryptocurrency! https://t.co/BGim8WMiUz #BTC #BTT #KLV #TRX #Klever #Klv #bittrex #binance #cryptomarket #bitcoinnews #invest #blockchainnews #bitcointrading #altcoin #bitcoins https://t.co/fsd0gVnAwL	Crypto
1.38825E+18	2021-04-30 21:42:23+00:00	Turkey Government Considers Introducing New Regulations After Collapse of Two #Crypto #Exchanges Turkey is considering new regulations for the #crypto #market. The development comes after two crypto exchanges. #CryptocurrencyNews #OptionsTrading #investment #StockMarket https://t.co/48KBUm2XoV	Crypto
1.38825E+18	2021-04-30 21:41:53+00:00	Si bien todavía hodleo algo, no veo la hora de que llegue el bear market para que todos los boludos/vende humo que creen entender de crypto pierdan todos y cada uno de sus ahorros, por biorsis y en especial, soberbia. No distinguen una reserva de valor de un activo, mamadera...	Crypto
1.38825E+18	2021-04-30 21:40:37+00:00	Meschain is expanding its technology network. Our Freelancer platform, where you can market your work from your home, has been completed. Our platform will be active very soon. #freelancer #BSC #ETH #marketing #crypto	Crypto
1.38825E+18	2021-04-30 21:39:58+00:00	Bitcoin bulls attack $57,000 and altcoins rally as April comes to a close - https://t.co/8XG9fEOQxE $BTC #trading #crypto #market	Crypto
1.38825E+18	2021-04-30 21:39:29+00:00	📊Roses are red, violets are blue Crypto market is positive 📌More price changes you can track HERE: https://t.co/S8AxKLtE06 #coinjoy_daily_prices #BTC #ETH #BNB #ADA #DOT #XRP #DOGE https://t.co/NofjqjThIz	Crypto
1.38825E+18	2021-04-30 21:37:25+00:00	Roseon Finance ( $ROSN ) will will conduct its IDO on @YellowRoad__ &amp; @BSCPad on May 10 @RoseonFinance is a mobile yield aggregator that manages your crypto + NFT portfolio Initial Market cap: $776,000 Token Price: $0.15 Official Partners: @kucoincom, @opensea , @LuaSwap	Crypto
1.38825E+18	2021-04-30 21:37:24+00:00	Data shows #crypto traders preferred #altcoins over #bitcoin during the April 21st market drop https://t.co/gZF7GVfxzS $BTC #Cardano $ADA #Ripple $xrp #dogecoin $doge $ltc #litecoin	Crypto
1.38825E+18	2021-04-30 21:35:31+00:00	What do you think the impact of eth2.0 and the lowering of gas fees will have on the market ? While it lowers barriers to purchase surely it also lowers barriers to entry. Will it oversaturate the market even more or simply expand possibilities. - G #NFT #nftart #Crypto	Crypto
1.38825E+18	2021-04-30 21:34:20+00:00	Theory : buy crypto at market close friday, then sell monday morning pre market open. $BTC $DOGE $ETH	Crypto
1.38825E+18	2021-04-30 21:33:34+00:00	Bitcoin bulls attack $57,000 and altcoins rally as April comes to a close https://t.co/g4RuMYJRc5 #Markets #Cryptocurrencies #MarketUpdate #IOT #AltcoinWatch	Crypto
1.38825E+18	2021-04-30 21:33:33+00:00	Reke, 'Get into crypto fast' - i.e, the future is Crypto, what are you still doing not investing in it? 'Don't rush into it - Understand the coins, understand the markets. Don't say because a coin is flying atm, then put all your money there. It might dip tomorrow. = Big L. https://t.co/kjc5h5LgwX	Crypto
1.38824E+18	2021-04-30 21:32:39+00:00	For many years, to participate in the FX market, you would have needed a substantial amount of trading capital, as well as an FX broker or bank to manage your trades. Today, it’s possible for anyone to trade currencies – even with a small amount of money.#Bitcoin #trade #Crypto https://t.co/IYRYRqQu8D	Crypto
1.38824E+18	2021-04-30 21:32:07+00:00	Daily crypto market overview 📊 ▶️ Total market cap keeps climbing, now @ $2.22T ▶️ 24H volume: $112B ▶️ BTC climbs over $57k ▶️ BNB sets new ATH of $631.98 ▶️ Highest gaining top 100 coins inc: $FTM, $ARRR, $ONE, $AVAX, $ICX More live crypto data on ➡️ https://t.co/kvuCxSzBiq https://t.co/JqoElciMog	Crypto
1.38824E+18	2021-04-30 21:31:32+00:00	GBPUSD Pin Bar Signal &amp; Crude Oil Buying A Pullback – April 29th, 2021 » Learn To Trade The Market CRYPTO CRYPTO NEWS - https://t.co/l3x3H8txua https://t.co/FW7VYQZEB0	Crypto
1.38824E+18	2021-04-30 21:31:16+00:00	#AMZN - New Technical Analysis: #TA #Crypto #Stocks #Forex #Markets #Trading #TechnicalAnalysis https://t.co/TNXLHv7Hcb	Crypto
1.38824E+18	2021-04-30 21:31:16+00:00	#EURUSD - New Technical Analysis: #TA #Crypto #Stocks #Forex #Markets #Trading #TechnicalAnalysis https://t.co/2OzawawJXL	Crypto
1.38824E+18	2021-04-30 21:30:13+00:00	I literally don’t sell a thing, I hold and wait. Crypto still has SO much more room for growth. You sell now and you’re cutting yourself short on massive gains later on. That goes the same with the OTC Market.	Crypto
1.38824E+18	2021-04-30 21:29:16+00:00	Cardano Expands Further Into Africa to Streamline Vital Services #Bitcoin #altcoins #cryptocurrencies #trading #NFT #DeFi #cryptomarket #nftart #crypto #BTC #BSC #token #Tokenomics https://t.co/MGih9VU78W	Crypto
1.38824E+18	2021-04-30 21:29:03+00:00	Seems like #Cryptomarket has picked up it's Run again. #Ethereum hit a #ATH of $2798.90 #BNB too hit a new all-time high of $626.02 Most of the #cryptocurrencies are raging towards a new high again. #trading https://t.co/2thpZutXuL	Crypto
1.38824E+18	2021-04-30 21:27:03+00:00	Turkish Exchange Thodex Sent $125M in Bitcoin to Kraken Before Closing: Report #Bitcoin #altcoins #cryptocurrencies #trading #NFT #DeFi #cryptomarket #nftart #crypto #BTC #BSC #token #Tokenomics https://t.co/XJ7GfA1TxA	Crypto
1.38824E+18	2021-04-30 21:26:26+00:00	Thread to make Crypto 2EZ: #BTC #DOGE #ALTSZN Ok gentlemen the moves we are seeing today are showing some signs of us still being in a macro bull trend in the markets. Weekend could see some pull backs especially with the stock market having no idea wtf is going on.	Crypto
1.38824E+18	2021-04-30 21:26:00+00:00	Bitcoin hits $57K in surprise surge to almost erase April BTC price crash #Bitcoin #altcoins #cryptocurrencies #trading #NFT #DeFi #cryptomarket #nftart #crypto #BTC #BSC #token #Tokenomics https://t.co/dG4S8OaoG1	Crypto
1.38824E+18	2021-04-30 21:25:21+00:00	How much you’ve spend on fees on different exchanges? If you’re tired of them too, go to Ultra Crypto Trade on their spot or futures markets. Every action on this exchange has no commissions. Come to try their platform and get $25 for sign up and KYC completing. Ask me How? https://t.co/V1aTno0ezT	Crypto
1.38824E+18	2021-04-30 21:25:09+00:00	How This Bitcoin Pegged Token Could Protect Holders From Volatility #Bitcoin #altcoins #cryptocurrencies #trading #NFT #DeFi #cryptomarket #nftart #crypto #BTC #BSC #token #Tokenomics https://t.co/4AV7tH6JiA	Crypto
1.38824E+18	2021-04-30 21:25:08+00:00	- #Bitcoin jumps 6% as options contracts expire - $LINK chart looks beautiful 🖼 - #Coinbase acquires Skew, analytics platform - $1 billion #crypto fund by Andreessen Horowitz could be on its way - #Cryptocurrency #market https://t.co/kDrbdUFAOZ	Crypto
1.38824E+18	2021-04-30 21:25:05+00:00	I wonder what would happen to crypto market if Twitter is off.	Crypto
1.38824E+18	2021-04-30 21:24:11+00:00	follow now @Mustangtoken #Crypto #cryptocurrency #cryptomarket #cryptocurrencies #CryptocurrencyNews #mustang #mustangtoken #must	Crypto
1.38824E+18	2021-04-30 21:24:09+00:00	#Ethereum #ETH April #Futures ⬆1.42% to $2,751.53 $ETH #Ether #futurestrading #future #Investment #investing #invest #stocks #StockMarket #StocksToWatch #cryptocurrencies #CryptoNews #trading #CME #Crypto #market #Markets #Trade #Trader https://t.co/mzotIgM54N https://t.co/60BPCNxc3v	Crypto
1.38824E+18	2021-04-30 21:21:18+00:00	FBI aids Ohio county to help stop scam victims from sending money via bitcoin ATMs https://t.co/SNb63SXgWq https://t.co/5a2JGuD57F	Crypto
1.38824E+18	2021-04-30 21:18:57+00:00	8M MARKET CAP IN 28 HOURS 🤯🤯🤯🤯 @WenLamboDeFi GET INVOLVED! 🚀🦍🚀🦍 #altcoin #Binance #BinanceSmartChain #BNB #crypto #Doge #GME #WenLambo #PancakeSwap https://t.co/y366q4Eanw	Crypto
1.38824E+18	2021-04-30 21:17:44+00:00	Sell it all &amp; you'll regret it. Imagine 200K $BTC / 7K $ETH &amp; you're a nocoiner. Hold it all &amp; you'll regret it. Imagine not taking profit on 10K+ hours of screen time. Scale out slowly and one day you'll look back and say, "I did a damn good job at maximizing the bull market".	Crypto
1.38824E+18	2021-04-30 21:16:46+00:00	This crypto market cycle is not just about crazy gains in the short-term, it's also about earning interest on your crypto and setting your future self up for a passive income stream.	Crypto
1.38824E+18	2021-04-30 21:15:54+00:00	#AMZN - New Technical Analysis: #TA #Crypto #Stocks #Forex #Markets #Trading #TechnicalAnalysis https://t.co/sYqzxZ7R6h	Crypto
1.38824E+18	2021-04-30 21:15:51+00:00	#USDCAD - New Technical Analysis: #TA #Crypto #Stocks #Forex #Markets #Trading #TechnicalAnalysis https://t.co/OlvWaUakDI	Crypto
1.38824E+18	2021-04-30 21:15:50+00:00	#DOGEUSD - New Technical Analysis: #TA #Crypto #Stocks #Forex #Markets #Trading #TechnicalAnalysis https://t.co/UE6JeMgocO	Crypto
1.38824E+18	2021-04-30 21:14:54+00:00	Dear @ndaxio my wish for you is to make available more crypto markets, increasing from Top 10 to Top 25 would be great as a next step. Also more options like staking, etc, would be amazing. Maybe beef up the referral program. Hold contests for members. Increase client loyalty.	Crypto
1.38824E+18	2021-04-30 21:14:23+00:00	Crypto debit cards are growing in popularity as holders look for ... Read More 👉 https://t.co/9z0pmmfDIV #Banking #BitcoinCash #BitcoinPrice #BitcoinTrader #BuyBitcoin #CreditCards #CryptoCreditCard #CryptoCurrencyExchange #CryptocurrencyExchange #DebitCards #Markets	Crypto
1.38824E+18	2021-04-30 21:13:58+00:00	Important context for us crypto noobs coming in here in the middle of the bull market. Learn about cycles and prepare for the bear before it's too late is my plan. https://t.co/7DfcKECFuH	Crypto
1.38824E+18	2021-04-30 21:13:18+00:00	#XRP heres the one to watch for the next couple of hours 👀 Should break up if the market allows 🚀 #crypto #XRPCommunity https://t.co/EF2hvHQYsX	Crypto
1.38824E+18	2021-04-30 21:13:03+00:00	Crypto market green :))	Crypto
1.38824E+18	2021-04-30 21:12:41+00:00	I think one of the biggest thing about crypto is simply the idea that its a "cool" way to "financialize" Western millennials... and that this is effectively a way of breaking up open a brand new market	Crypto
1.38824E+18	2021-04-30 21:09:55+00:00	We’ve got an MLB play ready We’re sending it early to tippers and people who sign up to BetUS using our link. Tip: @ClearestV (look under business) BetUS: https://t.co/lxEPbgMved 125% signup bonus using our link! They take crypto, have broad market options, and fast payouts. https://t.co/ULwfIONOVD	Crypto
1.38824E+18	2021-04-30 21:09:16+00:00	Might sell my crypto and yolo it into $AITX. Incredibly intrigued on the future of AI. I could see AI being one of the markets that’ll eventually have billions of dollars being invested into it by retailers like EVs and marijuana. Looking to get in around .07-.08 then hodl. #DFV	Crypto
1.38824E+18	2021-04-30 21:08:24+00:00	Crypto market livens up as MicroStrategy says it wants more Bitcoin | CryptoSlate #cryptocurrency #trading #crypto #news #coins #bitcoin $bct https://t.co/Olr1C30ZJs	Crypto
1.38824E+18	2021-04-30 21:07:10+00:00	This ecosystem from the growing Indian crypto community will be interesting to watch develop. Thanks for an informative glimpse into @PersistenceOne by @mrjasonchoi and @Tushar307 Alpha Leak: Persistence is Targeting a Trillion Dollar Market - Ep. 143 https://t.co/qILsGPCJfj	Crypto
1.38824E+18	2021-04-30 21:06:46+00:00	Market Wrap: #Bitcoin hits $57K after $4.2B options expirations; #ether steadies at $2.7K https://t.co/yPH7cEGILX #BTC $BTC #ethereum #ETH #XRP #BCH #EOS #crypto #cryptocurrency #equities #oil #gold #silver #10year #USTreasury #bond #yield	Crypto
1.38824E+18	2021-04-30 21:05:20+00:00	One thing has become abundantly clear to me with Crypto and the stock market. https://t.co/KJbs44Z3ma	Crypto
1.38824E+18	2021-04-30 21:04:15+00:00	We are on the verge of some serious momentum in the #Crypto markets today. #BTC dominance is at 48.6% and you can 'feel' the energy coiling... #VeChain is in the #14 spot and #USDC is blocking it only temporarily. We are heading back towards the top 10. $VET #VeFam #VTHO https://t.co/wNL258P7ue	Crypto
1.38824E+18	2021-04-30 21:02:50+00:00	$Brit £Britpound digital crypto currency could and can free up the economy, however the current trends to tapper the bond market before a possiblity of a swing to a crash, you must reconsider to give people free &amp; extra money into their back pockets, a subtle introduction to UBI	Crypto
1.38824E+18	2021-04-30 21:02:30+00:00	New CoinMarketCap Listing! Lympo Market Token / $LMT Price: 2.51090999741006 24h Volume: 6691506.51693899 #crypto #gem #eth #defi https://t.co/qbbx8mx2S9	Crypto
1.38824E+18	2021-04-30 21:00:39+00:00	#BTCUSD - New Technical Analysis: #TA #Crypto #Stocks #Forex #Markets #Trading #TechnicalAnalysis https://t.co/uAgjuJmCYJ	Crypto
1.38824E+18	2021-04-30 21:00:39+00:00	#SPY - New Technical Analysis: #TA #Crypto #Stocks #Forex #Markets #Trading #TechnicalAnalysis https://t.co/ZPbDHCli66	Crypto
1.38824E+18	2021-04-30 21:00:38+00:00	#GBPUSD - New Technical Analysis: #TA #Crypto #Stocks #Forex #Markets #Trading #TechnicalAnalysis https://t.co/pmcA5PLHUw	Crypto
1.38824E+18	2021-04-30 21:00:17+00:00	Wednesday’s &amp; FRidays are key market manipulation days (I was told) I’ll be looking out for days like today especially in the crypto space.	Crypto
1.38824E+18	2021-04-30 21:00:02+00:00	#SAFEMOON is changing the whole Crypto market!! It has spread awareness about #cryptocurrency to millions of people! #SAFEMOONARMY $GME $AMC https://t.co/9DrxOd9Lpa	Crypto
1.38824E+18	2021-04-30 20:59:17+00:00	Crypto is all about timing. You can be right about something but the market might take ages to catch up.	Crypto
1.38824E+18	2021-04-30 20:59:03+00:00	Feds keeping interest rates low seem to be having an positive effect on the crypto market and negative effect on stock market. Interesting times.#crypto #dogecoin #sec #bitcoin #xlm #ada #ltc #eth #bnb #dot #bch #tether #tron #vet #ripple #xrp #uni #stellar #hbar #matic	Crypto
1.38824E+18	2021-04-30 20:58:31+00:00	GBPUSD SELL SETUP - https://t.co/StIqf9G1lH #Options #Government #Funds #Crypto #Smart #Market #Twitter #SmartMoneyM #Investing #Blockchain	Crypto
1.38824E+18	2021-04-30 20:58:17+00:00	New all time high on my crypto portfolio. Slowly been adding at dips and ignoring the hype on random low market caps.	Crypto
1.38824E+18	2021-04-30 20:57:53+00:00	Market price, Net Asset Value (NAV), Assets Under Management (AUM), and trade volume for the Bitwise 10 #Crypto Index Fund $BITW on April 30, 2021. https://t.co/sWTUPMNwpF	Crypto
1.38824E+18	2021-04-30 20:57:27+00:00	Good day crypto wise. Shit day market wise	Crypto
1.38824E+18	2021-04-30 20:55:14+00:00	What is Lien Finance??? Lien finance is a decentralized exchange (DEX) system that offers trade crypto-assets service options to the community members and investors according to the dynamic Product market design. https://t.co/NybeubdHUw	Crypto
1.38824E+18	2021-04-30 20:54:49+00:00	Me: ok ilyass the markets are closed. I have to get out of the office a little and enjoy my life we have enough money. I can stop working Me trading crypto in the weekends; https://t.co/rH987nz24r	Crypto
1.38824E+18	2021-04-30 20:53:37+00:00	Since 3 pm Small Love Potion $SLP has suregd 21.81% and Lido DAO Token $LDO 31.56% (chart). In the afternoon crypto markets went up. Large caps have increased by 1.56%. Bitcoin has increased by 3.81% and Ether by 1.31%. https://t.co/U1uZcDdq0Z $BTC $ETH #crypto #cryptotrading https://t.co/V9TacpGhio	Crypto
1.38823E+18	2021-04-30 20:51:59+00:00	#ETH fact file: ❇️ $321B market cap ❇️ #2 in crypto rankings ❇️ 115.6M circulating supply ❇️ &gt; 1,200% price growth over the past 12 months ❇️ 3,9m of $ETH staked Check the full info on #Ether future and predictions👉 https://t.co/3HFpj6dZLM @ethereum https://t.co/Dn4mHcIEyu	Crypto
1.38823E+18	2021-04-30 20:50:33+00:00	STOCK MARKET CRASH AHEAD? The Fed. WARNS! Now Sees "Excesses and Imbalan... https://t.co/i2Kc9n34BO via @YouTube #crypto​ #trading​​ #banned #freakshow #stocks #crudeoil #FED #markets #economy #sensemaking	Crypto
1.38823E+18	2021-04-30 20:48:33+00:00	Looking for a new crypto play that's not only going to the Moon, its flying past it completely to Jupiter, look no further! ● Less than 24 hours old ● 25k Market Cap ● 100x!?!?!? Drop $10 dollars in and join us for a trip to Jupiter 👊 $SJP #Crypto https://t.co/euHCowQotH	Crypto
1.38823E+18	2021-04-30 20:47:57+00:00	I love the #crypto market going green into the weekend.	Crypto
1.38823E+18	2021-04-30 20:47:00+00:00	live now, markets down as money flows into the us dollar and crypto currency https://t.co/yIZ1uqBYMP	Crypto
1.38823E+18	2021-04-30 20:45:47+00:00	#SPY - New Technical Analysis: #TA #Crypto #Stocks #Forex #Markets #Trading #TechnicalAnalysis https://t.co/iuFrXOjD6h	Crypto
1.38823E+18	2021-04-30 20:45:45+00:00	#ETHUSD - New Technical Analysis: #TA #Crypto #Stocks #Forex #Markets #Trading #TechnicalAnalysis https://t.co/h9QSaXuy9T	Crypto
1.38823E+18	2021-04-30 20:45:45+00:00	#GBPUSD - New Technical Analysis: #TA #Crypto #Stocks #Forex #Markets #Trading #TechnicalAnalysis https://t.co/dSt3E1JvUv	Crypto
1.38823E+18	2021-04-30 20:44:18+00:00	#crypto daily market update: tot mkt cap up 6.04% at 2.17T USD🔥 $BTC up 7.42% $ETH up 2.42% $BNB up 6.92% $FTM up 28.87%📈 $MATIC down 6.86%📉 #CryptoNews #Crypto #cryptocurrency #cryptocurrencies #markets #investing #fintech #NFTs #DeFi	Crypto
1.38823E+18	2021-04-30 20:42:42+00:00	#Crypto #cryptocurrency #cryptonews #cryptocurrencies #cryptoartist #cryptotwitter #CryptocurrencyNews $BTC #BTC #Bitcoin #Ethereum #BNB $Atom $Iris @ #cryptomarket jeahhh #Techno #Dance #FF cc. #DogeArmy #DogeCoin #Doge $Doge join replay party wu-huu https://t.co/O8o08vsvXL	Crypto
1.38823E+18	2021-04-30 20:42:34+00:00	Nft have already stand strong in crypto market .. keep going https://t.co/LIhlER2JW1 #CyberWorld #NFT #Aridrop	Crypto
1.38823E+18	2021-04-30 20:42:19+00:00	Now crypto twitter all got beef and wanna fight. Yo we still in a bull market 🤣 #Bitcoin	Crypto
1.38823E+18	2021-04-30 20:39:48+00:00	Fed Chair Jerome Powell Says Dogecoin and Gamestop Hype Highlights ‘Froth in Equity Markets’ Read: https://t.co/gaBGprImf8◀️ #cryptonews #CNE #news #cryptocurrencyNews #bitcoin #btc #crypto #blockchain #eth #ico #xrp #btt #sol #doge #trx	Crypto
1.38823E+18	2021-04-30 20:38:37+00:00	Fed Chair Jerome Powell Says Dogecoin and Gamestop Hype Highlights 'Froth in Equity Markets' – Economics Bitcoin News CRYPTO CRYPTO NEWS - https://t.co/ENV8T5Q22S https://t.co/SQfoeyoKhl	Crypto
1.38823E+18	2021-04-30 20:37:46+00:00	Rest of crypto market: let’s make really innovative ways to better the world and the way we disperse data NFT market: let’s make a Dick Milking Factory NFT and try to sell it for millions. LMAO You cannot make this shit up. No clue why reputable companies would back this so hard https://t.co/4br3izVCei	Crypto
1.38823E+18	2021-04-30 20:37:07+00:00	#nftart of the day :Crypto market reborn After hitting rock bottom, the crypto market is emerging from its nest to fly on its own to the moon 🌚 #NFTs #nftcollector #NFTartist #NFTcomunity #NFTART__FINANCE https://t.co/vcnlgs94uj	Crypto
1.38823E+18	2021-04-30 20:36:13+00:00	That promo is until May 7th, the Crypto market is hot right now you don’t want to be indecisive about this!	Crypto
1.38823E+18	2021-04-30 20:36:12+00:00	One of the best moving averages to use is the 128 day MA on the daily chart for $BTC. Whenever price gets near this or touches it BTFD. I talk about this briefly in today's market update. #crypto #btc #trading https://t.co/EYdBtF9bIx	Crypto
1.38823E+18	2021-04-30 20:35:55+00:00	Market closed. You know what time it is... $WENR time! #Crypto #LessInCirculationThanSafemoonForTheSamePrice	Crypto
1.38823E+18	2021-04-30 20:34:09+00:00	$Trias 🚀🚀🚀🚀🚀 The road to 1B Market Cap #Crypto #bitcoin #XRP $ONE $VRA $TEL $AMP @kucoincom $UBX $DOGE $EARNX $SHIB #SAFEMOON #SAFEMARS https://t.co/RaiRJgnmib	Crypto
1.38823E+18	2021-04-30 20:34:02+00:00	What happened to the market? Was this cyclical? Are we shifting away from oil/banks? Have we hit peak inflation? Treasuries up a little much? Are we transitioning to $crypto? Do we blame $GME? Do we blame $DOGE? Approaching "bubble"? What are buzz words of the day?😎👍 https://t.co/M02TSHEMX2	Crypto
1.38823E+18	2021-04-30 20:33:00+00:00	Investing in #cryptocurrency can be profitable if you manage your investments. Get the latest movement in the crypto market and make wise decisions monitoring your #investments using the $EPAZ #Bitcoin Altcoins Tracker and Wallet App. $HUMBL $ATVK $SFOR $GBTC	Crypto
1.38823E+18	2021-04-30 20:32:16+00:00	Stock Market: 📉 Crypto Market: 📈	Crypto
1.38823E+18	2021-04-30 20:29:20+00:00	Crypto Trader Pro 🇺🇸 (@CryptoTraderPro) a tweeté : CryptoMoonShots 🚀🌖: Missed Bonfire? Here's The New One $FIREUP 🔥 🔥 🔥 3 Hours Old $650k Market Cap 🚀 🚀 🚀 https://t.co/R4HmLBjHsW 🚀 Bet with $BTC via ⟶ https://t.co/8Sa46PlK8v √ https://t.co/AFQ3vRXn6I	Crypto
1.38823E+18	2021-04-30 20:28:33+00:00	#Cardano creator warns #Biden's tax plan could devastate the #crypto market https://t.co/7G13IujRHq	Crypto
1.38823E+18	2021-04-30 20:27:15+00:00	I stg if I catch you with this many graphics card and you ain’t doing anything with em besides mining crypto I’m really finna take them shits lmao y’all fucking up the market https://t.co/WclOhkF4u2	Crypto
1.38823E+18	2021-04-30 20:26:49+00:00	Don’t get me wrong, the bull market is a lot of fun. Sentiment is night and day better on here. I’m not full time crypto at all, so it’s fun to be on here and interact with you guys. BUT, when the bear market does come, there are going to be unbelievable opportunities.	Crypto
1.38823E+18	2021-04-30 20:24:36+00:00	Our professor will be assessing the #cryptomarket in our telegram channel 💫 Why #bitcoin was down yesterday &amp; why $btc is doing great now? We will also discuss which #altcoins have great potential Go and listen, you will not regret it👌 Pls join us https://t.co/gAs7zlqY71	Crypto
1.38823E+18	2021-04-30 20:23:42+00:00	#crypto market cap ex-BTC is up over 30% from last Friday's low https://t.co/IDRZtlpd7H	Crypto
1.38823E+18	2021-04-30 20:22:45+00:00	#SpeciePay #ecosystem aims to give access to products whose attributes are different from the market. Some of the key products to be made available are highlighted In the Image #NFT # #DeFi #Crypto #staking #farming #FYG SPAY FEATURES🥳; https://t.co/Yqw6HWDxPI	Crypto
1.38823E+18	2021-04-30 20:21:57+00:00	The first two weeks of each month in 2021 have been quite bullish thus far. Total crypto market cap gains in the first two weeks of each month: January - 45% February - 60% March - 34% April - 37% May - ? https://t.co/X8FL1mbdFj	Crypto
1.38823E+18	2021-04-30 20:21:45+00:00	Market never sleeps ••• #markets #money #altcoins #cryptocurrency #Crypto #cryptocurrencies #Finance #DeFi #investing #stocks #digitalart #nftart #NFTs #BitTorrent #TRX #Bitcoin #FIL #aave #Binance #Cardano #cryptoartist #CryptocurrencyNews https://t.co/o4ZZb0Kj0W	Crypto
1.38823E+18	2021-04-30 20:20:55+00:00	#SpeciePay #ecosystem aims to give access to products whose attributes are different from the market. Some of the key products to be made available are highlighted In the Image #NFT # #DeFi #Crypto #staking #farming #FYG https://t.co/F9xVUSEUPH	Crypto
1.38823E+18	2021-04-30 20:20:06+00:00	I'm not convinced we will see a bear market in 2021. All these emerging crypto projects have a use function now. There is massive incentive to keep your money in.	Crypto
1.38823E+18	2021-04-30 20:19:21+00:00	CaifuNFT initially aims to solve six important current challenges lack of ✅Liquidity in the #NFT market ✅NFT lending ✅NFT staking ✅Utility use cases ✅NFT monetization ✅crosschain usage of NFTs. Utility token: $NFTC #NFT #NFTC #BSC #DeFi #Crypto #BinanceSmartChain #nftart	Crypto
1.38823E+18	2021-04-30 20:19:17+00:00	The Real Vision Daily Briefing LIVE 📊 @edwardnh, @AshBennington &amp; @JackFarley96 make sense of a wild week in markets that has seen huge earnings #'s coming out of #BigTech. They also explore #crypto, European bonds &amp; the USD. LIVE NOW 👇 https://t.co/OQdAxNxz1O	Crypto
1.38823E+18	2021-04-30 20:17:21+00:00	Thank God for crypto. The dems are doing nothing but killing the stock market and driving down the price of the US dollar. At least we can make on crypto now. Everyday it’s like stocks go down and down and down	Crypto
1.38823E+18	2021-04-30 20:17:20+00:00	#Boomcryptomarket #bcm #bsc #binancechain #defi #presale At Boom Crypto Market there will be strict criteria for listing any project, asset, exchange, professional, or company	Crypto
1.38823E+18	2021-04-30 20:15:57+00:00	'cyber attack' all part of the narrative. watch as more exchanges/financial markets go down because of 'cyber attacks' or even because of a 'massive solar flare'😂 move your crypto out of exchanges to be extra safe @Neloangelo314 https://t.co/gJUXPjnH56	Crypto
1.38823E+18	2021-04-30 20:15:42+00:00	#EURUSD - New Technical Analysis: #TA #Crypto #Stocks #Forex #Markets #Trading #TechnicalAnalysis https://t.co/MxZsTtjmdQ	Crypto
1.38823E+18	2021-04-30 20:15:41+00:00	#SPY - New Technical Analysis: #TA #Crypto #Stocks #Forex #Markets #Trading #TechnicalAnalysis https://t.co/plZaGoVien	Crypto
1.38823E+18	2021-04-30 20:15:41+00:00	#BTCUSD - New Technical Analysis: #TA #Crypto #Stocks #Forex #Markets #Trading #TechnicalAnalysis https://t.co/TgGnq6brBC	Crypto
1.38823E+18	2021-04-30 20:15:40+00:00	$tron hit the +9,21% in the last 24H💥 #TRX #TRON #nftart #cryptocurrency #cryptocurrencies #CryptoNews #blockchain #altcoins #markets #investing #investment #invest #money #NFTs #nftart #DeFi #Finance #trade #altcoin #Trending #Crypto #digital #trends https://t.co/aaOqhQYHMQ	Crypto
1.38823E+18	2021-04-30 20:15:35+00:00	take 2 hours for dinner,, then get your eyes on the crypto markets. remember every week send 25% of stock profits to crypto,, let it sit in cash until something interests you. https://t.co/1LW1vFj1lL	Crypto
1.38823E+18	2021-04-30 20:14:47+00:00	1 BTC = $54518 total market cap = $ 995.2 billion #Crypto #euro #cryptocurrency #ETC https://t.co/MnUERxGL7E	Crypto
1.38823E+18	2021-04-30 20:14:41+00:00	I think the #crypto market has perceived the fight as a sacrifice	Crypto
1.38823E+18	2021-04-30 20:14:25+00:00	Part of your advantage in crypto is the lack of traders accessing good data ...but that data is readily available. This alpha will dry up over time, enjoy it while it lasts. Such advantages certainly don't exist in traditional markets	Crypto
1.38823E+18	2021-04-30 20:14:15+00:00	The #NFT Market: a 3 year journey Sourced by @fusibleio $FUSII https://t.co/4TGk2JhtAm #Blockchain #crosschain #CryptocurrencyNews #DeFi $FUSII https://t.co/sDoUTvNRbz	Crypto
1.38823E+18	2021-04-30 20:13:39+00:00	Hey all, a well funded company in the Bitcoin space is looking for someone with crypto and bizdev experience to market a new b2b Bitcoin wallet. Anyone's interested DM me and I'll make the connection!	Crypto
1.38822E+18	2021-04-30 20:12:26+00:00	$SPX finishes the week lower. May will bring significant volatility. With that said, expect a huge rotation of capital moving out of the equities market and into the crypto market 🔄 #cryptos #marketwatch	Crypto
1.38822E+18	2021-04-30 20:11:24+00:00	My #Moonboy @MoonboyTech has reached his first big milestone in a few days. 1million dollar market cap. This is just the beginning of something realy big. Jump in and be an early adopter of #moonboy. 🔥🚀👨‍🚀 https://t.co/obaq40Kah5	Crypto
1.38822E+18	2021-04-30 20:10:52+00:00	Crypto Capital Markets Update: STOs https://t.co/V7egWR010s	Crypto
1.38822E+18	2021-04-30 20:09:48+00:00	What a great piece on the current state of capital markets and the potential of crypto. If you have 90 minutes to spare, you should give it a watch! https://t.co/tCY25XSXz8	Crypto
1.38822E+18	2021-04-30 20:09:34+00:00	Coinbase Acquires Cryptocurrency Market Analysis Tool Skew - Nasdaq https://t.co/KPcKCz0o14 #crypto #fintech	Crypto
1.38822E+18	2021-04-30 20:08:23+00:00	#BTT #BTTUSDT Zaman daralıyor, Market bu kadar iyi iken biraz daha hareket gelicektir Katılmayanlar için Referans linkini buraya bırakıyorum : https://t.co/ffqnRzINeE https://t.co/PVyyiU7hiv	Crypto
1.38822E+18	2021-04-30 20:07:09+00:00	#BTCUSD #Analysis #PriceWatch Crypto market livens up as MicroStrategy says it wants more Bitcoin https://t.co/lX9YYGf8wR https://t.co/8kcEgWikV5	Crypto
1.38822E+18	2021-04-30 20:07:06+00:00	CaifuNFT World is somewhere you should look at ! Definitely ape into this! Lots of features; NFT market liquidity,NFT lending-staking,use cases,NFT monetization and crosschain https://t.co/Ujdb6tN7hv #NFT #NFTC #BSC #DeFi #Crypto #BinanceSmartChain #nftart	Crypto
1.38822E+18	2021-04-30 20:06:24+00:00	#Bitcoin dominance, #Bitcoin dominance! #BTC dominance rn is really 80%+ The market should be delineated by #Crypto and CryptoCopyCatCasino. That would change all perception! https://t.co/HA8oSEtAfj	Crypto
1.38822E+18	2021-04-30 20:05:01+00:00	Crypto market livens up as MicroStrategy says it wants more Bitcoin https://t.co/77nhy0HS6s via @cryptoslate	Crypto
1.38822E+18	2021-04-30 20:04:44+00:00	It was @elonmusk now, Ali Baba @AlibabaGroup in BTC. Crypto market to the moon. #BTC #Bitcoin #alibaba	Crypto
1.38822E+18	2021-04-30 20:03:17+00:00	Media focuses on ETH and the NFT market when talking about crypto in recent weeks, but here is a story that has fallen under the radar: Ethiopia Links up With Cardano Creator to Launch the Country's Biggest Blockchain Deployment Yet https://t.co/T2rW8Y0gQt #empj #cardano	Crypto
1.38822E+18	2021-04-30 20:02:23+00:00	ARE WE IN A SUPER CYCLE? How to understand the Crypto Market https://t.co/vzEAJicNF7 via @YouTube	Crypto
1.38822E+18	2021-04-30 20:02:17+00:00	How long do crypto bear markets last? [Infographic] https://t.co/gHIT0bgM84 https://t.co/NfCp2oJuMc	Crypto
1.38822E+18	2021-04-30 20:02:10+00:00	Welp, traditional markets are closed. Who wants to mine some #crypto this weekend? BEE Network. Use the invitation code: jaythornton000. Download at https://t.co/TzRB1YpaDn	Crypto
1.38822E+18	2021-04-30 20:00:43+00:00	.@ICE_Markets announced in its Q1 report this week that it had sold its stake in now-public crypto exchange @coinbase for $1.2 billion. Read more via @shannybasar for @marketsmedia: https://t.co/e5n8fD4jt6	Crypto
1.38822E+18	2021-04-30 20:00:15+00:00	The work of an #artadvisor becomes even more crucial as NFTs develop into a new but fragile market for art makers and collectors. #nft #collectors #crypto @artnet #MFKAA https://t.co/1t4N5EQdpp	Crypto
1.38822E+18	2021-04-30 20:00:06+00:00	Hello! Here are the market info today :) #Bitcoin Price: $56986.25 (+7.66%) Bitcoin Dominance: 48.76% Total MarketCap: $2,181,753M (+6.11%) Winner of the market: #SONM (+411.85%) Have a good day :) #crypto #market #BTC #SNM	Crypto
1.38822E+18	2021-04-30 19:59:36+00:00	◘ Crypto Market Sentiment Near Positive BTC and TRX Already There The good fortune for the top 10 coins by market capitalization continues. Observing the 7-day moving average, Now we are recommending a new coin called "ASTRA" Buy the ASTRA Now https://t.co/5TALs6ldCr #Porsche	Crypto
1.38822E+18	2021-04-30 19:59:17+00:00	You surely cannot miss $AVAX It is just warming up. $60 is incoming and it is really justified by its market Cap. Really undervalued. Must hold for raining profits. #bitcoin #crypto #cryptocurrency #priceprediction #analysis #hodl #avax #avalanche https://t.co/ytBO6M60eq	Crypto
1.38822E+18	2021-04-30 19:58:06+00:00	$doge back to position n7 on #Coinmarketcap, good job #holders🚀 #cryptocurrencies #dogecoin #DOGE #DogecoinRise #CryptoNews #blockchain #altcoins #markets #investing #investment #invest #money #NFTs #nftart #DeFi #Finance #trade #Trending #Crypto #digital #cryptocurrency https://t.co/9wjEWdm0UN	Crypto
1.38822E+18	2021-04-30 19:57:27+00:00	Aimee is one of many great traders over at https://t.co/ytjIYFoLun. Doesn't matter what type of market you trade, we have someone for you! Less than $40 a month right now gets you access to crypto, equities, options, &amp; futures! Use code N4QyFiu5 for extra $$ off https://t.co/IvBDQ4B8yi	Crypto
1.38822E+18	2021-04-30 19:56:51+00:00	#Crypto #TesECO #TES #trade #invest #ethereum #DeFi The strong reliable team will be able to implement all the ideas of this project and achieve success. fully functioning with a lot of benefits of the trading market place. Visit website for more info https://t.co/snxtcmw9UT	Crypto
1.38822E+18	2021-04-30 19:53:44+00:00	ETH is in full-on price discovery mode — flirting with $2,800 on Friday. In a significant milestone, the world’s No. 2 crypto hit a market cap of $321 billion — overtaking PayPal in rankings, as well as Toyota, Exxon Mobil and Comcast, the digital asset has gained 27.8% in a week	Crypto
1.38822E+18	2021-04-30 19:52:59+00:00	Crypto sell limit orders will not work only market orders at $50 less than what it is selling for https://t.co/tRRDAA76VM	Crypto
1.38822E+18	2021-04-30 19:52:36+00:00	Joe Biden doesn’t care that increasing capital gains for the rich will actually affect the middle class. Affluent investors will pull money from stocks and crypto, which will in turn crash the market.	Crypto
1.38822E+18	2021-04-30 19:51:58+00:00	Crypto market livens up as MicroStrategy says it wants more Bitcoin https://t.co/TDpShkVJgf https://t.co/9OPpTD6VtN	Crypto
1.38822E+18	2021-04-30 19:51:04+00:00	Crypto market livens up as MicroStrategy says it wants more Bitcoin https://t.co/TDpShkVJgf https://t.co/4nH108Rz42	Crypto
1.38822E+18	2021-04-30 19:50:48+00:00	$XMR is going pretty well💥💥 For #trading signals join👉🏻 https://t.co/GxaG3Dlp18 #cryptocurrencies #CryptoNews #blockchain #altcoins #markets #investing #investment #invest #money #NFTs #nftart #DeFi #Finance #trade #altcoin #Trending #Crypto #Monero #XRM #cryptocurrency https://t.co/40nA0Lypv3	Crypto
1.38822E+18	2021-04-30 19:49:53+00:00	#Bitcoin's volatility vs Carlos' freekick's curve! Both makes you win in the end! #cryptocurrency #Crypto #Bitcoin #NFTs #CET #ETH #Coins #coinex #trading #markets #exchange #DeFi #LEO #ARRR #CardanoADA #bat #BitcoinCash https://t.co/3ErcRFurze	Crypto
1.38822E+18	2021-04-30 19:49:35+00:00	$1B more and #Dogecoin will be in 6th place on the #crypto market cap chart. I see top 3 by end of this year for #Doge and hopefully to take over by 2025. #DogecoinToTheMoon 🐕🚀💎	Crypto
1.38822E+18	2021-04-30 19:48:48+00:00	ETH Overtakes PayPal’s Market Cap! 💪 #ETH #cryptotwitter https://t.co/ND0SufOloG	Crypto
1.38822E+18	2021-04-30 19:47:08+00:00	There’s literally everything for everyone in the crypto market 🤣 #Crypto https://t.co/bXpIe75Elz	Crypto
1.38822E+18	2021-04-30 19:46:37+00:00	#GBPJPY - New Technical Analysis: #TA #Crypto #Stocks #Forex #Markets #Trading #TechnicalAnalysis https://t.co/KrjZt5D54z	Crypto
1.38822E+18	2021-04-30 19:46:37+00:00	#OMGUSD - New Technical Analysis: #TA #Crypto #Stocks #Forex #Markets #Trading #TechnicalAnalysis https://t.co/s9mwQjsp77	Crypto
1.38822E+18	2021-04-30 19:46:37+00:00	#SPX - New Technical Analysis: #TA #Crypto #Stocks #Forex #Markets #Trading #TechnicalAnalysis https://t.co/7bvlWmGl65	Crypto
1.38822E+18	2021-04-30 19:46:12+00:00	This market will not belong to retailers anymore «With the entry into force of the Fund Locations Act on July 1, 2021, domestic special funds will be allowed to invest up to 20 percent of the funds they manage in crypto assets such as Bitcoin» #xrp #btc https://t.co/xFGNTwDeej	Crypto
1.38822E+18	2021-04-30 19:45:02+00:00	if people want to blow their fake ecological blood money on NFTs why should i give a shit? i'll continue to twiddle my thumbs until quantum computing crashes the entire crypto market and unleashes a flood of sweet, sweet schadenfreude	Crypto
1.38822E+18	2021-04-30 19:44:43+00:00	Damn son... its a bull market! $one #btc #crypto #doge #dawg #dogecoin #dogecoin	Crypto
1.38822E+18	2021-04-30 19:44:22+00:00	#Ethereum #ETH April #Futures ⬆️1.42% to $2,751.53 $ETH #Ether #futurestrading #future #Investment #investing #invest #stocks #StockMarket #StocksToWatch #cryptocurrencies #CryptoNews #trading #CME #Crypto #market #Markets #Trade #Trader https://t.co/mzotIgM54N https://t.co/pBZfmB8NM7	Crypto
1.38822E+18	2021-04-30 19:43:57+00:00	#Dogecoinarmy hopping I’m getting this wrong, a Coworker that 2 weeks ago didn’t know anything about markets or crypto was telling about all this coins that r such a sure thing, he’s already dreaming in his house in the Caribbean, black swans dejavú. #BeSafe #HODL	Crypto
1.38822E+18	2021-04-30 19:42:10+00:00	Bitcoin leads massive cryptocurrency market sell-off https://t.co/DhIie5wvfJ via @rt_com #ethereum #crypto #bitcoinmining #blockchain #cryptocurrency	Crypto
1.38822E+18	2021-04-30 19:39:24+00:00	A general decline and recession occurred in the cryptocurrency markets after mid-April. With the new developments… #crypto #btc https://t.co/8CuDIZR5ob	Crypto
1.38822E+18	2021-04-30 19:37:05+00:00	#Crypto market analysis Dominance :in #ALTSEASON✔ (48.66%) #Bitcoin :BTC pulling market up🚀 Market :Mooning 🚀🚀🚀 (6.82%) Many #Altcoins r exploding 💥 visit https://t.co/nV0VdEyQXl	Crypto
1.38822E+18	2021-04-30 19:36:31+00:00	Market looks bullish ... Adding a bit to #USDT - taking gains from #KNC and #BTS. ✅ https://t.co/HSszAz6Wlg #bitcoinnews #btc #crypto #bitcoins https://t.co/a2GF3ZjD4t	Crypto
1.38822E+18	2021-04-30 19:34:02+00:00	Do you know? If something is going to pump hard #crypto whales are going to try their 1000% to steal your Tokens either by Scalping or by dumping their whole spot buying and creating panic in the market If not remember this one thing and note it down in your forehead ✍️	Crypto
1.38822E+18	2021-04-30 19:34:00+00:00	If everybody wants their coin to go up the crypto market cap gotta be at least 2 trillion more 😂	Crypto
1.38821E+18	2021-04-30 19:33:38+00:00	I used to do crypto. Now I don't. Yeah, I'll be angry about crypto eating up GPU market. Crypto's "productive" work is inherently less valuable than the entertainment value provided by video games, the research done by super computers, and the movies made by rendering farms.	Crypto
1.38821E+18	2021-04-30 19:30:34+00:00	📢 Trade like a PRO on #Bybit and #profit from raising 📈 as well as from falling 📉 #crypto #markets and get a $1000 BONUS 😀 👉 https://t.co/hUGZju896i If you sum up all bonuses you can even get up to $1610.- in total :-) #Bitcoin #Ethereum #trading #discount https://t.co/ycF9ahZsvc	Crypto
1.38821E+18	2021-04-30 19:30:31+00:00	The first rule of investing whether it’s stocks or crypto is “never invest what you can’t go with out” Yet every month or so y’all get on here complaining about how y’all lost 100 K in the market Yo bad	Crypto
1.38821E+18	2021-04-30 19:30:27+00:00	While the overall crypto market remains strong, recent regulatory actions from both the SEC and FinCEN threaten the United States’ preeminence in this industry and the ability of ordinary investors to buy and sell cryptocurrency. Read more from @jberlau https://t.co/iJMleviMKg	Crypto
1.38821E+18	2021-04-30 19:29:51+00:00	$HCMC continues to surprise those who doubt the chart based solely off fundamentals. All I can say is sometimes O/S doesn’t matter. They’re definitely two different markets but let’s take crypto for instance. I’ve seen plenty of projects take flight with a much larger circulating	Crypto
1.38821E+18	2021-04-30 19:27:52+00:00	$BNB all the way up 💥💥 😃#trading signals at https://t.co/GxaG3Dlp18 #cryptocurrencies #CryptoNews #blockchain #altcoins #markets #investing #investment #invest #money #NFTs #nftart #DeFi #Finance #trade #altcoin #Trending #Crypto #digitalart #nftcollectors #Binance #BNB https://t.co/xW5mwFuMik	Crypto
1.38821E+18	2021-04-30 19:27:14+00:00	GBPUSD Pin Bar Signal &amp; Crude Oil Buying A Pullback – April 29th, 2021 » Learn To Trade The Market CRYPTO CRYPTO NEWS - https://t.co/67McJgxmSj https://t.co/p4HA3CCZof	Crypto
1.38821E+18	2021-04-30 19:26:51+00:00	📈💶$2,002,943 $ETH LONGED @$2789.3 [30/04/21 19:26:51] 🏪FTX | ETH-PERP 🗣️Exit all of the $crypto markets - WolfOfPoloniex	Crypto
1.38821E+18	2021-04-30 19:26:00+00:00	Crypto Market Update! - Crypto Set To Explode!? - Cryptocurrency https://t.co/OpYSYLljAM via @YouTube Another Bullish post by @BitcoinBros26 Are curious about where the market is heading? Give this Update a watch *This is not financial advice. Invest at your own risk*	Crypto
1.38821E+18	2021-04-30 19:25:38+00:00	New capital gains tax will the markets continue to dip ? https://t.co/S3iGeVKA0X via @YouTube New video with Al on @TheCryptoLif7 YT channel. @VictorOlteanu @CryptoMallorca @crypto_stylz @ShaYoBebop @Santanet8	Crypto
1.38821E+18	2021-04-30 19:25:33+00:00	Hmmm now compared to early 2020: no real estate to park money. Record money printing. Record commodity inflation. Insane cultural adoption and institutional adoption of cryptocurrency. Stonk market correction too? Wow. Crypto could explode. Lol https://t.co/uznSLOpK1J	Crypto
1.38821E+18	2021-04-30 19:24:04+00:00	Our Man in Shanghai: Huobi looks to become Grayscale of Asia, Yao Ming’s NFT wine, and Chinese crypto investors go to the dogs: Huobi tackles the institutional market, you can now own an NFT of basketball star Yao Ming… https://t.co/qI8kQug2ys #news #technews #technology https://t.co/Tu8SZaVAOT	Crypto
1.38821E+18	2021-04-30 19:22:55+00:00	Would be cool to see data on the number of Rolexes being flexed on crypto twitter relative to the bull market cycle top Just a thought...	Crypto
1.38821E+18	2021-04-30 19:21:19+00:00	iDOL -independent Dollar Is a new type of #StableCoin provided by the #DeFi platform @LienFinance. It is a stable coin backed by #ETH derivatives, Independent from market volatility and from human control. #Crypto #blockchain https://t.co/1TDyouR2Jq	Crypto
1.38821E+18	2021-04-30 19:19:40+00:00	Crypto market update video out now! #crypto #cryptocurrency #bitcoin #Ethereum #THETA #vechain #vet Where do you see crypto going short term? Bullish or Bearish? Check it out now! https://t.co/RUHBHqkmKm	Crypto
1.38821E+18	2021-04-30 19:18:51+00:00	In this video we focus on $60,000 and what it means for the crypto market. We celebrate a big up day including a 6% move for #Bitcoin and big moves for many of the Altcoins. $ETH $LINK $BNB $MATIC $XRP $ADA $ARRR https://t.co/U92bafp97m	Crypto
1.38821E+18	2021-04-30 19:18:22+00:00	🚨🚨 CRYPTO NEWS ALERT! 🚨🚨 Price analysis 4/30: BTC, ETH, BNB, XRP, ADA, DOGE, DOT, UNI, LTC, BCH https://t.co/9XwKyZ4KbK #Markets #Bitcoin #Ethereum #BinanceCoin #Ripple #Cardano #Dogecoin #Polkadot #Uniswap #Litecoin #BitcoinCash #Priceanalysis #Crypto #BTC #ETH #DOGE	Crypto
1.38821E+18	2021-04-30 19:18:12+00:00	$fil higher and higher: +8,64%🚀 on the way to the target selling price🤙🏻 #cryptocurrencies #CryptoNews #blockchain #altcoins #markets #investing #investment #invest #money #NFTs #nftart #DeFi #Finance #trade #altcoin #Trending #Crypto #digitalart #nftcollectors #Filecoin https://t.co/UMN7FC0plb	Crypto
1.38821E+18	2021-04-30 19:16:25+00:00	How many of you are going to take profits on the crypto market and reinvest when it drops again	Crypto
1.38821E+18	2021-04-30 19:15:55+00:00	Me in my head: Guys if we really want to stop the energy usage of crypto we would also have to kill the entire secondary securities market (a.k.a. the stock market) and banks.... Wait that sounds awesome.	Crypto
1.38821E+18	2021-04-30 19:15:54+00:00	The crypto market is gradually recovering after a rough week. Here are the trends to watch out for according to one analyst.... #Bitcoin #Ethereum #Solana #Cardano https://t.co/86RUfdBE5H	Crypto
1.38821E+18	2021-04-30 19:15:06+00:00	Looking ahead! If the $3T fallout comes along, the market will crash. Do you think the crypto market is immune to the stock market? I think the Banks hold enough crypto directly/indirectly, thus, if the stock/derivative fall, so will crypto ... :) https://t.co/14IzfYaFfD	Crypto
1.38821E+18	2021-04-30 19:14:57+00:00	Crypto-native options protocol @LienFinance is using the #Chainlink BNB/USD Price Feed on the #BinanceSmartChain mainnet to secure its new BNB options market. Chainlink is relied on to facilitate trades, calculate volatility, &amp; price contracts at maturity. https://t.co/P688RL77HX	Crypto
1.38821E+18	2021-04-30 19:14:32+00:00	#ApeSwap #BANANA #BNB #BSC #BinanceSmartChain #DeFi #Crypto #Cryptocurrency This company includes the best quality to become a leading in the market! We are witnessing a huge increase! The company is gaining momentum and shows great results!	Crypto
1.38821E+18	2021-04-30 19:13:29+00:00	This has been historic bull run for #Bitcoin. 6 Monthly green candles in a row. This was previously seen in 2012-2013 run. ( much smaller market cap compared to today ) And yet this performance by #BTC. This is simply outstanding. You can't ask for more. #bitcoingem #Crypto	Crypto
1.38821E+18	2021-04-30 19:10:37+00:00	One of the best reasons why crypto is better than the regular stock market is that it never closes. Everyone is on an equal playing field, non of this after hours non-sense.	Crypto
1.38821E+18	2021-04-30 19:10:33+00:00	$BTC 2013, 2017 and 2021 Bull Market Comparison. These Market cycles are no joke! I’m filling my bags 💰🧑🏼‍🚀 Get ready for launch! 🚀 #BTC #ALTSEASON #altcoins #Crypto https://t.co/4lXyWz9Lnc	Crypto
1.38821E+18	2021-04-30 19:10:16+00:00	I am going to short every crypto currency at the end of the bull market. I will “hate” all crypto currency’s at that moment. I’m a trader. I trade. I am short $MUDS rn even lmfao. My favorite SPAC 🤣🤣🤣	Crypto
1.38821E+18	2021-04-30 19:09:11+00:00	Crypto Month recap of April 2021. https://t.co/CX7mUvlkjq #TycheLAB #Verified #BTC #Bitcoin #Stunning #cryptocurrency #blockchain #crypto #cryptonews #news #LiveOutofLine #CoronaSecondWave #cryptomarket #trade #time #money #bitcoins #bitcoinnews #bitcointrading #bitcoinanalysis	Crypto
1.38821E+18	2021-04-30 19:08:43+00:00	Bitcoin Expert Predicts A $100 Trillion Market Cap - Anthony Pompliano https://t.co/bEPQ2uAZqc via @YouTube Pompliano does a good job of explaining the Crypto industry	Crypto
1.38821E+18	2021-04-30 19:08:03+00:00	Are you on @BinanceAfrica (Nigeria) Community on Telegram!! Log In now!! Live Telegram Talk!!! What is New on #Binance/Market.... #BNB #crypto	Crypto
1.38821E+18	2021-04-30 19:08:00+00:00	https://t.co/ELCf6Xltdw Are you interested in owning this premium crypto domain? As a short form for 'cryptocurrency', this is a rare domain with very few alternatives available on the market. #Crypto #Bitcoin #BTC #Altseason2021	Crypto
1.38821E+18	2021-04-30 19:07:03+00:00	#Crypto &amp; #Altcoins The Market is GOING to the Moon 🚀 ( DOUBLE DIGIT GAINS ) https://t.co/XjvCL5NJRk	Crypto
1.38821E+18	2021-04-30 19:05:53+00:00	This project is well developed. thanks to a strong team and very good market analysis along with the technology that the project applies #BN #BitNorm #Bitcoin #ETH #Crypto	Crypto
1.38821E+18	2021-04-30 19:05:22+00:00	#trade in $doge on our platform🤙🏻 Register at👉🏻 https://t.co/7jbIolOKOc #cryptocurrencies #CryptoNews #blockchain #altcoins #markets #investment #money #NFTs #nftart #DeFi #Finance #altcoins #Crypto #digitalart #Trending #dogecoin #Dogecoins #DOGE #USDT #BTC #nftcollectors https://t.co/fGEiLeecQP	Crypto
1.38821E+18	2021-04-30 19:05:20+00:00	NEM coin is no more....it is now just bullish.... The holder of NEM coin faded up it just continuously going down and down.... Now it’s no value in crypto market. https://t.co/ElXbCy2KWM	Crypto
1.38821E+18	2021-04-30 19:04:47+00:00	We still have to prepare for how they plan to "regulate" $crypto. That would lead to a temporary in crypto markets, and the regulation they pass would probably be 2-3 years behind. You see how fast the industry evolves overnight.	Crypto
1.38821E+18	2021-04-30 19:04:11+00:00	The short on some of these crypto currency’s will be epic. Far greater than we have ever seen. Stock market and small cap guys are used to it, but pure crypto players are in for a taste. Lol.	Crypto
1.38821E+18	2021-04-30 19:03:43+00:00	Here is a #Crypto market review, I review many #Altcoins in general. These are requests from my TG group (link below). I go over $BTC $ETH $RSR $SOL $LINK $RAY $REEF $SXP $VET $ALICE and several others. https://t.co/NohMX84wDm	Crypto
1.38821E+18	2021-04-30 19:03:03+00:00	Crypto Investing 101 with YuanPay Team: Get To Know The Market Before Making Any Moves https://t.co/6tYWYUfo2h	Crypto
1.38821E+18	2021-04-30 19:02:03+00:00	Crypto Total Market = $2115.5 billion Bitcoin Cap = $1063.9 billion Bitcoin dominance: 50.3% MVRV-zscore = 3.77 Fear-Greed: Neutral (51; https://t.co/PDxy1Pjwfb) (Fri Apr 30 14:02:02 2021 US CT) #ETH #blockchain https://t.co/1HGm682Qaj	Crypto
1.38821E+18	2021-04-30 19:02:02+00:00	The market cap of $xyo shrunk. It is now only $39 million. So much room to run up. Easily $390 million market cap or 10x by end of year. The price is also so low that it does not show up on #coinbase and shows up as $0.00 🤣 4/10th of a penny. #crypto #cryptocurrency $eth https://t.co/8U7ODSTpZM	Crypto
1.38821E+18	2021-04-30 19:01:21+00:00	A marriage of Market #data with #Blockchain data https://t.co/caKW1CYZ4C #crypto #bitcoin #analytics #api	Crypto
1.38821E+18	2021-04-30 19:01:20+00:00	KuCoin users get ready @zaracryptolux is most likely working on a video right now she knows some of the best coins on that exchange @Ada_Angels @Bobbyheelz it’s a bull market 📈 my prediction is that May is a great month for all crypto holders	Crypto
1.38821E+18	2021-04-30 19:01:15+00:00	You know NIP looking down at the crypto markets like I told yall years ago https://t.co/UqZNlV9hsO	Crypto
1.38821E+18	2021-04-30 19:00:53+00:00	24h Cross-chain Bridge Vol / Market Cap #Thorchain $RUNE $27M / $3.7B #RenProtocol $REN $32M / $848M #Anyswap $ANY $82M / $84M👀(Powered by $FSN DCRM) @AnyswapNetwork &amp; @multichainxyz are now using bridging fees to buyback and burn ANY tokens🔥🔥🔥 #DeFi #Crypto https://t.co/f8tdptkNrp	Crypto
1.38821E+18	2021-04-30 19:00:45+00:00	#SPY - New Technical Analysis: #TA #Crypto #Stocks #Forex #Markets #Trading #TechnicalAnalysis https://t.co/xxI8pXoEry	Crypto
1.38821E+18	2021-04-30 19:00:42+00:00	#TWTR - New Technical Analysis: #TA #Crypto #Stocks #Forex #Markets #Trading #TechnicalAnalysis https://t.co/LxRxsTB7Rq	Crypto
1.38821E+18	2021-04-30 19:00:37+00:00	#BTCUSD - New Technical Analysis: #TA #Crypto #Stocks #Forex #Markets #Trading #TechnicalAnalysis https://t.co/gCGbwcHaw5	Crypto
1.38821E+18	2021-04-30 19:00:35+00:00	Have you used our portfolio update? You can now see your profits and losses in the cryptocurrency market on our platform. Track your trades in one place and not all over the place. Click below to get started! https://t.co/jsg7NeQKGo #Crypto #Cryptocurrency #DeFi #Bitcoin #NFT https://t.co/wLO8slkwMa	Crypto
1.38821E+18	2021-04-30 19:00:26+00:00	💸@Swirl_Cash stats today:💸 📈Swirl Price: $1.67 💰Swirl Market Cap: $4,831,051 🔒Total Value Locked: $3,246,252 💫Circulating Supply: 2,880,749 $swirl 🔥Total Burned Tokens: 780,806 SWIRL #crypto #privacy #BSC	Crypto
1.38821E+18	2021-04-30 19:00:06+00:00	Cardano (ADA) Fear Index on google search statistics (higher = more market fear) #Cardano #ADA #Crypto #Cryptocurrency #dataviz #datavisualisation 20:00:03 https://t.co/BIvZbZGAVl	Crypto
1.38821E+18	2021-04-30 19:00:01+00:00	Let's just conclude, we're not in a bear market, just a bullish correction on #Bitcoin and the #crypto market will explode from here.	Crypto
1.38821E+18	2021-04-30 18:59:46+00:00	#btc #bitcoin #usd #crypto #cryptocurrency #market #token #blockchain #tether #usdt #BTCUSDT #altcoins #xrp #eth #ltc #forex #trading #DXY #link #iota #Ethereum #litecoin https://t.co/gAC17vi99b	Crypto
1.38821E+18	2021-04-30 18:59:40+00:00	$doge in rise🚀🚀 #dogecoin #Dogecoins #cryptocurrencies #CryptoNews #blockchain #altcoins #markets #investing #investment #invest #money #NFTs #nftart #DeFi #Finance #trade #altcoin #Trending #Crypto #digital #cryptocurrency #trends #cryptoart #cryptoartist #nftcollectors https://t.co/BgQtWLlh3g	Crypto
1.38821E+18	2021-04-30 18:59:06+00:00	Have a feeling the whole crypto market is going to explode over the weekend!!!! @tyler @elonmusk @mcuban @cameron #cryptocurrencies @HTMLCOIN @nimiq @tezos @VitalikButerin	Crypto
1.38821E+18	2021-04-30 18:58:26+00:00	Crypto Market Live Analysis https://t.co/wDfyfCHlry via @YouTube #WhoDeyBreeeeeeeeeet	Crypto
1.38821E+18	2021-04-30 18:58:06+00:00	⁦@clearblock_⁩ is the one-stop-shop for all the education and insights you’ll need before making your first trades in the #cryptocurrency market. Launching Summer 2021 #bitcoin #ethereum #blockchain #crypto $btc $eth #trading #forex https://t.co/RPXFWmdQKI	Crypto
1.38821E+18	2021-04-30 18:57:44+00:00	All, LAW OF ATTRACTION - think positive of this #cryptomarket #altcoins #alts #altseason #BTC $btc $eth AND we will go up and rock this market 🕺🏻🕺🏻🕺🏻 no negative vibes	Crypto
1.38821E+18	2021-04-30 18:57:39+00:00	All green right now🤙🏻🤙🏻 #cryptocurrencies #CryptoNews #blockchain #altcoins #markets #investing #investment #invest #money #NFTs #nftart #DeFi #Finance #trade #altcoin #Trending #Crypto #digital #cryptocurrency #trends #cryptoart #cryptoartist #NFTartist #nftcollectors https://t.co/t9Rzx3hb6R	Crypto
1.38821E+18	2021-04-30 18:57:01+00:00	[1D] #Bitcoin market is weakly trending down current momentum suggests the market is neutral. #crypto #metatrader #blockchain visit: https://t.co/yuSljvM9Fq for more!	Crypto
1.38821E+18	2021-04-30 18:55:51+00:00	AstroFreak #36 has been sold for 0.17eth on the secondary market! Supply shortage ✔️ Floor rising ✔️ https://t.co/4QaBsMkqLi #nft #nfts #nftart #nftcollector #nftcollectors #nftartist #nftartists #crypto #cryptoart #cryptoartist https://t.co/ltu9KCmN5y	Crypto
1.38821E+18	2021-04-30 18:55:26+00:00	My brain has been 100% occupied by crypto for the last ~6 months and honestly it's been really fucking fun, but I've got some sick projects in the pipeline that I'm gonna reorient around. This bull market won't be around forever but code will. Remember that.	Crypto
1.38821E+18	2021-04-30 18:55:02+00:00	Wednesday Crypto Market Gainers: DUSK, BZRX, SNX, ERD, LINK https://t.co/N3oUqFAKwt	Crypto
1.38821E+18	2021-04-30 18:54:45+00:00	Time the market 🤪😁💥🚀 #bitcoin #crypto #trading #investing #msrt #michaelsaylor https://t.co/juB4JUSrrM	Crypto
1.38821E+18	2021-04-30 18:54:18+00:00	Wanna sleep but crypto market is breaking out rn $btc $one #Bitcoin #oneharmony	Crypto
1.38821E+18	2021-04-30 18:54:01+00:00	[7D] #Bitcoin market is very strongly trending up current momentum suggests the market is overbought. #crypto #blockchain #stockmarket visit: https://t.co/yuSljvM9Fq for more!	Crypto
1.3882E+18	2021-04-30 18:52:30+00:00	Enjoying crypto markets?😎 https://t.co/z8KvjBIBbw	Crypto
1.3882E+18	2021-04-30 18:52:21+00:00	#dogecoin has moved $4.3 billion in 24 hours, and is about to pass #Cardano and become the #6 crypto in terms of market cap. https://t.co/TgBgC2r0ti	Crypto
1.3882E+18	2021-04-30 18:51:02+00:00	[7D] #Bitcoin market is very strongly trending up current momentum suggests the market is overbought. #investor #crypto #currency visit: https://t.co/yuSljvM9Fq for more!	Crypto
1.3882E+18	2021-04-30 18:49:46+00:00	“A major challenge when researching the crypto markets today is piecing together information from a myriad of resources,” said Kinjal Shah, senior associate, Blockchain Capital. https://t.co/uFzPBE3AYS	Crypto
1.3882E+18	2021-04-30 18:48:22+00:00	Makara CEO @jesseproudman and @APompliano discuss automated investing, defensive crypto, market drawdowns, bull market cycles, importance of SEC registration, and what is next for Makara. Check it out here https://t.co/ydACSv6a2E #bitcoin #crypto #investing #marketupdate https://t.co/b8Vr40a2ke	Crypto
1.3882E+18	2021-04-30 18:47:14+00:00	Crypto Market Sentiment Near Positive BTC and TRX Already There The good fortune for the top 10 coins by market capitalization continues. Observing the 7-day moving average, Now we are recommending a new coin called "ASTRA" Buy the ASTRA Now https://t.co/J8fYsxWgX7 #Exchange https://t.co/zOj4l1FJdO	Crypto
1.3882E+18	2021-04-30 18:46:18+00:00	If you can’t handle high volatility early on in projects then you shouldn’t be investing in crypto projects that have a market cap of $500m or less. Focus on fundamentals when hunting for small cap gems. #Altcoins $bnb $bsc #Binance #ETH	Crypto
1.3882E+18	2021-04-30 18:46:01+00:00	#SPY - New Technical Analysis: #TA #Crypto #Stocks #Forex #Markets #Trading #TechnicalAnalysis https://t.co/5H9CPumy7d	Crypto
1.3882E+18	2021-04-30 18:46:00+00:00	#BTCUSD - New Technical Analysis: #TA #Crypto #Stocks #Forex #Markets #Trading #TechnicalAnalysis https://t.co/8iORfaG21S	Crypto
1.3882E+18	2021-04-30 18:45:58+00:00	#ZS2! - New Technical Analysis: #TA #Crypto #Stocks #Forex #Markets #Trading #TechnicalAnalysis https://t.co/Az7eC2LQsN	Crypto
1.3882E+18	2021-04-30 18:45:10+00:00	Got mail today, $Woo Thank you for sending this beast #Woodie from China to Michigan. The best Crypto team in the biz #Wootrade Disrupt Markets &amp; Empower Individuals 💪🏻📈👽 https://t.co/HkBCFmDB7l	Crypto
1.3882E+18	2021-04-30 18:44:54+00:00	ENTER ALL CRYPTO MARKETS , FAST FAST FAST #weekendpump #cryptoonlygoup 🚀🚀🚀🚀📈😎	Crypto
1.3882E+18	2021-04-30 18:42:08+00:00	Another day $xlm is way undervalued. The best opportunity in the crypto market by far.	Crypto
1.3882E+18	2021-04-30 18:41:29+00:00	Bitcoin News: Greatest Recovery For BTC &amp; ETH (2021 Crypto Bull Run) https://t.co/FcnI3Dww4o #BTC #BTT #KLV #TRX #Klever #Klv #bittrex #binance #cryptomarket #bitcoinnews #invest #blockchainnews #bitcointrading #altcoin #bitcoins https://t.co/hA51ENMt15	Crypto
1.3882E+18	2021-04-30 18:40:29+00:00	On April 30, the crypto-focused data analytics company #Skew announced the firm has been acquired by the San Francisco company #Coinbase. The goal is to make “cryptocurrency markets more transparent and accessible for institutional #investors.” https://t.co/0yYCkURd1D	Crypto
1.3882E+18	2021-04-30 18:39:52+00:00	We are soooo happy and proud!!! 🍾💪🏻👏🏻🙏🔥💥🤑 #dancecoin #Binance #crypto #cryptocurrency #market #mosaico @joannawargala https://t.co/sGz3v7gDQA	Crypto
1.3882E+18	2021-04-30 18:39:37+00:00	Everything is still tragically linked to #BTC , market follows the trillion dollar leader right now, like it or lump it. With so little of the world into crypto &amp; even less knowledgeable about how use case &amp; scalability truly define value, we’re still far from decoupling from BTC https://t.co/0mhyq6FTmX	Crypto
1.3882E+18	2021-04-30 18:38:42+00:00	With all the bet that happened in crypto market, i dont understand why we dont have defacto betting platform that is easy to used where people can bet on people betting.	Crypto
1.3882E+18	2021-04-30 18:38:25+00:00	Whole crypto market is green except shitcoins like #SAFEMOON #bonfire etc	Crypto
1.3882E+18	2021-04-30 18:38:02+00:00	[7D] #Bitcoin market is very strongly trending up current momentum suggests the market is overbought. #forexsignals #fintech #crypto visit: https://t.co/yuSljvM9Fq for more!	Crypto
1.3882E+18	2021-04-30 18:36:18+00:00	Crypto Markets Surge Prove Analysis Wrong Again! https://t.co/9ft00pz5O5 via @YouTube	Crypto
1.3882E+18	2021-04-30 18:36:14+00:00	Amazing breakdown of $WAULTx and $WEX and why you should have a fat bag of each NFA But if you have half a brain you'll see why @Wault_Finance is a 7 layer #DeFi monster on #BSC #BinanceSmartChain and in time you will see them in the top 100 market caps in all of crypto. https://t.co/ryvSviPLn8	Crypto
1.3882E+18	2021-04-30 18:36:01+00:00	[7D] #Bitcoin market is very strongly trending up current momentum suggests the market is overbought. #system #crypto #forexgt visit: https://t.co/yuSljvM9Fq for more!	Crypto
1.3882E+18	2021-04-30 18:34:40+00:00	This youngster's got some balls. $22m signing bonus going straight into the crypto market. #BTC #ETH #DOGE https://t.co/lHh4birqBx	Crypto
1.3882E+18	2021-04-30 18:34:09+00:00	Catch all the #markets #crypto #stocks #trading knowledge in replay on #twitch! https://t.co/YddwFf4Ore	Crypto
1.3882E+18	2021-04-30 18:34:01+00:00	No wonder crypto is exploding - US stock market is rigged for the 1 % - I have seen for months price action that defies a novel concept called MATH - @SECEnfDirector do your job!	Crypto
1.3882E+18	2021-04-30 18:32:47+00:00	Guys join https://t.co/qiaLOZz9od @wsbmodbtc This TEAM rocks the Crypto Market. These Pumps help us and promotes the tokens. This is not a pump and dump team, this is a pump and help community team! #SafeMoon	Crypto
1.3882E+18	2021-04-30 18:31:49+00:00	The ApeSwap team is excellent, As for the idea itself, it is relevant in modern times. I admire its continuous development. The project has very ambitious plans to conquer the market. #ApeSwap #BANANA #BNB #BSC #BinanceSmartChain #Defi #Crypto #Cryptocurrency	Crypto
1.3882E+18	2021-04-30 18:31:30+00:00	Crypto market livens up as MicroStrategy says it wants more Bitcoin - https://t.co/vSGbs5dK14	Crypto
1.3882E+18	2021-04-30 18:31:09+00:00	Did you know that we have a cool #crypto comparison chart? It will help you with regular short or medium-term forecasts 🚀 Compare two coins by their market cap, price, volume and other metrics! Check it out👉https://t.co/awoI0HT0Le #coinsocialstory #crypto #Verge https://t.co/oyXzhBszf6	Crypto
1.3882E+18	2021-04-30 18:31:02+00:00	[7D] #Bitcoin market is very strongly trending up current momentum suggests the market is overbought. #forextrading #money #crypto visit: https://t.co/yuSljvM9Fq for more!	Crypto
1.3882E+18	2021-04-30 18:30:51+00:00	#SPY - New Technical Analysis: #TA #Crypto #Stocks #Forex #Markets #Trading #TechnicalAnalysis https://t.co/JzbcaCIVc4	Crypto
1.3882E+18	2021-04-30 18:30:50+00:00	#AUDUSD - New Technical Analysis: #TA #Crypto #Stocks #Forex #Markets #Trading #TechnicalAnalysis https://t.co/7nBtIbJkbo	Crypto
1.3882E+18	2021-04-30 18:30:50+00:00	#DOGEUSDT - New Technical Analysis: #TA #Crypto #Stocks #Forex #Markets #Trading #TechnicalAnalysis https://t.co/9rnrmA8u4f	Crypto
1.3882E+18	2021-04-30 18:30:21+00:00	SAFEMOON Breaking Out!? | Crypto Market Updates + SAFEMOON Announcements... https://t.co/vMnpjy8HEv via @YouTube https://t.co/MTPwtA6vbs	Crypto
1.3882E+18	2021-04-30 18:30:13+00:00	Gold is a thing of the past and big financial funds finally regret not being exposed to crypto. Will this change of heart open the market to a whole new type of consumers and assets? https://t.co/t4M2tnRe8W	Crypto
1.3882E+18	2021-04-30 18:29:37+00:00	New post in PChan Airdrop Crypto &amp; Receh Indonesia: #pchancrypto #recehan #airdrop NEW AIRDROP TEXCASH is a digital asset pegged to the profitability of mulitiple industries with the financial markets as the major focus. Texcash is the first token aim… https://t.co/waxx8CFZsN	Crypto
1.3882E+18	2021-04-30 18:28:27+00:00	The market is so stupid. One day up 5% the next down 7% then up 8%. Crypto is much more worthwhile at this point	Crypto
1.3882E+18	2021-04-30 18:28:20+00:00	🔥🔥🔥🔥#SAFEMOON🔥🔥🔥🔥 SAFEMOON Breaking Out!? | Crypto Market Updates + SAFEMOON Announcements... https://t.co/wIARdpgaPj via @YouTube	Crypto
1.3882E+18	2021-04-30 18:27:10+00:00	Market ne güzel gözüküyor be #binance #bitcoin #btc #eth #sxp #trx #dot #neo #xlm #fet #chz #doge #win #dent #bnb #vet #crypto #kripto #kriptopara https://t.co/9ij5gjlf4K	Crypto
1.3882E+18	2021-04-30 18:26:55+00:00	Learn how smart &amp; informed entrepreneurs are taking advantage of the forex &amp; crypto market to triple their money No skill or Prior knowledge required Please follow this link to download join 👇🏽👇🏽👇🏽👇🏽👇🏽👇🏽👇🏽 Join from PC, iOS or Android: https://t.co/Vj86m4D4Ke PASSCODE: GLE https://t.co/KxrlD29rIf	Crypto
1.3882E+18	2021-04-30 18:26:54+00:00	$BTT.X $DOGE.X $BTC.X Here's a sure fire strategy on making money in cryptos: Buy the cheapest priced crypto (not market cap) on any big exchanges like Coinbase, Binance-us, or Voyager.	Crypto
1.3882E+18	2021-04-30 18:26:38+00:00	Watch #JulianHosp #TenX $pay interviews from 2017 &amp; now watch $ada #cardano videos . Too similar. All #talk talk &amp; videos. The #youtube &amp; #marketing companies will eventually be found out. Scam projects generally do well in the #crypto market. #Altseason #Altseason2021	Crypto
1.3882E+18	2021-04-30 18:25:26+00:00	Crypto market livens up as MicroStrategy says it wants more Bitcoin #altcoin #enigma #shill #alltimehigh #softcap #proofofwork #zcash #erc20 https://t.co/e2doAPvidd	Crypto
1.3882E+18	2021-04-30 18:25:02+00:00	Crypto market livens up as MicroStrategy says it wants more Bitcoin #instacrypto #cryptocurrency #btcnews #airdrop #monero #publickey #steemit #steem https://t.co/8QRqBrPgn4	Crypto
1.3882E+18	2021-04-30 18:24:43+00:00	🐂 📈 How to Use PayPal on Coinbase to Buy or Sell Crypto - Market Realist https://t.co/ZEfD00pDxL	Crypto
1.3882E+18	2021-04-30 18:24:39+00:00	A16z to Launch $1B Crypto Venture Fund: Report - https://t.co/wqZenbkT1u #trading #fintech #markets	Crypto
1.3882E+18	2021-04-30 18:24:08+00:00	Crypto market having a strong Friday 📈 @dogecoin @Bitcoin @ethereum @Ripple @litecoin @StellarOrg https://t.co/JECbFUEBbR	Crypto
1.3882E+18	2021-04-30 18:22:39+00:00	Live Top 5 Crypto Prices &amp; 24hr Change (by Market Cap) 1. #bitcoin $ 56,576 7.09% 2. #ethereum $ 2,765.18 1.63% 3. #binance-coin $ 615.68 6.75% 4. #ripple $ 1.56 14.20% 5. #tether $ 1.00 0.05% #Doge #XRP #Crypto	Crypto
1.3882E+18	2021-04-30 18:22:10+00:00	How is every #BinanceSmartChain #defi pumping hard except @PancakeBunnyFin it’s got 3 times more deposited that #YFI and has 3 times less market cap. Seems strange to me 🤷‍♀️ #BSCGem #crypto	Crypto
1.3882E+18	2021-04-30 18:21:22+00:00	Dismissing Clear Market Data, Swiss National Bank Chairman Says Bit... (Bitcoin Magazine:...) Today, a report emerged indicating that Chairman of the Swiss National Bank (SNB) Thomas Jor... Add your highlights: https://t.co/De6CpxSYIL #Crypto #blockchain	Crypto
1.3882E+18	2021-04-30 18:21:05+00:00	Get basics from @chrisjreichel at @NewsAsset YouTube right now! :D #TechnicalAnalysis #Candles and what else I don't know? It's premeiring now! DOES TECHNICAL ANALYSIS WORK IN TODAYS CRYPTO MARKET? (BASICS pt. 2) https://t.co/fMmi5JpAv5	Crypto
1.3882E+18	2021-04-30 18:19:01+00:00	[7D] #Bitcoin market is very strongly trending up current momentum suggests the market is overbought. #crypto #stocks #money visit: https://t.co/yuSljvM9Fq for more!	Crypto
1.3882E+18	2021-04-30 18:17:51+00:00	Anyone else despise going to their job? Crypto ruined me. The only time it’s ok for me to work is in a bear market anymore. 🤦‍♂️	Crypto
1.3882E+18	2021-04-30 18:16:43+00:00	I am very confident your project will progress and I look forward to it. I hope your project will dominate the crypto market and become one of the crypto giants Fire https://t.co/KRLBemhIsR	Crypto
1.3882E+18	2021-04-30 18:16:23+00:00	Hope you're all buckled up for the bull market https://t.co/5Vn0J4Rb7l	Crypto
1.3882E+18	2021-04-30 18:15:47+00:00	#SPY - New Technical Analysis: #TA #Crypto #Stocks #Forex #Markets #Trading #TechnicalAnalysis https://t.co/tZsqIkaw9i	Crypto
1.3882E+18	2021-04-30 18:15:46+00:00	#DOGEUSD - New Technical Analysis: #TA #Crypto #Stocks #Forex #Markets #Trading #TechnicalAnalysis https://t.co/IqEvMNZjDr	Crypto
1.3882E+18	2021-04-30 18:15:43+00:00	#AUDUSD - New Technical Analysis: #TA #Crypto #Stocks #Forex #Markets #Trading #TechnicalAnalysis https://t.co/RzUuAerByM	Crypto
1.3882E+18	2021-04-30 18:15:00+00:00	Minimise the risks in investing in crypto! Read more: https://t.co/FIktGZSPLo #cryptocurrency #cryptomarket #bitcoin #ethereum #linkedin #litecoin #bitcoincash #xrp https://t.co/7s0IMypdfH	Crypto
1.38819E+18	2021-04-30 18:13:15+00:00	Crypto market livens up as MicroStrategy says it wants more Bitcoin https://t.co/V2TOCQUWJH	Crypto
1.38819E+18	2021-04-30 18:12:24+00:00	Understanding market psychology is important when investing! #Stock #crypto #CardanoAfrica #CardanoCommunity #bitcoin #phycologyfriday	Crypto
1.38819E+18	2021-04-30 18:10:29+00:00	when i press market buy the chart moves a little bit lmao feels kinda cool bought more $COPE	Crypto
1.38819E+18	2021-04-30 18:10:27+00:00	What if a video game company created a Cyrto coin that could be used to purchase in game skins. Create a in game market to resell skins for crypto, somehow in game payouts of said crypto. Probably not plausible caus I ain’t smart. Kinda a reward for players of the game.	Crypto
1.38819E+18	2021-04-30 18:10:12+00:00	Crypto market livens up as MicroStrategy says it wants more Bitcoin https://t.co/fsudyUidI9	Crypto
1.38819E+18	2021-04-30 18:10:01+00:00	#LATOKEN #SymbolXYM Every good things you can achieve only is possible if you dare to take risk so why not about investment in crypto market? Its natural there will be ups and downs in market prices but if you take risk and invest may be you have the profit,isn't it good?	Crypto
1.38819E+18	2021-04-30 18:07:42+00:00	Super fun &amp; Busy day in #crypto land while #ES_F is still just 10pts away from 4180. I will never understand how people trade JUST #futures or just 1 market period. Why not sample all the delicious goodies when they are in peak season??? #trading $BTC $ETH $FAANG $AAPL $TSLA	Crypto
1.38819E+18	2021-04-30 18:06:58+00:00	#Crypto #cryptocurrency #cryptonews #cryptocurrencies #cryptoartist #cryptotwitter #CryptocurrencyNews $BTC #BTC #Bitcoin #Ethereum #BNB $Atom $Iris @ #cryptomarket jeahhh #Techno #Dance #FF cc. #DogeArmy #DogeCoin #Doge $Doge party start https://t.co/t1XydnkEK4	Crypto
1.38819E+18	2021-04-30 18:06:05+00:00	On coinmarketcap there is a link to charts . This API or others can be "Total Market Capitalization (Excluding Bitcoin)" Index. We need an Index of crypto excluding BTC. Index is great place to park money and would be valuable service. $MIR $LUNA https://t.co/pGk3HE0EcC	Crypto
1.38819E+18	2021-04-30 18:06:03+00:00	Live Now! Crypto Market Live Analysis @DeCryptoHub https://t.co/4oKqQJODPT via @YouTube @daba_school @iamchrisani	Crypto
1.38819E+18	2021-04-30 18:06:01+00:00	[1D] #Bitcoin market is weakly trending down current momentum suggests the market is neutral. #options #metatrader #crypto visit: https://t.co/yuSljvM9Fq for more!	Crypto
1.38819E+18	2021-04-30 18:05:16+00:00	⚡️ Losses, arrests, a manhunt: Turkey’s crypto market is on a wild ride https://t.co/yacLEWaZnk @Quicktake	Crypto
1.38819E+18	2021-04-30 18:05:02+00:00	Dismissing Clear Market Data, Swiss National Bank Chairman Says Bitcoin Not Liquid Enough https://t.co/Pw8PaMSq4n #crypto #cryptocurrency #blockchain #bitcoin #ethereum	Crypto
1.38819E+18	2021-04-30 18:04:59+00:00	Need a pick-me-up for your Friday afternoon #commute? We're here for you! @ChrisDiligence and I cover #otcstocks, #markets, #crypto, and our trades each week. The information may be useless, but damn if we don't try to entertain! #pennystocks #stocks https://t.co/8LMHaMs5TB	Crypto
1.38819E+18	2021-04-30 18:03:37+00:00	ADMA Biologics Granted FDA Approval to Boost IVIG Production by 50% #macro #forex #trading #investing #stocks #bonds #crypto #markets https://t.co/UPTk86h0AF	Crypto
1.38819E+18	2021-04-30 18:03:28+00:00	This will bring a storm as soon as it comes in the crypto market. @MayankT80842277 @SantoshSao15 @satyams78233008 0x2132b9283d429619E451D96AFD232ef853825975 #OKExChain #ADAM #Airdrops https://t.co/w1evd96vcy	Crypto
1.38819E+18	2021-04-30 18:03:01+00:00	[1D] #Bitcoin market is weakly trending down current momentum suggests the market is neutral. #investor #crypto #forextrading visit: https://t.co/yuSljvM9Fq for more!	Crypto
1.38819E+18	2021-04-30 18:02:00+00:00	Crypto at a glance Bitcoin’s market dominance has fallen below 50 per cent for the first time since July 2018, with alt coins soaring again today. Alt season seems to be well and truly here, but which will come out on top? https://t.co/HksAqp2IGi	Crypto
1.38819E+18	2021-04-30 18:01:33+00:00	#BTCUSD - New Technical Analysis: #TA #Crypto #Stocks #Forex #Markets #Trading #TechnicalAnalysis https://t.co/sSFvc1mvHM	Crypto
1.38819E+18	2021-04-30 18:01:32+00:00	#USDCAD - New Technical Analysis: #TA #Crypto #Stocks #Forex #Markets #Trading #TechnicalAnalysis https://t.co/EUoRhXQPkT	Crypto
1.38819E+18	2021-04-30 18:01:31+00:00	#QQQ - New Technical Analysis: #TA #Crypto #Stocks #Forex #Markets #Trading #TechnicalAnalysis https://t.co/WAdExJZg2B	Crypto
1.38819E+18	2021-04-30 18:01:15+00:00	Let's check on the top 3 changes on the High Market Cap Coins 🧐 $AVAX $32.47 🔼 +19.58% $DASH $324 🔼 +16.83% $XRP $1.57 🔼 +15.80% ❤️ if you HODL any one of them #Avalanche #Dash #XRP #Crypto #Cryptocurrency #Altcoin #Bitcoin #CryptoNews https://t.co/RFVlQbgBuf	Crypto
1.38819E+18	2021-04-30 18:00:30+00:00	Crypto market livens up as MicroStrategy says it wants more Bitcoin #instaairdrop #crypto #ripplenews #newcryptocurrency #fintech #FUD #hotwallet #bitcoincash https://t.co/0j2DHZlCd1	Crypto
1.38819E+18	2021-04-30 18:00:13+00:00	Great project! FishSwap is Automated Market Maker (AMM) - Decentralized Exchange Protocol on Bsc with Optimized Yield Farming. #FishSwapApp #BSC	Crypto
1.38819E+18	2021-04-30 18:00:05+00:00	Bitcoin Fear Index on google search statistics (higher = more market fear) #Bitcoin #BTC #crypto #cryptocurrency #dataviz #datavisualisation 19:00:03 https://t.co/dtM44dIja3	Crypto
1.38819E+18	2021-04-30 18:00:02+00:00	#Crypto market livens up as MicroStrategy says it wants more #Bitcoin https://t.co/uJU014dkTO	Crypto
1.38819E+18	2021-04-30 17:58:08+00:00	#NETVRK #NTVRK #VR #CRYPTO This is a project that will ensure that the risk of people getting into this market is reduced to a minimum level. I hope this is going to be huge.	Crypto
1.38819E+18	2021-04-30 17:58:07+00:00	💥 $NDR has the dope $NFTs you need https://t.co/1MM5JOsv3e Market cap $1.8M @Node_Runners on #Uniswap: https://t.co/pLECCVUFpI https://t.co/bgqyrwHG1O $eth $btc $doge $hoge #bitcoin #crypto $cake https://t.co/FMoCmNGKih	Crypto
1.38819E+18	2021-04-30 17:57:57+00:00	Apart from crypto is there any other way we Sri Lankans can save/invest money without it being devalued every second it sits still in a bank or wallet? P.s Please don't suggest Sri Lankan stock market 😅	Crypto
1.38819E+18	2021-04-30 17:56:16+00:00	The way the market is I’m going to end up making more money on crypto than stocks 😒	Crypto
1.38819E+18	2021-04-30 17:56:13+00:00	I'll start slowly panicking when the #crypto market cap hits $4 trillion. Until then, raging/roaring 20s are on. We are still early.	Crypto
1.38819E+18	2021-04-30 17:52:45+00:00	Stocks have been 💩 in recent time We traders are just winging it.... grateful for alternative capital market like Crypto	Crypto
1.38819E+18	2021-04-30 17:52:21+00:00	I enter crypto market with 37.8 BD, today I cashed out a total of 255.268 BD. First time experience and I gotta say very profitable too, I might be lucky but rather do this than having my money sitting dull inside my bank account.	Crypto
1.38819E+18	2021-04-30 17:52:13+00:00	Crypto market livens up as MicroStrategy says it wants more Bitcoin The global crypto market cap is $2.17 trillion with a 24-hour volume of $143.38 billion. The... #bitcoin #marketcap #jpmorgan #miners https://t.co/brUPmKWdP8	Crypto
1.38819E+18	2021-04-30 17:52:12+00:00	Bitcoin, Ethereum, Binance Coin, XRP, PUMPING! Crypto Markets are back!? Altcoins Next!? CRYPTO CRYPTO NEWS - https://t.co/PVeVjnuQ7J https://t.co/KDK72YSwH8	Crypto
1.38819E+18	2021-04-30 17:50:14+00:00	April was another crazy month. Adoption is becoming widespread with the NBA, NFL, and gaming industries adding #bitcoin to their balance sheet 🚀 Shared my thoughts on the current state of the market on #crypto, $BTC, $ALTS, $BTC.D and more. @LunarAssets https://t.co/sKtnjxct7I	Crypto
1.38819E+18	2021-04-30 17:50:11+00:00	New to cryptocurrency? Learn how to spot a good opportunity, analyse the market and implement technical analysis with our complete crypto currency course (RRP $1999) now included with VIP and PREMIUM! 🔥 What’s in the course? The course covers every facet of cryptocurrency - … https://t.co/WINSX3H9g0	Crypto
1.38819E+18	2021-04-30 17:49:49+00:00	WHATSAPP DIRECT: 07019803549 DM STILL BUYING AND SELLING #BTC, #ETH, #USDT, #TRX, #BCH #HODL MARKET RATE FOR NEW CUSTOMERS!! 3 YEARS+ IN CRYPTO 100% POSITIVE TRADE FEEDBACKS, NOT 99% I STILL PAY TRANSACTION FEES ON FIRST TRANSACTION!! WHATSAPP : 07019803549	Crypto
1.38819E+18	2021-04-30 17:49:06+00:00	Crypto market livens up as MicroStrategy says it wants more Bitcoin https://t.co/W6YOBEKnBX	Crypto
1.38819E+18	2021-04-30 17:47:50+00:00	Crypto Total Market = $2105.3 billion Bitcoin Cap = $1059.3 billion Bitcoin dominance: 50.3% MVRV-zscore = 3.77 Fear-Greed: Neutral (51; https://t.co/PDxy1Pjwfb) (Fri Apr 30 12:47:47 2021 US CT) #CryptoMarket https://t.co/ip40oFvels	Crypto
1.38819E+18	2021-04-30 17:47:27+00:00	#hodl #cryptocurrency #crypto #paypal #ethereum #eth #litecoin #bitcoin #btc #bitcoincash #binance #coinbase #forextrader #hold #elonmusk #bitcoinusa #cryptomarket #forex #investor #investing #invest #altcoin #altcoins #cryptonews #cryptotrading https://t.co/M5WUN1JJeN	Crypto
1.38819E+18	2021-04-30 17:46:11+00:00	#EURCAD - New Technical Analysis: #TA #Crypto #Stocks #Forex #Markets #Trading #TechnicalAnalysis https://t.co/i4yYtlXBTl	Crypto
1.38819E+18	2021-04-30 17:46:10+00:00	#QQQ - New Technical Analysis: #TA #Crypto #Stocks #Forex #Markets #Trading #TechnicalAnalysis https://t.co/ApxI0nB3R6	Crypto
1.38819E+18	2021-04-30 17:46:10+00:00	#BTCUSD - New Technical Analysis: #TA #Crypto #Stocks #Forex #Markets #Trading #TechnicalAnalysis https://t.co/4WGnmSbSyU	Crypto
1.38819E+18	2021-04-30 17:44:18+00:00	Crypto market livens up as MicroStrategy says it wants more Bitcoin https://t.co/oZi6qYeWAn https://t.co/lECJxQ8Qq1	Crypto
1.38819E+18	2021-04-30 17:44:12+00:00	Crypto twitter is wild. Going from its a bear market to a bull market to challenging people to degen boxing matches in a matter of hours. Love it!	Crypto
1.38819E+18	2021-04-30 17:42:28+00:00	Yes It risk in investment.. but if u know about crypto market then it will profitable for u #LATOKEN and #SymbolXYM	Crypto
1.38819E+18	2021-04-30 17:41:55+00:00	My personal opinion&amp; experience is crypto market is very good investment platform. #LATOKEN #SymbolXYM Hey, stand a chance to win 1000 XYM tokens ($230) in the giveaway on LATOKEN. It’s free, very easy, and fun. https://t.co/cXI1u3Steq	Crypto
1.38819E+18	2021-04-30 17:41:53+00:00	Although still viewed as a "frothy" market, this crypto seems to maintain its price above $50k. And now, #Bitcoin is hitting resistance on the 4H chart in the $57Ks on the 200 SMA. After breaking other resistance in the $56ks, price might find support here if it can't break above https://t.co/US19F8M86y	Crypto
1.38819E+18	2021-04-30 17:41:05+00:00	New Airdrop: ADAMoracle (ADAM) Total Reward: 100,000 ADAM Rate: ⭐️⭐️⭐️⭐️ Market: Coinmarketcap Focus: Distribution from 11th May Bot Airdrop Link: https://t.co/bZm2pBlv0q #Airdrop #Airdrops #BinanceSmartChain #BSC #BNB #Airdropinspector #Bitcoin #Crypto	Crypto
1.38819E+18	2021-04-30 17:40:04+00:00	ХХР was created in the crypto investment market to solve the problems of traditional investments. https://t.co/KzGN6fruqH #XXPlatform #XXP $XXP https://t.co/uLjKtCDuyS https://t.co/yXoM1LLzWI	Crypto
1.38819E+18	2021-04-30 17:38:55+00:00	Crypto Twitter during a Bull Market: What token should we list next? On which platform should we deploy next? Which job should we give you next? CT during Crypto Winter: https://t.co/zNGmZZzGFm	Crypto
1.38819E+18	2021-04-30 17:38:28+00:00	If you had $1000 you had to invest on one #CryptoCurrency, which one would you buy? Let us know why in the comments. #Crypto #CryptoCurrencies #bitcoin #ethereum #dogecoin #SAFEMOON	Crypto
1.38819E+18	2021-04-30 17:34:41+00:00	#NewPodcast What is Bitclout? Check out my interview with Ed Krassenstein here on @racket100. Find out about the new social media platform that is like if the Stock Market, Crypto &amp; Twitter had a baby! Meet @Bitclout_ https://t.co/XJ5kja5sGJ https://t.co/9wCb6tSULA	Crypto
1.38818E+18	2021-04-30 17:33:07+00:00	Major Venezuelan Aviation Academy Enables Bitcoin Payments as Crypto Adoption Keeps Rising in the Country – Emerging Markets Bitcoin News https://t.co/UKY4zLKQTV via @btctn #bitcoin #tech #digitalmarketing	Crypto
1.38818E+18	2021-04-30 17:31:22+00:00	What do you guys want updates on/ stocks for me to analyse / give updates on? Comment below - Currently still holding $GME #GME and $AMC #AMC - looking to invest into the crypto market, any thoughts / upcoming earnings ? #Cyrpto #BTC	Crypto
1.38818E+18	2021-04-30 17:31:04+00:00	When Bitcoin’s dominance falls in the market, it’s due to the rise of money flowing into altcoins, as well as more capital being spread across all the hundreds of new coins entering the market. Make sure you know what #Bitcoin Dominance means in crypto .. #BeSmart	Crypto
1.38818E+18	2021-04-30 17:30:50+00:00	Today, digital assets are on the rise, with billions of dollars traded across crypto exchanges on a daily basis. As with every financial market, there is a...Read more: https://t.co/AUD56y571j	Crypto
1.38818E+18	2021-04-30 17:30:04+00:00	It’s amazing to me that people use so much leverage in crypto. We trade crypto because of the volatility, because 50% in a week on a coin is normal, in equities it isn’t. Why apply so much leverage in such a volatile market?	Crypto
1.38818E+18	2021-04-30 17:29:19+00:00	Fidelity Unveils Crypto Analytics Solution "Sherlock" To Help Institutional Investors Better Evaluate Market ⋆ ZyCrypto https://t.co/uV3g7vQs9D	Crypto
1.38818E+18	2021-04-30 17:29:00+00:00	Morning‌‌ ‌‌Update—April 30th—Macro and Crypto Markets https://t.co/gydcPJJxbG	Crypto
1.38818E+18	2021-04-30 17:28:26+00:00	When you sell all your stocks Bc the stock market is fucked &amp; redeploy all the capital into crypto. 🤝 https://t.co/CHJKzrWjvh	Crypto
1.38818E+18	2021-04-30 17:28:03+00:00	$dash is going to reach the first target point 🤩, don’t miss out our #trading signals, join👉🏻 https://t.co/GxaG3Dlp18 #blockchain #altcoins #markets #investing #investment #invest #money #NFTs #nftart #DeFi #Finance #trade #Crypto #DASH #cryptocurrency #cryptoartist #digitalart https://t.co/SKB2o4XPMh	Crypto
1.38818E+18	2021-04-30 17:27:46+00:00	⚡Ethereum Surpasses Payment Giant Paypal By Market Capitalization ⚡ #Crypto #Blockchain #cryptocurrency #CryptoCrunchApp https://t.co/r2JOaG5cB0	Crypto
1.38818E+18	2021-04-30 17:24:42+00:00	Just one big runner in the crypto market to never worry about money again!!! #Bitcoin #crypto #moneybringsfreedom #youwouldntunderstand	Crypto
1.38818E+18	2021-04-30 17:23:47+00:00	Investment Banking at its Best ... #banking #market #stockmarket #hedgefunds #stocks #options #crypto #spy https://t.co/NvjhITOhN6	Crypto
1.38818E+18	2021-04-30 17:21:56+00:00	GBPUSD Pin Bar Signal &amp; Crude Oil Buying A Pullback – April 29th, 2021 » Learn To Trade The Market CRYPTO CRYPTO NEWS - https://t.co/jfn75sTdQC https://t.co/JQrbE6DguH	Crypto
1.38818E+18	2021-04-30 17:20:54+00:00	Historically when there was left around 4.5-6 months in the crypto bull run, the altseason started, and the whole crypto market cap bubbled by 7-12 times, with diminishing returns. We already are at 2T market cap. Hitting 10T is possible. But possible does not mean - likely.	Crypto
1.38818E+18	2021-04-30 17:20:40+00:00	#Crypto #market #livens up as #MicroStrategy says it wants more #Bitcoin #Crypto #CryptoNews #CryptocurrencyNews #cryptocurrency #CryptoSignals #BTCUSDT #altcoins #BTC https://t.co/4xnJU7IJCw	Crypto
1.38818E+18	2021-04-30 17:19:14+00:00	" The crypto market is a device for transferring money from the impatient to the patient. " Which one are you? RT with 💎🙌💎 Modified from Warren Buffet quote	Crypto
1.38818E+18	2021-04-30 17:16:46+00:00	#KnitFinance is a unique decentralized protocol that combines synthetics across multiple chains, bridges, and real-world markets with yield, lend, trade and margin services through smart contracts. #Blockchain #cryptocurrency #BTC https://t.co/w1MrXaPKX5	Crypto
1.38818E+18	2021-04-30 17:16:20+00:00	When you #buythedip and and the market reverses $Polygon $matic $fox $safemoon $BTC #crypto $dent #likeaboss https://t.co/ZhL8gWgLvD	Crypto
1.38818E+18	2021-04-30 17:16:13+00:00	#BTCUSD - New Technical Analysis: #TA #Crypto #Stocks #Forex #Markets #Trading #TechnicalAnalysis https://t.co/YgR6yUS8pI	Crypto
1.38818E+18	2021-04-30 17:16:13+00:00	#QQQ - New Technical Analysis: #TA #Crypto #Stocks #Forex #Markets #Trading #TechnicalAnalysis https://t.co/ZfHWPzzTpY	Crypto
1.38818E+18	2021-04-30 17:16:12+00:00	#EURUSD - New Technical Analysis: #TA #Crypto #Stocks #Forex #Markets #Trading #TechnicalAnalysis https://t.co/32440AJxLF	Crypto
1.38818E+18	2021-04-30 17:15:59+00:00	Two Crypto Bear Market Misconceptions | | Crypto Bobby | https://t.co/WiyQCDKzsV	Crypto
1.38818E+18	2021-04-30 17:15:57+00:00	⚡️ Losses, arrests, a manhunt: Turkey’s crypto market is on a wild ride https://t.co/HyVU4Pr1TS	Crypto
1.38818E+18	2021-04-30 17:15:37+00:00	Le volume n'est pas dingue sur le marché crypto mais le bull trap s'éloigne. On continue à observer. #Crypto total market cap https://t.co/pS6lFXXiW4	Crypto
1.38818E+18	2021-04-30 17:15:11+00:00	#promote #market #program #discounts #deals #affiliatemarketing Check my #website #makemoney #earnmoney #affiliate #referral #cashback #crypto #shopping #travel #business #bitcoin #dogecoin https://t.co/vBHLD11zwQ	Crypto
1.38818E+18	2021-04-30 17:11:47+00:00	The massive amount of misinformation flooding the crypto space is going to get people rekt. Similar to traditional markets I guess.	Crypto
1.38818E+18	2021-04-30 17:11:42+00:00	The whole crypto market is so beautiful right now. It's been a pretty week Would be nice if we don't experience the usual weekend pullback.	Crypto
1.38818E+18	2021-04-30 17:11:28+00:00	Bitcoin's market value could surpass world's GDP which is currently around 80 trillion USD. #blockchain #bitcoin #btc #cryptocurrency #crypto #fintech #investing #china #investment #ethereum #cryptocurrencies #tokensale #ico #ie…https://t.co/ttowPV5niL https://t.co/AEnH9SsvGi	Crypto
1.38818E+18	2021-04-30 17:11:26+00:00	Crypto market livens up as MicroStrategy says it wants more Bitcoin https://t.co/wS3Zz6nQJa	Crypto
1.38818E+18	2021-04-30 17:11:04+00:00	Crypto market livens up as MicroStrategy says it wants more Bitcoin Read: https://t.co/ZOrdnMxwvJ◀️ #cryptonews #CNE #news #cryptocurrencyNews #bitcoin #btc #crypto #blockchain #eth #ico #xrp #btt #sol #doge #trx	Crypto
1.38818E+18	2021-04-30 17:09:56+00:00	They pumping the hell out that crypto since stock markets are bloody 👏🏽 https://t.co/L0hlyRDJ3A	Crypto
1.38818E+18	2021-04-30 17:09:16+00:00	#promote #market #program #affiliatemarketing Check my #website #makemoney #earnmoney #affiliate #referral #cashback #crypto #shopping #travel #business #bitcoin #dogecoin https://t.co/vBHLD11zwQ	Crypto
1.38818E+18	2021-04-30 17:09:12+00:00	Crypto market livens up as MicroStrategy says it wants more Bitcoin https://t.co/HNxICSI7OT	Crypto
1.38818E+18	2021-04-30 17:08:46+00:00	She asked if I was a rain maker yet, I said not yet, I'm a drizzle right now, when I reach rain maker level. It will be triennial downpours level type of rain. #Bitcoin imagine waiting a year in the stock market to earn 8% , and people like myself are in crypto doing 40% /day https://t.co/ugVy4llYat	Crypto
1.38818E+18	2021-04-30 17:08:39+00:00	CoinEx #AMM Markets. 7 Days’ APY Rankings, 03:00 April 29, 2021 (UTC) $CET $ZEN $COVER $PERP $WAXP $ARRR $SXP $POND $GHST $AUDIO #coinex #exchange #trade #cryptocurrency #crypto #coin https://t.co/BvkH1vje2K https://t.co/JvSSn04q8d	Crypto
1.38818E+18	2021-04-30 17:07:24+00:00	Friday and the crypto market is still not in a massive dump. Alright alright alright...	Crypto
1.38818E+18	2021-04-30 17:06:53+00:00	Drinking a Crypto Trade by Brother's Beer Handmade @ Down Jones Market Beer — https://t.co/kYXgtPxIcj	Crypto
1.38818E+18	2021-04-30 17:06:48+00:00	Boom Crypto Market is a platform that allows both service providers and procurement buyers execute business transactions via an escrow system. #Boomcryptomarket #bcm #bsc #binancechain #defi #presale https://t.co/aIPJeQ01Kx	Crypto
1.38818E+18	2021-04-30 17:06:13+00:00	Crypto market livens up as MicroStrategy says it wants more Bitcoin https://t.co/og7nNNzKWQ	Crypto
1.38818E+18	2021-04-30 17:05:34+00:00	#Analysis #PriceWatch Crypto market livens up as MicroStrategy says it wants more Bitcoin https://t.co/wz07XzvySI	Crypto
1.38818E+18	2021-04-30 17:05:25+00:00	"Should I Buy Now or Wait" Stop waiting! Buy Crypto today when the market is down. ☺	Crypto
1.38818E+18	2021-04-30 17:04:58+00:00	Someone just paid their bills from the crypto markets today	Crypto
1.38818E+18	2021-04-30 17:04:49+00:00	#Crypto #cryptocurrency #cryptonews #cryptocurrencies #cryptoartist #cryptotwitter #CryptocurrencyNews $BTC #BTC #Bitcoin #Ethereum #BNB $Atom $Iris @ #cryptomarket come/join #Techno #dance PARTY Live NOW @ https://t.co/QzhxAG7PbL	Crypto
1.38818E+18	2021-04-30 17:04:44+00:00	Crazy day in the crypto markets	Crypto
1.38818E+18	2021-04-30 17:03:10+00:00	Crypto market livens up as MicroStrategy says it wants more #Bitcoin (via @Liam_D_Frost) https://t.co/Q3AQ8mzjES	Crypto
1.38818E+18	2021-04-30 17:01:05+00:00	Good market crypto https://t.co/eWxK4lzBVD	Crypto
1.38818E+18	2021-04-30 17:00:52+00:00	#QQQ - New Technical Analysis: #TA #Crypto #Stocks #Forex #Markets #Trading #TechnicalAnalysis https://t.co/vC7ZrpZLde	Crypto
1.38818E+18	2021-04-30 17:00:52+00:00	#USDCAD - New Technical Analysis: #TA #Crypto #Stocks #Forex #Markets #Trading #TechnicalAnalysis https://t.co/OSBxk6k6aM	Crypto
1.38818E+18	2021-04-30 17:00:52+00:00	#CHZUSD - New Technical Analysis: #TA #Crypto #Stocks #Forex #Markets #Trading #TechnicalAnalysis https://t.co/9719HOwhuh	Crypto
1.38818E+18	2021-04-30 17:00:31+00:00	This hasn't even began to get the attention, extremely undervalued, overlooked and has HUGE upside. Only a 35M Market Cap, their Competitors most all of 1B plus market caps. Huge long growth opportunity here, #DeFi #Crypto bank @yatesinvesting @PJ_Matlock @DipDeity @ripster47 https://t.co/zGUXxrnhde	Crypto
1.38818E+18	2021-04-30 17:00:05+00:00	Dogecoin Fear Index on google search statistics (higher = more market fear) #dogecoin #doge #dogearmy #dogecoinarmy #crypto #cryptocurrency #dataviz #datavisualisation 18:00:03 https://t.co/yH0HoDQroZ	Crypto
1.38818E+18	2021-04-30 16:59:54+00:00	Big news in Cardano! Latest news in the crypto money market https://t.co/6JsXOoT7XC	Crypto
1.38818E+18	2021-04-30 16:59:45+00:00	MMT: Medieval Monetary Theory #macro #forex #trading #investing #stocks #bonds #crypto #markets https://t.co/bhmEgQva4J	Crypto
1.38818E+18	2021-04-30 16:57:29+00:00	Time to buy the dip, or have the crypto markets got further to fall? https://t.co/5VhgOctGGq via @cityam	Crypto
1.38818E+18	2021-04-30 16:57:19+00:00	The sixth installment of my trade journal features one of my best Bitcoin (BTC) swing trades ever, catching much of the 40% move that caught many traders off guard. Open your Crypto Account Now: https://t.co/GhkcGdyjhc #Markets https://t.co/SJkhVlNWVr	Crypto
1.38818E+18	2021-04-30 16:57:06+00:00	As of January 2018, Bitcoin amounted to 34% of the total cryptocurrency market value. Find out what it's worth today at one of our favorite crypto sites, https://t.co/O5gNU4wCrp #january #bitcoin#crypto #cryptocurrency #btc #altcoin https://t.co/qgvwdLecqA	Crypto
1.38818E+18	2021-04-30 16:56:29+00:00	If we can close above 57 or even 56K the crypto market might rage all weekend. Who doesn't like a fun filled weekend earning that money!! $BTC	Crypto
1.38818E+18	2021-04-30 16:55:59+00:00	Ethereum’s definitely breaking $2800 now that the rest of the crypto market has rallied especially Bitcoin	Crypto
1.38818E+18	2021-04-30 16:55:03+00:00	Coinbase Acquires Cryptocurrency Market Analysis Tool Skew https://t.co/wBNRjIzLpv #crypto #cryptocurrency #blockchain #bitcoin #ethereum	Crypto
1.38818E+18	2021-04-30 16:55:02+00:00	Friday Crypto Market Gainers: BZRX, AOA, RLC, DUSK, AMPL https://t.co/LywgWM2AzD	Crypto
1.38817E+18	2021-04-30 16:53:09+00:00	If you think you are late to the #cryptocurrency market, you are absolutely wrong!! There's only 1.3% of the world's population currently own crypto. BE A #TRENDSETTER. Now's the time! #cryptocurrency #Altseason2021 #Altcoins #Dogefather	Crypto
1.38817E+18	2021-04-30 16:53:09+00:00	A good dip is coming in the crypto market...	Crypto
1.38817E+18	2021-04-30 16:52:50+00:00	Wonder why Bitcoin Cash is rising? It has been extremely and unfairly undervalued. It's correcting to the upside now. In addition, BCH is going after 10x larger market than BTC, the potential is huge. 👇👇👇 #bch #bitcoincash #btc #bitcoin #crypto #cryptocurrency https://t.co/RXYot2Gnk6	Crypto
1.38817E+18	2021-04-30 16:51:41+00:00	#BSC platform has been effective in trading. #Launchzone's project running on #BSC platform in the past time has attracted a large number of investors to participate in the crypto financial market, typically the $BSCX which has created a huge volume of transactions. https://t.co/1GCgHSoUqB	Crypto
1.38817E+18	2021-04-30 16:51:17+00:00	Hands up who thinks Elon Musk's "we'll see how live Saturday Night Live really is" line is him pre-confessing that he's thinking of tipping some crypto bullshit to manipulate the stock market again. (I checked, crypto people on Twitter are sure excited that he might)	Crypto
1.38817E+18	2021-04-30 16:51:03+00:00	The project is inarguably good. It is useful to the community and in crypto markets thus will result in high value in the near future. #fishswapapp	Crypto
1.38817E+18	2021-04-30 16:50:49+00:00	#Chainlink is the most important asset in the market The entire Crypto space is powered by #Chainlink $LINK @UNICEF @UNICEFinnovate https://t.co/n2ouqwbbLk	Crypto
1.38817E+18	2021-04-30 16:50:28+00:00	The #cryptocurrency market cap excluding $BTC is steaming upwards and just hit positve on the MACD. #ALTSEASON anyone? Have a look at the #altcoins I hold you can see #bitcoin is pulling all the #altcoins up nicely. #cryptotrading #cryptotwitter #Crypto https://t.co/Gws8o0Izvh	Crypto
1.38817E+18	2021-04-30 16:50:23+00:00	More people trading in the #Bitcoin #futures market another step forward for #BTC and #crypto as an asset class. https://t.co/EdyR2pI8a8 #CME #investing #BitcoinNews #CryptoNews	Crypto
1.38817E+18	2021-04-30 16:50:18+00:00	Crypto Markets Surge Prove Analysis Wrong Again! https://t.co/dzhVWpEW1X via @YouTube	Crypto
1.38817E+18	2021-04-30 16:49:39+00:00	Thanks for this beaut finding. We all know the future is #crypto and #ArtificialIntelligence #trias has got what it takes for this new and fresh decade. And we all know how big of a market China is! And that ladies and gents... is only a tiny bit of the whole picture! #200x https://t.co/1LaJcNBEsY	Crypto
1.38817E+18	2021-04-30 16:49:08+00:00	When crypto goes belly up, When the bear market arrives. Remember. You can still pursue a rap career like shill nye. I bet 90% of you can rhyme better than him, and he manages to survive.	Crypto
1.38817E+18	2021-04-30 16:46:46+00:00	PSA: The crypto market isn't a zero sum game.	Crypto
1.38817E+18	2021-04-30 16:46:24+00:00	Why is $TEL pumping? - Testing on $MATIX network - Testing V3 wallet - V3 wallet launch imminent - Last update was 🔥 - Fiat to #crypto gateway - #Staking and #DEX capabilities - 3 new markets 🇺🇲🇸🇬🇦🇺 - partnerships with 🇲🇽🇳🇵🇹🇿 #Telcoin is building THE mobile #Crypto wallet!	Crypto
1.38817E+18	2021-04-30 16:45:53+00:00	The $BTC dominance seems like it might have a mini upside shirt-term. Remember nothing keeps going down not even in the #cryptocurrency market. #Crypto #cryptotwitter #cryptotrading #Bitcoin https://t.co/7WpJOdrZnP	Crypto
1.38817E+18	2021-04-30 16:45:42+00:00	New Technical Analysis: #TA #Crypto #Stocks #Forex #Markets #Trading #TechnicalAnalysis https://t.co/eHCdb6KnfH	Crypto
1.38817E+18	2021-04-30 16:45:39+00:00	#USDCAD - New Technical Analysis: #TA #Crypto #Stocks #Forex #Markets #Trading #TechnicalAnalysis https://t.co/T1KgoqF59Q	Crypto
1.38817E+18	2021-04-30 16:45:39+00:00	#QQQ - New Technical Analysis: #TA #Crypto #Stocks #Forex #Markets #Trading #TechnicalAnalysis https://t.co/QO9VUwtAOE	Crypto
1.38817E+18	2021-04-30 16:44:37+00:00	Stock market is so bad. I’m truly debating going 100% crypto	Crypto
1.38817E+18	2021-04-30 16:43:20+00:00	NFT Roundup: Drumpfs Hit the Market, Dole Takes A Bite Out of Hunger, Digitalax Introduces Fashion Hybrids, and Burgundy Wine Collectibles Arrive - https://t.co/ab16QOdh9D	Crypto
1.38817E+18	2021-04-30 16:42:29+00:00	Fidelity Unveils Crypto Analytics Solution “Sherlock” To Help Institutional Investors Better Evaluate Market - https://t.co/XcqV1ArBJs	Crypto
1.38817E+18	2021-04-30 16:41:41+00:00	This market growth is phenomenal! #cryptocurrencies #altcoin #CryptocurrencyNews @crypto_bante https://t.co/TmyYuRVyXl	Crypto
1.38817E+18	2021-04-30 16:41:25+00:00	First of all, Fish Swap is an exchange. You probably referring to their native token FISH. Currently, BNB is seating with a fair market price around 6,1 BUSD which is not bad for an exchange crypto. #fishswapapp #bsc	Crypto
1.38817E+18	2021-04-30 16:41:03+00:00	Next time when you hear say crypto market crash, you invest! You need to have hepatomegaly to make money for this life!	Crypto
1.38817E+18	2021-04-30 16:39:56+00:00	We have a fantastic phenomenon, because the cryptocurrency market lacked an authoritative process for recognizing rating projects, where investors could be confident in the effectiveness of their investments.#cryptoawards #iqcash #cryptocurrency #awards #crypto #best #altcoins	Crypto
1.38817E+18	2021-04-30 16:38:34+00:00	Disappointing take on NFTs and weird assumption that DAOs bring crypto wealth. I would be interested to know more about how DAOs are being brought into the nonprofit sphere but I'm surprised at the lack of recognition for an entirely new market for digital art. https://t.co/tbyoYuPpk1	Crypto
1.38817E+18	2021-04-30 16:38:25+00:00	#crypto total market cap 🛬🛫🌕https://t.co/2mkFQWCNRC https://t.co/Ci51pN4FeQ	Crypto
1.38817E+18	2021-04-30 16:38:11+00:00	Crypto feels a little like late stage bull market. Lots of rotation but not enough money for all to go up at once. Probably not a serious problem though	Crypto
1.38817E+18	2021-04-30 16:37:49+00:00	Beginners on this #crypto market. Check picture below about Bitcoin Dominance 🧐⬇️ $ENJ $CHZ #BSC $VRA $PUNDIX $TEL $ADA $PROM $INJ $HOT $SXP $SOL $VRA $WIN $UBX $BTC $TRIAS $FET $VET $KCS $XRP $FIL $MTV $FRONT $BNB $CAKE $DENT $MATIC $ETH #KuCoin $BAKE #altcoins $BTC https://t.co/XnwAgA3NN3	Crypto
1.38817E+18	2021-04-30 16:36:52+00:00	It's going to be crazy in a few years when people say " Oh I made a lot of money in crypto" instead of I made a lot of money in the stock market.	Crypto
1.38817E+18	2021-04-30 16:36:35+00:00	The crypto’s market careless, and does not respect who you . It teaches you how to be humble And forces you to be patient. But the thrills that comes with it is amazing .	Crypto
1.38817E+18	2021-04-30 16:36:00+00:00	#Bitcoin movement potential based on RSI, Fibs, and Divergence. The market is always right but we'll see what happens. #crypto @MoonLamboio https://t.co/tEtwg2VN4G	Crypto
1.38817E+18	2021-04-30 16:35:18+00:00	Anything Crypto and Biotech related is doing well in this bear market. Here is a list of some home runs! 🚨👇 $ARBKF $OCGN $VXRT $MARA $GBTC $RIOT	Crypto
1.38817E+18	2021-04-30 16:34:42+00:00	The Crypto Baby Punks project is a digital project of the future. As the age progresses, developing technology and growing market demands will be a great source of money for people learning these jobs. #CryptoBabyPunks #nft	Crypto
1.38817E+18	2021-04-30 16:34:16+00:00	Yellow Road and Bring Finance could make their values in the market as other crypto coins soon. @MoneykingGG @YellowRoad__ @BringFinance	Crypto
1.38817E+18	2021-04-30 16:34:11+00:00	If you want to invest your money in a REAL business with actual revenue: @MRPHSupplyChain 💰 Enterprises 💰 Governments 💰 Low market cap 💰 Best supply chain project within crypto $MRPH will do another 10x this year 100% https://t.co/y6ZidWWIu5	Crypto
1.38817E+18	2021-04-30 16:32:30+00:00	Crypto bag is up since I told y’all I pulled most of my money out the stock market 📈	Crypto
1.38817E+18	2021-04-30 16:31:34+00:00	No matter if you are already exposed to the crypto market or have never heard of it, today's podcast is for you! We give you the material you need to expose yourself to the market and benefit from the crypto market! https://t.co/0bWEslWrIE	Crypto
1.38817E+18	2021-04-30 16:31:31+00:00	#AUDUSD - New Technical Analysis: #TA #Crypto #Stocks #Forex #Markets #Trading #TechnicalAnalysis https://t.co/OnotRdj2as	Crypto
1.38817E+18	2021-04-30 16:31:28+00:00	#LINKUSD - New Technical Analysis: #TA #Crypto #Stocks #Forex #Markets #Trading #TechnicalAnalysis https://t.co/uwYN3WyWw6	Crypto
1.38817E+18	2021-04-30 16:31:28+00:00	#QQQ - New Technical Analysis: #TA #Crypto #Stocks #Forex #Markets #Trading #TechnicalAnalysis https://t.co/suU6bUdP6v	Crypto
1.38817E+18	2021-04-30 16:31:07+00:00	Two highly undervalued #crypto projects: $XPb (Lead / Transmute Token; @TransmuteFi; https://t.co/A5AbFh49nJ) 2 mil token supply / $1.5 mil Market Cap and $ROOBEE (@Roobee_invest; https://t.co/pXz5QDvxpB) 1.2 bil circulating; 5.4 bil total token supply / $23 mil Market Cap	Crypto
1.38817E+18	2021-04-30 16:30:53+00:00	Funny how after the SEC phone conference the crypto market starts pumping	Crypto
1.38817E+18	2021-04-30 16:30:40+00:00	$SSX $$$$$ Flowing in now $56K market cap people finding this gem !! #Crypto $CTRFI #Elon @elonmusk https://t.co/4U4bWufk3y	Crypto
1.38817E+18	2021-04-30 16:30:21+00:00	Fidelity is launching a new #crypto analytics tool to give its investors better market and blockchain data. https://t.co/w9Ra5m4wMh	Crypto
1.38817E+18	2021-04-30 16:29:12+00:00	This is how you make money in crypto, even in a down market - https://t.co/JtX1QsKuBt	Crypto
1.38817E+18	2021-04-30 16:29:00+00:00	I hope this is one of the biggest project in crypto market. And I wish for this project for better future. #YAXIS #ERC677 #ETH https://t.co/k4FCIlAZjS	Crypto
1.38817E+18	2021-04-30 16:25:03+00:00	#crypto #Bitcoin . . https://t.co/da7lk2BwoC #cryptoexchange #cryptocurrencies #cryptonews #cryptocurrencymining #cryptotrade #cryptomarket #crypto Lushy green today..back again	Crypto
1.38817E+18	2021-04-30 16:24:35+00:00	CRYPTO NEWS: Bitcoin Could Eventually Have a $100 Trillion Market Value https://t.co/DyEh18xGBY 🙋 Bet with $BTC via ⟶ https://t.co/4h0cyuWSHk √	Crypto
1.38817E+18	2021-04-30 16:23:57+00:00	We will provide you with a public image that's just right for your brand's awareness, acceptance, development and ultimately, intense growth of market traction. #MBmarketing #MurthaBurke #Blockchain #Bitcoin #Ethereum #Crypto #DigitalMarketing #Socialmedia #Mediamarketing https://t.co/2Trx4h7il1	Crypto
1.38817E+18	2021-04-30 16:22:45+00:00	I am really tired of trading the crypto market at the moment, I need to start hodling and buying dips 😭😭😭	Crypto
1.38817E+18	2021-04-30 16:21:28+00:00	Total2 kırarsa ne mi olur? Ekteki grafik çalışır ve alt market 1,33 trilyon dolar olur. OHA!!! (Bu yıl beklentim Total 6 trilyon dolar Total2 3 trilyon dolardı) #Crypto #cryptocurrency #altcoins #Binance https://t.co/6OljTX3odc https://t.co/kQv6Ly01Eo	Crypto
1.38817E+18	2021-04-30 16:21:04+00:00	crypto market &gt; stock market	Crypto
1.38817E+18	2021-04-30 16:19:56+00:00	BOOM CRYPTO MARKET A unique concept, a strong and experienced and dedicated team to the project and timely development in accordance with the road map will undoubtedly lead this project to success. #Boomcryptomarket #bcm #bsc #binancechain #defi #presale	Crypto
1.38817E+18	2021-04-30 16:18:45+00:00	I get a paycheck EVERY SINGLE DAY REGARDLESS OF MARKET CONDITIONS. Let that sink in for a moment.... But if you do NOT have the time to keep on top of your investments then DONT invest in DeFi as this is a fast moving space. This is not traditional crypto market. https://t.co/Hiz138BA8G	Crypto
1.38817E+18	2021-04-30 16:18:32+00:00	Top 5 najbardziej dochodowych kryptowalut ostatnich 7 dni: #kryptowaluty #Marketcap #cryptocurrencies #cryptotrading #matic #fantom #dentcoin #Polygon #finanse #biznes #krypto #cryptomarket https://t.co/BwoxINlIQ2	Crypto
1.38817E+18	2021-04-30 16:17:42+00:00	99% of all traders think a bull market means, we only go one way and that is Up. Sorry to break it to ya but folks — We cant only go up, we have to consolidate, accumulate, and breakout. “This a process and patience is the only winning trade.” #Crypto #BTC #ETH $Kishu #altcoins	Crypto
1.38817E+18	2021-04-30 16:17:06+00:00	Fidelity Unveils Crypto Analytics Solution “Sherlock” To Help Institutional Investors Better Evaluate Market Read▶️https://t.co/I1gTsJw5Q0 #cryptonews #news #cryptocurrencyNews #bitcoin #btc #crypto #blockchain #eth #ico #xrp #btt #sol #doge #trx #bnb #Exchange▶️https://…	Crypto
1.38817E+18	2021-04-30 16:16:39+00:00	These guys are the ones pumping liquidity to the crypto market... in between what’s the best U.S stock tech and pharmaceutical sector to buy now?? https://t.co/X4C3sLWegt	Crypto
1.38817E+18	2021-04-30 16:16:23+00:00	BTC/USD Daily Analysis 30/Apr/2021 https://t.co/7oEtUEFw9B #dailyanalysis #onepip #bitcoin #btc #trading #markets #crypto #cryptocurrency #economy #currencypairs #forexlearning #forex #finance #pricetrends #BTCUSD	Crypto
1.38817E+18	2021-04-30 16:16:22+00:00	#AUDUSD - New Technical Analysis: #TA #Crypto #Stocks #Forex #Markets #Trading #TechnicalAnalysis https://t.co/OAmspepRE4	Crypto
1.38817E+18	2021-04-30 16:16:21+00:00	#BTCUSD - New Technical Analysis: #TA #Crypto #Stocks #Forex #Markets #Trading #TechnicalAnalysis https://t.co/OPRqPDZeNC	Crypto
1.38817E+18	2021-04-30 16:16:20+00:00	#QQQ - New Technical Analysis: #TA #Crypto #Stocks #Forex #Markets #Trading #TechnicalAnalysis https://t.co/BR1PaGlYNU	Crypto
1.38816E+18	2021-04-30 16:14:26+00:00	Me during the bear market #Crypto #ALTSEASON https://t.co/8iqV2O4OXT	Crypto
1.38816E+18	2021-04-30 16:13:26+00:00	Why Wall St. Veterans Are Moving to Crypto; Markets Check, A Live Performance NFT | https://t.co/LZApEYaK6R Crypto News LIVE Media https://t.co/beR2tNxrid - #bitcoin #crypto #cryptocurrency	Crypto
1.38816E+18	2021-04-30 16:11:04+00:00	$SSX #SuperSpaceX New Coin!! Market cap is only $15,000 Right now. we're taking this beyond the moon ⭐️🍻🤠 #Crypto $CTRFI #Boomers 0x2d121a9146fc2fd4395796070934420a879cf1c5 https://t.co/IYd1Lgsnmu	Crypto
1.38816E+18	2021-04-30 16:11:01+00:00	Fidelity Unveils Crypto Analytics Solution “Sherlock” To Help Institutional Investors Better Evaluate Market https://t.co/Y5MsCO8Vg2	Crypto
1.38816E+18	2021-04-30 16:10:02+00:00	This project is going to be great and Citizen finance will break market all over the world and will be only one name in market #citizen_finance #blockchain #nft4ART #nft4FPS #bitcoin #nft4XR #crypto #ethereum #cryptocurrencies #fintech #defi #bsc @citizen_finance	Crypto
1.38816E+18	2021-04-30 16:09:39+00:00	All the attention from the crypto market is on #TheForceTrade and its partners including #LaunchZone. The amount of $ BSCX locked so much to see that we have promoted the best from the #BSCXHeroes community. https://t.co/YWW8Xq5FYz	Crypto
1.38816E+18	2021-04-30 16:08:59+00:00	Good to see crypto market coming together in public help. Please consider donating, as the situation is evolving it has literally gone out of govt's hand and private market has come to rescue. These are legitimate folks from Indian blockchain space. https://t.co/pYKDscWWRt	Crypto
1.38816E+18	2021-04-30 16:08:59+00:00	Bitcoin price is 57K 📈 If you want to enter the market, Emirex offers the easiest way to purchase $BTC using debit or credit card. Follow the link to buy BTC: https://t.co/oHp26fIOVg #crypto #bitcoin #cryptocurrency #emirex #binance #gateio #coinbase https://t.co/pAfasjj9F5	Crypto
1.38816E+18	2021-04-30 16:08:44+00:00	🇨🇦Find your #Cryptocurrency in #Canada at local Ndax https://t.co/zLNYyo0hv8 Not only can you buy direct with CAD, they have an easy layout and registration only takes a few minutes. Get into the #Crypto market! 🚀 https://t.co/F8Y3qMCdrg	Crypto
1.38816E+18	2021-04-30 16:08:11+00:00	The exchange operates as an Automated Market Maker (similar to Uniswap), where liquidity is pooled by the ApeSwap user base, rewarding these users for their contributions in various ways. #ApeSwap #Banana #BNB #BSC #BinanceSmartChain #Defi #Crypto #Cryptocurrency	Crypto
1.38816E+18	2021-04-30 16:07:08+00:00	If you're trading stocks now &amp; considering diving into crypto trading, check out our latest report 📈 Start out by comparing traditional &amp; crypto market structures: 🟡 Market Hours 🟡 Intermediaries 🟡 Order Process 🟡 Settlement Read it now: https://t.co/FezydEe67T https://t.co/vyC9whkGkw	Crypto
1.38816E+18	2021-04-30 16:06:15+00:00	Argo Blockchain mines the crypto vein amid market boom https://t.co/a2SQiY44HE @creamcoin #blockchain #cryptocurrency #Argo #mining #Bitcoin #Texas #EnergyEfficiency #ASIC https://t.co/teHk5sHR8f	Crypto
1.38816E+18	2021-04-30 16:06:13+00:00	No matter what you see on twitter, do your own research! It is only your own fault if you lose money in #crypto. Many intelligent individuals on this platform, many idiots...haha But it's easy for idiots to be right in a bull market, look at me for example!😂🚀🚀 https://t.co/l7hPBvzifb	Crypto
1.38816E+18	2021-04-30 16:04:21+00:00	Virtual Asset Market in 2021: Anndy Lian said “Crypto is ready for mainstream” https://t.co/KIFg7HjIal	Crypto
1.38816E+18	2021-04-30 16:02:34+00:00	I am the only one best unlucky person in Crypto market @pushpendrakum @elonmusk	Crypto
1.38816E+18	2021-04-30 16:02:03+00:00	https://t.co/mc17yn1NKZ #IEO #Blockchain #Crypto #CryptoCurrency #Car. Car Coin Market brings the future of purchasing a car or truck to the now! This new format where we bring you the buyer, directly to the seller in your local market streamlines your purchasing process .	Crypto
1.38816E+18	2021-04-30 16:01:37+00:00	Anyone else think the Asia market is better at understanding potential growth? Waiting on $ADA upward price movement in the short term as people start to connect the dots on Africa potential. #Crypto	Crypto
1.38816E+18	2021-04-30 16:01:31+00:00	The global crypto market cap is still less than that of $AAPL.. 👀	Crypto
1.38816E+18	2021-04-30 16:01:29+00:00	Bitboy Crypto community is great! $ETH 10k for the end of this bull market https://t.co/DPd53uetH7	Crypto
1.38816E+18	2021-04-30 16:01:01+00:00	$BNB will flip $ETH and will become the first crypto company stock because @binance as a company actually has a purpose over a shitcoin. Altcoin market will turn into stock market 2.0	Crypto
1.38816E+18	2021-04-30 16:00:54+00:00	In the article. we checked the possibilities of #Uniswap to reach $100 | DailyCoin #DeFi #Chainlink #crytpoNews #cryptomarket https://t.co/VyI5fv79Mv	Crypto
1.38816E+18	2021-04-30 16:00:44+00:00	Wirex Crypto Corner📊 Providing you with a summary of this week’s #crypto markets: https://t.co/Qo6lngz4Uw	Crypto
1.38816E+18	2021-04-30 16:00:34+00:00	Crypto making the markets truly accessible, globally. You can get exposure to US stocks without a shit ton of paperwork and heavy fees. Slow but steady P.S. slow in crypto world is pretty fast for real world 😉 https://t.co/i0JVopxVmk	Crypto
1.38816E+18	2021-04-30 16:00:30+00:00	#TICKQ - New Technical Analysis: #TA #Crypto #Stocks #Forex #Markets #Trading #TechnicalAnalysis https://t.co/JyA6TPdtOF	Crypto
1.38816E+18	2021-04-30 16:00:30+00:00	#USDCAD - New Technical Analysis: #TA #Crypto #Stocks #Forex #Markets #Trading #TechnicalAnalysis https://t.co/MT7zz2hXBD	Crypto
1.38816E+18	2021-04-30 16:00:29+00:00	#BTCUSD - New Technical Analysis: #TA #Crypto #Stocks #Forex #Markets #Trading #TechnicalAnalysis https://t.co/XlbH1dHP56	Crypto
1.38816E+18	2021-04-30 16:00:29+00:00	Biopharma Study Shows Safety of Stem Cell Therapy in Severe COVID-19 Patients #macro #forex #trading #investing #stocks #bonds #crypto #markets https://t.co/znzw45XP0T	Crypto
1.38816E+18	2021-04-30 16:00:19+00:00	"👩‍💻 Fact: Cryptocurrency cannot be physically banned. It's ‘physically’ impossible to ban cryptocurrency because anyone can get a crypto wallet. There can be regulations but you cannot stop the cryptocurrency market. Read on https://t.co/0ri18gH61R. #ChankuraExchange #c ... https://t.co/GMk62Y2Xbl	Crypto
1.38816E+18	2021-04-30 16:00:08+00:00	#Crypto Market Cap back up to $2️⃣.1️⃣6️⃣ Trillion - #Bitcoin teasing $57,000, Ethereum breaking through $2,700 #cryptocurrency #CryptoNews https://t.co/ON7tKoBTH6	Crypto
1.38816E+18	2021-04-30 15:57:50+00:00	Fidelity Unveils Crypto Analytics Solution “Sherlock” To Help Institutional Investors Better Evaluate Market https://t.co/rvURKep7tO https://t.co/63XY0SN1AW	Crypto
1.38816E+18	2021-04-30 15:56:10+00:00	Never take a new position in #FOMO, Crypto Markets give you a new opportunity every fu*king day. If you missed one, be ready for next. #cryptocurrency	Crypto
1.38816E+18	2021-04-30 15:53:11+00:00	#bitcoinz #bitcoinzto1dollar #TradingView #cryptocurrency @crypto #bitcoinz Market consolidating to Max 45. Uptrend intact, BEST recover inside the raising channel. 🐂🐂 BUY CHEAP NOW 👀👀 https://t.co/TBwgOfioPc	Crypto
1.38816E+18	2021-04-30 15:51:19+00:00	Bought into this crypto stuff - despite what I may have previously said, free markets are great	Crypto
1.38816E+18	2021-04-30 15:50:16+00:00	1 BTC = $54518 total market cap = $ 995.2 billion #ETH #Crypto #Bitcoin #blockchain https://t.co/iPzrhiiqCI	Crypto
1.38816E+18	2021-04-30 15:49:53+00:00	The Crypto markets MIGHT be green this morning https://t.co/wXDNcP9BUv	Crypto
1.38816E+18	2021-04-30 15:49:49+00:00	#Swipe #V2 CARD PAYMENT INFRASTRUCTURE 🦄💎🏦👀👀 1. Creating a bridge between crypto and commerce for our business partners paid in $SXP 2. Building a fully cross-chain decentralized automated market maker powered by $SXP. https://t.co/i70Lz7CGXo	Crypto
1.38816E+18	2021-04-30 15:49:46+00:00	A better position in Crypto Market is far away better than the noisy portfolio that won't bring big breakthrough at a long run.	Crypto
1.38816E+18	2021-04-30 15:49:10+00:00	FishSwap is Automated Market Maker (AMM) - Decentralized Exchange Protocol on #BSC with Optimized Yield Farming. #FishSwapApp $FISH is a governance utility token of FishSwap. https://t.co/Oe4IYUCU9c	Crypto
1.38816E+18	2021-04-30 15:47:47+00:00	Would you buy a low cap gem that combining two big things with only at $5M market cap? NFT + Prediction Market👀 Meet @crypto_prophets $TCP https://t.co/DolcRidQuT https://t.co/EcgE8bFhEG	Crypto
1.38816E+18	2021-04-30 15:46:50+00:00	Looking for more secure feelings when entering the #cryptocurrency market? Do you need a guide who‘s giving you proven strategies when to enter &amp; when to leave a position? Would you like to know the latest 🔥 #Crypto Hidden Gem‘s with huge upside potential? Join my Patreon ⬇️ https://t.co/rWkAakMpPo	Crypto
1.38816E+18	2021-04-30 15:46:18+00:00	#BTCUSD - New Technical Analysis: #TA #Crypto #Stocks #Forex #Markets #Trading #TechnicalAnalysis https://t.co/2ZIBqH3Ttn	Crypto
1.38816E+18	2021-04-30 15:46:16+00:00	#USDCAD - New Technical Analysis: #TA #Crypto #Stocks #Forex #Markets #Trading #TechnicalAnalysis https://t.co/N3GmBjPv5q	Crypto
1.38816E+18	2021-04-30 15:46:14+00:00	#TICKQ - New Technical Analysis: #TA #Crypto #Stocks #Forex #Markets #Trading #TechnicalAnalysis https://t.co/Yv7tG80gos	Crypto
1.38816E+18	2021-04-30 15:46:13+00:00	#SafeBank phase 1 pre sale broke crypto record with $150 million market cap in 3 days. Don't miss getting your SafeBank token cheap on round two. The phase one sale is officially closed, do not buy token from phase 1. Join our Telegram https://t.co/DqOyH3tTd7 and be there.	Crypto
1.38816E+18	2021-04-30 15:45:37+00:00	Who’s read “Reminiscences of a Stock Operator”? Replace the bucket shops with crypto exchanges &amp; replace wall st with Reddit and you’ve got a modern financial classic. Reminiscences of a Sat Stacker: How to not get rekt in crypto markets on the path to hyperbitcoinization.	Crypto
1.38816E+18	2021-04-30 15:45:32+00:00	🪠"Crypto is volatile. Invest in the stock market." https://t.co/Uybu24bzdd	Crypto
1.38816E+18	2021-04-30 15:45:15+00:00	If you think my account has been too crypto focused of late, we're bring it back old school on Behind the Markets. We have a discussion of a country rotation model using modified CAPE ratios on top half of show with a particular focus on Japan small cap value 2nd half.	Crypto
1.38816E+18	2021-04-30 15:44:35+00:00	Sad that the dFund AMA was postponed, but happy to see one of my Crypto Watchlist contenders, @OnomyProtocol, getting the hot seat treatment at @gem_diggers. They're trying to bridge the FOREX market with the DeFi market, which is highly ambitious but extremely rewarding. 🔥👇 https://t.co/UsGSaftxk4	Crypto
1.38816E+18	2021-04-30 15:43:19+00:00	#Kucoin #exchange brought another hidden gem launching $STND on the crypto markets on their spot trading platform! https://t.co/YaDR6KvhZG	Crypto
1.38816E+18	2021-04-30 15:43:09+00:00	The #Crypto market is doing well, I've been getting buy orders all day! 😊🕺	Crypto
1.38816E+18	2021-04-30 15:42:33+00:00	I didn't invest in crypto so I could check the markets several times a day and continually react to it. I bought it so that we might grow old with a little scratch in our pockets 15 years from now when I'm old and smelly.	Crypto
1.38816E+18	2021-04-30 15:41:42+00:00	someone need to legit create prediction market for upcoming crypto fight night and channel some of the proceed to winner.. imagine winning prize bigger than floyd vs Mc Gregor.. @solana devs this is a good project.. prepare for olympics prediction market	Crypto
1.38816E+18	2021-04-30 15:40:20+00:00	https://t.co/XmScYPWARJ | How to Earn Passive Income Through Cryptocurrency https://t.co/8sJsdAnkzN #BTC #BTT #KLV #TRX #Klever #Klv #bittrex #binance #cryptomarket #bitcoinnews #invest #blockchainnews #bitcointrading #altcoin #bitcoins https://t.co/Ux2t0sDKD8	Crypto
1.38816E+18	2021-04-30 15:39:16+00:00	Predict decoupling of crypto as a store of value vs crypto as a utility. Valuations of many alts have disconnected from market fundamentals. $BTC $DOGE $XMR $ZEC would be my bets now. $ETH $SOL $UNI etc. price should increase factored to network strength/scale	Crypto
1.38816E+18	2021-04-30 15:37:48+00:00	The V2 white paper breaks down two missions: 1. Creating a bridge between crypto and commerce for our business partners paid in SXP 2. Building a fully cross-chain decentralized automated market maker powered by $SXP Follow the smart money 🤷‍♀️ https://t.co/eM0J0LAKnn	Crypto
1.38816E+18	2021-04-30 15:37:06+00:00	#Crypto market analysis Dominance :in #ALTSEASON✔ (48.62%) #Bitcoin :BTC pulling market up🚀 Market :Strong 📈 (4.18%) Many #Altcoins r exploding 💥 #Bitcoin sets market	Crypto
1.38816E+18	2021-04-30 15:36:10+00:00	“While the shock may be sustained in stock markets, the nature of cryptocurrency will see straight through this dip,” Oliver von Landsberg-Sadie, CEO of crypto payments company BCB Group, told CoinDesk. https://t.co/K2mjjA4KkI	Crypto
1.38815E+18	2021-04-30 15:35:10+00:00	I will be live at 9am pst Join me as we talk crypto news, markets and we will also be raising money again for @houseofruthinc who supports DV survivors like we did last week If you are going to come to troll me at least donate https://t.co/L3jey97hFY	Crypto
1.38815E+18	2021-04-30 15:33:41+00:00	$Pros is on fire $6.20 With a market cap of only 20M, (On Binance) 🚀 such low circulating tokens #Prosper is a prediction market project, just like augur, $Rep only much, much better 2021 is going to be huge for $Pros https://t.co/CzQtLnSV3u	Crypto
1.38815E+18	2021-04-30 15:31:37+00:00	#Crypto market value is currently around $2 trillion. SWIFT handles approximately $5 trillion a day, which translates into approximately 33.6 million transactions per day. #investing #Bitcoin #economics	Crypto
1.38815E+18	2021-04-30 15:30:57+00:00	#DXY - New Technical Analysis: #TA #Crypto #Stocks #Forex #Markets #Trading #TechnicalAnalysis https://t.co/zaOzNrR53e	Crypto
1.38815E+18	2021-04-30 15:30:56+00:00	New Technical Analysis: #TA #Crypto #Stocks #Forex #Markets #Trading #TechnicalAnalysis https://t.co/KUgNPVuPqo	Crypto
1.38815E+18	2021-04-30 15:30:56+00:00	#TICKQ - New Technical Analysis: #TA #Crypto #Stocks #Forex #Markets #Trading #TechnicalAnalysis https://t.co/Dr0sg49tsO	Crypto
1.38815E+18	2021-04-30 15:30:52+00:00	Is BTC's reign coming to an end? #Bitcoin's portion of total crypto market cap is now at 48%. In January, "Bitcoin Dominance" was 72% 📉 https://t.co/Qur6qAUPB3	Crypto
1.38815E+18	2021-04-30 15:28:21+00:00	$VET is getting ready to take its share of the market cap of crypto 🚀 Be ready #VeFam ! .. https://t.co/8wWge1W5d5	Crypto
1.38815E+18	2021-04-30 15:28:19+00:00	Grayscale Bitcoin Trust (GBTC) Talking Points: GBTC is traded on the OTC market and invests in Bitcoin and other crypto-related assets. The company adver...Read more: https://t.co/veIWXsqhf3	Crypto
1.38815E+18	2021-04-30 15:27:11+00:00	⬆️ Buyer alert: 12 $BTC bought at market @ 56666 #Bitcoin #crypto #BTC https://t.co/iMB1mj8Cs1 👈	Crypto
1.38815E+18	2021-04-30 15:26:57+00:00	SpaceSharks has been listed on P2PB2B @SpaceSharksBSC is an NFT market and crypto exchange project with the boldest vision to take over the market! Enjoy your trading: https://t.co/DkQuIhqSRz Learn more about the project: 🔸Website: https://t.co/Lrs6HIycFv https://t.co/lK6TbETsKX	Crypto
1.38815E+18	2021-04-30 15:26:33+00:00	VeChain Goes After Enterprise NFT Market | Cheeky Crypto News Today https://t.co/dyazK4oYfT via @YouTube more great stuff from @CheekyCrypto guys on #vechain $vet #cryptocurrency what’s crazy people still sleeping on $vet and actually putting money in #DOGE kinda nutty https://t.co/G6PDM4orXA	Crypto
1.38815E+18	2021-04-30 15:26:22+00:00	https://t.co/mJA9HkBSV1 https://t.co/2prNOSFT9h While the world economy is in turmoil, the crypto market seems to be enjoying some of its best times, considering the entry of blue-chip firms and Bit	Crypto
1.38815E+18	2021-04-30 15:26:07+00:00	What Changed in Crypto Markets While You Were Sleeping — April 30: BeInCrypto presents our daily morning roundup of crypto news and market changes that you might have… https://t.co/ZYYmfUBbX0 | https://t.co/JLNnk4SNxX | https://t.co/FHLhKCQA7o #cryptocurrency #Bitcoin #Forex https://t.co/31DijLmqxj	Crypto
1.38815E+18	2021-04-30 15:25:37+00:00	DeFi $crypto market cap for today is $126.82 Bn with a total trading volume of $15.13 Bn in the last 24 hours. The Total Value Locked (TVL) in the DeFi stood at $115.14 Bn. The #DeFi to $ETH ratio stood at 39.6% and the dominance of $DeFi in the global market stood at 5.8%. https://t.co/GaLKUS7XC9	Crypto
1.38815E+18	2021-04-30 15:25:05+00:00	This is one of the best moments to enter the market. Own your crypto today and put it to work. 14months from now, you would have 3X your coin 👌🏿. DM to get started 😘 #finance #financialadvisor #financialliteracy #investments #forex #crypto #wealthcreation #financialfreedom https://t.co/5BQ9rBjSit	Crypto
1.38815E+18	2021-04-30 15:24:09+00:00	I swear, the stock market better not mess up this crypto/BTC rally. As long as either BTC or ETH are up after stocks close we could take this momentum into the weekend. Stocks tank and drag crypto, thats a different story. Stonks at support https://t.co/arNPqUwVkP	Crypto
1.38815E+18	2021-04-30 15:23:30+00:00	Expect more traditional assets to be tradable on DEXs. One day, the volume here will outmatch traditional markets if they can’t keep up with #crypto adoption. https://t.co/omuYDpVQHX	Crypto
1.38815E+18	2021-04-30 15:23:27+00:00	⬆️ Buyer alert: 10 $BTC bought at market @ 56444 #Bitcoin #crypto #BTC https://t.co/iMB1mj8Cs1 👈	Crypto
1.38815E+18	2021-04-30 15:22:37+00:00	something big is brewing crypto space today $XRP $VXX high accumulation along with $COIN , $MARA $TSLA how will market react?	Crypto
1.38815E+18	2021-04-30 15:22:06+00:00	What a Friday: the crypto market is as green as grass! The biggest gainers in the top 10 today are $XRP (+13.96%), $DOT (+7.08%), $BTC (+5.19%) with $LTC (+5.10%) following closely behind. https://t.co/1nNVPx2dzS	Crypto
1.38815E+18	2021-04-30 15:21:59+00:00	Learn About Technicals of stock market. #stocks #learntechnicals #learnstockmarket #daytrading #crypto #success #forexsignals #investors #share #sensex #stockexchange #bse #stockmarketnews #stockmarketinvesting #forexlifestyle #intraday https://t.co/mdivcG3Yvj	Crypto
1.38815E+18	2021-04-30 15:19:58+00:00	GBPUSD Pin Bar Signal &amp; Crude Oil Buying A Pullback – April 29th, 2021 » Learn To Trade The Market CRYPTO CRYPTO NEWS - https://t.co/1TWOxny7at https://t.co/Lm5xrhDASp	Crypto
1.38815E+18	2021-04-30 15:19:07+00:00	Grayscale Bitcoin Trust (GBTC): An Alternative for Bitcoin Exposure? - GBTC is traded on the OTC market and invests in Bitcoin and other crypto-related assets.The company advertises itself as a way to... - https://t.co/2oRBa1D7rN https://t.co/AA9OrsuX2p	Crypto
1.38815E+18	2021-04-30 15:18:40+00:00	Honestly...my plan (since 6 months) was to sell 35% of my spot bag at the red support, but the #crypto market was/is too bullish and i keep investing most of my futures winnings in my spot portfolio. New plan is to sell at 44.27....we will see 😎 #Bitcoin Dominance $BTC.D https://t.co/CumHV1BT0a	Crypto
1.38815E+18	2021-04-30 15:18:16+00:00	This Coin only has a 2.4M$ Market Cap! It will easy have a 50M$ Market Cap by the next weeks, what equal to a 20x! #Polven #Crypto #cryptocurrency #cryptomoonshots #CryptoGem https://t.co/A9V5Rakgnb	Crypto
1.38815E+18	2021-04-30 15:17:16+00:00	📅 Weekly Market Wrap $BTC spent the week around the $55,000 level The bullish mood for #altcoins drove gains of around 9% each for C20 &amp; C10 Legislation in Germany could allow 4,000 investment funds to invest in crypto ✉️ Sign up to our newsletter https://t.co/Uw8Yw06EMy	Crypto
1.38815E+18	2021-04-30 15:17:04+00:00	Weekly News Digest https://t.co/8bzkjwdOWz #HackenAi #Hacken #Security #Cybersec #Cybersecurity #crypto #cryptocurrency #cryptotwitter #cryptonews #cryptocurrencies #defi #blockchain #cryptomarket #DigitalCurrency #cryptomarketnews #altcoins #cryptotrading #cryptocurrencynews	Crypto
1.38815E+18	2021-04-30 15:15:08+00:00	Checkout @option_room. It will be the top prediction market in crypto. It's built on Polkadot. #altseason #altcoins $eth $dot	Crypto
1.38815E+18	2021-04-30 15:14:49+00:00	The project is based on the latest technology and is managed by a strong team. The project has already captured a large share of the market. #citizen_finance #blockchain #nft4ART #nft4FPS #bitcoin #nft4XR #crypto #ethereum #cryptocurrencies #fintech #defi #bsc @citizen_finance	Crypto
1.38815E+18	2021-04-30 15:13:43+00:00	Intro to #Crypto: What is an #NFT? Some are selling for millions. The hype of and the interest in the NFT market is definitely there—with $250 million in sales in 2020 alone. 2021 is proving even hotter with sales up 55% to $389 million. #cryptocurrency https://t.co/G96dplNEq1 https://t.co/5IBYQ3BVCk	Crypto
1.38815E+18	2021-04-30 15:12:48+00:00	You do a good job. We all hope for the future @launchzoneann to lead the Crypto market. And it seems slowly come true. I believe you can do it. #BSCXHeroes https://t.co/BGUKDIjZRQ	Crypto
1.38815E+18	2021-04-30 15:11:07+00:00	Altcoin Season is a legendary market cycle in #crypto. 🌟 What is altcoin season? How does it work? Check out our new blog to learn how altcoins are commanding attention in today's bustling market. Read here: https://t.co/i1VhRnAF0C	Crypto
1.38815E+18	2021-04-30 15:08:35+00:00	Crypto is all about market cycles. $doge isn’t finished with its 3x, $shib isn’t finished with its 10x, and $hokk isn’t finished with its 100-1000x. You know what the right play is. $hokk headz! https://t.co/1CKVVoj6Ab	Crypto
1.38815E+18	2021-04-30 15:07:53+00:00	Mercor!!! This project has massive potential with a great team and community. A platform that connects Python-based algorithms with the crypto market and makes them available to the public! This could be huge! #Mercor, $MRCR, @MercorFinance @tokenmetricsinc @Cryptomoonsh0ts	Crypto
1.38815E+18	2021-04-30 15:07:03+00:00	CoinSutra Daily Recap - Friday, April 30, 2021 Here are a few important news updates for the day (A thread...) #CryptoNews #CryptocurrencyNews #CryptoMarket #Cryptotwitter	Crypto
1.38815E+18	2021-04-30 15:07:03+00:00	#Crypto &amp; #Altcoins The Market is Bullish 📈 ( Many $ALTS PUMPING ) #Crypto #Alts https://t.co/N6hcFH9Oj2	Crypto
1.38815E+18	2021-04-30 15:07:01+00:00	This project @BscBond gonna lead the crypto market space. I'm already in for the pre sale for this project. The most awaited, don't miss. #BSCB	Crypto
1.38815E+18	2021-04-30 15:06:49+00:00	To be a successful trader you don't have to be able to dictate the winds or time the market. Just how your #crypto or #token will do in relation to #bitcoin. Long your desired #altcoin, short #btc.	Crypto
1.38815E+18	2021-04-30 15:02:44+00:00	#bitcoinz #Crypto @crypto BitcoinZ has a current Galaxy Score™ of 53/100, indicating neutral relative social + market activity. Current Highlights: Price Score: 3.2/5 Social Sentiment: 2/5 Social Impact: 2.5/5 Correlation Rank: 2.9/5 https://t.co/fyTcZ6VgQD $btcz #bitcoinz	Crypto
1.38815E+18	2021-04-30 15:02:24+00:00	Crypto Currency is the much better than Indian stock market. @cryptocom @dogecoin #cryptocurrency #cryptos #dogecoin #CryptocurrencyNews	Crypto
1.38815E+18	2021-04-30 15:00:40+00:00	#USTECH100CFD - New Technical Analysis: #TA #Crypto #Stocks #Forex #Markets #Trading #TechnicalAnalysis https://t.co/fMBNJjlZuM	Crypto
1.38815E+18	2021-04-30 15:00:40+00:00	#BTCUSD - New Technical Analysis: #TA #Crypto #Stocks #Forex #Markets #Trading #TechnicalAnalysis https://t.co/aOZfU9Ptqi	Crypto
1.38815E+18	2021-04-30 15:00:40+00:00	#USDJPY - New Technical Analysis: #TA #Crypto #Stocks #Forex #Markets #Trading #TechnicalAnalysis https://t.co/Dw2yTV9HEq	Crypto
1.38815E+18	2021-04-30 15:00:30+00:00	Investor Psychology: Here are 2 Rare Traits Now on Display #macro #forex #trading #investing #stocks #bonds #crypto #markets https://t.co/sA7P7dKfHb	Crypto
1.38815E+18	2021-04-30 14:59:13+00:00	This week's letter dives deeper into the psychology of risk taking and covers risk news like: crypto crime, financial risk management, the cybersecurity market, projectiles and space https://t.co/wjZc0zEby1	Crypto
1.38815E+18	2021-04-30 14:58:10+00:00	In 48 hours our Market Cap has reached $3,700! Trade now on @PancakeSwap with #BNB Contract address: 0x9c86a9f97320383cb27edfb99c7dda679bef074d $DWTB #DrinksWithTheBoys #Crypto #PancakeSwap #BinanceSmartChain #cryptocurrency #BSC #GEM $win #CryptocurrencyNews	Crypto
1.38815E+18	2021-04-30 14:57:33+00:00	Restructuring my portfolio! $USDT as standby, $CAKE is my biggest holding, $LTC &amp; $BURGER my new long term collection , $DOT to depend on its performance and $BTC is just for monitoring for entire #cryptomarket . https://t.co/Wa44T6k6fb	Crypto
1.38815E+18	2021-04-30 14:57:08+00:00	Oooooh, this is pretty exciting! I just got accepted as beta-tester for the Polkamarkets prediction markets through a… #cryptocurrency #crypto #hive https://t.co/I9JOg9mDjC	Crypto
1.38814E+18	2021-04-30 14:55:29+00:00	We all know the market is crazy right now, money is being thrown at every dog(e) with a crypto concept...at Matterblock we like to work with true builders &amp; shippers https://t.co/V1llctwYmY	Crypto
1.38814E+18	2021-04-30 14:55:28+00:00	Bill Stromberg of T. Rowe Price Group says it could still take years for the crypto market to unfold https://t.co/jR75gjg8aU	Crypto
1.38814E+18	2021-04-30 14:55:03+00:00	I got a homie who put over 30k in the stock market! I told him the stock market is old and to pull out. If he had listened and put that money in this new age of payments(crypto) he'd more than likely be up a couple 100k by now... 👉🏾 __ . Fuck the stock market, get u some #crypto	Crypto
1.38814E+18	2021-04-30 14:55:02+00:00	Saturday Crypto Market Gainers: BZRX, RLC, RSR, KNC, KAVA https://t.co/wWmpwb00Rh	Crypto
1.38814E+18	2021-04-30 14:53:31+00:00	$THETA trying to restore glory. After a short lived ATH, the market dump caused a loss of momentum. Buy pressure is increasing and with NFTs here and Mainnet coming we should see a strong rally for may. #ShiltoshiKnows #crypto #cryptonews #cryptotwitter #HODL #altcoins #altseason https://t.co/RabKpqYGHT	Crypto
1.38814E+18	2021-04-30 14:51:18+00:00	If you don’t love charts, if you don’t like technology, if you don’t like progress, why are you in crypto and markets? Money is everywhere. So go where you feel comfortable and full of energy to progress	Crypto
1.38814E+18	2021-04-30 14:49:19+00:00	1 BTC = $54518 total market cap = $ 995.2 billion #Bitcoin #ETH #blockchain #Crypto https://t.co/yEgzfcp1p2	Crypto
1.38814E+18	2021-04-30 14:48:33+00:00	#ANKR $Ankr @ankr is the only API solution on the market #Biance #SmartChain #cryptocurrency #Crypto #CryptoNews ⚓️⚓️⚓️ https://t.co/wDkAlIRZgt	Crypto
1.38814E+18	2021-04-30 14:47:38+00:00	With the “stay away in May” natural theme of the stock market it will be very interesting to see how crypto plays out as speculative money will be looking for a place to go... #alts could run hard (or fall hard). Eyes on $BCH for me in May	Crypto
1.38814E+18	2021-04-30 14:47:31+00:00	#COMP; Flying today! +10.5%, that's 25% from initial entry position with more market structure above... For those who are wondering why Crypto, and what I am going on about... I decided to have a go at compound trading with Crypto from £2k. Lets see how we go!!! https://t.co/7DFtoE9lU1	Crypto
1.38814E+18	2021-04-30 14:46:23+00:00	New Technical Analysis: #TA #Crypto #Stocks #Forex #Markets #Trading #TechnicalAnalysis https://t.co/CxMJye0Uzq	Crypto
1.38814E+18	2021-04-30 14:46:22+00:00	#TSLA - New Technical Analysis: #TA #Crypto #Stocks #Forex #Markets #Trading #TechnicalAnalysis https://t.co/ArdR5xh9Zy	Crypto
1.38814E+18	2021-04-30 14:46:19+00:00	#USTECH100CFD - New Technical Analysis: #TA #Crypto #Stocks #Forex #Markets #Trading #TechnicalAnalysis https://t.co/vAXdvyLvfu	Crypto
1.38814E+18	2021-04-30 14:45:01+00:00	Data on #crypto markets and #blockchains typically need to be found from different resources. Fidelity aims to give its investors all the data they need in one platform. https://t.co/w9Ra5m4wMh	Crypto
1.38814E+18	2021-04-30 14:43:33+00:00	Kenyataan-nya di dunia finansial market entah saham, crypto, ato forex ngga pernah ada orang yg bener2 jual pas dipucuk dan bener2 beli di bottom	Crypto
1.38814E+18	2021-04-30 14:43:25+00:00	Blockchain Payments Software Market To Explore Excellent Growth In Future | Blockstack PBC, Cardano, ChromaWay https://t.co/1o8bxOYEAp #cardano #blockchain $ada #Crypto #stakepools	Crypto
1.38814E+18	2021-04-30 14:43:06+00:00	After we win this war with #amc I’m done with this market . Instead of dipping my toe - I’m going to dive into crypto .	Crypto
1.38814E+18	2021-04-30 14:43:01+00:00	My friend advised me to buy $BSCX with my limited capital when I first entered the market, and I quickly profited. As a skilled investor, I can now trade myself. #BSCXHeroes #LaunchZone #BinanceSmartChain $BNB https://t.co/VmpsxSBQOg	Crypto
1.38814E+18	2021-04-30 14:40:50+00:00	Talented investors in this area enter the competition, not only rising their earnings but also assisting in the dissemination of the crypto market's impact and recent developments. This is what benefits them, and it will also benefit you in the future.#LaunchZone https://t.co/D4UizSjnXV	Crypto
1.38814E+18	2021-04-30 14:39:06+00:00	My biggest winners as the market basically goes sideways. #crypto $DASH up 11% today.	Crypto
1.38814E+18	2021-04-30 14:38:49+00:00	Ready for Berkshire's annual meeting? Here's what we are watching for👇 - Buffett's view on airlines after dumping the entire stake and missing the rebound - $138 billion cash pile and a record level of buybacks - Markets, crypto, bubbles? - Succession https://t.co/IorLl1xv40	Crypto
1.38814E+18	2021-04-30 14:37:45+00:00	When it comes to "crypto" markets, there's an urgent need to clarify what is Money and what not. Crypto is the base for the next Internet, but the only real Money on the ecosystem it's only #Bitcoin https://t.co/oIXMXQZ6Id	Crypto
1.38814E+18	2021-04-30 14:37:20+00:00	Bull market boomin' $doge #doge #ct #crypto https://t.co/aZmpoFABIR	Crypto
1.38814E+18	2021-04-30 14:36:19+00:00	Talented investors in this area enter the competition, not only rising their earnings but also assisting in the dissemination of the crypto market's impact and recent developments. This is what benefits them, and it will also benefit you in the future.#LaunchZone https://t.co/SQS5YQrCrX	Crypto
1.38814E+18	2021-04-30 14:35:36+00:00	How I’m Surviving the Bear Market – Compound Finance and DAI | | Crypto Bobby | https://t.co/fxd1KZ1yLj	Crypto
1.38814E+18	2021-04-30 14:34:52+00:00	Risk and return are two sides of the same coin. Generally, the higher the expected return of an investment, the higher the risk it carries. In this week’s recap, we expanded our analytics to drill down on the performance and risk across the major sectors of crypto markets. 1/ https://t.co/TocMoX2fhC	Crypto
1.38814E+18	2021-04-30 14:33:28+00:00	The whole crypto market feels like it wants to explode right now $VET $VTHO $SHA $VRA $HAI	Crypto
1.38814E+18	2021-04-30 14:33:15+00:00	⬆️ Buyer alert: 20 $BTC bought at market @ 56244 #Bitcoin #crypto #BTC https://t.co/iMB1mj8Cs1 👈	Crypto
1.38814E+18	2021-04-30 14:33:01+00:00	WOWnero is the REAL dog coin to get. Best meme coin on the market HANDS DOWN! WAY better than DOGE and it's a privacy coin! It's actually good crypto! DOGE is an inflationary shitcoin. 😎	Crypto
1.38814E+18	2021-04-30 14:32:44+00:00	If you want to be a good person, you must first be a good person. You will help others invest in a successful project and benefit from it in the crypto market by guiding them. #LaunchZone #BSCXHeros $BSCX https://t.co/25QYkBG7ju	Crypto
1.38814E+18	2021-04-30 14:32:44+00:00	💪New $TUSD #AllTimeHigh！ 💰Market cap now at $660 million！@tusd_official The more the supply of #stablecoins, the more volume and liquidity comes in the #crypto market🥳 https://t.co/uD9PhIUE7h	Crypto
1.38814E+18	2021-04-30 14:32:39+00:00	Ready for Berkshire's annual meeting? Here's what we are watching for👇 - Buffett's view on airlines after dumping the entire stake and missing the rebound - $138 billion cash pile and a record level of buybacks - Markets, crypto, bubbles? - Succession https://t.co/A4FIa7TOcj	Crypto
1.38814E+18	2021-04-30 14:31:09+00:00	$CRYPTO market is continuing to grow, as $BTC recovers and other digital currencies chase its value 🥳🥳🤩 #BTC #ETH #BNB #CRYPTOCURRENCY	Crypto
1.38814E+18	2021-04-30 14:30:48+00:00	The news of new regulations shook the markets this week with #Bitcoin shedding 16.1% of its value before regaining almost everything it had lost - taxes on cryptocurrency are sure to be on regulators radars in the coming months. Read our weekly update: https://t.co/HfnpO6BODF	Crypto
1.38814E+18	2021-04-30 14:30:31+00:00	https://t.co/2JmzANRiJN $KODURO Current Market cap is still peanuts 🥜 110K ..See you at 10X 😊❤️❤️❤️ Good morning apes 🦍 Always DYOR @TheCrow_Crypto @whitetizzle @Nana66832630 @cali_julz https://t.co/2r9yC6pddK https://t.co/eGv2vsWJlS	Crypto
1.38814E+18	2021-04-30 14:30:09+00:00	🆕 Welcome to another edition of the WYCKOFF CRYPTO DISCUSSION🔥 🔥 Join us each Thursday for a discussion of cryptocurrency market from a Wyckoff perspective. These sessions are hosted by Alessio Rutigliano &amp; Roman Bogomazov. https://t.co/YgWju67grU	Crypto
1.38814E+18	2021-04-30 14:30:03+00:00	The crypto market in Turkey has been on a roller-coaster ride recently, with 2 exchanges collapsing in the space of a few days. @pat_syk explains what's going on https://t.co/nIaV1Mg04V	Crypto
1.38814E+18	2021-04-30 14:27:23+00:00	Crypto currency, market https://t.co/FoUnEaNQ6d	Crypto
1.38814E+18	2021-04-30 14:26:46+00:00	We want to help you in all manners! For this to happen, our starting point is represented by the presentation of our listing markets: - Bithumb Global - CoinTiger - Probit Exchange Do not forget to check them out! #ListingMarkets #Breezecoin #Crypto	Crypto
1.38814E+18	2021-04-30 14:26:45+00:00	Cryptocurrency Market Overview. Source: Quantify Crypto https://t.co/a1r9Rrny7Y	Crypto
1.38814E+18	2021-04-30 14:24:39+00:00	RT @TelcoinD: V3 is exciting #fintech but dont forget that @telcoin_team @TelcoinPaul @JTQuigley @P4Cap @MikeMcNearney is opening more sending #remittance markets #Singapore #Australia #UnitedStates to be rolled out sequentially in Q2 #Crypto is not for… https://t.co/qCQphkABPI	Crypto
1.38814E+18	2021-04-30 14:23:20+00:00	#Ethereum #ETH April #Futures ⬆️ 1.41% to $2,751.25 $ETH #Ether #futurestrading #future #Investment #investing #invest #stocks #StockMarket #StocksToWatch #cryptocurrencies #CryptoNews #trading #CME #Crypto #market #Markets #Trade #Trader https://t.co/wdPhiyfr3i https://t.co/7mA8y9FiRo	Crypto
1.38814E+18	2021-04-30 14:23:02+00:00	I love the crypto market, I love LaunchZone, because I have made a lot of money joining #LaunchZone so I love life. it has been developing a Defi ecosystem with a variety of products tailored to the actual needs of the user and offering significant benefits. https://t.co/SnJINTF4eg	Crypto
1.38814E+18	2021-04-30 14:21:55+00:00	I really anticipate this crypto derivatives platform, I hope it will help us traders to deal with the market smoothly. @dj_Fix_On @nakurysh1 @ryanellis4181 https://t.co/fXi6vcfgRq	Crypto
1.38814E+18	2021-04-30 14:21:54+00:00	Crypto is only 12 years old. So don’t let anybody tell you what the market can’t do. It’s so new that honestly nobody truly knows what the future holds. #cryptocurrency #DOGE #DogecoinToTheMoon #dogearmy #Dogefather	Crypto
1.38814E+18	2021-04-30 14:21:29+00:00	See how volatility compared to returns across different sectors of the digital asset market over the last month. With 400+ classified assets, DAR's Industry Taxonomy allows clients to perform analysis across market segments and more. Learn more: https://t.co/Ct6l54pxpF #crypto https://t.co/WPZlHFpsCe	Crypto
1.38814E+18	2021-04-30 14:20:53+00:00	$BTC pulling the market with it like clockwork. We need $BTC to go parabolic again for a #ALTSEASON to initiate. $ETH needs to go sideways so that our #altcoin can do multiples this year. #Bitcoin #altcoinseason2021 #altcoinparty #Chainlink #TheGraph #cryptocurrency #Crypto	Crypto
1.38814E+18	2021-04-30 14:20:15+00:00	Dogecoin's Market Cap Crosse $40 Billion. Stay Tuned for more updates. #Dogecoin #DogecoinRise #Bitcoin #Crypto #Trends #CryptocurrencyNews https://t.co/kMEbXPJGuF	Crypto
1.38814E+18	2021-04-30 14:18:03+00:00	#Ethereum is flirting with $2,800. In a significant milestone, the world’s No. 2 cryptocurrency has hit a market cap of $321 billion - overtaking #PayPal in the rankings… as well as #Toyota, #ExxonMobil and #Comcast. The digital asset has gained ~27.8% in a week.	Crypto
1.38814E+18	2021-04-30 14:17:53+00:00	6 years of wrestling, dam, your guard game needs to be sharp @AndreCronjeTech . Do you need a Jiu-jitsu coach? I will do it for free. @FTX_Official we need a prediction market for this. $YFI #Crypto #MMA https://t.co/GfcN00cGCS	Crypto
1.38814E+18	2021-04-30 14:17:42+00:00	Video: CBD Of Denver's (CBDD) Marcel Gama Discusses The European CBD Market, Bitcoin And Crypto Paym... https://t.co/VQrteThXKg #cannabis	Crypto
1.38814E+18	2021-04-30 14:16:30+00:00	If you were entering the crypto market today. Which would you buy? $Matic $xrp $goat $bnb or $cake???	Crypto
1.38814E+18	2021-04-30 14:16:11+00:00	The only real truth in making market predictions in @Bitcoin and crypto is what happens after every halving. Everything else is a flat out guess.	Crypto
1.38814E+18	2021-04-30 14:16:06+00:00	#EURJPY - New Technical Analysis: #TA #Crypto #Stocks #Forex #Markets #Trading #TechnicalAnalysis https://t.co/eSNYSGvtJV	Crypto
1.38814E+18	2021-04-30 14:16:06+00:00	#ETHPERP - New Technical Analysis: #TA #Crypto #Stocks #Forex #Markets #Trading #TechnicalAnalysis https://t.co/6H20Sqw2DA	Crypto
1.38814E+18	2021-04-30 14:16:01+00:00	#USTECH100CFD - New Technical Analysis: #TA #Crypto #Stocks #Forex #Markets #Trading #TechnicalAnalysis https://t.co/zGFDPcGVwQ	Crypto
1.38813E+18	2021-04-30 14:15:48+00:00	$Hbar still less than ath , May goal 1 dollar - Sept goal 3 dollars and EOY 5 dollars. Conservative but seeing the market we want to be realistic. #HBAR #cryptos #altcoins #ALTSEASON #HODL #BNB #altcoin #Bitcoin #Wink #ETH #Crypto #Coinbase #bina	Crypto
1.38813E+18	2021-04-30 14:15:40+00:00	I earn bitcoins here. https://t.co/JH2Ugu8x8x Look sharp youths who want to start earning from the crypto market	Crypto
1.38813E+18	2021-04-30 14:13:45+00:00	Crypto total market cap 2.13t op dit moment. #cryptocurrency	Crypto
1.38813E+18	2021-04-30 14:13:25+00:00	There's been a huge rally in coins. But some interesting trends are starting to emerge https://t.co/hTDh5abcYJ More on @crypto: https://t.co/hTDh5abcYJ $BTC $ETH $BNB $SOL https://t.co/6Nt5gTCL3H	Crypto
1.38813E+18	2021-04-30 14:12:51+00:00	Could this be another early crypto gem? @chester_finance 🐯🐅 Looks pretty good, guys! - just started via a #fairlaunch 📈 - 300 holders and loe market cap🚀 - liquidity burned and ownership renounced ✅ Check it out and DYOR #CTRFI #tothemoon #BSC #chester	Crypto
1.38813E+18	2021-04-30 14:12:45+00:00	i got into a nice little beautiful routine. wake up at 4:30 make a couple bands before noon &amp; then watch the crypto markets &amp; do my heavy reading. beautiful balance	Crypto
1.38813E+18	2021-04-30 14:11:55+00:00	Having been involved in crypto for almost a year now, I can honestly say it’s not that much different than the stock market. And the returns are way higher. *All of these markets are heavily manipulated* Reminder: One tweet by the president on the crapper swings the SP500 wildly	Crypto
1.38813E+18	2021-04-30 14:11:35+00:00	Prediction: the entire crypto market fluctuates by about 1-3% today and none of us make any gains.	Crypto
1.38813E+18	2021-04-30 14:10:02+00:00	The crypto market recovered this week, but bitcoin seems unable to catch up with the momentum that alts are currently getting. This is perfectly visible in...Read more: https://t.co/ebVQMqNSrZ	Crypto
1.38813E+18	2021-04-30 14:09:45+00:00	Crypto pickers market	Crypto
1.38813E+18	2021-04-30 14:08:03+00:00	🚀Hour Update🚀 🟩 #Crypto Market Score: 0.2 (+0.2) 🟩 M. Score BTC: 3 (+0.5) 🟥 M. Score Alts (vs BTC): -3.2 (-1.2) 🟩 M. Score Alts (vs $): 0.5 (+1.2) 🟩 Market Cap: 2.14T (+12.5B) 🟩 #BTC Dom.(%): 48.54 (+0.47) 🟥 $ETH: 2728.55 (-0.78%) 🟩 $BTC: 55401.29 (+1.36%)	Crypto
1.38813E+18	2021-04-30 14:06:31+00:00	⬆️ Buyer alert: 19 $BTC bought at market @ 55710 #Bitcoin #crypto #BTC https://t.co/iMB1mj8Cs1 👈	Crypto
1.38813E+18	2021-04-30 14:06:05+00:00	#LaunchZone has become a well-known brand in the digital currency world and it will provide the community and our partners with a fantastic opportunity to create a stronger crypto exchange, as well as the crypto startup incubator that the crypto market so desperately needs $BSCX https://t.co/3tvNqSg0tv	Crypto
1.38813E+18	2021-04-30 14:05:04+00:00	The Two Big Themes In The Crypto Market Right Now https://t.co/jyjuPii8no	Crypto
1.38813E+18	2021-04-30 14:03:52+00:00	The biggest risk to crypto is the pervasive thinking that dollar markets are the competition. They are the customer.	Crypto
1.38813E+18	2021-04-30 14:03:14+00:00	🎓Henry Ford said "if you think you can or think you can’t you are both correct. It’s the thinking that makes it so." Read more 👉https://t.co/xhLgUry9TV #crypto #bitcoin #cryptocurrency #btc #blockchain #ethereum #eth #xrp #market #news #currency #trading #price #exchange #ltc https://t.co/yVg0gxb6wV	Crypto
1.38813E+18	2021-04-30 14:02:29+00:00	Dear @WebullGlobal Can you process my money faster I don’t have 3 days to wait in these crypto markets $doge $btc $eth	Crypto
1.38813E+18	2021-04-30 14:01:39+00:00	I'm already up ⬆️💰 $ 500.00 bucks 💸 in 2 weeks! The hell with Day Trading stocks! Just jump in and out of CRYPTO ! Just study the market 📈 and jump in and out! But study your different Crypto,s and trust your information and don't overload 💰 https://t.co/OV3sPETZHh	Crypto
1.38813E+18	2021-04-30 14:01:37+00:00	So, who's ready for a @crypto_unplugd market update podcast with @AskCryptoWealth? We'll be recording soon. If you have any TA-related questions, let us know now. #Bitcoin #NFTs #DeFi $BTC $ETH $DOT $KSM $LINK $KYL $REEF $PAID $XOR $XRT $RAZE $OM $RFUEL $TVK $EROWAN $PPAY	Crypto
1.38813E+18	2021-04-30 14:01:27+00:00	#BTCUSD - New Technical Analysis: #TA #Crypto #Stocks #Forex #Markets #Trading #TechnicalAnalysis https://t.co/y1ylVwqyAZ	Crypto
1.38813E+18	2021-04-30 14:01:27+00:00	#SPX500USD - New Technical Analysis: #TA #Crypto #Stocks #Forex #Markets #Trading #TechnicalAnalysis https://t.co/lxGtx0PYGN	Crypto
1.38813E+18	2021-04-30 14:01:27+00:00	#USDCAD - New Technical Analysis: #TA #Crypto #Stocks #Forex #Markets #Trading #TechnicalAnalysis https://t.co/1kR0bCDxlj	Crypto
1.38813E+18	2021-04-30 14:01:24+00:00	The funny truth! 😅😅😅😅 I think we need some ⁦@dogecoin⁩ NFT market! #cryptocurrency #crypto #coin #ethereum #bitcoin #dogecoin #nft #nfts #nftcommunity https://t.co/3CT4vqJiif	Crypto
1.38813E+18	2021-04-30 14:01:09+00:00	Market down, but y'all look so good. #stocks #forex #crypto #digitalassets #bitcoin #doge #ankr #algo #fourth #dnt #trx (so many...) $alyi $hcmc $gsat $ozsc $tsla #amazon $pltr &lt;=🚀 . #realtoronabikenola #1stbankofdogecoin #retailbruddaz #infinitygauntletbullish #mechanic https://t.co/PUUmus0uMV	Crypto
1.38813E+18	2021-04-30 14:01:02+00:00	⬆️ Buyer alert: 10 $BTC bought at market @ 56144 #Bitcoin #crypto #BTC https://t.co/iMB1mj8Cs1 👈	Crypto
1.38813E+18	2021-04-30 14:01:02+00:00	#JazzCoin BEP-20 Blockchain project in Crypto market https://t.co/h0zibdnDvZ	Crypto
1.38813E+18	2021-04-30 14:00:16+00:00	https://t.co/VBvfE19yTk The biggest opportunity in crypto asset trading is #Covid19. Everyone should be aware that bitcoin is not the only cryptocurrency on the market. To learn more about it, #listen to this article. #themediabulletin #crypto #bitcoin #cryptocurrency https://t.co/SaX5Eb0akc	Crypto
1.38813E+18	2021-04-30 14:00:05+00:00	Ripple (XRP) Fear Index on google search statistics (higher = more market fear) #XRP #Ripple #Crypto #Cryptocurrency #dataviz #datavisualisation 15:00:03 https://t.co/Qqwo3eW1V6	Crypto
1.38813E+18	2021-04-30 14:00:00+00:00	As the number of cryptocurrency investors increases, so does the interest to pay for travel in cryptocurrency. Responding to this demand, the travel site, Travala announces its Concierge service that will offer crypto as a payment option to book travel. https://t.co/tlahlxrkn8	Crypto
1.38813E+18	2021-04-30 13:59:46+00:00	Fibonacci Retracements Analysis 30.04.2021 (AUDUSD, USDCAD) #macro #forex #trading #investing #stocks #bonds #crypto #markets https://t.co/nAt3vYcEnu	Crypto
1.38813E+18	2021-04-30 13:59:44+00:00	Ichimoku Cloud Analysis 30.04.2021 (AUDCAD, EURGBP, CADCHF) #macro #forex #trading #investing #stocks #bonds #crypto #markets https://t.co/yp6m0kaJni	Crypto
1.38813E+18	2021-04-30 13:59:44+00:00	The Analytical Overview of the Main Currency Pairs on 2021.04.30 #macro #forex #trading #investing #stocks #bonds #crypto #markets https://t.co/5zFX9TE6n5	Crypto
1.38813E+18	2021-04-30 13:59:33+00:00	In crypto the reject market is the US. I know tech here thinks we matter to crypto work but we are really fucking irrelevant. Don’t believe me? Go acquire some bep2 BNB and get over to an ERC20 token. I’ll wait.	Crypto
1.38813E+18	2021-04-30 13:58:54+00:00	Officially in the crypto market but if I ever say “to the moon” just delete my account	Crypto
1.38813E+18	2021-04-30 13:57:59+00:00	Introducing one of our strategic investors: Alameda Research Alameda Research is a quantitative trading firm bringing expertise from Wall Street and Silicon Valley to provide liquidity in crypto markets worldwide. https://t.co/2SpoWPNoI8	Crypto
1.38813E+18	2021-04-30 13:57:51+00:00	The DeFi crypto market cap is $117.79B. -3.07% decrease over the last day. DeFi Dominance (vs. Global): 5.8%. Uniswap DeFi Dominance: 16.4%.	Crypto
1.38813E+18	2021-04-30 13:57:40+00:00	I'm beginning to think that the entire crypto market and the entire stock market is starting to trend along with Bitcoin.	Crypto
1.38813E+18	2021-04-30 13:57:16+00:00	Incrypted Asia - A special initiative by @sandeepnailwal on Covid Relief Fund speaking on the supply chain and how the crypto market will help the hospitals! Join and Support this Initiative! @CryptoRelief_ @0xPolygon Join Now - https://t.co/QkwjGDi1pl #CryptoForGood #Incrypted https://t.co/BLEqrCtowm	Crypto
1.38813E+18	2021-04-30 13:56:58+00:00	⬆️ Buyer alert: 10 $BTC bought at market @ 55888 #Bitcoin #crypto #BTC https://t.co/iMB1mj8Cs1 👈	Crypto
1.38813E+18	2021-04-30 13:54:20+00:00	Why is $TEL pumping? - Testing on $MATIX network - Testing V3 wallet - V3 wallet launch imminent - Last update was 🔥 - Fiat to #crypto gateway - #Staking and #DEX capabilities - 3 new markets 🇺🇲🇸🇬🇦🇺 - partnerships with 🇲🇽🇳🇵🇹🇿 #Telcoin is building THE mobile #Crypto wallet!	Crypto
1.38813E+18	2021-04-30 13:52:38+00:00	#ApeSwap ,#BNB ,#BSC ,#BinanceSmartChain ,#DeFi ,#Crypto ,#cryptocurrency ApeSwap is an Automated Market Maker, Yield Farming, and Staking platform on Binance Smart Chain (forked from PancakeSwap). ApeSwap was built by DeFi Apes, for DeFi Apes	Crypto
1.38813E+18	2021-04-30 13:52:22+00:00	⬆️ Buyer alert: 16 $BTC bought at market @ 55500 #Bitcoin #crypto #BTC https://t.co/iMB1mj8Cs1 👈	Crypto
1.38813E+18	2021-04-30 13:52:02+00:00	📈 Check out this week's #CryptoMarketMonitor for the latest in the #crypto market: 👉Institution adoption of digital assets continues to grow, and we think #Bitcoin hashrate dropped is not a cause of concern. Read the full report 📄https://t.co/H9y1n3l4q9 https://t.co/tDqciaX8Qi	Crypto
1.38813E+18	2021-04-30 13:52:01+00:00	#HOTBIT Every market has its unsecure side, we can see it now for #Crypto world's one.	Crypto
1.38813E+18	2021-04-30 13:51:57+00:00	$MLT is worth the research. @MILCplatform will be listing at a laughably low market cap ~3mil with a working product, revenue, and a large customer base. Make sure you read @btc_charlie thread on it below👇🏼 https://t.co/XszhAgb41K	Crypto
1.38813E+18	2021-04-30 13:51:29+00:00	Truth about bitter comments on #Doge is that, they hodl and made decisions of fundamental basis. Wait, this is not stock market... Oh whatever, traditional investors are moving away from stonks! Hence crypto is a stock market 2.0 https://t.co/36Pbg5MoK9	Crypto
1.38813E+18	2021-04-30 13:50:36+00:00	I'm a big fan of this deal...@skewdotcom is excellent - "a thought leader on the state of derivatives and spot markets in crypto” — @coinbase https://t.co/x1Xz6H26bl	Crypto
1.38813E+18	2021-04-30 13:50:32+00:00	Coinbase Global ( $COIN ) said it would acquire Skew, a data visualization and analytics platform for #crypto markets. https://t.co/Vy2QRI7AYX	Crypto
1.38813E+18	2021-04-30 13:50:23+00:00	The Pros and Cons of Automated Crypto Trading Systems https://t.co/xUQuxExQcb #Trading, #Cryptocurrency, #Market, #Bots, #Blockchain, #Exchange, #Data, #Assets, #Finance, #Software	Crypto
1.38813E+18	2021-04-30 13:50:14+00:00	I hope it will be a one of the best project in crypto currency market. @TomoFinance Fuel Rocket Tomochain : 0x3d99262a73f2d63c602cb8F60950ff8ca19E6a41 Come on join fast @terry34963435 @roe_yang1986 @PijwSjAi1kQRKgW #Airdrop #Campaign $TOMO $TFI #giveaway https://t.co/FRjj1xxqNB	Crypto
1.38813E+18	2021-04-30 13:50:10+00:00	#BN #BitNorm #Bitcoin #ETH #Crypto This project is great with the support of a professional team. has a great opportunity in the market. Don't Miss it join this project because success is already in this project.	Crypto
1.38813E+18	2021-04-30 13:47:58+00:00	#Boom_Crypto_Market Harnessing the exponential growth of the blockchain.. @boomcryptomark https://t.co/VkvfjjAym8 #Boomcryptomarket #bcm #bsc #binancechain #defi #presale	Crypto
1.38813E+18	2021-04-30 13:45:45+00:00	#EURJPY - New Technical Analysis: #TA #Crypto #Stocks #Forex #Markets #Trading #TechnicalAnalysis https://t.co/Yl3QM0eKyq	Crypto
1.38813E+18	2021-04-30 13:45:44+00:00	#XRPUSD - New Technical Analysis: #TA #Crypto #Stocks #Forex #Markets #Trading #TechnicalAnalysis https://t.co/OGikgC1g6s	Crypto
1.38813E+18	2021-04-30 13:45:44+00:00	#SPX500USD - New Technical Analysis: #TA #Crypto #Stocks #Forex #Markets #Trading #TechnicalAnalysis https://t.co/MUTWMdCFzm	Crypto
1.38813E+18	2021-04-30 13:45:29+00:00	The global crypto market cap is $2.13T. +1.81% increase over the last day. Dominance: BTC 46.5%, ETH 14.4%.	Crypto
1.38813E+18	2021-04-30 13:45:23+00:00	While people are flipping bullish or bearish with every 1 minute green or red candle, this is in my opinion a great time to accumulate as when $BTC finally decides to rip, the rest of the market won't be far behind. #crypto #btc $eth $dot $link $ksm	Crypto
1.38813E+18	2021-04-30 13:43:42+00:00	If you are looking for a centralised finance domain name https://t.co/rzUO16KNS9 might be the best domain name on the market. #exchange #cex #defi #crypto #Domains #vc #venturecapital #virtualcoin #virtualcurrency #btc #finance #capital	Crypto
1.38813E+18	2021-04-30 13:43:40+00:00	The Melalie network is damn fast in adapting global market for renting bikes, cars etc and bringing endless possibilities Initially, @melalienetwork expanded its P2P services to Netherland after Bali and the next target can be Thailand or your own country 🚀 #DYOR - $MEL	Crypto
1.38813E+18	2021-04-30 13:43:13+00:00	With the in demand high end travel market set to explode further, you can now pay with crypto! #Travala concierge is a new service for luxury travel as reported by none other than @Forbes 👀 $AVA #massadoption @travalacom https://t.co/NLVFG6fEBn	Crypto
1.38813E+18	2021-04-30 13:43:13+00:00	3 things every crypto trader should know about derivatives exchanges #Bitcoin #altcoins #cryptocurrencies #trading #NFT #DeFi #cryptomarket #nftart #crypto #BTC #BSC #token #Tokenomics https://t.co/WkFB4OeyqK	Crypto
1.38813E+18	2021-04-30 13:43:09+00:00	Damn, looks like crypto market about to pop off Always happens when I'm heading to the gym, ffs	Crypto
1.38813E+18	2021-04-30 13:42:39+00:00	New altcoin era? Dogecoin liquidations briefly surpass Bitcoin #Bitcoin #altcoins #cryptocurrencies #trading #NFT #DeFi #cryptomarket #nftart #crypto #BTC #BSC #token #Tokenomics https://t.co/Ulc9Z7o5lE	Crypto
1.38813E+18	2021-04-30 13:41:54+00:00	$ISWH Featured as One of Top Crypto Stocks Amid Growing Expectations of Rising Market https://t.co/CsJDx0nMia	Crypto
1.38813E+18	2021-04-30 13:41:46+00:00	⬆️ Buyer alert: 11 $BTC bought at market @ 55300 #Bitcoin #crypto #BTC https://t.co/iMB1mj8Cs1 👈	Crypto
1.38813E+18	2021-04-30 13:41:45+00:00	$ISWH Featured as One of Top Crypto Stocks Amid Growing Expectations of Rising Market https://t.co/CsJDx0nMia https://t.co/cWdd6rmmDL	Crypto
1.38813E+18	2021-04-30 13:41:31+00:00	$ISWH Featured as One of Top Crypto Stocks Amid Growing Expectations of Rising Market https://t.co/CsJDx0nMia https://t.co/jsNzNT5Dvv	Crypto
1.38813E+18	2021-04-30 13:41:27+00:00	Altcoin Market Cap was in a "Bear Market" in February, too Altcoin Market Cap has just reached a new All Time High #Crypto https://t.co/4qDiKEiq6d	Crypto
1.38813E+18	2021-04-30 13:41:08+00:00	I can't do any #XRP + #Bitcoin and general #crypto #markets TA ugly video but solid content tonight and written report too, I'm tired. So only updating the signals doc and Skype on my telegram group. sorry for the inconvenience!	Crypto
1.38813E+18	2021-04-30 13:40:41+00:00	I feel many coins will be recording its NEW ATHs soon. I warned about 200 billions will be added on #Alts market soon. People will jump in once we hit that number and market dip again. Cycles! #Crypto	Crypto
1.38813E+18	2021-04-30 13:40:16+00:00	Make sure you are following the🐐 TA master on twitter for the latest on the crypto market. @TheCryptoSniper https://t.co/qBXBaKcfm2	Crypto
1.38813E+18	2021-04-30 13:40:01+00:00	ChainBytes Bitcoin ATM spotted at #Easton, PA! 😍😍😍 Located at "12th Street Market &amp; Deli" Address:1201 Bushkill St, Easton, PA 18042 ✔️ #buybitcoin #bitcoin #crypto #blockchain #LehighValley #bitcoinatm https://t.co/kWBa5W0Fqr	Crypto
1.38813E+18	2021-04-30 13:39:56+00:00	Guys be fast ; Globe IDO Whitelist $GDT on #DODO is open Globe is the crypto derivatives exchange pioneering the most exciting new derivatives products, delivering performance beyond any crypto or traditional financial exchange and building the future of digital assets markets.	Crypto
1.38813E+18	2021-04-30 13:39:46+00:00	I don't need to tag anyone. because I am an experienced person. I made a fortune investing in crypto. It is important to observe and understand the market. More knowledge is essential. #TheForceTrade #LaunchZone #BSCXHeroes $BSCX #BankOnBSCX #SwapX #BUIDL on #BSC https://t.co/LonS5prduG	Crypto
1.38813E+18	2021-04-30 13:38:05+00:00	#Ethereum #ETH April #Futures ⬆️1.27% to $2,747.5 $ETH #Ether #futurestrading #future #Investment #investing #invest #stocks #StockMarket #StocksToWatch #cryptocurrencies #CryptoNews #trading #CME #Crypto #market #Markets #Trade #Trader https://t.co/mzotIgM54N https://t.co/p3cwBRPWqq	Crypto
1.38813E+18	2021-04-30 13:37:37+00:00	https://t.co/ulEU9YJYVi @paybito's approach to innovation is aptly summarized by acknowledging the current market requirements for cryptocurrency trading and operating to fill the void. #Listen for more information. #themediabulletin #cryptocurrency #bitcoin #crypto #blockchain https://t.co/NfyVS2aaJK	Crypto
1.38813E+18	2021-04-30 13:37:36+00:00	Green Market	Crypto
1.38813E+18	2021-04-30 13:37:31+00:00	#GlobeDX is particularly successful in competitive global markets due to its features. Very soon #GlobeDX will take the top spot in the list of favorites of all #Crypto lovers. It's hard to find a more lucrative site in the trading world with such a large exchange #GlobeDEX #IDO	Crypto
1.38813E+18	2021-04-30 13:37:12+00:00	Ayeeeee now I can put more money in the market or on crypto 😈😈	Crypto
1.38812E+18	2021-04-30 13:35:45+00:00	New post (NFT Roundup: Drumpfs Hit the Market, Dole Takes A Bite Out of Hunger, Digitalax Introduces Fashion Hybrids, and Burgundy Wine Collectibles Arrive) has been published on Crypto Mainframe News - https://t.co/5OQATAyh6u	Crypto
1.38812E+18	2021-04-30 13:33:55+00:00	Uhhh... Why is Crypto Twitter trying to set up flights? Is the market not exciting enough? Not enough red on your screens? Yeesh. 😂😂🤦🏽‍♂️	Crypto
1.38812E+18	2021-04-30 13:30:48+00:00	Fuck the market and crypto, I will be selling menthol cigarettes for a 1000% ROI	Crypto
1.38812E+18	2021-04-30 13:30:33+00:00	#MKRUSD - New Technical Analysis: #TA #Crypto #Stocks #Forex #Markets #Trading #TechnicalAnalysis https://t.co/BowCeXvCUI	Crypto
1.38812E+18	2021-04-30 13:30:32+00:00	#SPX500USD - New Technical Analysis: #TA #Crypto #Stocks #Forex #Markets #Trading #TechnicalAnalysis https://t.co/VLi7DPKBaB	Crypto
1.38812E+18	2021-04-30 13:30:31+00:00	#GBPUSD - New Technical Analysis: #TA #Crypto #Stocks #Forex #Markets #Trading #TechnicalAnalysis https://t.co/YXrlMCFLHd	Crypto
1.38812E+18	2021-04-30 13:30:17+00:00	Just a theory. (I don’t steal ideas) Markets will increasingly feel more selling pressure on Friday as retail investors seek to free up balances for use crypto trading over weekends. 🤷🏼‍♂️ $SPY $QQQ $DIA	Crypto
1.38812E+18	2021-04-30 13:30:16+00:00	$ILUS Just noticed they put up a Chinese version of the ILUS-Coin Video. Huge crypto market there with original Binance platform. Not the weak USA version. Lol.	Crypto
1.38812E+18	2021-04-30 13:30:08+00:00	Globe WHITELIST is open $GDT #DODO @globedx @BreederDodo Globe is the crypto derivatives exchange pioneering the most exciting new derivatives products, delivering performance beyond any crypto or traditional financial exchange and building the future of digital assets markets.	Crypto
1.38812E+18	2021-04-30 13:29:18+00:00	I am such a fan of @BusinessInsider . For years, I've considered it one of the most innovative tech/business publications in the market. I couldn't be happier to see @intotheblock analytics powering #BusinessInsider crypto pages: https://t.co/5PshajYXst . They look awesome. https://t.co/9WhM60RB4G	Crypto
1.38812E+18	2021-04-30 13:28:55+00:00	V3 is exciting #fintech but dont forget that @telcoin_team @TelcoinPaul @JTQuigley @P4Cap @MikeMcNearney is opening more sending #remittance markets #Singapore #Australia #UnitedStates to be rolled out sequentially in Q2 #Crypto is not for #meme but for true #meaningful usage https://t.co/k2nHSgB5w4	Crypto
1.38812E+18	2021-04-30 13:28:34+00:00	It is important for Asian countries not to hurry, but if they wanted to lead on, they must take the right steps @sidharthsogani explaining the Indian market viewpoint on #crypto Join Now - https://t.co/QkwjGDi1pl #CryptoForGood #Incrypted https://t.co/t8TWLvvXS3	Crypto
1.38812E+18	2021-04-30 13:28:22+00:00	I could actually see this, the best option is a cold wallet tbh. The black market having a field day w crypto rn https://t.co/5wOBzqTo9h	Crypto
1.38812E+18	2021-04-30 13:27:34+00:00	Join me and @capitalcom for the review of the week - and a look ahead to markets for next week. The usual mix of stocks/forex/gold/oil/crypto. Watch live here: https://t.co/UxpUHrZUsw	Crypto
1.38812E+18	2021-04-30 13:26:34+00:00	New data showed #crypto traders preferred #altcoins to #bitcoin during last week's market drop https://t.co/gZF7GVfxzS $BTC #ethereum $ETH #cardano $ADA #Ripple $XRP $doge #dogecoin #Litecoin #ltc	Crypto
1.38812E+18	2021-04-30 13:26:25+00:00	The #Crypto market is silent, this indicates big highs coming, hold on tight, the best is yet to come, this is not financial advice. ✅	Crypto
1.38812E+18	2021-04-30 13:26:24+00:00	Today's @BreakdownNLW episode is sorta epic "Crypto's War of the Roses: The 6 Factions of the Bull Market" https://t.co/h0Xt0AUcvR	Crypto
1.38812E+18	2021-04-30 13:26:09+00:00	reddit 🤖: Want a Crypto market ETF ? TCAP is here to give you exposure to the whole market cap ! https://t.co/haaHmK5khc	Crypto
1.38812E+18	2021-04-30 13:25:50+00:00	Fantom has a current Galaxy Score™ of 72/100, indicating bullish relative social + market activity. Current Highlights: Price Score: 3.1/5 Social Sentiment: 3.4/5 Social Impact: 3/5 Correlation Rank: 4.9/5 https://t.co/E7Zi1Np4bX $ftm #fantom $ftm	Crypto
1.38812E+18	2021-04-30 13:25:44+00:00	Let’s look at tokenmetric of MLT @MILCplatform Initial circ. Supply will be 33.2m $MLT at $0.09 which is $3m market cap for a project with a working product, unique offering and strong background in the industry. IDO is expected in May. Check out more details here👇 https://t.co/a57qft5zPZ	Crypto
1.38812E+18	2021-04-30 13:25:19+00:00	1 month in Crypto is like 5 years in Stock Market. You may see a 5 year crash within the S&amp;P500, but a 30 to 40% correction in 1 day for Crypto. Word of recommendation: HODL. The world is changing. Biggest wealth transfer coming. #zilliqa #bitcoin	Crypto
1.38812E+18	2021-04-30 13:25:08+00:00	Would buy more of the EC10 crypto basket because the crypto market has been booming recently. #BuyShares2021 #StartInvestingToday https://t.co/7sm6YJDkjw	Crypto
1.38812E+18	2021-04-30 13:24:58+00:00	XRP #Bitcoin #altcoins #cryptocurrencies #trading #NFT #DeFi #cryptomarket #nftart #crypto #BTC #BSC #token #Tokenomics https://t.co/yQD7a0Yfvq	Crypto
1.38812E+18	2021-04-30 13:24:30+00:00	The Economy Continues To FREE-FALL. Inflation Rising. Mannarino https://t.co/qcU71OucaH via @YouTube #crypto​ #trading​ #banned​ #markets #FED #inflation #unemployment #USD #silver #gold #centralbanks #debt #economy #futures #dollar #crudeoil	Crypto
1.38812E+18	2021-04-30 13:24:12+00:00	The crypto market is just beginning. Get started here. https://t.co/K4CCEtAg5E	Crypto
1.38812E+18	2021-04-30 13:22:29+00:00	TRENDING TICKERS $VXRT ⬆️ bio $TWTR 🔻🔻 ER $BCRX ⬆️ eu approval $AMZN ⬆️ er beat $CUMMIES crypto $MVIS 🔻 $XOM 🔻 er beat but.. $CVX 🔻er beat, prod. Slips $AAPL 🔻 market down $APPS ⬆️ completed acquisition https://t.co/YmSNLgh2qy	Crypto
1.38812E+18	2021-04-30 13:22:12+00:00	My project is to be able to start a business with the help of my few investments in cryptocurrencies, I know that at any moment some crypto can pump strongly and give me a high figure and thus be able to set up my business, a mini market and its point of sale, cashier	Crypto
1.38812E+18	2021-04-30 13:21:11+00:00	this is 🔥 #pancakeswap is really going for it, not too long and it will reach uniswap market cap, as it should #Crypto #NotFinancialAdvice https://t.co/XnlOA8Umuq	Crypto
1.38812E+18	2021-04-30 13:20:24+00:00	$XVS has broken out ! Is the risk to reward good here ? Is the market directional enough so I can use my full risk management ? These are the questions you should ask yourself. #crypto #cryptotrading #alts #altcoin #altcointrader #altcointrading #Venus #XVS https://t.co/loIfsr4Tyh	Crypto
1.38812E+18	2021-04-30 13:18:33+00:00	Good project, nice I am believe your project will progress and I look forward to it. I hope your project will dominate the crypto market and become one of the crypto best ever Thankyou sir @gelar_kencana @YNagezt @RamdhanSuripto https://t.co/Mbozsvgilj	Crypto
1.38812E+18	2021-04-30 13:17:17+00:00	Happy Friday everyone! What a crazy #NFT #crypto #blockchain week this was! The market was swinging a lot, and the #NFTmarketplace was banging. Great things are coming! If you're curious about selling #nfts but don't know where to start, click here: https://t.co/StnT74dJj3	Crypto
1.38812E+18	2021-04-30 13:17:08+00:00	capturing crypto derivatives market! Globedx $GDT https://t.co/ON2NsapMBQ	Crypto
1.38812E+18	2021-04-30 13:16:39+00:00	crypto spot market BNB bnb chart shows its breaking a triangle in daily chart and it is binance coin used by lots of traders...as the crypto market is being larger...bnb is being used more and more...so there is more demand for bnb and i say it can see 1000$ soon... #BNB https://t.co/ZagyWrCJ0o	Crypto
1.38812E+18	2021-04-30 13:15:51+00:00	New post (NFT Roundup: Drumpfs Hit the Market, Dole Takes A Bite Out of Hunger, Digitalax Introduces Fashion Hybrids, and Burgundy Wine Collectibles Arrive) has been published on Crypto Mainframe News - https://t.co/5OQATAyh6u https://t.co/JWhfi3D2bY	Crypto
1.38812E+18	2021-04-30 13:15:34+00:00	#TGIF Starting with a Fantastic Q&amp;A interview with @NAOS_Finance💲 $NAOS Having IDO right now at @Polkastarter🚀 Soon will be listed on @Uniswap This is a Mammoth project coming heavy to crypto and will create a bridge between traditional markets and DEFI! Learn + ⤵️ #DYOR https://t.co/Bh5ZcH9nlA	Crypto
1.38812E+18	2021-04-30 13:15:03+00:00	#Anatomy of the #Market ... https://t.co/bHBbN6fUih #BestAltcoins #BitcoinAnalysis #BitcoinAnalysisToday #BitcoinPrediction #BitcoinPrice #BitcoinPriceAnalysis #BitcoinPricePrediction #BitcoinPricePredictions #Crypto #CryptoMarketUpdate #CryptoPricePrediction https://t.co/DPgh93v9XS	Crypto
1.38812E+18	2021-04-30 13:14:49+00:00	GBPUSD Pin Bar Signal &amp; Crude Oil Buying A Pullback – April 29th, 2021 » Learn To Trade The Market CRYPTO CRYPTO NEWS - https://t.co/2cA1Wqyq0t https://t.co/QEOrwPiRAm	Crypto
1.38812E+18	2021-04-30 13:13:42+00:00	The total crypto market cap wont even be anywhere near overvalued until we hit 12 trillion at the MINIMUM. Id say 1% of global money supply (including derivatives, stocks, etc) is merely gonna be a psychological barrier for some	Crypto
1.38812E+18	2021-04-30 13:12:34+00:00	Crypto as the New Inflation Hedge https://t.co/hJdnZg9PwM @otcprwire https://t.co/MVYTQKpJUl	Crypto
1.38812E+18	2021-04-30 13:11:49+00:00	Elliot wave ni kalau apply dalam crypto or forex sumpah sedap. Apply dalam market malaysia ni agak sendu.	Crypto
1.38812E+18	2021-04-30 13:11:25+00:00	I am believe your project will progress and I look forward to it. I hope your project will dominate the crypto market and become one of the crypto best ever @Tepan24 @neophyteeeee @HENDRATRIAS https://t.co/Sne3TakYWQ	Crypto
1.38812E+18	2021-04-30 13:10:15+00:00	Keep them coming! $BURGER - Circulating Supply of only 12M coins! - &lt;200M market cap! #Crypto #Cryptocurrency #cryptocurrencies #BSC #BinanceSmartChain $BTC #Bitcoin #ETH #Ethereum $ETH https://t.co/NUPzM1nIr2 https://t.co/ZIGaqYxocO	Crypto
1.38812E+18	2021-04-30 13:10:02+00:00	What specific market order would you like to see as your default? https://t.co/6OXhN9DVuC #Platform #Trade #Digital #Crypto #Assets #ChainEX #Bitcoin #SA #BTC #Blockchain #cryptocurrency #crypto #cryptocurrencies #cryptonews #cryptotrading https://t.co/7fXzjS37D6	Crypto
1.38812E+18	2021-04-30 13:08:48+00:00	#Bitcoin or #altcoins going up or down is not the barometer to your life, the Universe is for you coz you believed ..what can #crypto market manipulation by whales do to you??? Nothing ....😇	Crypto
1.38812E+18	2021-04-30 13:08:04+00:00	Stock earning were not bad, but major investors believe that earning were not good enough, for markets. https://t.co/duQRKCqlYL #opportunity #realestateinvestor #ETHEREUM #buying #btc #eth #riches #cryptocurrency #Crypto #blockchain #investments #invests #money #wealth #tron https://t.co/pTSHAXVqXC	Crypto
1.38812E+18	2021-04-30 13:07:45+00:00	Crypto Update 04/30/21 - It's a sea of green in cryptos today, 24-hour market change +0.87%, BTC dominance 48.1%, Total market cap $2.13 trillion #Bitcoin #cryptotrading #CryptoCurrencies #blockchain @gvalan @kuriharan @dak970 @DrFerdowsi @TheKeybox @stanleychen0402 @JGrobicki https://t.co/Psbrozj7t4	Crypto
1.38812E+18	2021-04-30 13:06:33+00:00	#MocktailFinance #MocktailSwap #MOK #blockchain #cryptocurrency #technology #bitcoin #money #crypto #Binance #BNB #cryptocurrencies #fintech This company make the coin business more easier and convenient for the traders that are wants to trade in crypto market.	Crypto
1.38812E+18	2021-04-30 13:05:55+00:00	The exchange works as an automatic market maker (similar to Uniswap) where liquidity is collected in the pool of ApeSwap users and rewards these users for their contributions in various ways. #Apeswap . #DeFi #BinanceSmartChain #BANANA #BNB #BSC #Crypto #Cryptocurrency	Crypto
1.38812E+18	2021-04-30 13:04:35+00:00	Oh God, Check the market volume share for $xrp #ripple is dominating the #cryptomarket atm. $xrp market share is %37.7 Followed by $eth $btc $bnb $matic It is also dominated by buy orders #XRPUSDT is now trading at 1.61 💥🔥 https://t.co/Pn4WWRHUKY	Crypto
1.38812E+18	2021-04-30 13:04:07+00:00	#Bitcoin price live: #Crypto market hots up as bitcoin, #Ethereum and #Dogecoin keep rising in value https://t.co/m6N0QLnkWi	Crypto
1.38812E+18	2021-04-30 13:04:00+00:00	The crypto market is a better product than the stock market. Consumers will adopt the better product that gives them more control over their assets. #ETH #BTC	Crypto
1.38812E+18	2021-04-30 13:03:15+00:00	Me waking up and seeing all the market prep toward #crypto to take $DOGE to the moon https://t.co/Z4mu0sbeH4	Crypto
1.38812E+18	2021-04-30 13:02:26+00:00	Many #Crypto investors are yet to discover the HUGE potential of @morpheuslabs_io. $MITX's massively undervalued market cap doesn't reflect the huge Progress made in #China, #Singapore and South #Korea. Huge Growth ahead, NOT A SHILL BUT A TIP 🔥 #eth #btc #xrp #BNB $uni $dot https://t.co/aSPy8uYfGs	Crypto
1.38812E+18	2021-04-30 13:01:54+00:00	#BTCUSD - New Technical Analysis: #TA #Crypto #Stocks #Forex #Markets #Trading #TechnicalAnalysis https://t.co/JEYzTo2ShW	Crypto
1.38812E+18	2021-04-30 13:01:17+00:00	#I_Support_EtherLite, #We4ETL $ETL Tron will be the great coin in the crypto market very soon.... https://t.co/sej96K3L0g	Crypto
1.38812E+18	2021-04-30 13:01:12+00:00	I am very confident your project will progress and I look forward to it. I hope your project will dominate the crypto market and become one of the crypto giants Fire https://t.co/YocHSCxkFi	Crypto
1.38812E+18	2021-04-30 13:00:53+00:00	In Crypto, we die here Government owns #Forex Market But.... Individuals own #cryptocurrency #Bitcoin is a project for freedom	Crypto
1.38812E+18	2021-04-30 13:00:21+00:00	Why hasn't my order been fulfilled? 🤔 ❌ You placed a large market order for a low-volume crypto ❌ You set the price too high or too low from the current mark ❌ The price changed too fast Read about every reason in detail: https://t.co/CQJjNehFwf https://t.co/kXZSGyIQDD	Crypto
1.38812E+18	2021-04-30 13:00:02+00:00	Cryptocurrency market capitalization hit an all-time peak of $2 trillion on Monday!!! #altcoin #altcoingem #blockchain #cryptocurrency #crypto #pablos #btc #altcoins #hodl #lptoken #binance #cryptonews #bitcoinnews #buycrypto #earncrypto	Crypto
1.38812E+18	2021-04-30 12:59:41+00:00	Considering the background of positive U.S. macroeconomic statistics the stock market remains optimistic #macro #forex #trading #investing #stocks #bonds #crypto #markets https://t.co/V8wMEvhmCm	Crypto
1.38812E+18	2021-04-30 12:59:40+00:00	Risk mood heats up #macro #forex #trading #investing #stocks #bonds #crypto #markets https://t.co/iuLrdmaQl2	Crypto
1.38812E+18	2021-04-30 12:59:39+00:00	Technical Outlook: DXY Bounces Off 2-Month Lows #macro #forex #trading #investing #stocks #bonds #crypto #markets https://t.co/AywlwH8wAZ	Crypto
1.38812E+18	2021-04-30 12:57:35+00:00	Total Crypto Market lets have a look - #TOTAL chart https://t.co/AY5eLbJVux	Crypto
1.38812E+18	2021-04-30 12:56:41+00:00	[NEW PODCAST] Please enjoy my conversation with @MylesDanielsen We spent 1HR+ dissecting the following: ✅ What it takes to get institutional allocation ✅ Japanese Mother’s Market ✅ Crypto assets ✅ Misconceptions re: allocators Listen below 👇 https://t.co/h8DhAekUsE	Crypto
1.38811E+18	2021-04-30 12:56:02+00:00	$BTC down to 48% dominance, $ETH is up to 15% dominance even, and the $crypto markets had a $139 billion 24hr volume. With a total market cap reaching $2.1 trillion dollars.....safe to say #Crypto has just gotten started. Especially #AltCoins how long til altcoins are maincoins?	Crypto
1.38811E+18	2021-04-30 12:55:48+00:00	⬆️ Buyer alert: 13 $BTC bought at market @ 54700 #Bitcoin #crypto #BTC https://t.co/iMB1mj8Cs1 👈	Crypto
1.38811E+18	2021-04-30 12:55:24+00:00	I am very confident your project will progress and I look forward to it. I hope your project will dominate the crypto market and become one of the crypto giants Fire https://t.co/abfZv3mlkO	Crypto
1.38811E+18	2021-04-30 12:55:18+00:00	Yats are fun because nascent markets are fun. There's no rulebook or guidelines to follow, no masters to defer to, everyone's making it up as they go along and creativity reigns. I imagine crypto once felt like that.	Crypto
1.38811E+18	2021-04-30 12:55:04+00:00	Coinbase Opens Crypto Payments Via PayPal - https://t.co/L8nLQvBBT5 #Qrcode #DigitalGold #SMM #Trading #Usd #Funds #BullMarket #Market #Management #Bank https://t.co/YEjl3Hd7Vg	Crypto
1.38811E+18	2021-04-30 12:55:02+00:00	Sunday Crypto Market Gainers: BAND, BAL, KAVA, LEND, AMPL https://t.co/9j0AEAUBpR	Crypto
1.38811E+18	2021-04-30 12:54:45+00:00	You know that $VRA is something huuuuge when even footballers like @RemyCabella get involved in it! $VRA is THE true monster in the crypto market and $1 is FUD https://t.co/C4VzQzJJNy	Crypto
1.38811E+18	2021-04-30 12:54:40+00:00	Globe $GDT is the crypto derivatives exchange pioneering the most exciting new derivatives products, delivering performance beyond any crypto or traditional financial exchange and building the future of digital assets markets. https://t.co/KkVk3ipVSz	Crypto
1.38811E+18	2021-04-30 12:54:31+00:00	Evil Company on the Markets #Crypto #Robinhood #Dogecoin #bitcoin #tesla #Elonmusk #Markcuban #wallet #Coin #gold #covid #currency #GME #Nakd https://t.co/jesmviXjDN	Crypto
1.38811E+18	2021-04-30 12:53:01+00:00	Bitcoin, Ethereum, and Cosmos Technical Analysis and Crypto Market News | Crypto Slowdown | | Ian Balina | https://t.co/l6pPesW69x	Crypto
1.38811E+18	2021-04-30 12:51:48+00:00	Two hardest things to do in $crypto - 1. SELL in a bull market and 2. #HODL in a bear market. Stick to your targets crypto fam - MAKE THAT MONEY, CHANGE YOUR LIFE!! $ADA $ERSDL $VET $PHNX $ADA $ALGO $XRP $UNI $LINK $UGG $MFT $UTU https://t.co/aGQaiPvD9u	Crypto
1.38811E+18	2021-04-30 12:51:36+00:00	Bitcoin Dominans 50’nin altında seyrediyor 48-46 bandından aşağı salması demek Mega Altboğanın fitilini ateşleyecektir şüphesiz.#Bitcoin Crypto Emre Bull Market Gururla Sunar.. $doge $xrp $ltc $eth $trx $btt $win $chz $yfi $fil $neo $prom $bake $burger $dot	Crypto
1.38811E+18	2021-04-30 12:50:37+00:00	#IEO #Blockchain #Crypto #CryptoCurrency #Car https://t.co/U2yAf0M6l7 Every Car Coin Market partner offers easy terms, bank financing and some may share in our future vision of completing your purchase using Bitcoin	Crypto
1.38811E+18	2021-04-30 12:50:34+00:00	#Markets #Bitcoin Monthly Report: Ethereum Sets New High as Banks Show Support for Crypto https://t.co/m6jgG9IN5x	Crypto
1.38811E+18	2021-04-30 12:50:33+00:00	I am very confident your project will progress and I look forward to it. I hope your project will dominate the crypto market and become one of the crypto giants Fire @NaimiWaizh @Airdropempire1 @SaragiAlexander https://t.co/D04rVAjvN2	Crypto
1.38811E+18	2021-04-30 12:50:17+00:00	Learn about the Total crypto market cap token. TCAP gives holders real-time price exposure to total cryptocurrency market cap. It's a new, 200% fully backed, fully collateralized asset that’s both audited and accurately representative of the entire crypt… https://t.co/xJwyzzC375	Crypto
1.38811E+18	2021-04-30 12:50:01+00:00	People wanna be rich overnight 🙄 Investments always take time to pay you off. We have been years in this market and cycles are repeated due to the same human emotions. #Crypto	Crypto
1.38811E+18	2021-04-30 12:49:25+00:00	JPMorgan CEO 2017: "Bitcoin is a fraud used by drug dealers and murderers." Also JPM: "JP Morgan Chase admits to US market manipulation and agrees to pay $920m" https://t.co/y2nwDzsNet | lols @maxkeiser @stacyherbert @ErikVoorhees @gavofyork @Bitboy_Crypto @cryptomanran #crypto	Crypto
1.38811E+18	2021-04-30 12:49:01+00:00	"When you change the ways you look at things, the things you look at change. " WD $PIVX is in it for the long game. #HODL 📈 #PIVXcommunity #PIVX #cryptomarket https://t.co/EBgIzos2dy	Crypto
1.38811E+18	2021-04-30 12:48:54+00:00	#BNB still in a dip...with all the hype around the NFT Market place coming in June this will easily push to 1000$. #stillinadip	Crypto
1.38811E+18	2021-04-30 12:48:40+00:00	Why do crypto startups bring up their country of origin and the associated market size in their pitches? The blockchain doesn't care about the concept of a nation or boundaries. Everybody with an internet connection has equal access to all products &amp; services on the blockchain.	Crypto
1.38811E+18	2021-04-30 12:48:35+00:00	I am very confident your project will progress and I look forward to it. I hope your project will dominate the crypto market and become one of the crypto giants Fire 🔥 @rezkydevaanant1 @yogndr27 @Willi81074503 @linggarf7 @Gonisgone3 https://t.co/9b8KXCTavj	Crypto
1.38811E+18	2021-04-30 12:48:27+00:00	Honestly I missed all the drama and beefs on here. Bull market and insane Twitter argument? Life is good	Crypto
1.38811E+18	2021-04-30 12:47:57+00:00	kalo ternyata si tetangga yg dimasalahin ibu ibu di depok itu trader crypto, ibu nya mudeng ga ya kalo dijelasin soal crypto market?	Crypto
1.38811E+18	2021-04-30 12:47:34+00:00	What's the goal? Being a winner right? Go on and strike your invest plan and hit the market with an amount and start earning money through Bitcoin and other Crypto currencies. https://t.co/vxpcXox4wt	Crypto
1.38811E+18	2021-04-30 12:46:43+00:00	#IEO #Blockchain #Crypto #CryptoCurrency #Car This company includes the best quality to become a market leader! Not only the idea is great, but also the team is very competent. New technologies always make a strong crypto base.	Crypto
1.38811E+18	2021-04-30 12:46:16+00:00	I am very confident your project will progress and I look forward to it. I hope your project will dominate the crypto market and become one of the crypto giants Fire 🔥🔥🔥🔥 https://t.co/PDdle0DqLD	Crypto
1.38811E+18	2021-04-30 12:45:29+00:00	#SPX500USD - New Technical Analysis: #TA #Crypto #Stocks #Forex #Markets #Trading #TechnicalAnalysis https://t.co/YXTu7vZxh0	Crypto
1.38811E+18	2021-04-30 12:45:29+00:00	#BTCUSD - New Technical Analysis: #TA #Crypto #Stocks #Forex #Markets #Trading #TechnicalAnalysis https://t.co/vkAv5nslVR	Crypto
1.38811E+18	2021-04-30 12:45:29+00:00	#GBPUSD - New Technical Analysis: #TA #Crypto #Stocks #Forex #Markets #Trading #TechnicalAnalysis https://t.co/7eHY0V9iE6	Crypto
1.38811E+18	2021-04-30 12:42:48+00:00	"When you add the tremendous potential of blockchain to unlock financial services for this emerging market, we have a network that practically serves its members with the power to change the game for everyone." Well said, @CityAM_Crypto Now that's #RealFi #BankingTheUnbanked https://t.co/MHZFBOT94O	Crypto
1.38811E+18	2021-04-30 12:40:22+00:00	👀 "Today, more than 7,000 financial institutions trust Coinbase as their one-stop shop for accessing crypto markets." https://t.co/shBu2Azwf6	Crypto
1.38811E+18	2021-04-30 12:39:45+00:00	Coinbase to acquire skew crypto data analytics platform - https://t.co/uvCROPs2E9 #altcoins #markets #finance	Crypto
1.38811E+18	2021-04-30 12:38:36+00:00	You need to commend the crypto market, insane but full of kindness ❤️#crypto #btc https://t.co/eShb6FPwg3	Crypto
1.38811E+18	2021-04-30 12:38:11+00:00	#1 Biggest MISTAKE For Cryptocurrency Investors in April 2021!! When to Sell?! [MY STRATEGY] https://t.co/G5emESMvbQ #BTC #BTT #KLV #TRX #Klever #Klv #bittrex #binance #cryptomarket #bitcoinnews #invest #blockchainnews #bitcointrading #altcoin #bitcoins https://t.co/3EyXZNmf73	Crypto
1.38811E+18	2021-04-30 12:37:44+00:00	Dips in the crypto market are for big buys Stagnation and sideways movement is for accumulation Accumulating #ADA #VET and some #Bitcoin	Crypto
1.38811E+18	2021-04-30 12:37:38+00:00	I am very confident your project will progress and I look forward to it. I hope your project will dominate the crypto market and become one of the crypto giants Fire https://t.co/tREcjUUijw	Crypto
1.38811E+18	2021-04-30 12:36:30+00:00	What Changed in Crypto Markets While You Were Sleeping — April 22 https://t.co/tWiKcp0Lwq	Crypto
1.38811E+18	2021-04-30 12:36:24+00:00	Binance listed $BAKE, $BURGER and $SLP in usdt markets Coinlegs also started fetching and analyzing data You can follow new listed and delisted #altcoins at my trlegram channel 👉 https://t.co/N5U2ih1oje 👀 #crypto #cryptocurrency https://t.co/0j3HMxe1ko	Crypto
1.38811E+18	2021-04-30 12:35:37+00:00	💥 The Friday Market Wrap with Rupertus Rothenhaeuser, CEO of Brokerage, @CryptoFinanceAG Rupertus review the past week in the crypto markets, Germany's regulators, ETH Options Open Interest, JPM's Bitcoin Fund and much more. 🔗https://t.co/GLAmLMsPjm 🔗https://t.co/WSuaIgDFvV https://t.co/ErOvWjKKqF	Crypto
1.38811E+18	2021-04-30 12:34:40+00:00	.@coinbase is acquiring @skewdotcom, the leading institutional data visualization and analytics platform for #crypto markets. https://t.co/wgrdWns9Ln https://t.co/EnPpZdqmp5	Crypto
1.38811E+18	2021-04-30 12:33:52+00:00	I am very confident your project will progress and I look forward to it. I hope your project will dominate the crypto market and become one of the crypto giants Fire @Ali01242483711 @AdjiPut98164062 @fajar89719114 https://t.co/FG1IoHwFVQ	Crypto
1.38811E+18	2021-04-30 12:32:19+00:00	There are a number of reasons the development community should be paying attention to blockchain and crypto and @ddisparte has one big one: remittances. Tune in to the full @devex &amp; @MilkenInstitute conversation on crypto, blockchain, &amp; emerging markets: https://t.co/r2w2ErU4Ag https://t.co/S8OmaUeYmM	Crypto
1.38811E+18	2021-04-30 12:31:01+00:00	My conversation with @jesseproudman is now on YouTube. - automated investing - defensive crypto - market drawdowns - bull market cycles - importance of SEC registration - what is next for Makara Fascinating viewpoint of the industry. Enjoy! https://t.co/Qfor754i0l	Crypto
1.38811E+18	2021-04-30 12:30:43+00:00	Woke up, checked the markets and realized that holding some $QUICK turned out to be one of the best decisions I’ve made this year in regards to #crypto	Crypto
1.38811E+18	2021-04-30 12:30:29+00:00	#EURUSD - New Technical Analysis: #TA #Crypto #Stocks #Forex #Markets #Trading #TechnicalAnalysis https://t.co/c87DMirNqt	Crypto
1.38811E+18	2021-04-30 12:30:29+00:00	#CARR - New Technical Analysis: #TA #Crypto #Stocks #Forex #Markets #Trading #TechnicalAnalysis https://t.co/xOjuor008g	Crypto
1.38811E+18	2021-04-30 12:30:29+00:00	#SPX500USD - New Technical Analysis: #TA #Crypto #Stocks #Forex #Markets #Trading #TechnicalAnalysis https://t.co/XNvmLr0S4X	Crypto
1.38811E+18	2021-04-30 12:29:17+00:00	feeling so much tension in the crypto market...	Crypto
1.38811E+18	2021-04-30 12:28:24+00:00	Be aware of #SeaScape Partnership with #WowSwap for Token Swap and Leveraged Trading, You can Swap or Trade #pCWS with 5X Leverage option, Building Market exposure for Investment opportunities in #Crypto Space. #CWS #NFT #Gaming #Decentralized #BSC https://t.co/vjGB2MITS5 https://t.co/vSBzwZZFbh	Crypto
1.38811E+18	2021-04-30 12:27:11+00:00	Listening to this whilst watching the #Crypto market move upward.... 😂😂😂 #XRP #XLM #XDC #PACProtocol https://t.co/c0ILp9hEPh	Crypto
1.38811E+18	2021-04-30 12:25:35+00:00	CRYPTO MARKET WATCH: Nice gains from $WAVES - with $DASH and $COMP also in the green. 😃 Log into your Bitcoin Suisse Online account to trade - RIGHT NOW! 👇👇 https://t.co/iSoclC96P2 https://t.co/27kVwJWEk8	Crypto
1.38811E+18	2021-04-30 12:25:24+00:00	It's Friday and time for your weekly "Crypto Flavors" The #crypto market is on 🔥 #BTC dominance is down and the possibility of #ALTSEASON looks likely. 🤔 Get the low down on the latest crypto trends with @marietatibouet Join: https://t.co/5KsR3mLu0P #CryptoNews https://t.co/l3MFoLhRoZ	Crypto
1.38811E+18	2021-04-30 12:24:58+00:00	#Ethereum Market Cap Tops $321 Billion for the First Time #ETH #ETH2 https://t.co/kMhMVHsFww #crypto #cryptocurrency #ETH2 #cryptotwitter #cryptonews #cryptocurrencies #defi #blockchain #cryptomarket #DigitalCurrency #cryptomarketnews #altcoins #cryptotrading #cryptocurrencynews	Crypto
1.38811E+18	2021-04-30 12:24:53+00:00	I am very confident your project will progress and I look forward to it. I hope your project will dominate the crypto market and become one of the crypto giants Fire https://t.co/wu90WNeM4G	Crypto
1.38811E+18	2021-04-30 12:23:27+00:00	Here Are The Top Stocks Riding The Crypto Wave And 'Dramatically' Outperforming The Market via @forbes https://t.co/2RQzrRFv6N	Crypto
1.38811E+18	2021-04-30 12:23:26+00:00	The market is still closed but #crypto has been trading all night. $SHIB reached record highs late last evening as it finds more stake this morning. While $BTC $DOGE rebound from this week's loses. $ETH Which previously saw record highs earlier in the week begins to rebound.	Crypto
1.38811E+18	2021-04-30 12:22:38+00:00	Live Top 5 Crypto Prices &amp; 24hr Change (by Market Cap) 1. #bitcoin $ 54,446 0.21% 2. #ethereum $ 2,752.62 -1.35% 3. #binance-coin $ 608.44 1.21% 4. #ripple $ 1.62 14.85% 5. #tether $ 1.00 -0.06% #Doge #XRP #Crypto	Crypto
1.38811E+18	2021-04-30 12:22:35+00:00	I am very confident your project will progress and I look forward to it. I hope your project will dominate the crypto market and become one of the crypto giants Fire 🔥🔥🔥🔥🔥 https://t.co/dWqipcFUx8	Crypto
1.38811E+18	2021-04-30 12:19:27+00:00	Global markets and asset prices - shares, crypto, iron ore,.lumber, housing (NZ, Europe, US, Aus.) Etc going gang busters. Something will eventually give - inflation still low😉 Money being printed like mad. business/movements restricted. The covid show isn't over. Far from it. https://t.co/qtpwugWobI	Crypto
1.38811E+18	2021-04-30 12:17:25+00:00	I am very confident your project will progress and I look forward to it. I hope your project will dominate the crypto market and become one of the crypto giants Fire 🔥 @rezkydevaanant1 @yogndr27 @Willi81074503 @linggarf7 @Gonisgone3 https://t.co/LSCnW2i4PG	Crypto
1.3881E+18	2021-04-30 12:16:27+00:00	I am very confident your project will progress and I look forward to it. I hope your project will dominate the crypto market and become one of the crypto giants Fire 🔥 @rezkydevaanant1 @yogndr27 @Willi81074503 @linggarf7 @Gonisgone3 https://t.co/tnr4nyCJz4	Crypto
1.3881E+18	2021-04-30 12:16:24+00:00	Success comes to those whose hunger is stronger than their excuses. Eventually closed the swing💰👑 . . . . . #money #rich #millionaire #bitcoin #billionaire #forex #cryptocurrency #finance #trading #blockchain #investing #crypto #forextrader #trader #stocks #nas100 #markets https://t.co/mBzCUTN5LU	Crypto
1.3881E+18	2021-04-30 12:15:35+00:00	#XLMBTC - New Technical Analysis: #TA #Crypto #Stocks #Forex #Markets #Trading #TechnicalAnalysis https://t.co/btTi6dNa4p	Crypto
1.3881E+18	2021-04-30 12:15:34+00:00	#SPX500USD - New Technical Analysis: #TA #Crypto #Stocks #Forex #Markets #Trading #TechnicalAnalysis https://t.co/YELm87ZhnO	Crypto
1.3881E+18	2021-04-30 12:15:33+00:00	#USDCHF - New Technical Analysis: #TA #Crypto #Stocks #Forex #Markets #Trading #TechnicalAnalysis https://t.co/A7RbpPe7D6	Crypto
1.3881E+18	2021-04-30 12:15:29+00:00	Globe $GDT Whitelist on #DODO is open Globe is the crypto derivatives exchange pioneering the most exciting new derivatives products, delivering performance beyond any crypto or traditional financial exchange and building the future of digital assets markets.	Crypto
1.3881E+18	2021-04-30 12:15:03+00:00	Good project I am very happy to be participating in this project, i hope this project will dominate the crypto market and become one of the crypto giants fire. Thabk you sir. https://t.co/NYPcURC7Y5	Crypto
1.3881E+18	2021-04-30 12:14:54+00:00	Market cap for gold is supposed $7.3T .... so #cryptocurrency and alt coins can easily do that each .... just saying. #hbar #vet #xrp #eth #ada #doge #wink #xlm	Crypto
1.3881E+18	2021-04-30 12:14:26+00:00	This project has excellent features hope this project makes good gains in cryptomarket https://t.co/CXdrWNgmRv	Crypto
1.3881E+18	2021-04-30 12:12:04+00:00	Stay safe #crypto fam. Make a ton of green 💰 New video’s coming out on Sunday 🔥 Feeling excited for this one ☝️ Cya in tomorrow morning with a market update 🚀	Crypto
1.3881E+18	2021-04-30 12:11:03+00:00	I am very confident your project will progress and I look forward to it. I hope your project will dominate the crypto market and become one of the crypto giants Fire 🔥🔥🔥🔥 https://t.co/efma3Icd59	Crypto
1.3881E+18	2021-04-30 12:10:54+00:00	After this weak market bump from a blowout week I’m shifting my strategy. Moving to scalping and buying some crypto. Feeling bearish rn. $SPY VXX	Crypto
1.3881E+18	2021-04-30 12:10:44+00:00	I am very confident your project will progress and I look forward to it. I hope your project will dominate the crypto market and become one of the crypto giants Fire https://t.co/UTDSECqhtv	Crypto
1.3881E+18	2021-04-30 12:10:41+00:00	#Cardano creator warns #Biden’s tax plan could devastate the #crypto market: https://t.co/7G13IujRHq	Crypto
1.3881E+18	2021-04-30 12:10:37+00:00	#BSC #BNB #Airdrops @Crypto_And_Kush @market_airdrops @Airdrop_TV @Airdrop_TV https://t.co/OfJdVQCT5v	Crypto
1.3881E+18	2021-04-30 12:09:10+00:00	I am very confident your project will progress and I look forward to it. I hope your project will dominate the crypto market and become one of the crypto giants Fire https://t.co/mpTFIWTtH2	Crypto
1.3881E+18	2021-04-30 12:09:06+00:00	I am very confident your project will progress and I look forward to it. I hope your project will dominate the crypto market and become one of the crypto giants Fire @preearpita @A__B__09 https://t.co/vJZ7dUrUxM	Crypto
1.3881E+18	2021-04-30 12:08:39+00:00	Our Man in Shanghai: Huobi to become Grayscale of Asia, Yao Ming’s NFT wine and more … (#Cryptopys) Huobi tackles the institutional market, you can now own an NFT of basketball star Yao Ming drinking red wine, and China’s digital yuan s... https://t.co/RZU8huVY7W https://t.co/NYpKtLvj6h	Crypto
1.3881E+18	2021-04-30 12:08:14+00:00	Well Well another Red Pre Market to kick things off. Markets at all time highs, earnings just lighting it up yet selling off, small caps dead, crypto doing it's thing. Feels like more panic is coming. Give us those cheap shares	Crypto
1.3881E+18	2021-04-30 12:07:52+00:00	I am very confident your project will progress and I look forward to it. I hope your project will dominate the crypto market and become one of the crypto giants Fire https://t.co/Uyj1Uu9Pjm	Crypto
1.3881E+18	2021-04-30 12:07:45+00:00	Episode 23 was so fun to record. @TobyTheInvestor joined @MohammedNalla and I to discuss European markets and how to find the right Volkswagen tickers (among other things). Brought to you by crypto arbitrage specialists Future Forex (of Ep 21 fame) https://t.co/wNR1yN6R56	Crypto
1.3881E+18	2021-04-30 12:07:39+00:00	And the consolidation continues.. War-chest of acquisitive currency for any major crypto player that goes public in this market... https://t.co/vWUCVQoCPa	Crypto
1.3881E+18	2021-04-30 12:07:26+00:00	I hope your project will dominate the crypto market and become one of the crypto giants Fire https://t.co/MoFCY4mPNr	Crypto
1.3881E+18	2021-04-30 12:06:55+00:00	I am very confident your project will progress and I look forward to it. I hope your project will dominate the crypto market and become one of the crypto giants Fire 🔥🔥🔥 https://t.co/ytiTBg4IMZ	Crypto
1.3881E+18	2021-04-30 12:06:43+00:00	Drumpfs Hit the Market, Dole Takes A Bite Out of Hunger, Digitalax Introduces Fashion Hybrids, and Burgundy Wine Collectibles Arrive – Bitcoin News CRYPTO CRYPTO NEWS - https://t.co/kaelcr5Age https://t.co/ZIkcIZejrq	Crypto
1.3881E+18	2021-04-30 12:06:18+00:00	It’s hard to call any market immature that is now worth more than $2 trillion. #crypto	Crypto
1.3881E+18	2021-04-30 12:05:28+00:00	I am very confident your project will progress and I look forward to it. I hope your project will dominate the crypto market and become one of the crypto giants Fire https://t.co/ukKOiYrQU5	Crypto
1.3881E+18	2021-04-30 12:05:12+00:00	What are the dark secrets of crypto? Marius Kramer The market is almost entirely controlled by whales. They can increase the market cap of Bitcoin from $100B to $1T in a heartbeat if they wanted to. However, they wait for natural market cycles and then pump those. #Bitcoin	Crypto
1.3881E+18	2021-04-30 12:04:49+00:00	I am very confident your project will progress and I look forward to it. I hope your project will dominate the crypto market and become one of the crypto giants Fire 🔥🔥🔥🔥🔥 https://t.co/QRoK7nUzP4	Crypto
1.3881E+18	2021-04-30 12:04:43+00:00	I am very confident your project will progress and I look forward to it. I hope your project will dominate the crypto market and become one of the crypto giants Fire 🔥🔥🔥🔥🔥 https://t.co/kGILjcao4V	Crypto
1.3881E+18	2021-04-30 12:03:57+00:00	Globe $GDT #DODO Whitelist is open Globe is the crypto derivatives exchange pioneering the most exciting new derivatives products, delivering performance beyond any crypto or traditional financial exchange and building the future of digital assets markets. @globedx @BreederDodo	Crypto
1.3881E+18	2021-04-30 12:03:46+00:00	I am very confident your project will progress and I look forward to it. I hope your project will dominate the crypto market and become one of the crypto giants Fire 🔥🔥🔥🔥🔥 https://t.co/uDMzTOyIHw	Crypto
1.3881E+18	2021-04-30 12:03:44+00:00	I am very confident your project will progress and I look forward to it. I hope your project will dominate the crypto market and become one of the crypto giants Fire! https://t.co/LIecGxbmXb	Crypto
1.3881E+18	2021-04-30 12:03:17+00:00	Still, Corrections In a bull market of crypto can be 20%~40%, which can be called as crash😂 https://t.co/msfP2nZk68	Crypto
1.3881E+18	2021-04-30 12:02:26+00:00	I am very confident your project will progress and I look forward to it. I hope your project will dominate the crypto market and become one of the crypto giants Fire https://t.co/O0R0U1lblM	Crypto
1.3881E+18	2021-04-30 12:02:24+00:00	Those who do not trust me unfollow me! I am monitoring crypto market 24hours/7days, and share you my experiences and news freely!!! Thanks those who support me! https://t.co/t7tBfAcns5	Crypto
1.3881E+18	2021-04-30 12:02:24+00:00	In the crypto market, we are interested in a lot of tokens, of which I love #Bitcoin, $BNB, $FOC and love $BSCX the most, Why is that? #LaunchZone is the platform operating on the #BSC ecosystem, with many utility apps, many IDO projects. #TheForceTrade #BankOnBSCX https://t.co/V5RKF2ms5D	Crypto
1.3881E+18	2021-04-30 12:02:00+00:00	Join @TheTradingShow with Andrew Leelarthaepin presenting the differences between eastern and western #crypto markets and @HunterBM discussing how crypto markets compare to traditional Markets. Sign up here: https://t.co/BnnWRonXdV https://t.co/Jhl8q0zWPV	Crypto
1.3881E+18	2021-04-30 12:01:49+00:00	I am very confident your project will progress and I look forward to it. I hope your project will dominate the crypto market and become one of the crypto giants Fire https://t.co/rTbTggCvrT	Crypto
1.3881E+18	2021-04-30 12:01:11+00:00	I am very confident your project will progress and I look forward to it. I hope your project will dominate the crypto market and become one of the crypto giants Fire https://t.co/HXnAhSjf1R	Crypto
1.3881E+18	2021-04-30 12:00:50+00:00	Amazon stock surges on huge earnings beat! What’s next? #macro #forex #trading #investing #stocks #bonds #crypto #markets https://t.co/NoeGwn0pZU	Crypto
1.3881E+18	2021-04-30 12:00:50+00:00	I am very confident your project will progress and I look forward to it. I hope your project will dominate the crypto market and become one of the crypto giants Fire 🔥🔥🔥🔥 https://t.co/qoDWzBD217	Crypto
1.3881E+18	2021-04-30 12:00:15+00:00	If you see, crypto has the power to blow up the entire forex market. #forex #cryptocurrency	Crypto
1.3881E+18	2021-04-30 12:00:15+00:00	There have been speculations about which asset could emerge as the #UnitedStates CBDC, including #Ripple #XRP. #cryptocurrency #crytpoNews #coinbase #chainlink #cryptomarket #Dollar #Yuan #CBDC #WinterOlympics #digitaldollar https://t.co/yYFcjKEGQP	Crypto
1.3881E+18	2021-04-30 12:00:01+00:00	#Ki Foundation is proud to announce our new strategic investor @dci_crypto DCI will bring a lot of value in their core market by raising more awareness for $XKI and our core product https://t.co/ErGA3po8GZ The team is grateful to cooperate with DCI moving forward! #COSMOS https://t.co/a8B2vrOvdn	Crypto
1.3881E+18	2021-04-30 12:00:01+00:00	#BITCOIN with MORE RETURNS &amp; LESS RISK That's the post for today😊 Hope you hedged your #BTC, otherwise don't cry when the market corrects😅 https://t.co/B3R0HBCIH6 #NoFees #exchange #crypto #derivative #innovation #hedge #options #futures #finance https://t.co/ravBKLRMoL	Crypto
1.3881E+18	2021-04-30 11:59:59+00:00	$BURGER - Circulating Supply of only 12M coins! - 144M market cap! Could see some serious volatility! Perfect day trading coin if you ask me! Worth watching when she goes live in 1minute! https://t.co/62zYhJ3u7z #Crypto #Cryptocurrency #cryptocurrencies #BSC $BTC #Bitcoin https://t.co/266v3H9SKh	Crypto
1.3881E+18	2021-04-30 11:58:28+00:00	MUST BUY CRYPTO #DOGEFATHER @dogefatherBSC - Inspired by Elon Musk and Binance tweet 2 days ago - Huge pump already - 17k holders and counting - 10 million market cap - 500mill plus potential (like Elongate) - Amazing telegram &amp; discord community Jump on this amazing opportunity	Crypto
1.3881E+18	2021-04-30 11:58:07+00:00	In these mini series, we will highlight 4 key requirements for #cryptocurrency mainstream adoption. 2⃣ Full transparency is a must for #crypto transactions https://t.co/GyOfLBrJuI indicates a fair market exchange rate at the time and point of sale. https://t.co/SwWMI4Ir3E	Crypto
1.3881E+18	2021-04-30 11:57:58+00:00	very nice project in crypto market https://t.co/LPli4NNvRk	Crypto
1.3881E+18	2021-04-30 11:57:20+00:00	Literally every big crypto ‘influencer’ shits all over #XRP and it still climbs - shows you no one really knows much about the market	Crypto
1.3881E+18	2021-04-30 11:57:00+00:00	I am very confident your project will progress and I look forward to it. I hope your project will dominate the crypto market and become one of the crypto giants Fire 🔥🔥🔥🔥🔥 https://t.co/zOPkKDzq4U	Crypto
1.3881E+18	2021-04-30 11:56:17+00:00	Something crazy about to happen on the #Wink market, can see the market gathering a big momentum ready to go to the moon🚀🚀 #Buywink #WinkLink #Crypto #Tron https://t.co/vMBtmoCw5V	Crypto
1.3881E+18	2021-04-30 11:55:24+00:00	The @SEC_News needs to address this and take action against clear corruption. @Ripple is being attacked whilst @SEC_News staff manipulated #crypto markets whilst receiving millions from #bitcoin&amp; #Ethereum investment funds https://t.co/Ka5FWVmuza	Crypto
1.3881E+18	2021-04-30 11:54:02+00:00	$es_f prob just see rangebound 4180 day today. If this truly is the case, you can find me in the #crypto market instead. #trader #altcoin $btc $nq $spy $qqq $vet $ada $ltc $mana $vtho $bat $eth $doge	Crypto
1.3881E+18	2021-04-30 11:53:50+00:00	The stock and crypto market is not made for everyone. You determine the level of dedication. What drives me is the thrill the excitement of learning about the minds behind so many projects.￼ The politics involved is even more exciting to me. This has opened a new world for 1/2	Crypto
1.3881E+18	2021-04-30 11:53:48+00:00	Sherlock would help Fidelity's investors with fundamental and technical analysis of the crypto market. https://t.co/O0yHFyemR8	Crypto
1.3881E+18	2021-04-30 11:53:35+00:00	HUGE market dumping continues on $XVG. Whales continue to offload 24/7 without remorse, without hope of future price appreciation. They dump on you. At current prices. 24/7 Don't give them the satisfaction, they will continue to do this all the way down to 0 sats. @vergecurrency https://t.co/9yuCvI1Ht7	Crypto
1.3881E+18	2021-04-30 11:52:15+00:00	EVERYTHING is going to become tokenised This is the IoT Stocks, bonds, real estate... #ALLTHEMONEY will flow into the #crypto market &amp; then ponder upon; The potential for GROWTH that this new, FARRR superior technology provides. #EXPONENTIAL Be patient, our time is nigh 🔜	Crypto
1.3881E+18	2021-04-30 11:51:23+00:00	The Two Big Themes In The Crypto Market Right Now - https://t.co/F9bMwnuHhG	Crypto
1.3881E+18	2021-04-30 11:47:05+00:00	Best bull market music...Eurovision https://t.co/5mxHiTMO6E $btc $eth $dot $mina	Crypto
1.3881E+18	2021-04-30 11:46:24+00:00	Cool thing about the mlb NFTs being on a blockchain like WAXP is that you get to compound interest your sales as long as we stay in a bull market for crypto. Which is also the downside and the gas fees on there are pretty wild.	Crypto
1.3881E+18	2021-04-30 11:46:16+00:00	⚡️ GIVEAWAY: Because it's Friday and everyone loves a great dragon... 🐲 I will be giving away a rare Red Glitter Unidragon, with a market value of $4,000 👀 To participate just follow me @crypto_rand + @Polkamonorg and RT this tweet. ✌️🏻Good luck guys! https://t.co/kEXS16uLvk	Crypto
1.3881E+18	2021-04-30 11:46:06+00:00	#BTCUSD - New Technical Analysis: #TA #Crypto #Stocks #Forex #Markets #Trading #TechnicalAnalysis https://t.co/YYVC5n7oCA	Crypto
1.3881E+18	2021-04-30 11:46:06+00:00	#GBPJPY - New Technical Analysis: #TA #Crypto #Stocks #Forex #Markets #Trading #TechnicalAnalysis https://t.co/pRy6ZFLHfs	Crypto
1.3881E+18	2021-04-30 11:46:06+00:00	#SPX500USD - New Technical Analysis: #TA #Crypto #Stocks #Forex #Markets #Trading #TechnicalAnalysis https://t.co/g1u6VF8RTf	Crypto
1.3881E+18	2021-04-30 11:45:48+00:00	Been a while, We still need a computer engineer that specializes in financial transactions. This THE cookup for next crypto bull run Hit my DMs if interested or know anyone who is. We pay well, and our product is arguably the most innovative trading market yet Keep Going	Crypto
1.3881E+18	2021-04-30 11:45:30+00:00	Latest coronavirus: The United States provides 230 million vaccines against Covid https://t.co/nWreUmHcjN #proleonews #proleomarketing #crypto #blockchain #cryptocurrency #cryptonews #cryptocurrencies #cryptoworld #cryptomarket	Crypto
1.3881E+18	2021-04-30 11:45:13+00:00	Big fan of the @Blockworks_ newsletter. The only one I read daily. Talks macro, crypto, markets.	Crypto
1.3881E+18	2021-04-30 11:43:17+00:00	Only #crypto market can do it 🤣🤣 https://t.co/ikSKG1Xz9o	Crypto
1.3881E+18	2021-04-30 11:42:22+00:00	1) @AndreCasterman will be speaking @ the @ITFA Middle East/Abu Dhabi Global Market (@ADGM) webinar. Remember, Casterman is an advisor to #XinFin. Links for exploration below. Please be patient &amp; give this thread a read. Thank you. $XDC $XRP #SME #crypto https://t.co/b6lWp8315P	Crypto
1.3881E+18	2021-04-30 11:41:44+00:00	Guys😃 #trading signals for #atom #xlm #mask available 🔥 Join: https://t.co/GxaG3Dlp18 #cryptocurrencies #CryptoNews #blockchain #altcoins #markets #investment #money #NFTs #nftart #DeFi #Finance #trade #Crypto #digital #cryptocurrency #cryptoart #cryptoartist #2TheMoon https://t.co/41LWmMJo5n	Crypto
1.3881E+18	2021-04-30 11:40:05+00:00	Today's #Crypto Market Sentiment Index ➡️Neutral https://t.co/t2zpCsNwcT #Cryptocurrency #Bitcoin #AltCoin $BTC $ETH $GRT $DOGE #Dogecoin $LINK $ETH $UNI $ADA $DOT $AAVA $THETA $VET $SOL $EOS $TRX $NEO $ALGO $ZIL $HOT $XRP https://t.co/tf5cDQ175Z	Crypto
1.3881E+18	2021-04-30 11:39:42+00:00	Crypto Market Outlook: Bitcoin (BTC), Ethereum (ETH), Cardano (ADA). https://t.co/C4CxhWNtQE	Crypto
1.3881E+18	2021-04-30 11:39:30+00:00	https://t.co/ygOB2TOo6l As The Frenzy Over NFTS Continues, Privacy May Be More Important Than Ever! https://t.co/IFx1DlKkrh #lockdown #Crypto #DigitalPainting #Collectibles #nftcollectors #Auction #lockdown #NFTCommunity #nftart #nftpop #market #Bitcoin #crypto #NFT https://t.co/CJ9iNBD3im	Crypto
1.3881E+18	2021-04-30 11:39:16+00:00	Being part of this campaign that displays the assurance of success is an opportunity that brings favor to all who give time to participate. RocketPirates is undoubtedly the most excellent project on the market. #RocketPirates #COVID #BTC #CRYPTO	Crypto
1.3881E+18	2021-04-30 11:37:59+00:00	Crypto Market Pumping, Can’t Ban Bitcoin, Coinbase + Tether, Apple Pay + BTC &amp; Whales Keep Buying https://t.co/I9nremaQDf	Crypto
1.3881E+18	2021-04-30 11:37:57+00:00	https://t.co/yfcXrTNqXp Meet The #Token Sale Of The Best #DeFi &amp; #NFT Project: #TimeCoin (#TMCN) https://t.co/JCXACEdjis #lockdown #Crypto #DigitalPainting #Collectibles #nftcollectors #Auction #lockdown #NFTCommunity #nftart #nftpop #market #Bitcoin #crypto #NFTs https://t.co/wjO5kawXWF	Crypto
1.3881E+18	2021-04-30 11:37:26+00:00	This is undoubtedly the most excellent project on the market. Being part of this campaign that displays the assurance of success is an opportunity that brings favor to all who give time to participate. #RocketPirates #COVID #BTC #CRYPTO	Crypto
1.3881E+18	2021-04-30 11:37:04+00:00	#Crypto market analysis Dominance :in #ALTSEASON✔ (47.9%) #Bitcoin :Ranging ✔ Market :Ranging ✔ (0.33%) Many #Altcoins r exploding 💥 #Bitcoin sets market	Crypto
1.38809E+18	2021-04-30 11:36:37+00:00	https://t.co/0KEz9xMZh2 #Rap World's Star Name Puts #NFT #Collection Up For Sale https://t.co/VQ2qNuMpzj #lockdown #Crypto #DigitalPainting #Collectibles #nftcollectors #Auction #lockdown #NFTCommunity #nftart #nftpop #market #Bitcoin #crypto #NFTs https://t.co/HgzBqaHXxX	Crypto
1.38809E+18	2021-04-30 11:35:19+00:00	🎉 It's another awesome crypto Friday!! 💰 Let's go for altcoin shopping. How would you spend $5000 in the market? Last week's favorites: $DIVI $TELOS $DASH #crypto #BTC #ETH #HODL #Altseason	Crypto
1.38809E+18	2021-04-30 11:30:33+00:00	This project will restore confidence between participants in the marketing market. It Increases the level of transparency on it. #ApeSwap, #BANANA, #BNB, #BSC, #BinanceSmartChain, #DeFi, #Crypto #Cryptocurrency	Crypto
1.38809E+18	2021-04-30 11:29:44+00:00	New Airdrop: SwiftDEx (SWFT) Reward: 100 SWFT Rate: ⭐️⭐️⭐️⭐️ Market: Listed on Pancakeswap Focus: Distribution starts immediately after Airdrop ends. Bot Airdrop Link: https://t.co/4fOPkhyOP5 #Airdrop #Airdrops #BinanceSmartChain #BSC #BNB #Airdropinspector #Bitcoin #Crypto	Crypto
1.38809E+18	2021-04-30 11:29:34+00:00	Crypto Market Outlook: Bitcoin (BTC), Ethereum (ETH), Cardano (ADA). https://t.co/P0NMQGZ3Ec via @Coinfomania	Crypto
1.38809E+18	2021-04-30 11:27:43+00:00	Looking for the highest returns on your trading? Ultra Crypto Trade is an automatic online trading platform on stock &amp; #Bitcoin part of Ultra Crypto Trade LTD – team of professional traders focusing mainly on #Stock &amp; Bitcoin currencies trading over multiple #Exchanges &amp; markets. https://t.co/YejOMuHcVX	Crypto
1.38809E+18	2021-04-30 11:26:50+00:00	Hey guys. These go to all the crypto investors. Dont make a mistake and look to wanker token. 3 miliion market cap. Its complete new and has potention for 1000x easy. #SAFEMOON #SAFEMOONARMY #Crypto #Ethereum #Binance #Cardano #BTC #dogearmy #DOGE #HODL #ToTheMoon #moon #Dogecoin	Crypto
1.38809E+18	2021-04-30 11:23:32+00:00	I proposed this project, because I saw in it a good potential. This is undoubtedly the most excellent project on the market from the existing ones. #IEO #Blockchain #Crypto #CryptoCurrency #Car	Crypto
1.38809E+18	2021-04-30 11:20:17+00:00	Car Coin Market is a site, with a new format in which we deliver you a buyer directly to the seller in your local market! Make purchases on our website for ETH or BTC! #IEO #Blockchain #Crypto #CryptoCurrency #Car https://t.co/DzYoLmgQqj	Crypto
1.38809E+18	2021-04-30 11:17:53+00:00	Twitter information cascades move crypto markets (and elections). Thus do your own research on crypto investments (and presidents).	Crypto
1.38809E+18	2021-04-30 11:17:26+00:00	When you ask a crypto trader how he‘s doing https://t.co/0CJMyDPH1L	Crypto
1.38809E+18	2021-04-30 11:15:59+00:00	This week's newsletter is all about DeFi, a complex but exciting corner of crypto &amp; market structure that traditional finance needs to take seriously. Thanks for reading! https://t.co/irZ72DrfDL	Crypto
1.38809E+18	2021-04-30 11:15:43+00:00	#BTCUSD - New Technical Analysis: #TA #Crypto #Stocks #Forex #Markets #Trading #TechnicalAnalysis https://t.co/w3FMNoQkgT	Crypto
1.38809E+18	2021-04-30 11:15:43+00:00	#EURGBP - New Technical Analysis: #TA #Crypto #Stocks #Forex #Markets #Trading #TechnicalAnalysis https://t.co/5IbB7V2qHs	Crypto
1.38809E+18	2021-04-30 11:15:43+00:00	#SPX500USD - New Technical Analysis: #TA #Crypto #Stocks #Forex #Markets #Trading #TechnicalAnalysis https://t.co/FgAtziZWtw	Crypto
1.38809E+18	2021-04-30 11:15:35+00:00	This is a promising team work project. This is most trusted project in crypto currency market. This project future very bright. This is a strong team work project. https://t.co/o5ncoGihUq	Crypto
1.38809E+18	2021-04-30 11:14:00+00:00	To make sure you have the best chance of being successful in the crypto market, you must have a basic understanding of Fundamental Analysis, and Technical Analysis, especially in a bull market and alt season. #Bitcoin #NFTs #DeFi $BTC $ETH $DOT $KSM $LINK	Crypto
1.38809E+18	2021-04-30 11:13:54+00:00	#IOSG Launches a New Kickstarter Program for @web3foundation Ecosystem #CoinQuora #Coinquoranews #CQNews #cryptonews #cryptoart #cryptomarket #cryptocurrency #Crypto #CryptocurrencyNews #Altcoins #DeFi #Web3 https://t.co/iRc9xeOzRL	Crypto
1.38809E+18	2021-04-30 11:13:41+00:00	Eight years ago he thought crypto was science fiction—but his hunch netted $4.6 billion https://t.co/81BtAW4njG	Crypto
1.38809E+18	2021-04-30 11:12:58+00:00	$ETH is trading at all-time high-prices and is gaining traction against $BTC as its dominance within the crypto market declines. Currently, BTC holds 48% of the market, while ETH increased its share to 15%! What are you trading today? $BTC or $ETH? Let us know 👇 https://t.co/PDj30uRxuJ	Crypto
1.38809E+18	2021-04-30 11:12:00+00:00	once people realize $TCP is going back to ATH the real fomo will begin, they will buy back their bags for a double price are you saying market is just filling only downside gaps and not the upside ones? @crypto_prophets #SHO #DaoMAKER https://t.co/qZGMGycQ9X	Crypto
1.38809E+18	2021-04-30 11:11:45+00:00	#OpenDAO next frontier for DeFi landscape is the traditional asset market, where opportunities are limitless. It is only a matter of time before crypto participants begin to introduce viable means of capturing the vastness of the global financial terrain https://t.co/u89eAUY3nw	Crypto
1.38809E+18	2021-04-30 11:11:27+00:00	On Thursday, a #Turkish court jailed six suspects pending trial, including siblings of the missing #Thodex CEO and senior company employees, Reuters reported. As previously reported, the missing Thodex CEO is reported to have run off with as much as $2 billion worth of #crypto.	Crypto
1.38809E+18	2021-04-30 11:11:02+00:00	Solidum Capital CEO: Polygon ($MATIC) 'Is on Its Way to the Top 10 by Market Cap' #crypto #bitcoin #cryptopostio https://t.co/LrxlRkdGFi	Crypto
1.38809E+18	2021-04-30 11:10:51+00:00	Gooooood mooooornin #Dogecoinarmy is going to be an amazing weekend for all of #Crypto except #Bitcoin ... their not gonna do shit 😳 . #doge is much better investment along with #Ethereum . No trust in #Bitcoin till market cap and coin price is fixed to show truth 🤓	Crypto
1.38809E+18	2021-04-30 11:10:00+00:00	China is reportedly paying more attention to the #cryptocurrency mining industry, owing to concerns about the country's increasing carbon footprint. #Crypto https://t.co/C4mOvCRkkL	Crypto
1.38809E+18	2021-04-30 11:09:36+00:00	https://t.co/IFezDJOIZE provides fundamental analysis of the crypto market, covering over 3000+ cryptocurrencies! Download the iOS/Android App here: https://t.co/Fjv6kGhzhH https://t.co/R7JLvvSp4j	Crypto
1.38809E+18	2021-04-30 11:08:57+00:00	#CRYPTO_MARKET_UPDATE #Bitcoin is doing much better than yesterday as we expected $btc is trading at 54200 Remind you again that it is #btc $eth options expiry day &amp; expect $btc above 54k , #Ethereum closer to 2800. #btcdominance below 50 &amp; expected to decrease further	Crypto
1.38809E+18	2021-04-30 11:07:35+00:00	GBPUSD Pin Bar Signal &amp; Crude Oil Buying A Pullback – April 29th, 2021 » Learn To Trade The Market CRYPTO CRYPTO NEWS - https://t.co/wTZSIPJgbs https://t.co/8C9SA0uKCe	Crypto
1.38809E+18	2021-04-30 11:07:02+00:00	#Crypto &amp; #Altcoins The Market is Ranging ( mixed bags of +/- $alts ) #BTC &amp; #ETH SET THE SENTIMENT https://t.co/V8xpgEjdXd	Crypto
1.38809E+18	2021-04-30 11:06:06+00:00	Why do you think crypto currency’s is doing so well on the stock market? Because the dollar is in the process of collapsing because of government spending! 🤨🇺🇸￼	Crypto
1.38809E+18	2021-04-30 11:05:32+00:00	$vidt as the mainsolution and toolin kit for the binance #nft market coming in june #vidt #nftart #crypto $eth $xvs $okb $ht $ftm $vra #eth #doge #xrp #trx $trx $btc #btc #BNB #CryptoNews #ada #Ethereum #dogecoin $vet #TRON #BSC #bitcoin #dogearmy #vet #Binance $vet #btt #NFTs https://t.co/eheJICVUqx https://t.co/4abHnOWJam	Crypto
1.38809E+18	2021-04-30 11:05:29+00:00	Really like how the crypto markets are maturing. Profit taking has become a regular market activity. Much better than raging at 92+ RSI. The growth of DeFi is amazing. The best tech will prevail in three years.	Crypto
1.38809E+18	2021-04-30 11:04:56+00:00	This is a promising team work project. This is most trusted project in crypto currency market. This project future very bright. This is a strong team work project. https://t.co/CNhnqQ4JK0	Crypto
1.38809E+18	2021-04-30 11:04:44+00:00	FIRST #CRYPTO-BACKED ENERGY DRINK COMING TO MARKET SOON! @themoonjuice $MOJO #MOONJUICE #THEJUICEISLOOSE #BSC #BSCGem #BinanceSmartChain $BNB #DeFi https://t.co/QR8Gl7uYbP	Crypto
1.38809E+18	2021-04-30 11:03:08+00:00	Want to #WorkInCrypto? We're #hiring at #Polkastarter 🔥 — Social Media Manager — Customer Success Associate — Senior Market Analyst — Senior Front End Engineer — Smart Contract Developer ALL REMOTE $crypto $btc $eth #bitcoin #blockchainjobs #cryptojobs #remotework #remotejobs https://t.co/rEWpbzxPum	Crypto
1.38809E+18	2021-04-30 11:02:42+00:00	#crypto YAS “That means no meme coins, like Dogecoin. Instead, Leonard likes to think of the crypto market as being in a similar position as the dot-com boom was in the 1990s, before the bust. “I’m looking for the Googles GOOGL, the HPs, the Oracles ORCL”https://t.co/I4jaBxH6rd	Crypto
1.38809E+18	2021-04-30 11:02:28+00:00	Even more deinflation, token utility and users coming to spark point srk in 2021. With a market cap around 100 million, I believe this project has room to run in the near future. #coinmarketcal is a great website to stay up to date with events in the crypto space. #SRK https://t.co/Rf60vU6KL5	Crypto
1.38809E+18	2021-04-30 11:01:49+00:00	#DXY - New Technical Analysis: #TA #Crypto #Stocks #Forex #Markets #Trading #TechnicalAnalysis https://t.co/GYgZJpocPv	Crypto
1.38809E+18	2021-04-30 11:00:11+00:00	♟️ When to sell? ♟️ With the enormous influx of new investors within the cryptocurrency market, many asset holders have no exit strategy. Read more about how to strategically create a exit plan in our latest blog: https://t.co/GoGmXbc9x0 #crypto #cryptocurrency #strategy #blog	Crypto
1.38809E+18	2021-04-30 11:00:05+00:00	Cardano (ADA) Fear Index on google search statistics (higher = more market fear) #Cardano #ADA #Crypto #Cryptocurrency #dataviz #datavisualisation 12:00:03 https://t.co/ZlSbbK1jlo	Crypto
1.38809E+18	2021-04-30 10:59:37+00:00	Top blockchain project still under the radar is @lukso_io . The most undervalued coin in crypto is $LYX @ $13 . 🟪 14.9 million supply. 🟪 190 million market cap. 🟪 8609 wallets. Not for long.....💥🚀🚀🚀 https://t.co/g7maixTEFg	Crypto
1.38809E+18	2021-04-30 10:58:24+00:00	Now I feel that I will be profitable, now I will do my whole investment only in this #Ape and I will tell you all the same, just keep supporting #Ape will set world record in #cryptomarket #ApeSwap @AminyTahir @Shrma_jii @411kr https://t.co/XOVjFK7zWy	Crypto
1.38808E+18	2021-04-30 10:55:47+00:00	Crypto transactions need to be secure and accurate. ChainLink ($LINK), Has the biggest hold on this market, with big companies behind it. Up $1.85 in 24 hours. Get in while it is still cheap.	Crypto
1.38808E+18	2021-04-30 10:55:37+00:00	Boom Crypto Market is a fast rising Defi project, with a professional marketplace and cryptocurrency asset listing and IDO platform powered by a native token BCM. #Boomcryptomarket #bcm #bsc #binancechain #defi #presale	Crypto
1.38808E+18	2021-04-30 10:54:37+00:00	Turkey jails 6 in probe into missing Thodex crypto exchange CEO - https://t.co/V5Ju4trII4 #markets #fintech #news	Crypto
1.38808E+18	2021-04-30 10:53:53+00:00	The 5 Biggest Bank Stocks Investors Need to Know The Motley Fool #banking #market #stockmarket #hedgefunds #stocks #options #crypto #spy #usmf-financials https://t.co/N7yV5M1m4C https://t.co/cgu6TGIcOS	Crypto
1.38808E+18	2021-04-30 10:53:46+00:00	Investment Banking at its Best ... #banking #market #stockmarket #hedgefunds #stocks #options #crypto #spy https://t.co/7RNOBN22gl	Crypto
1.38808E+18	2021-04-30 10:53:35+00:00	Send my boy @tmv_crypto to 10k followers. One of the best alt coin traders in the market. Has been killing every move up and down. Tah, is a beast.	Crypto
1.38808E+18	2021-04-30 10:53:28+00:00	$GDT is about to hit the market people - think about other exchange tokens and how HARD they have pumped..; then go and buy $GDT on launch! #GlobeDX #Crypto #IDO Article ⬇ https://t.co/aoZOSWk4pa	Crypto
1.38808E+18	2021-04-30 10:53:27+00:00	VISA CEO officially calls #crypto "digital gold" &amp; is engaging actively in the crypto market. This could be huge from one point of view. From another point of view - I barely see corporations &amp; cryptocurrencies truly incorporated... #cryptoanarchist 🐊	Crypto
1.38808E+18	2021-04-30 10:53:21+00:00	No one know how is the market tomorrow. Don't ask when pump. Instead look at the number of holders, look at crypto with perspective of 6 months to a year. The question one can ask is " what have I done to make it pump in the future ? " @JulSwap @binance #bsc	Crypto
1.38808E+18	2021-04-30 10:52:43+00:00	You don't have your money! You don't have your own Car! and other anything else! just invest your #stocks #Markets or #crypto #cryptocurrency to get huge for #money it's easy right! 👍🏻😉	Crypto
1.38808E+18	2021-04-30 10:52:09+00:00	The @orbs_network Native Token Is Now Listing on @PancakeSwap #CoinQuora #Coinquoranews #CQNews #cryptonews #cryptoart #cryptomarket #cryptocurrency #Crypto #CryptocurrencyNews #Binance #Orbs #PancakeSwap https://t.co/yyQ5vtTRVO	Crypto
1.38808E+18	2021-04-30 10:50:11+00:00	🌞🌞🌞 Pre-market - $FAMI $NAKD $VXRT decent volume and gains pre-market. $GME ⬇️ $BTC ⬆️ $ETH ⬆️ $SPY ⬇️ Futures ⬇️ Trading $MATIC from .82c yesterday, continuing to trade it today. Nice volume in the crypto market. https://t.co/e4Dr3uQVDV	Crypto
1.38808E+18	2021-04-30 10:49:40+00:00	Remember no matter if you trade, hodl, speculate #Bitcoin you are here doing it. The majority of people in the world have no idea theres a crypto market, ct, and a chance for financial freedom. Go forth and spread the knowledge.	Crypto
1.38808E+18	2021-04-30 10:45:56+00:00	Solidum Capital CEO: Polygon ($MATIC) ‘Is on Its Way to the Top 10 by Market Cap’ @SolidumCapital @gregzupanc @nansen_ai @ASvanevik @0xPolygon @sandeepnailwal @MihailoBjelic #MATIC $MATIC #Ethereum $ETH #blockchain #crypto https://t.co/1GKyPGxwAe	Crypto
1.38808E+18	2021-04-30 10:45:45+00:00	#BTC-CRYPTOCAP:ETH - New Technical Analysis: #TA #Crypto #Stocks #Forex #Markets #Trading #TechnicalAnalysis https://t.co/D36pxTAukq	Crypto
1.38808E+18	2021-04-30 10:45:43+00:00	#SPXUSD - New Technical Analysis: #TA #Crypto #Stocks #Forex #Markets #Trading #TechnicalAnalysis https://t.co/BZC3zc9NC1	Crypto
1.38808E+18	2021-04-30 10:45:42+00:00	#USDOLLAR - New Technical Analysis: #TA #Crypto #Stocks #Forex #Markets #Trading #TechnicalAnalysis https://t.co/0phRKNFbla	Crypto
1.38808E+18	2021-04-30 10:45:00+00:00	Too many choices🤷 #cryptomemes #cryptocurrencies #memesdaily #Cryptos #LTC #ETH #BTC #aave #Uniswap #memes2021 #cryptomarket #funnypost #investment #cryptolover #coinscapture https://t.co/9aGvehxkbC	Crypto
1.38808E+18	2021-04-30 10:42:24+00:00	Reviewing the market is similar to what I predicted. The Alt coins (especially ones with multi purpose) are starting to take a larger share of the crypto market. #Bitcoin #cryptocurrency #Ethereum #Cardano	Crypto
1.38808E+18	2021-04-30 10:41:37+00:00	Bitcoin price live: Crypto market hots up as bitcoin, ethereum and Dogecoin keep rising in value - The Independent https://t.co/jYy5l24KWH	Crypto
1.38808E+18	2021-04-30 10:41:29+00:00	#Crypto #News: "Bitcoin’s market dominance plunged below 48%." https://t.co/aBhXoScM0v	Crypto
1.38808E+18	2021-04-30 10:39:42+00:00	NFT Roundup: Drumpfs Hit the Market, Dole Takes A Bite Out of Hunger, Digitalax Introduces Fashion Hybrids, and Burgundy Wine Collectibles Arrive Read▶️https://t.co/RvRUpsPydj #cryptonews #news #cryptocurrencyNews #bitcoin #btc #crypto #blockchain #eth #ico #xrp #btt #sol …	Crypto
1.38808E+18	2021-04-30 10:39:36+00:00	First NFT Key to Metaverse - https://t.co/LcQJyG23Z1 #crypto #cryptocurrency #markets	Crypto
1.38808E+18	2021-04-30 10:37:49+00:00	People who say the #truth in the #crypto market are the most disliked and hated while the #hopium sellers are venerated. #unicorn #zap #EarnX #elx #xrp	Crypto
1.38808E+18	2021-04-30 10:37:27+00:00	Nas Made millions of usd from coinbase IPo Has shit tons in Crypto Everyone should be in crypto This is the new Money Market https://t.co/Z7QlHnL3jV	Crypto
1.38808E+18	2021-04-30 10:36:38+00:00	Website:- https://t.co/nEQUJpJp6T #financetrontoken #ftt #bitcoin #blockchain #cryptotraders #cryptocurrency #cryptomarket #cryptowallet #cryptoexchange #ultiimatesecurity #facebookpost #trontoken #blockchain https://t.co/61CX8w9rIH	Crypto
1.38808E+18	2021-04-30 10:36:28+00:00	Crypto Lodge Market Update 4/30/2021 https://t.co/djRXsNfOmv #cryptocurrency #crypto #altcoins #CryptocurrencyNews #altcoin #XLM #XRP #DOGE #BTC #ETH #Ethereum #TRON #TRX #VeChain #VET #ADA #CARDANO #GAMING #VirtualReality #DOT #SAFEMOON #ONE #blockchain #ALTSEASON #LTC #XMR https://t.co/jaUCNkH20Q	Crypto
1.38808E+18	2021-04-30 10:34:14+00:00	This project has a great vision and will skyrocket in the future, As it will bring the fairest and fastest crypto exchange to the market. https://t.co/vjYVHWdGax	Crypto
1.38808E+18	2021-04-30 10:33:04+00:00	🚨🚨 BREAKING CRYPTO NEWS! 🚨🚨 NFT Roundup: Drumpfs Hit the Market, Dole Takes A Bite Out of Hunger, Digitalax Introduces Fashion Hybrids, and Burgundy Wine Collectibles Arrive https://t.co/jZAT9VF1jw #CryptoNews #Binance	Crypto
1.38808E+18	2021-04-30 10:32:21+00:00	NFT Roundup: Drumpfs Hit the Market, Dole Takes A Bite Out of Hunger, Digitalax Introduces Fashion Hybrids, and Burgundy Wine Collectibles Arrive #crypto #cryptocurrencies #cryptonews https://t.co/irZoruROAN	Crypto
1.38808E+18	2021-04-30 10:31:31+00:00	#DXY Market report #DXY clinches fresh 2-month lows in the 90.45/40. Inflation and #Fed in focus. #forex #stocks #commodities #crypto https://t.co/x8L68VUUR4	Crypto
1.38808E+18	2021-04-30 10:30:52+00:00	#EURUSD - New Technical Analysis: #TA #Crypto #Stocks #Forex #Markets #Trading #TechnicalAnalysis https://t.co/2wYYpwpxT0	Crypto
1.38808E+18	2021-04-30 10:30:51+00:00	#BTC-CRYPTOCAP:ETH - New Technical Analysis: #TA #Crypto #Stocks #Forex #Markets #Trading #TechnicalAnalysis https://t.co/u3v9KAAvGN	Crypto
1.38808E+18	2021-04-30 10:30:51+00:00	#BTCUSD - New Technical Analysis: #TA #Crypto #Stocks #Forex #Markets #Trading #TechnicalAnalysis https://t.co/wm3dzHsrkU	Crypto
1.38808E+18	2021-04-30 10:30:06+00:00	#USDCAD Market report #USDCAD pair bounced around 20 pips from the lowest level since February 2018, though lacked any follow-through and remained below the 1.2300 mark. #forex #stocks #commodities #crypto https://t.co/u5rXQaL7YQ	Crypto
1.38808E+18	2021-04-30 10:29:03+00:00	#AUDUSD Market report #AUDUSD pair lacked any firm directional bias and remained confined in a narrow trading band, above mid-0.7700s through the first half of the European session. #forex #stocks #commodities #crypto https://t.co/HbmvY3k3Qk	Crypto
1.38808E+18	2021-04-30 10:28:55+00:00	Power of #Bitcoin In July 2010 #Bitcoin began trading at a value of US$0.0008 in 2021 #Bitcoin value is US$54502.80. which one market high return #Crypto #StockMarket are you believe in #Crypto market. #investing #StockMarket	Crypto
1.38808E+18	2021-04-30 10:28:13+00:00	#UDSJPY Market report #Japan data was generally encouraging, but inflation keeps contracting. US will publish March core PCE inflation, #Fed favorite measure. #USDJPY is neutral-to-bullish in the near-term, needs to advance beyond 109.20. #forex #stocks #commodities #crypto https://t.co/P4N8xV9x0t	Crypto
1.38808E+18	2021-04-30 10:27:51+00:00	This is a promising team work project. This is most trusted project in crypto currency market. This project future very bright. This is a strong team work project. #BitfreshTokens #BFT #Bitfresh #Blockchain #Crypto #coinmarketcap #fairplay, #iGamming, #gambling, #dapp	Crypto
1.38808E+18	2021-04-30 10:26:47+00:00	#GBPUSD Market report #GBPUSD is trading under 1.3950 succumbing to #USD strength. The greenback is edging higher alongside Treasury yields and after the satisfactory US GDP figures. Personal Income, Personal Spending and Core PCE are eyed. #forex #stocks #commodities #crypto https://t.co/ortjt7al7v	Crypto
1.38808E+18	2021-04-30 10:25:33+00:00	The entire market is printing a reverse head &amp; shoulder. Send it!	Crypto
1.38808E+18	2021-04-30 10:25:33+00:00	#EURUSD Market report #EURUSD is struggling to hold onto 1.21 after #Germany GDP missed estimates with -1.7% against -1.5% projected. #Italy&amp; #Frence figures beat estimates. Eurozone growth and inflation figures in focus. #forex #stocks #commodities #crypto https://t.co/Z82qV6wj8D	Crypto
1.38808E+18	2021-04-30 10:24:35+00:00	How to find an undervalued #Crypto; Tip 1. Look for a Market Cap/TVL Ratio of less than 1. (the smaller the better!) e.g $AUTO currently has a ratio of 0.07 which means that it has considerably more TVL compared to its M.C. 🤟🤑 https://t.co/mXKBwypNIu @autofarmnetwork #DeFi	Crypto
1.38808E+18	2021-04-30 10:24:12+00:00	Turkey jails 6 in crypto probe including Thodex CEO's siblings https://t.co/4rWR6Q9eG7 https://t.co/vQE6PGrZWc	Crypto
1.38808E+18	2021-04-30 10:23:45+00:00	Bitcoin price live: Crypto market hots up as bitcoin, ethereum and Dogecoin keep rising in value - The Independent https://t.co/ZrqMv8zqsj	Crypto
1.38808E+18	2021-04-30 10:23:30+00:00	Top movers: Prometeus $PROM and Validity $VAL (chart), which has soared 177.02% since midnight. The crypto markets have risen. In the last 24 hours, the NWST1100 has risen by 3.07%, Ether $ETH 1.27%, and Bitcoin $BTC by 0.71%. https://t.co/U1uZcDdq0Z #cryptotrading #CryptoNews https://t.co/RKZXA2nU7t	Crypto
1.38808E+18	2021-04-30 10:22:37+00:00	Stock market is looking like shite for the day, pre-market I take with a pinch of salt in general but, today is not looking good. If this is the case I'd expect to see a pullback in #crypto before the #NYSE opens. Buying opportunity if this happens.	Crypto
1.38808E+18	2021-04-30 10:21:10+00:00	"#Unore will be to reinsurance what stock market apps were to the offline stock market of the 90s - it will commoditise 'risk' for retail investors to invest and earn profits from"🔥 Thank you for the informative article @BTCTN Read more: https://t.co/cfhBBo2Jlh $UNO #crypto	Crypto
1.38808E+18	2021-04-30 10:20:00+00:00	For fund managers and investors, #Sherlock can provide fundamental and technical research. #Crypto https://t.co/EMLUkhjVNT	Crypto
1.38808E+18	2021-04-30 10:18:48+00:00	Crypto Market Snapshot at the end of April 2021: Bitcoin (BTC) and Ethereum (ETH) leading followed by Binance Coin (BNB) and Ripple (XRP). https://t.co/0x8Pps0a9D https://t.co/yvKBoFhKkq	Crypto
1.38808E+18	2021-04-30 10:18:46+00:00	ICYMI: Check out my article on @anchor_protocol and how it tries to establish a new gold standard for a high yield savings rate across #DeFi leveraging PoS block rewards and its own money market. $ANC $LUNA $UST #crypto #yield https://t.co/Evk8qgbKwc	Crypto
1.38808E+18	2021-04-30 10:18:30+00:00	Anyone not investing in MemePad now is going to regret it when they'll be dominating the market for memecoins and meme-crypto @MemePadLaunch #MemePad #Crypto #Doge #ToTheMoon https://t.co/sp7u0UyNA4	Crypto
1.38808E+18	2021-04-30 10:18:04+00:00	#matic targets are $2+ then $5+ then $10+ .... All capable in this bull market #cryptocurrency #Crypto #cryptocurrencies #Polygon @0xPolygon	Crypto
1.38807E+18	2021-04-30 10:15:58+00:00	#EURUSD - New Technical Analysis: #TA #Crypto #Stocks #Forex #Markets #Trading #TechnicalAnalysis https://t.co/ik6y2O51rV	Crypto
1.38807E+18	2021-04-30 10:15:54+00:00	#BTC-CRYPTOCAP:ETH - New Technical Analysis: #TA #Crypto #Stocks #Forex #Markets #Trading #TechnicalAnalysis https://t.co/zD7fA4LFhd	Crypto
1.38807E+18	2021-04-30 10:15:54+00:00	#BTTUSD - New Technical Analysis: #TA #Crypto #Stocks #Forex #Markets #Trading #TechnicalAnalysis https://t.co/kgbVGCCr6Z	Crypto
1.38807E+18	2021-04-30 10:14:19+00:00	🔥DeFi is now a $100b sector!🔥 As the Coinbase public listing was approaching, many analysts were looking for a $100 billion valuation. Meanwhile, CoinGecko calculates a total market capitalization of $128 billion for #DeFi. #cryptocurrency #market #BTC #DEFI #Crypto https://t.co/thebL5W3hY	Crypto
1.38807E+18	2021-04-30 10:13:46+00:00	The #BEST trading platform on the market, and #GDPR compliant. Innovative, ambitious, but focused on #dataprotection and #dataprivacy of your customers. Well done guys, great job! #Bitpanda #trading #Crypto #cryptocurrency #CryptocurrencyNews #ETFs #stocks #metals @bitpanda https://t.co/xJjTvY48sB	Crypto
1.38807E+18	2021-04-30 10:13:28+00:00	Ngepet 2.0 = ga kemana2 tapi uang banyak - online business - forex - futures - stock market - crypto Etc etc The choice is yours 😂	Crypto
1.38807E+18	2021-04-30 10:12:48+00:00	🔥FREE TRADING SIGNALS🔥 Join👉🏻 https://t.co/GxaG3Dlp18 #CryptoNews #blockchain #altcoins #markets #investing #investment #invest #money #NFTs #nftart #DeFi #Finance #trade #altcoin #Trending #Crypto #digital #cryptocurrency #trends #cryptoart #cryptoartist #ATOM #mask #XLM https://t.co/n1iRIB33mg	Crypto
1.38807E+18	2021-04-30 10:12:07+00:00	#Bitcoin dominance drops below 50. While we speak of altcoin season, from a longer-term perspective I would say that this chart shows that the cryptomarket grows much faster than $BTC alone. This is not just seasonality. https://t.co/aED3D0PdPH	Crypto
1.38807E+18	2021-04-30 10:11:57+00:00	Awesome project with transparently devs in their TG Group. Only 860k market cap right now. Few days old. Heading for #games and #nft. Sweet gem 💎. Runs on #BinanceSmartChain #BSC. NO RUGPULL POSSIBLE! RUGPULLSAFE. ___________ #btc #eth #sfm #Crypto #Ethereum #bsc #Binance #bnb https://t.co/sZmJLKbtOK	Crypto
1.38807E+18	2021-04-30 10:10:23+00:00	Bitcoin price live: Crypto market hots up as bitcoin, ethereum and Dogecoin keep rising in value - The Independent https://t.co/aPsTiApCHH	Crypto
1.38807E+18	2021-04-30 10:10:04+00:00	"The Crypto Art Market is an emerging sales channel for artists to sell digital artwork on the blockchain. Here's how it works." Have you tried it? Learn more 👉 https://t.co/UMuh6kTDgJ Via Artsy Shark https://t.co/3WYsHukl8j	Crypto
1.38807E+18	2021-04-30 10:09:24+00:00	SNB Chairman didn't say "crypto bad" or "never". Said crypto not liquid enough. Market cap / liquidity goes up = bigger players able to enter = concrete floor goes up = you can wait for your dip until you turn blue in the face.	Crypto
1.38807E+18	2021-04-30 10:07:48+00:00	Bitcoin price live: Crypto market hots up as bitcoin, ethereum and Dogecoin keep rising in value - The Independent https://t.co/ZOCW2HXF48	Crypto
1.38807E+18	2021-04-30 10:07:35+00:00	“Sell in May and go away”? Don’t be silly, okay? It is not working well even in traditional market S&amp;P. Certainly it could not be applied on #Crypto as well. Here it is a good article showing how accurate is this old street saying. https://t.co/TnXuyaI5O0	Crypto
1.38807E+18	2021-04-30 10:04:58+00:00	Before the month ends, I’d like to show to everyone a comparison of the crypto market from January 27, 2021 vs April 30, 2021 (Today). Look how much we have grown. We’re just getting started. #btc #bnb #eth #xrp #dot #uni #ada #cake #ltc #doge #sol #link #trx and so much more. https://t.co/0iXkJ4P2el	Crypto
1.38807E+18	2021-04-30 10:03:48+00:00	CRYPTO MASS ADOPTION! CLEAR SIGNALS OF BULL MARKET | How To Win | ETH Be... https://t.co/Q9jERseSZ5 https://t.co/eEGJK9bpOu	Crypto
1.38807E+18	2021-04-30 10:03:01+00:00	Almost 4 years in the crypto market. I've came to the conclusion that you need to buy low and sell high to make money. If you need any advice like this, please ask.	Crypto
1.38807E+18	2021-04-30 10:02:10+00:00	Automated Market Maker Explained 📈 If you often trade on a crypto exchange or simply store your funds in the wallets of exchanges, then this article is for you! So, what is AMM? Let's find out the essentials together 👇 https://t.co/WpIURr4foN #blockchain #trading #liquidity	Crypto
1.38807E+18	2021-04-30 10:00:32+00:00	The Australian Securities Exchange (ASX) plans to introduce the country’s first crypto-based exchange-traded fund (ETF) amid surging institutional adoption of digital assets. #Bitcoin #cryptocurrencies #CryptocurrencyNews #ETFs #Australia	Crypto
1.38807E+18	2021-04-30 10:00:05+00:00	Bitcoin Fear Index on google search statistics (higher = more market fear) #Bitcoin #BTC #crypto #cryptocurrency #dataviz #datavisualisation 11:00:03 https://t.co/pM65rkhsal	Crypto
1.38807E+18	2021-04-30 10:00:03+00:00	Crypto Market Stats 📊 Market Cap: $2,195,713,162,106 BTC Dominance: 46.35% 24h Volume: $860,363,754,474 $btc #btc #crypto #stats	Crypto
1.38807E+18	2021-04-30 09:59:00+00:00	Dispersion Holdings, a publicly traded decentralized finance (DeFi) fund established by the co-founders of listed crypto mining firm Argo Blockchain, makes its debut on London’s Aquis Stock Exchange Growth Market (AQSE). https://t.co/yxP5WIhsxG	Crypto
1.38807E+18	2021-04-30 09:58:36+00:00	Normalise taking profit.. This market is nobody father's house #crypto #bsc #bnb #bake #btc	Crypto
1.38807E+18	2021-04-30 09:58:34+00:00	SNB CHAIRMAN SAYS CRYPTO CURRENCIES ARE NOT LIQUID ENOUGH FOR THE BANK TO HAVE AS ONE OF ITS INVESTMENT ASSETS - He should check SNB’s Tesla exposure first.	Crypto
1.38807E+18	2021-04-30 09:58:02+00:00	SNB chairman: crypto currencies are not liquid enough for the bank to have as one of its investment assets. #cryptocurrencies #Bitcoin #cryptocurrencies #Switzerland	Crypto
1.38807E+18	2021-04-30 09:54:48+00:00	This is a successful project that has not left me without attention, I believe that the company is the best offer on the market. Go ahead to the team. #ApeSwap #BNB #BSC #BinanceSmartChain #Defi #Crypto #Cryptocurrency	Crypto
1.38807E+18	2021-04-30 09:51:36+00:00	TIER 1 OFFICIALLY SOLD THE FUCK OUT!!! Thank you guys so much!!! Don't worry if you missed out, you can still snag one for 2 tezos. Big shoutout to @marccraigart for setting the bar on the secondary market, relisting this piece for 100 tezos! 🥳 #hicetnunc2000 #nftcollectors https://t.co/fkVttsqjsy	Crypto
1.38807E+18	2021-04-30 09:50:54+00:00	📉💳$621,000 $BNB SHORTED @$621.0 [30/04/21 09:50:54] 🏣Binance | $BNBBUSD 🗣️Exit all of the $crypto markets - WolfOfPoloniex	Crypto
1.38807E+18	2021-04-30 09:48:11+00:00	Globe is a very good platform with a very good and experienced developer team in the crypto market https://t.co/qRG9cn4xDK	Crypto
1.38807E+18	2021-04-30 09:48:05+00:00	$BNB is currently the most popular crypto currency on the market, and it will become much more powerful in the near future, I believe this is the most important knowledge they want to discuss. #BSCXHeroes https://t.co/eWcAMWDwlr	Crypto
1.38807E+18	2021-04-30 09:46:20+00:00	$XVG crashing $XRP going up Feels good to be on the sunny side of the market.	Crypto
1.38807E+18	2021-04-30 09:45:53+00:00	#BTCUSD - New Technical Analysis: #TA #Crypto #Stocks #Forex #Markets #Trading #TechnicalAnalysis https://t.co/IFpW3wxLJb	Crypto
1.38807E+18	2021-04-30 09:45:47+00:00	#GBPUSD - New Technical Analysis: #TA #Crypto #Stocks #Forex #Markets #Trading #TechnicalAnalysis https://t.co/yLgHkkEGLA	Crypto
1.38807E+18	2021-04-30 09:45:46+00:00	#SPX500 - New Technical Analysis: #TA #Crypto #Stocks #Forex #Markets #Trading #TechnicalAnalysis https://t.co/kYKpniZCFN	Crypto
1.38807E+18	2021-04-30 09:45:38+00:00	What happened in crypto overnight? ➡️ #Bitcoin may be creating a higher low after being rejected from resistance. ➡️ The total #crypto market cap is closing in on its ATH. ➡️ SEC enforcement head Alex Oh abruptly steps down from position. https://t.co/IRsL0TnyX3	Crypto
1.38807E+18	2021-04-30 09:45:11+00:00	Apeswap is an automated Market Maker Yeild Farming and Staking platform on Binanace Smart Chain Which is Forked From PancakeSwap. A Real Good And Big Project Now giving Big Opportunity to entry. #ApeSwap #BANANA #BNB #BSC #BinanceSmartChain #DeFi #Crypto #Cryptocurrency	Crypto
1.38807E+18	2021-04-30 09:44:33+00:00	I will be live on @channelstv in 20 mins discussing about the crypto market. Y’all tune in!!!	Crypto
1.38807E+18	2021-04-30 09:42:39+00:00	#LTC #Litecoin @ 265 $ #Crypto #LTCUSDT Pretty strong.. again Fell some with the market Back and doing its thing (No buying advice) https://t.co/UZnfVRkQul https://t.co/NcEQyTi0qd	Crypto
1.38807E+18	2021-04-30 09:42:26+00:00	Taking a dip in the crypto market, what's everyone holding?	Crypto
1.38807E+18	2021-04-30 09:42:00+00:00	"FlourishingAI (...) makes crypto investing simple and smart for investors by leveraging AI powered risk managed high frequency trading to dynamically adapt portfolio strategy to profit in bull markets and preserve capital in bear markets". Still impressed https://t.co/aQIXfb68cE	Crypto
1.38807E+18	2021-04-30 09:41:57+00:00	See crypto as the cooperate world. Before buying a stock for example, u look at the company &amp; what it does, (utility), real world use case, the potential &amp; if it would be here in a year or 5 yrs from now? That way regardless of where the market is, u know where u are heading	Crypto
1.38807E+18	2021-04-30 09:41:01+00:00	OMG, 1 day later: dominance slinking, now 49% and crypto market is $2.13T!! Houston, ready for take off, it’s inevitable 🚀🚀🚀 #Altseason2021 #bitcoin $vra $ubx $cns $rfuel $dgcl $eth $bnb $omi $btc #cryptocurrency https://t.co/4ck8ToSOjB	Crypto
1.38807E+18	2021-04-30 09:40:57+00:00	#BTC looking likely to tick #bullish on the daily #MACD in the very near future. If/when it does, the whole #Crypto market is going 🚀🚀🚀 Getting ready to get a few long trades open in anticipation. Are you a #bull or a #bear? #bitcoin #thefutureishere https://t.co/e1qXTeHL7w	Crypto
1.38807E+18	2021-04-30 09:39:00+00:00	Was wondering for a while because couldn't remember when exactly, but here's when I entered the crypto market. Big day it was. I kinda auto-reacted to price bs at that point and bought crypto with CC on binance. Cool record of history. $btc $ltc $yfi $pnt $sxp etc https://t.co/2wRGHRlCTn	Crypto
1.38807E+18	2021-04-30 09:38:45+00:00	In Crypto market, know what works for you. If you don't have the mind to hold, buy in and sell off, take whatever little margin you make. If you're confident about the asset, hold it of for days, wks or months, there are no ground rules One rule is certain: You need to be Patient	Crypto
1.38806E+18	2021-04-30 09:37:18+00:00	A new Cryptocurrency is letting You SELL YOUR DATA for MONEY?! https://t.co/GXt632Fanf #BTC #BTT #KLV #TRX #Klever #Klv #bittrex #binance #cryptomarket #bitcoinnews #invest #blockchainnews #bitcointrading #altcoin #bitcoins https://t.co/ZCiS8yEm2Q	Crypto
1.38806E+18	2021-04-30 09:34:28+00:00	$BBANK super under the radar. Low market cap. Few holders. Working product. Bringing DEFI and crypto to the masses. Buckle up 🔥 https://t.co/oiEAYAtGfX	Crypto
1.38806E+18	2021-04-30 09:34:11+00:00	Hello, #Traders! How's the #market treating you today? Post your #trade offers and market links in our telegram chat: https://t.co/UJVGPGDCgh Another way to get your trade offer noticed is posting the link on Twitter with hashtags #VertexMarket #Cryptotrader #Crypto #BTC #ETH https://t.co/BILHwQEiJ9	Crypto
1.38806E+18	2021-04-30 09:34:01+00:00	thanks 4 follow #PrabhuStudio Vera From #Australia https://t.co/dQev59Lykx in the crypto market for 5 years,#bscx is a good project, so I have focused the majority of my assets on #bscx #BSCXHeroes $BNB $BSCX $zSEED $TOOLS $ZD $ZDCASH	Crypto
1.38806E+18	2021-04-30 09:33:34+00:00	#Markets Monthly roundup: Coinbase goes public, institutions flock to crypto https://t.co/hhkE0qWgeL	Crypto
1.38806E+18	2021-04-30 09:32:41+00:00	The project has great prospects. certainly at the moment,I believe that this is the best project in the cryptocurrency market, especially for people who are engaged in their own business. #ApeSwap #BANANA #BNB #BSC #BinanceSmartChain #DeFi #Crypto #Cryptocurrency	Crypto
1.38806E+18	2021-04-30 09:32:00+00:00	This is most unique project in crypto currency market. This is a strong team work project. This is a promising project. This is a great deal project and cool idea project. #GlobeDX https://t.co/4CkRZMIrJE	Crypto
1.38806E+18	2021-04-30 09:30:17+00:00	With #NFTs taking pride of place in the current #crypto bull market, the team over @binance have written up a guide on how you can mint your own! What will you #tokenise?The possibilities are endless on the back of this constant innovation! #NFT https://t.co/M3znwi1mlN	Crypto
1.38806E+18	2021-04-30 09:29:53+00:00	The only silver lining about inflation fears again taking centre stage &amp; tanking the growth stocks, is that at least for the Crypto market that is something positive. #BTC #ETH	Crypto
1.38806E+18	2021-04-30 09:29:36+00:00	RT @crypto_goji: @RodendronXRC @XXXand007 No matter how the markets turn, being on intersection of both -&gt; $XRC can’t lose	Crypto
1.38806E+18	2021-04-30 09:28:35+00:00	Some crypto-experts are stressing on the start of #altseason (not #bear market as many thinks). Then why don’t give the public some indicators and technical insights to look at? It would be great #btc #ETH https://t.co/CiVOdogcx1	Crypto
1.38806E+18	2021-04-30 09:27:51+00:00	This bullish crypto run reminds me of how the stock market was booming in early February 😅. $Plug and $JMIA was close to 70s. $PLTR was 40+. Then came March and everything went south 😂	Crypto
1.38806E+18	2021-04-30 09:27:48+00:00	Intercontinental Exchange, the owner of the New York Stock Exchange and crypto platform Bakkt, has sold its 1.4% stake in Coinbase for $1.2 billion. #cryptocurrencies #Bitcoin #cryptocurrencies #Coinbase	Crypto
1.38806E+18	2021-04-30 09:27:08+00:00	Learn crypto or forex now So that your children will not ask you in future we were you when other people are investing into crypto market	Crypto
1.38806E+18	2021-04-30 09:27:06+00:00	As a long time user of @binance and @HuobiGlobal , I want to say this. I have not received any rewards from binance yet, although I have processed a lot. but I have received awards from Huobi over and over again. I think @HuobiGlobal is the king of the crypto market.🎉Huobi🎉	Crypto
1.38806E+18	2021-04-30 09:25:07+00:00	I think "crypto"* might actually become the great liberator that the stock market promised but never did. Just a modest majority holds stock, but EVERYONE will #hodl crypto. (*=cryptocurrencies, crypto protocols, crypto trading, crypto assets (NFTs and more), not cryptography) https://t.co/kymURMptJU	Crypto
1.38806E+18	2021-04-30 09:23:33+00:00	What Changed in Crypto Markets While You Were Sleeping — April 30: The respective third and fourth-ranked Binance Coin (BNB) and XRP saw nice boosts in price in the past 24 hours. BNB is close to making a new ... https://t.co/3iREcvJ39j #binance #bnb	Crypto
1.38806E+18	2021-04-30 09:23:32+00:00	Crypto Wallet Market Growth Drivers Analysis, Global Opportunities by Manufacturers – Bitcoin ...: The analysis objective is to examine global Crypto Wallet standing, future prediction, growth opportunity, crucial marketplace and key… https://t.co/gAGmiDc0Ev #bitcoin #bnb	Crypto
1.38806E+18	2021-04-30 09:21:50+00:00	📉💶$2,020,446 $ETH SHORTED @$2789.0 [30/04/21 09:21:49] 🏪FTX | ETH-PERP 🗣️Exit all of the $crypto markets - WolfOfPoloniex	Crypto
1.38806E+18	2021-04-30 09:21:20+00:00	Good morning ☀️ to all of you in the world. Selective markets are heating up! Life’s good. #Crypto	Crypto
1.38806E+18	2021-04-30 09:21:09+00:00	I strongly believe in you, hope that you will create the best conditions to support new investors to enter this market like me. this is my first time trading cryptocurrencies. I chose your exchange to trade my assets. #BSCXHeroes #LaunchZone $BSCX	Crypto
1.38806E+18	2021-04-30 09:20:27+00:00	🔥#atom #mask #xlm 🔥#trading signals at👉🏻https://t.co/di9QDkqdW0 #cryptocurrency #Crypto #nftcollectors #market #money #trade #trading #trends #trending #DeFi #Finance #altcoin #altcoins #DigitalTransformation #digitalart #digitalasset #DigitalArtist #btc #investment #NFTs https://t.co/CyYZfc3iJz	Crypto
1.38806E+18	2021-04-30 09:19:43+00:00	Today Crypto has taken a fascinatingly peculiar twist that will make the films seem like straight up fiction... In the midst of a raging bull market, Crypto Twitter influencers rallied together to organize an international fight night where they can knock each other out.	Crypto
1.38806E+18	2021-04-30 09:19:18+00:00	#GRAND #Grandle #DEFI #DEX #Exchange Grand project is the most popularety project.I love so much this project.The project ha got maximum positive respisesfrom crypto market expert.	Crypto
1.38806E+18	2021-04-30 09:19:15+00:00	#Cryptos mostly higher: The #crypto market was in the green over the past 24 hours, as the majority of top 10 cryptos registered gains. #BinanceCoin and #XRP led the top 10, with the latter climbing 10%. #Bitcoin didn’t move much, still trading around $54,000. $BNB $XRP $BTC https://t.co/UVUIlLxtn2	Crypto
1.38806E+18	2021-04-30 09:18:21+00:00	⚠️RIPPLE TO IPO AFTER LAWSUIT ENDS⚠️ XRP TO DOMINATE CRYPTO MARKET WITH SMART CONTACTS, DEFI &amp; FLARE https://t.co/XK1NiUem5W #XRP #xrpcommmunity # https://t.co/Tap5kjcJP2	Crypto
1.38806E+18	2021-04-30 09:18:00+00:00	If your bag is not pumping it do not mean that we are in a bear market #Bitcoin #cryptocurrency #crypto #CryptocurrencyNews	Crypto
1.38806E+18	2021-04-30 09:17:57+00:00	Thank you for changing my mind about cryptocurrencies. My company collapsed, and I'm liable for the loss of a significant sum of money. Then, once I arrived at this market, everything changed absolutely. I figured it would be easier. $BSCX #LaunchZone #BSCXHeroes https://t.co/Ze9mKVJe3X	Crypto
1.38806E+18	2021-04-30 09:16:47+00:00	5 Brilliant Bear Market Memes For Crypto Enthusiasts https://t.co/1h8FNK8jN6 #crypto #cryptocurrency #CryptocurrencyNews #XRP #XRPCommunity #Ethereum #ETH #Bitcoin #BCH #dogearmy #dogecoin #DogecoinToTheMoon	Crypto
1.38806E+18	2021-04-30 09:15:54+00:00	#EURUSD - New Technical Analysis: #TA #Crypto #Stocks #Forex #Markets #Trading #TechnicalAnalysis https://t.co/JfHFnq4Os2	Crypto
1.38806E+18	2021-04-30 09:15:52+00:00	#SPX500 - New Technical Analysis: #TA #Crypto #Stocks #Forex #Markets #Trading #TechnicalAnalysis https://t.co/1dO2ynrOrh	Crypto
1.38806E+18	2021-04-30 09:15:49+00:00	#XRPUSD - New Technical Analysis: #TA #Crypto #Stocks #Forex #Markets #Trading #TechnicalAnalysis https://t.co/pxkqgms03j	Crypto
1.38806E+18	2021-04-30 09:13:48+00:00	What Changed in Crypto Markets While You Were Sleeping — April 30 https://t.co/pWtRgSnAvp	Crypto
1.38806E+18	2021-04-30 09:12:53+00:00	I don't know if you do use to buy this type of coin in your crypto market but I do... But today I lost almost 100k on this coin I fail my fundamental analysis this time I will strategies and buy more coins https://t.co/61ICfzPVfr	Crypto
1.38806E+18	2021-04-30 09:10:38+00:00	🚀Join https://t.co/GxaG3Dlp18 Free trading signals for #Crypto are available 🔥🔥 #cryptocurrency #XLM #ATOM #MASK #digitalart #markets #trade #trading #trends #Telegram #Bitcoin #DeFi #Finance #altcoins #money #trends #trending https://t.co/QhNSsnBNLk	Crypto
1.38806E+18	2021-04-30 09:09:26+00:00	Quite an interesting project. Car Coin Market is an online community that will encourage the use of blockchain technology throughout the automotive industry. Please join this project with me. @CarCoinMarket #IEO #Blockchain #Crypto #CryptoCurrency #Car	Crypto
1.38806E+18	2021-04-30 09:09:21+00:00	Bitcoin Stable Around $54,500 While XRP Skyrockets 50% Weekly (Market Watch) #btc #bitcoin #cryptocurrency #ethereum #仮想通貨 #ビットコイン #日経平均 #リップル #ドル #xrp #crypto #暗号通貨 #ripple #dontstopwontstop #blockchain	Crypto
1.38806E+18	2021-04-30 09:08:21+00:00	Coinerz Group Launches GPS Pay Beta Payment App! 🚀 GPS Pay is connected with @trifficapp and #Ardor &amp; #Ignis ecosystems and features a #NFT market for users to buy &amp; sell virtual land on the Triffic Map! 👉 https://t.co/yCbI7VasXE via @Investingcom $GPS #crypto https://t.co/9pXviFhgyW	Crypto
1.38806E+18	2021-04-30 09:08:09+00:00	I believe that with the support of ezDeFi, @dehive_finance will continue to grow in the future and achieve even more success in the crypto market. #Launchzone $BSCX. https://t.co/K2hZedLg3t	Crypto
1.38806E+18	2021-04-30 09:08:03+00:00	🚀Hour Update🚀 🟩 #Crypto Market Score: 2.6 (-0.3) 🟩 M. Score BTC: 2 (+0.5) 🟩 M. Score Alts (vs BTC): 0.4 (-1.6) 🟩 M. Score Alts (vs $): 1 (+0.5) 🟩 Market Cap: 2.13T (+4.2B) 🟩 #BTC Dom.(%): 47.96 (+0.04) 🟩 $ETH: 2781.88 (+0.24%) 🟩 $BTC: 54589.45 (+0.45%)	Crypto
1.38806E+18	2021-04-30 09:07:42+00:00	If you want to be a good person, you must first understand what it means to be a good person. You will help others invest in a successful project and benefit from it in the crypto market by guiding them through the process. #LaunchZone #BSCXHeroes $BSCX	Crypto
1.38806E+18	2021-04-30 09:04:25+00:00	The #crypto market is still too young, but it cannot be denied that this is a very potential market. #Blockchain is steadily entering people's lives and cryptocurrency is the key to running it. Seize the opportunity, catch up with the fashion that you will be wealthy #BSCXHeroes https://t.co/chH8pJESSR	Crypto
1.38806E+18	2021-04-30 09:04:00+00:00	The current state of affairs in the #crypto industry shows just how big the momentum truly is. #Ethereum updates, new market facts &amp; insights, and the story of #cryptocurrencies &amp; major companies. Enjoy the 85th edition of our Crypto Roundup &gt;&gt; https://t.co/CHzNmRdDlg	Crypto
1.38806E+18	2021-04-30 09:03:34+00:00	GBPUSD Pin Bar Signal &amp; Crude Oil Buying A Pullback – April 29th, 2021 » Learn To Trade The Market CRYPTO CRYPTO NEWS - https://t.co/sgpPwy7RZ2 https://t.co/lK4AisW81h	Crypto
1.38806E+18	2021-04-30 09:03:32+00:00	Good to see Twitter buzzing lots of good RNS out today and some strong conviction holds paying off and new stocks being bought! Love to see it 🥰#twitter #trading #AIM #aquais #stocks #markets #CRYPTO #lockdownending #bringonthesummer https://t.co/ioVnJfb6Zj	Crypto
1.38806E+18	2021-04-30 09:03:20+00:00	An amazing initiative and a powerful one at that! Shows how the crypto community can be united to achieve a goal for humanity. Despite the differences and bias we all have against a multitude of cryptocurrencies in the market, the community stood as one! https://t.co/1APyhC8e8g	Crypto
1.38806E+18	2021-04-30 09:02:55+00:00	🤩#trading signals available at👉🏻 https://t.co/GxaG3Dlp18 #cryptocurrencies #CryptoNews #blockchain #altcoins #markets #investment #money #NFTs #nftart #DeFi #Finance #trade #altcoin #Trending #Crypto #digital #cryptocurrency #cryptoart #cryptoartist #nftcollectors #Telegram https://t.co/tdALXhWIOB	Crypto
1.38806E+18	2021-04-30 09:02:47+00:00	This project has excellent features hope this project makes good gains in cryptomarket https://t.co/RN8M8ejk0u	Crypto
1.38806E+18	2021-04-30 09:02:06+00:00	reddit 🤖: What would crypto market be without hindsight?... https://t.co/v0TwAnQrH7	Crypto
1.38806E+18	2021-04-30 09:02:00+00:00	Market Analysis Report (30 Apr 2021) https://t.co/dGScq0AlO7 CryptoCompare Content Coinbase Now Allows US Users to Buy Crypto With PayPal | PayPal's Crypto Firm Paxos Raises $300M at $2.4B Valuation | Proposed Legislation in Germany Could Allow $425B to Flow Into Crypto	Crypto
1.38806E+18	2021-04-30 09:01:38+00:00	#ATOMETH - New Technical Analysis: #TA #Crypto #Stocks #Forex #Markets #Trading #TechnicalAnalysis https://t.co/sJ45GNwpix	Crypto
1.38806E+18	2021-04-30 09:01:38+00:00	#EURUSD - New Technical Analysis: #TA #Crypto #Stocks #Forex #Markets #Trading #TechnicalAnalysis https://t.co/0sJktTJkw6	Crypto
1.38806E+18	2021-04-30 09:01:17+00:00	The price of ethereum (ether) has hit a new all-time high crypto market trends to outperform bitcoin. The cryptocurrency reached above $2,795 on Friday, according to CoinMarketCap, and was continuing to rise towards $2,800 at the time of writing. https://t.co/6Ppmcl7CU4	Crypto
1.38806E+18	2021-04-30 09:00:52+00:00	Despite the decline of crypto hedge funds in the first half of 2018, many crypto fund managers remain bullish on crypto asset markets, and looking to invest in Utopian Capital would be a prudent move. #UtopianCapital #CryptoHedgeFund #Cryptocurrency #Blockchain	Crypto
1.38806E+18	2021-04-30 09:00:05+00:00	Dogecoin Fear Index on google search statistics (higher = more market fear) #dogecoin #doge #dogearmy #dogecoinarmy #crypto #cryptocurrency #dataviz #datavisualisation 10:00:02 https://t.co/BTXZygqyZk	Crypto
1.38806E+18	2021-04-30 09:00:00+00:00	The partnership will look for investment opportunities in the #gaming and #blockchain industries. #Crypto https://t.co/I5e2B8ePFF	Crypto
1.38806E+18	2021-04-30 08:59:08+00:00	#fishswapapp #BSC great project. I hope it will be popular soon. I love this project. Stay with this project for gain huge profit in crypto market.	Crypto
1.38806E+18	2021-04-30 08:58:22+00:00	Is #Bitcoin turning into the 'Google' of #crypto as #BTC market cap nears new milestone? @BTC_Upload https://t.co/Souob9wS2b #airdrop	Crypto
1.38805E+18	2021-04-30 08:56:41+00:00	SO lets get this straight, $matic is doing close to just as many TX as $eth is right now. Roughly 1.2 M vs 1.5 M TX today alone. It's market cap is also 63 X LESS than Ethereums. This could make Polygon the #1 most undervalued blue chip crypto on the market right now. https://t.co/hcXd0EZktK	Crypto
1.38805E+18	2021-04-30 08:56:04+00:00	#Markets #BitcoinPrice #BTCPrice #CHZPrice What Changed in Crypto Markets While You Were Sleeping — April 30 https://t.co/YbAjJXtm4i https://t.co/qUiTCMdb2A	Crypto
1.38805E+18	2021-04-30 08:55:02+00:00	Monday Crypto Market Gainers: SYS, FTM, CELR, VGX, MANA https://t.co/shOkQKsPi6	Crypto
1.38805E+18	2021-04-30 08:52:55+00:00	&gt;90% staked Low market cap High reward rate The real question should be "Have I bought enough $DVPN?" Are you ready? @Sentinel_co Let's go! #gem #Crypto 💎 https://t.co/MYBo2iyIGl	Crypto
1.38805E+18	2021-04-30 08:48:57+00:00	In times of global stock market volatility, alternative investment assets have often been viewed by retail investors as a viable to invest in. Here are the Five most popular alternative asset classes: https://t.co/0ppt59FjyK #investment #realestate #crypto https://t.co/GfxVFSTJjN	Crypto
1.38805E+18	2021-04-30 08:48:38+00:00	The Two Big Themes In The Crypto Market Right Now https://t.co/kJOSiGP8jj by @markets	Crypto
1.38805E+18	2021-04-30 08:46:59+00:00	Crypto Market Erases $200 Billion In Market Value In 24 Hours; Regulator Warns Investors Could ‘Lose All Their Money’ https://t.co/04GuIcNKdk	Crypto
1.38805E+18	2021-04-30 08:46:41+00:00	#XAUUSD - New Technical Analysis: #TA #Crypto #Stocks #Forex #Markets #Trading #TechnicalAnalysis https://t.co/rFyDRyOtfV	Crypto
1.38805E+18	2021-04-30 08:46:41+00:00	#SPX500 - New Technical Analysis: #TA #Crypto #Stocks #Forex #Markets #Trading #TechnicalAnalysis https://t.co/0469wIF7BX	Crypto
1.38805E+18	2021-04-30 08:46:38+00:00	#XRPUSD - New Technical Analysis: #TA #Crypto #Stocks #Forex #Markets #Trading #TechnicalAnalysis https://t.co/yUvsifca26	Crypto
1.38805E+18	2021-04-30 08:46:15+00:00	İnsanlar hala ayı sezonununda olup olmadığını tartışa dursun. Market tam gaz ileri.Düşükten alırsın, stopunu atar ilerlersin. Fiyatlar roketleyince mi boğadayız diyecekler. Boğa trendi devam ederken bu korkuyu salmaları anlaşılmaz bir durum. #Bitcoin #kriptopara #Crypto https://t.co/UuqIfeNgMx	Crypto
1.38805E+18	2021-04-30 08:45:18+00:00	Your opinion about the crypto market in short term? #cryptocurrency #BTC #ETH	Crypto
1.38805E+18	2021-04-30 08:45:15+00:00	BOOM CRYPTO MARKET A unique concept, a strong and experienced and dedicated team to the project and timely development in accordance with the road map will undoubtedly lead this project to success. #Boomcryptomarket #bcm #bsc #binancechain #defi #presale https://t.co/NNEozOnvxY	Crypto
1.38805E+18	2021-04-30 08:42:46+00:00	The #NFT market is bullish, providing digital artists a new way to monetize and market their art. Want to learn more about Oshen´s exquisite partnerships and our premium adventure NFT collection? Follow us now! #teamoshen #extremesports #ocean #Crypto #cryptoartist #blockchain https://t.co/fLvnTQjQ8u	Crypto
1.38805E+18	2021-04-30 08:41:45+00:00	Κρυπτονομίσματα Έτοιμα Για Απογείωση ✅Τι γίνεται με το coin market; ✅Υπάρχει αύξηση στα altcoins; https://t.co/0JePlw7Mzz #crypto #απογειωση #ανοδος	Crypto
1.38805E+18	2021-04-30 08:41:39+00:00	#Crypto #News: "Bitcoin Stable Around $54,500 While XRP Skyrockets 50% Weekly (Market Watch)" https://t.co/lhdE9a7zlv	Crypto
1.38805E+18	2021-04-30 08:36:55+00:00	Contrary to what many within the trading industry expected, the UK authorities seem to be doubling down on restrictions for the retail investment market. #fca #regulation #brexit #spac #crypto #p2p #crowdfunding #cryptoassets #securities https://t.co/NIeWP4LVz2	Crypto
1.38805E+18	2021-04-30 08:36:46+00:00	US Creates @Bitcoin Regulation to Fight Ransomware Attacks #CoinQuora #Coinquoranews #CQNews #cryptonews #cryptoart #cryptomarket #cryptocurrency #Crypto #CryptocurrencyNews #Bitcoin #Ransomware #Regulation https://t.co/XrhHWzsjCS	Crypto
1.38805E+18	2021-04-30 08:33:38+00:00	#Coinerz Group Launches #GPS Pay Beta Payments App #CoinQuora #Coinquoranews #CQNews #cryptonews #cryptoart #cryptomarket #cryptocurrency #Crypto #CryptocurrencyNews #Blockchain #NFT #Payment @trifficapp https://t.co/pl4cN4MQN0	Crypto
1.38805E+18	2021-04-30 08:33:34+00:00	Crypto Panic: What Changed in Crypto Markets While You Were Sleeping — April 30 https://t.co/nXqzAFUOix 🙋 Bet with $BTC via ⟶ https://t.co/4h0cyuWSHk √ https://t.co/MsmAKKpDzS	Crypto
1.38805E+18	2021-04-30 08:33:34+00:00	$BTC.X $ETH.X $XRP.X What Changed in Crypto Markets While You Were Sleeping — April 30 https://t.co/o8RLrh0mKh https://t.co/Cv3EpDx1E3 https://t.co/TtM4zZJmUu	Crypto
1.38805E+18	2021-04-30 08:33:33+00:00	What Changed in Crypto Markets While You Were Sleeping — April 30 https://t.co/cWc4Y32Djr	Crypto
1.38805E+18	2021-04-30 08:33:33+00:00	What Changed in Crypto Markets While You Were Sleeping — April 30 https://t.co/xWOh7SjfvS	Crypto
1.38805E+18	2021-04-30 08:33:22+00:00	Very nice project of crypto market i have participated @Aleem06615531 @hasansatk @AyubShikalgar2 https://t.co/hlS1TMqHl9	Crypto
1.38805E+18	2021-04-30 08:32:13+00:00	100M euro digital bond was a #CBDC test https://t.co/IBD7l8U7ec #crypto #cryptocurrency #cryptotwitter #cryptonews #cryptocurrencies #defi #blockchain #cryptomarket #euro #DigitalCurrency #cryptomarketnews #trading #altcoins #cryptotrading #cryptocurrencynews	Crypto
1.38805E+18	2021-04-30 08:31:39+00:00	What Changed in Crypto Markets While You Were Sleeping — April 30 https://t.co/HX4tMj9NU3	Crypto
1.38805E+18	2021-04-30 08:30:18+00:00	Crypto Market Sentiment Near Positive BTC and TRX Already There The good fortune for the top 10 coins by market capitalization continues. Observing the 7-day moving average, Now we are recommending a new coin called "ASTRA" Buy the ASTRA Now https://t.co/LaCOCG2yvh #Capital https://t.co/jDxBUCek7D	Crypto
1.38805E+18	2021-04-30 08:30:02+00:00	#cryptocurrencies charts can be deceptive. Charts make up 20% of my decision. Other factors include: coin hype, coin utility, intel on influencer scamming, market conditions, weather in the States etc. #debtfree #wealthbuilding #crypto #investissement #libertéfinancière	Crypto
1.38805E+18	2021-04-30 08:29:00+00:00	Unstoppable Domains is one of the big names in the blockchain domain market and the first port of call for many people looking to register their unique domain address. https://t.co/jT5j3YGmei #crypto #domains #zil #btc	Crypto
1.38805E+18	2021-04-30 08:27:51+00:00	Our Man in Shanghai: Huobi looks to become Grayscale of Asia, Yao Ming’s NFT wine, and Chinese crypto investors go to the dogs Huobi tackles the institutional market, you can now own an NFT of basketball star Yao Ming drinking red wine, and China’s digi… https://t.co/k2xoCTtHT5 https://t.co/8117Wst1HY	Crypto
1.38805E+18	2021-04-30 08:25:35+00:00	DeFi Is Now a $100B Sector https://t.co/zG4Mx8MUeo CoinGecko calculates a total market cap of $128 billion for decentralized finance (DeFi). #blockchain #bitcoin #btc #eth #crypto #dlt #alts #xtz #tezos #nft #digitalassets #vc #investor #fund #defi #tns #dlbx🔥🚀	Crypto
1.38805E+18	2021-04-30 08:25:21+00:00	$GDT Globe is the crypto derivatives exchange pioneering the most exciting new derivatives products, delivering performance beyond any crypto or traditional financial exchange and building the future of digital assets markets It's looking very unique concept good luck @globedx	Crypto
1.38805E+18	2021-04-30 08:25:03+00:00	+ #Germany issued a permit for investment companies in the #cryptocurrency market ✔ آلمان مجوز فعالیت شرکت‌های سرمایه‌گذاری در بازار ارزهای دیجیتال را صادر کرد #Germany 🇩🇪 #CryptocurrencyNews #Crypto #Trader #cryptocurrency #trading https://t.co/1nQWfPHyH7	Crypto
1.38805E+18	2021-04-30 08:23:58+00:00	Whales in the #Crypto markets wiping out overleveraged trades...haha #XRP #BTC #ETH 😂😂 https://t.co/WX40R2aeTK	Crypto
1.38805E+18	2021-04-30 08:23:47+00:00	The money market does not give a damn about your emotions. *Stocks* *Forex* *Crypto* Avoid revenge trading, trade to make profit and not to recover losses.	Crypto
1.38805E+18	2021-04-30 08:22:53+00:00	On May 1 there will be an AMA by @launchzoneann with @itamgames - great strategic partner and @PancakeSwap CORE project. Join to learn about #LaunchZone, #ITAM as well as the crypto market. $BSCX #BUIDL on #BSC https://t.co/5UsGbo0k0b	Crypto
1.38805E+18	2021-04-30 08:22:26+00:00	Maşallah... Dominans, destek/dirençler, Market Cap gayet olumlu gözüküyor... *YTD*	Crypto
1.38805E+18	2021-04-30 08:19:58+00:00	What's going on with ethereum? The cryptocurrency vastly outpacing ... (The Independent) In April 2020, ethereum was wallowing in the receding ripples of a three-year market downturn. Add your highlights: https://t.co/OvqhPyWIYz #Crypto #blockchain	Crypto
1.38805E+18	2021-04-30 08:19:27+00:00	An actively developing market with great prospects. A team with highly qualified specialists. This is the reliable project with excellent characteristics &amp; a unique idea. Excellent investment in a successful project! #ApeSwap #BANANA #BNB #BSC #BinanceSmartChain #DeFi #Crypto	Crypto
1.38805E+18	2021-04-30 08:19:04+00:00	Report by ⁦@Consensys⁩ finds that the end of 2020, the total market value for crypto art was $490,242,627.92 (244,953.521 ETH). For contrast, the global art market is currently valued at $50.06 billion. https://t.co/BJYIBLyCLU	Crypto
1.38805E+18	2021-04-30 08:18:39+00:00	Bitcoin and XRP Whales Are in Buy Mode, Five Altcoins Appear Ready To Rally: Santiment #Bitcoin #altcoins #cryptocurrencies #trading #NFT #DeFi #cryptomarket #nftart #crypto #BTC #BSC #token #Tokenomics https://t.co/pmK6NiXx7h	Crypto
1.38804E+18	2021-04-30 08:17:24+00:00	💡 @ElenaProtocol 📌 #USE is a decentralized algorithmic stablecoin. Based on it, a new digital economy market will be built. USE is governed by Elena, supported by Oasis Vault, and adjusted by the PCV #protocol. 👥 https://t.co/FMiAsQLlOr #cryptolegit https://t.co/62PLPF5jp7	Crypto
1.38804E+18	2021-04-30 08:16:57+00:00	Notional Finance DeFi Raises $10M for Fixed Rate Lending #Bitcoin #altcoins #cryptocurrencies #trading #NFT #DeFi #cryptomarket #nftart #crypto #BTC #BSC #token #Tokenomics https://t.co/1B5MsTiWRG	Crypto
1.38804E+18	2021-04-30 08:16:52+00:00	#EURUSD - New Technical Analysis: #TA #Crypto #Stocks #Forex #Markets #Trading #TechnicalAnalysis https://t.co/Q9hlo1sRKN	Crypto
1.38804E+18	2021-04-30 08:16:52+00:00	#SPX500 - New Technical Analysis: #TA #Crypto #Stocks #Forex #Markets #Trading #TechnicalAnalysis https://t.co/YIIfvshwAR	Crypto
1.38804E+18	2021-04-30 08:16:49+00:00	#BTCUSD - New Technical Analysis: #TA #Crypto #Stocks #Forex #Markets #Trading #TechnicalAnalysis https://t.co/TqelubAL9X	Crypto
1.38804E+18	2021-04-30 08:14:03+00:00	BN #BitNorm #Bitcoin #ETH #Crypto The project has great prospects. certainly at the moment,I believe that this is the best project in the cryptocurrency market.	Crypto
1.38804E+18	2021-04-30 08:13:28+00:00	Intercontinental Exchange sells Coinbase stake for $1.2B #Bitcoin #altcoins #cryptocurrencies #trading #NFT #DeFi #cryptomarket #nftart #crypto #BTC #BSC #token #Tokenomics https://t.co/4mzk6rTvVd	Crypto
1.38804E+18	2021-04-30 08:10:41+00:00	Bull market things. Thanks @shobtc for the gift and continuously building out the crypto eco-system in #Singapore. #LFG 🚀 @coinhako https://t.co/FflcTFYOFU	Crypto
1.38804E+18	2021-04-30 08:09:30+00:00	Theory for the next few weeks... BTC drops to $47k --&gt; BTC.d bounces --&gt; alts bleed --&gt; BTC bounces --&gt; big next leg up for whole of crypto market #bitcoin #crypto #ethereum	Crypto
1.38804E+18	2021-04-30 08:09:00+00:00	Live the high life with $CBD #crypto gains correlated with real world market returns from #Weed cultivation. #DeFi trail blazers bringing #blockchain to one of the fastest growing consumer markets of our age Fund #CBD production and reap the rewards! Flower for the people! https://t.co/snSfHjOfoj	Crypto
1.38804E+18	2021-04-30 08:08:51+00:00	They will cry foul and do foolish hashtags when the poor gets trader's money or market money. Meanwhile their sugar daddy is using our collective wealth to trade crypto and get bailed out by AMCON. Awon werey, eni kure!	Crypto
1.38804E+18	2021-04-30 08:08:25+00:00	#Studentcoin Finishes ICO, Plans to Launch on Major #DEX #CoinQuora #Coinquoranews #CQNews #cryptonews #cryptoart #cryptomarket #cryptocurrency #Bitcoin #Crypto #CryptocurrencyNews #DeFi #STC @HuobiDeFiLabs https://t.co/9fYcs8TrTK	Crypto
1.38804E+18	2021-04-30 08:08:07+00:00	Reduction of housing backlog #Construction #cryptocurrency_news #cryptocurrency #cryptomarket #cryptocurrencies #cryptomoney #cryptowallet #hauscoin #RealEstateCurrency https://t.co/RbTiV8w798	Crypto
1.38804E+18	2021-04-30 08:05:31+00:00	The crypto market space is looking good this morning. Time to print more dollars. Join us via https://t.co/qxf41U9fQb and be part of the future of finance!	Crypto
1.38804E+18	2021-04-30 08:05:22+00:00	Whole crypto market is hot right now https://t.co/M5z1A7AvO7	Crypto
1.38804E+18	2021-04-30 08:05:02+00:00	Germany’s approach to #cryptocurrencies has raised the question, can it agree with #cryptos? #crypto #cryptocurrency #BaFin #Binance #BNB #binanceCoin #crytpoNews #cryptomarket #cryptocommunity #germany #bitcoin #btc https://t.co/ZIyn9kdWUZ	Crypto
1.38804E+18	2021-04-30 08:04:58+00:00	The Boom Crypto Market platform will ensure that no service is being paid for without proof from both parties involved provided on the platform to show completion of contract. #Boomcryptomarket #bcm #bsc #binancechain #defi #presale https://t.co/36xnbeFPuW https://t.co/GEl6qWniAS	Crypto
1.38804E+18	2021-04-30 08:03:44+00:00	Don’t Touch a Crypto ‘til You’ve Watched This Video — Stock Market Outlook https://t.co/aCUwq2HFjk https://t.co/1mwp0qdygw	Crypto
1.38804E+18	2021-04-30 08:03:00+00:00	$SOL and $ATOM on watch for a daily breakout, will be watching this one closely in the upcoming days, especially ATOM. This one can break at any time #ATOM #SOL #Crypto #cryptotwitter #stocks #stocktowatch #cryptotobuy #cryptomarket #chartidea https://t.co/OtDoYb1JiI	Crypto
1.38804E+18	2021-04-30 08:02:53+00:00	Why can’t investing in crypto be as simple as the stock market apps wtf is that UX - (UI is fine tho)	Crypto
1.38804E+18	2021-04-30 08:01:51+00:00	#GBPUSD - New Technical Analysis: #TA #Crypto #Stocks #Forex #Markets #Trading #TechnicalAnalysis https://t.co/G491x0ziI7	Crypto
1.38804E+18	2021-04-30 08:01:50+00:00	#NAS100USD - New Technical Analysis: #TA #Crypto #Stocks #Forex #Markets #Trading #TechnicalAnalysis https://t.co/MxHQs87RrL	Crypto
1.38804E+18	2021-04-30 08:01:50+00:00	#XRPUSDT - New Technical Analysis: #TA #Crypto #Stocks #Forex #Markets #Trading #TechnicalAnalysis https://t.co/7viYGJqpEt	Crypto
1.38804E+18	2021-04-30 08:01:30+00:00	Do you know the mechanic behind that Airdrops? #IndiaWantsCrypto #WazirXWarriors #ripple #invest #cryptolife #crypto #bitcoiner #bitcoininvestment #cryptomarket #Airdrops https://t.co/WTHqyaOwz1	Crypto
1.38804E+18	2021-04-30 08:01:12+00:00	Food for thoughts BNB Market cap (non even Binance equity) is now higher than that of @GoldmanSachs Banking is the past, crypto is the future	Crypto
1.38804E+18	2021-04-30 08:00:11+00:00	Some real state agencies are starting to sell properties with Crypto 🤯 For some investment projects they are even "tokenizing" some properties, allowing investors with different purchase levels to participate in the market.	Crypto
1.38804E+18	2021-04-30 08:00:08+00:00	$XRC on CoinGecko 🦎 💵 Price: $3.4 🌀 Circulating Supply: 1.164M 🔶 Max Supply: 2.1M 📈 Rank: 1376 #crypto #cryptomarket #AltcoinNews https://t.co/pI65t4UhYX	Crypto
1.38804E+18	2021-04-30 07:59:39+00:00	Do you believe in the crypto market ?? or believe in $BTC. After I put my trust in $BSCX on the #LaunchZone ecosystem and entered this market, I have really changed a lot financially because IDO happens continuously on @launchzoneann #BUIDL on #BSC https://t.co/cEyR2gEza1	Crypto
1.38804E+18	2021-04-30 07:55:57+00:00	#Safemoon if we take the effort of sharing this information to new investors in the crypto market, we will be able to empower even the poorest of the population... this would give me the opportunity of a lifetime to have a wedding to this beatufil lady... https://t.co/YFJh5u0DTo	Crypto
1.38804E+18	2021-04-30 07:55:41+00:00	As a crypto trader you shouldn't be scared of bear market, not when there is futures trading. Futures traders don't bother coz we trade but directions 🙄 #cryptocurrency #blockchain #Bitcoin	Crypto
1.38804E+18	2021-04-30 07:55:10+00:00	Tranched Value Securities - an innovative https://t.co/HZjzUUPZpr instrument for anyone who has any interest or relation with money, and wants to start an infinite journey and create its own cryptocurrency new markets! #BTC #blockchain #trading #TVS #as_exchange #crypto #exchange	Crypto
1.38804E+18	2021-04-30 07:55:04+00:00	#Altcoin #Bitcoin #Crypto #News Bitcoin Stable Around $54,500 While XRP Skyrockets 50% Weekly (Market Watch) https://t.co/qMiJPevskj	Crypto
1.38804E+18	2021-04-30 07:55:02+00:00	Tuesday Crypto Market Gainers: BAND, REP, ERD, KAVA, MANA https://t.co/EVmMyy90d9	Crypto
1.38804E+18	2021-04-30 07:53:19+00:00	Globedx is the next generation crypto exchange that will give retail investors all over the world access to the derivatives market. Launching very soon! Don't miss out guys! @Zambezilegend @Czero_C @sah54 @Padfoot_eth @Zambezilegend @GenEcoNetBlock @globedx https://t.co/n1KGIbvO8W	Crypto
1.38804E+18	2021-04-30 07:52:30+00:00	Bull market still not finished, waiting for huge growth after correction. Subscribe to my telegram channel and you will get signals faster than other. https://t.co/Y33FlDjMgn #bitcoin #cryptomarket #cryptocurrency #cryptomoney #olx #olbitx #olbitxproject #stake #hedgeasset https://t.co/dbd4RJeMXi	Crypto
1.38804E+18	2021-04-30 07:52:02+00:00	Crypto 2021 Q3-Q4: What is worth more? An immutable store of value Or The base layer that enables a global decentralized financial system The market will decide.	Crypto
1.38804E+18	2021-04-30 07:50:40+00:00	So the $YFI dev @AndreCronjeTech and long time shitposter crypto trader @CryptoMessiah are going to fight over $EMN rug pull in Dubai coming October. Got to love crypto bull markets. @SBF_Alameda @cz_binance we need a betting market for this...🤣 https://t.co/58a28Dcteo	Crypto
1.38804E+18	2021-04-30 07:48:46+00:00	A #Cryptocurrency conversation -&gt; Special Edition Saxo Market Call podcast: https://t.co/37Cu5M9j55 Featuring 10k-foot view on cryptocurrencies, drivers of latest moves, fading Bitcoin dominance, risks for crypto investors &amp; more. With @MadsEberhardt @petergarnry &amp; @johnjhardy	Crypto
1.38804E+18	2021-04-30 07:46:45+00:00	TODAY: Actress, producer and @Gemini investor @lala joins Community Crypto with @bitcoinzay on #CDTV to chat about the intersection of celebrity culture and the #NFT market. Tune in at 5 p.m. ET on https://t.co/Wx6iCN5OPk https://t.co/5X31ikonUs Certi… https://t.co/4eSuAhBOHF https://t.co/wQEQKcfWh5	Crypto
1.38804E+18	2021-04-30 07:42:39+00:00	Quick morning update for 30 April, 2021 #Covario #financialservice #cryptocurrenices #digitalasset #primebrokerage #fintech #crypto #BTC #ETH #dailyupdate #Switzerland #cryptovalley #cryptomarket #blockchain https://t.co/gwkMVnZoaZ	Crypto
1.38804E+18	2021-04-30 07:42:32+00:00	And just like that crypto has turned into keyboard warriors vs devs vs influencers offering cash bets for boxing/mma fights 🤣 Crazy what an audience &amp; lack of sleep from bull market parabola hysteria does to some. Ct is too much for me https://t.co/xvQd80Q1wD	Crypto
1.38804E+18	2021-04-30 07:42:17+00:00	Bitcoin Rebounds $6K After Bloody Weekend: Altcoins Deep in Green (Market Watch) https://t.co/L4bZHOtr2d via @crypto_potato #crypto #bitcoin #ethereum #bitcoinmining #cryptocurrency	Crypto
1.38804E+18	2021-04-30 07:41:12+00:00	The price of #Bitcoin is hovering around $53,000, while #Ethereum's rising #bullish momentum has reignited talk of an ETH "flipening". #Crypto https://t.co/cq2acmYWbp	Crypto
1.38804E+18	2021-04-30 07:40:39+00:00	$3.6 Billion in Bitcoin Options Expire Friday. Here's What That Means #Bitcoin #altcoins #cryptocurrencies #trading #NFT #DeFi #cryptomarket #nftart #crypto #BTC #BSC #token #Tokenomics https://t.co/710el3sWcN	Crypto
1.38804E+18	2021-04-30 07:39:36+00:00	We all know the issues with DeFi - https://t.co/rNM7lM3wPN #crypto #blockchain #market	Crypto
1.38804E+18	2021-04-30 07:39:14+00:00	Nvidia again limiting crypto mining on its RTX-3060 gaming graphics card #Bitcoin #altcoins #cryptocurrencies #trading #NFT #DeFi #cryptomarket #nftart #crypto #BTC #BSC #token #Tokenomics https://t.co/a762Cefc1H	Crypto
1.38804E+18	2021-04-30 07:38:28+00:00	Fidelity launches institutional cryptocurrency analytics platform Sherlock #Bitcoin #altcoins #cryptocurrencies #trading #NFT #DeFi #cryptomarket #nftart #crypto #BTC #BSC #token #Tokenomics https://t.co/RWaWyUl8sM	Crypto
1.38803E+18	2021-04-30 07:37:34+00:00	It’s about to go crazy now! No other coin on the crypto market has this much power nor potential:) let’s make lives easier and of course always do only good everyday! #DogecoinToTheMoon #DOGE #dogecoin https://t.co/flxmS7fD7y	Crypto
1.38803E+18	2021-04-30 07:37:03+00:00	#Crypto market analysis Dominance :in #ALTSEASON✔ (47.83%) #Bitcoin :Ranging ✔ Market :Ranging ✔ (1.7%) Many #Altcoins r exploding 💥 Dont BLIND trade	Crypto
1.38803E+18	2021-04-30 07:36:51+00:00	The go-to place for #crypto #markets is @CoinMarketCap. All econ metrics you need, but what about actual performance &amp; other #data of the tokens? What happens below the hype? I humbly suggest putting the live TPS of each #cryptocurrencies next to the price. Thx for consideration!	Crypto
1.38803E+18	2021-04-30 07:36:32+00:00	Crypto domain names are a hot commodity in the emerging NFT market https://t.co/TN1ETSLR5G	Crypto
1.38803E+18	2021-04-30 07:34:03+00:00	#ETH flips #PYPL in market capitalization while still having pretty high transaction fees. Imagine what #ADA could do when smart contracts are ready in the summer 🤯 #Cardano #CardanoCommunity #IOHK #Crypto #paypal #smartcontracts	Crypto
1.38803E+18	2021-04-30 07:33:34+00:00	LiquidDriver the best thing that's about to hit the crypto World. Get onboard the ship now and sail along in the safe hands of great crypto market captains. @Big_Xil @Goodiecoin https://t.co/h3SAc45W7y	Crypto
1.38803E+18	2021-04-30 07:30:04+00:00	Bitcoin Market Dominance Drops below 48% https://t.co/7ynZQYimFi #crypto #cryptocurrency #blockchain #bitcoin #ethereum	Crypto
1.38803E+18	2021-04-30 07:29:53+00:00	It took about a decade for crypto to grow to a market cap of $1 trillion, but took just one quarter to add another trillion.	Crypto
1.38803E+18	2021-04-30 07:29:47+00:00	Bitcoin Stable Around $54,500 While XRP Skyrockets 50% Weekly (Market Watch) Read▶️https://t.co/YqLbNEfEl4 #cryptonews #news #cryptocurrencyNews #bitcoin #btc #crypto #blockchain #eth #ico #xrp #btt #sol #doge #trx #bnb #Exchange▶️https://t.co/LqwIFbmiqj	Crypto
1.38803E+18	2021-04-30 07:29:39+00:00	RT @crypto_goji: @QuintenFrancois $XRC. Because it has not a crypto only use case, it might perform really well in a bear market.	Crypto
1.38803E+18	2021-04-30 07:27:58+00:00	If you want respect, then you have to earn money. If you want to earn money then you have to come in the crypto market. And after coming here, you just have to buy the #Ethereum. And then in this way you will be able to earn more money, then you will get respect. That's it	Crypto
1.38803E+18	2021-04-30 07:27:34+00:00	revival protocol is a cross-chain asset protocol that allows Liquidity Providers focusing on Cross-chian Automated Market-Making to stabilize $crypto &amp; $DeFi portfolios	Crypto
1.38803E+18	2021-04-30 07:26:32+00:00	CRYPTO NEWS: Market Wrap: Bitcoin Near $53K After Major Drop as Ether Tops $2800 for First Time https://t.co/vehW8WzRg8 🙋 Bet with $BTC via ⟶ https://t.co/4h0cyuWSHk √	Crypto
1.38803E+18	2021-04-30 07:25:16+00:00	Cardano Daily Discussion - Questions &amp; Market Thread - April 30, 2021 via /r/cardano https://t.co/HOLPtVQokx hot 🔥 in #reddit #cardano #cardanoADA #crypto	Crypto
1.38803E+18	2021-04-30 07:24:40+00:00	For TOTAL #crypto market cap, we close above 2.1T and we continue the party especially for #altcoins https://t.co/yJEVWm4rm2	Crypto
1.38803E+18	2021-04-30 07:24:21+00:00	The Crypto Market is at a $2T MC and has become as valuable as Apple. One Company is worth the same as the ENTIRE Crypto Ecosystem... The world’s Stock market has a combined MC of $100T. Companies and cities are putting BTC on their balance sheet... Zoom out. We are so early.	Crypto
1.38803E+18	2021-04-30 07:24:12+00:00	Considering the 40% move, this was a very early place to start taking profit, but I was comfortable locking in gains. Easy money in the Crypto Space Open your trading account now; https://t.co/GhkcGdyjhc #Markets https://t.co/yZXdRC4WWK	Crypto
1.38803E+18	2021-04-30 07:24:02+00:00	#Globe will be the future of crypto market. https://t.co/3gG7nW4pgG	Crypto
1.38803E+18	2021-04-30 07:23:48+00:00	Current Market Stats for $BONE Bonesteel Coin: $BONE price: 0.0030999 XLM ($0.001606321) 24h change: +8.5% 24h volume: 1372 XLM ($710.855) Bid-ask spread: 8.2809 % #cryptocurrency #crypto #altcoins @Lobstrco @stellarxhq @StellarTerm $xlm #bonesteelcoin https://t.co/uV7SjDYM4L	Crypto
1.38803E+18	2021-04-30 07:23:44+00:00	I take a few hours break off the market and I come back to Crypto Twitter turned into live version of Fight Club. Only @Abu9ala7 has the power to do so. Everyone will end up doxxed therefore ?	Crypto
1.38803E+18	2021-04-30 07:23:09+00:00	Germany just announced a new law that allows fonds in national territory to invest 20% of their allocations into crypto assets. This could potentially bring 350 billion euro into the crypto market. 🤯 $BTC #BTC $ETH #ETH	Crypto
1.38803E+18	2021-04-30 07:21:26+00:00	Can @Binance explain why only my most Bullish drawing tools are saved and shown when I reload the charts in my Binance App? Selectively saving market analysis from users with a free-to-use Binance App looks like market manipulation to me! 🧐 #Binance #Crypto	Crypto
1.38803E+18	2021-04-30 07:21:10+00:00	Hello gys any one interested crypto market(funjo coin) Are you interested Dm me	Crypto
1.38803E+18	2021-04-30 07:20:03+00:00	Our Man in Shanghai: Huobi looks to become Grayscale of Asia, Yao Ming’s NFT wine, and Chinese crypto investors go to the dogs: Huobi tackles the institutional market,… https://t.co/OzAhV4jjkw | https://t.co/JLNnk4SNxX | https://t.co/FHLhKCQA7o #cryptocurrency #Bitcoin #Forex https://t.co/PRd4CnUwjl	Crypto
1.38803E+18	2021-04-30 07:17:09+00:00	📢#trading signals available for: $atom and $mask 🔥🔥 Join 👉🏻https://t.co/di9QDkqdW0 #cryptocurrencies #CryptoNews #blockchain #altcoins #markets #investment #NFTs #nftart #DeFi #Finance #trade #Crypto #digital #cryptocurrency #cryptoart #cryptoartist #digitalart #Trending https://t.co/O9jAWoFP1V	Crypto
1.38803E+18	2021-04-30 07:13:29+00:00	With the way the crypto market is going now you can plot the chart with my heartbeat. https://t.co/sGNPt1uiZM	Crypto
1.38803E+18	2021-04-30 07:12:59+00:00	Market For #Psychedelic Drugs Expected to Reach $6.9 Billion by 2027 #ORE ⁦@Aquis_Exchange⁩ skinny mcap ✅ 3.5mil cash ✅ Lead by ⁦@sportschris⁩ ✅ #Gun £200k invested ✅ Richard Edwards TR1 yesterday increasing to 5.94% ✅ https://t.co/zyGK9uv2hb	Crypto
1.38803E+18	2021-04-30 07:12:49+00:00	Polygon is the #1 most undervalued blue chip crypto on the market right now. Soon bigger pump expected. $Matic #Polygon #Crypto #Altcoin https://t.co/L17uOaC0Q0	Crypto
1.38803E+18	2021-04-30 07:12:35+00:00	Dont Miss Out Today @hackenclub @buda_kyiv Hacken CEO Discussion #HAI #Hacken #HackenAI #Security #Cybersec #CyberSecurity #crypto #cryptocurrency #cryptotwitter #cryptonews #cryptocurrencies #defi #blockchain #cryptomarket #DigitalCurrency #cryptomarketnews #trading #altcoins https://t.co/I7gNb5Fubl	Crypto
1.38803E+18	2021-04-30 07:09:52+00:00	Don't use emotions to trade on forex or crypto,the market doesn't know you ☹️	Crypto
1.38803E+18	2021-04-30 07:08:57+00:00	Deutsche Börse and Commerzbank Jointly Invest to Build a Tokenized Real Estate and NFT art Market place. https://t.co/zlzkvwL1A8 #crypto #bitcoin #trade $xrp #pump #signals $doge $hoge #safemoon $btc $eth $ada $bnb #bettingtips #invest #money #safemoon #altcoins #fomo	Crypto
1.38803E+18	2021-04-30 07:07:19+00:00	Sounds very promising 🚀🚀🚀🚀🚀SAFEMOON Breakout!? | Crypto Market Updates &amp; Whats Next for Safe Moon C... https://t.co/PocrUAc28l via @YouTube	Crypto
1.38803E+18	2021-04-30 07:07:02+00:00	#Crypto &amp; #Altcoins The Market is Bullish 📈 ( Many $ALTS PUMPING ) Dont BLIND trade https://t.co/8RVphiPs8O	Crypto
1.38803E+18	2021-04-30 07:05:53+00:00	Market Relief? Crypto Happy Hour – December 17th Edition | | Crypto Bobby | https://t.co/uQ3L9Tv07z	Crypto
1.38803E+18	2021-04-30 07:05:32+00:00	Bitcoin Market Dominance Drops below 48% https://t.co/6GZe4GHEJV #News #bitcoin #BTC #crypto	Crypto
1.38803E+18	2021-04-30 07:03:53+00:00	I didn't have this timeline of FTX sponsored fight island in Dubai with everybody in crypto twitter becoming mma/boxing experts and wanting to fight each other in a bull market with everything at ATHs	Crypto
1.38803E+18	2021-04-30 07:03:33+00:00	#News #bitcoin #BTC #crypto Bitcoin Market Dominance Drops below 48% https://t.co/KYlTYUK9DT	Crypto
1.38803E+18	2021-04-30 07:02:31+00:00	Extreme Fear in the Bitcoin Markets – Opportunity? | | Crypto Daily | https://t.co/k3N7KQ8atB	Crypto
1.38803E+18	2021-04-30 07:01:11+00:00	An experienced team of professionals is constantly working on the development of the project.This will be one of the leaders in the market #citizen_finance #blockchain #nft4ART #nft4FPS #bitcoin #nft4XR #crypto #ethereum #cryptocurrencies #fintech #defi #bsc	Crypto
1.38803E+18	2021-04-30 07:00:48+00:00	#EURJPY - New Technical Analysis: #TA #Crypto #Stocks #Forex #Markets #Trading #TechnicalAnalysis https://t.co/9TJ1OIFIOb	Crypto
1.38803E+18	2021-04-30 07:00:48+00:00	#AMZN - New Technical Analysis: #TA #Crypto #Stocks #Forex #Markets #Trading #TechnicalAnalysis https://t.co/6f355hNGuB	Crypto
1.38803E+18	2021-04-30 07:00:42+00:00	#XRPUSD - New Technical Analysis: #TA #Crypto #Stocks #Forex #Markets #Trading #TechnicalAnalysis https://t.co/bNwTwm3JgI	Crypto
1.38803E+18	2021-04-30 07:00:07+00:00	I'll sell my #crypto in 4 years 9 months then - Goldman Sachs predicts quantum computing 5 years away from use in markets https://t.co/sJDvUh6ewk via @financialtimes	Crypto
1.38803E+18	2021-04-30 07:00:02+00:00	GBPUSD Pin Bar Signal &amp; Crude Oil Buying A Pullback – April 29th, 2021 » Learn To Trade The Market CRYPTO CRYPTO NEWS - https://t.co/vqoD8Vygbu https://t.co/UrL53PYTxM	Crypto
1.38803E+18	2021-04-30 06:58:51+00:00	Other than @YahooFinance can someone recommend any other app used in tracking your investments/ market news with access to several brokers / exchanges etc. Yahoo finance pro features cant be accessed by Europeans #stocks #StockMarket #Crypto #cryptocurrency #TSLA #Bitcoin #trader	Crypto
1.38802E+18	2021-04-30 06:56:05+00:00	1. The recent crypto-mania shows no signs of slowing down. Because I’ve got so many DM questions about the market sentiment here are my quick thoughts on the current market moves and news surrounding it. I'm calling it Bluffy market overview	Crypto
1.38802E+18	2021-04-30 06:55:38+00:00	May is just around the corner. This is what we have been waiting for. Get ready for the next phase of the bull market and enjoy the ride. ❤️🙏❤️ #Crypto	Crypto
1.38802E+18	2021-04-30 06:54:35+00:00	As users come to appreciate the true value proposition of voting rights, governance tokens are becoming one of the most highly valued assets in the #crypto market. 👉Learn how Governance plays an important part in @RageFanSocial. Read &amp; Share👇 https://t.co/thfuNIefTr	Crypto
1.38802E+18	2021-04-30 06:54:23+00:00	Coming up with an exchange and adding value to the whole crypto currency market is an achievement in itself. This is my long term project with great expectations :) #GlobeDX #crypto #IDO $GDT https://t.co/HnXgr1eTpK	Crypto
1.38802E+18	2021-04-30 06:52:36+00:00	Our Senior Trader Daniel Kukan comments on the latest movements in the overall crypto market and shows how the three indices #ALT + 13.1%, #MID + 9.5% and #SHIT + 16.1% (FTX Exchange) outperformed #BTC once more this week. Read more: https://t.co/SnnNdYch1z	Crypto
1.38802E+18	2021-04-30 06:50:37+00:00	Is $HORD going to pull a $DEXTF..??? What is HORD? Follow the Best Crypto Portfolios Never miss out again with Hord’s dynamic ETFs. Follow market leaders’ hodlings at a click. Insanely Bullish Metrics👉 https://t.co/fn8rc37Vwl Dext: https://t.co/2H4MKt9jxI Long Term Hodl https://t.co/YBYHJl4X6Y https://t.co/IGYuXN5rma	Crypto
1.38802E+18	2021-04-30 06:50:30+00:00	I am not concerned about anything while the global crypto market is volatile when I join #LaunchZone . They dramatically changed the market and stabilized it. That will make farming easier for investors. #LaunchZone #BSCXHeroes $BSCX #Buidl on #BSC https://t.co/EA95LnH5te	Crypto
1.38802E+18	2021-04-30 06:46:29+00:00	Bitcoin price crash: Half a trillion dollars wiped from crypto market as btc falls below $50k https://t.co/YAvgOxmU5i	Crypto
1.38802E+18	2021-04-30 06:46:17+00:00	If you don’t have patience, you NGMI. These markets are perfect for those with some kind of spiritual training. Zen Buddhists taught us how to HODL thousands of years ago ;-) Athletes will also do well, they know discipline, we see a lot of them joining crypto lately.	Crypto
1.38802E+18	2021-04-30 06:45:23+00:00	Crypto markets don’t sleep 🥴	Crypto
1.38802E+18	2021-04-30 06:45:00+00:00	New🔥 format: Send me your #crypto market by 11 a.m., I choose randomly and I'll post the analysis for you later in the evening🐳	Crypto
1.38802E+18	2021-04-30 06:44:24+00:00	Good morning crypto! Welcome to my daily crypto newsletter for 30.04.2021. The market review is exactly as yesterday - we still have to flip some big resistances (of course the numbers are updated). Like, retweet and comment! 💙 https://t.co/PUaw1B75JV	Crypto
1.38802E+18	2021-04-30 06:41:55+00:00	Crypto twitter woke up &amp; decided to choose violence. This is the type of bull market bitcoin needs.	Crypto
1.38802E+18	2021-04-30 06:41:06+00:00	#bitcoin#dogecoin#elonmusk#crypto#coin#cryptobzaar#market#tesla#bazar#marketing @ Latur, Maharashtra, India https://t.co/yzxVT3Myxj	Crypto
1.38802E+18	2021-04-30 06:41:00+00:00	Are you bullish or bearish on the #crypto market this week? https://t.co/6Y5BzHfftK	Crypto
1.38802E+18	2021-04-30 06:40:14+00:00	Would you like to take part in the crypto exchange, which will be published in the global markets recently. #tfbx #Truefeedback #Bitcoin #Holocoin #eterium #XLM #XRPUSDT #Binance #btttothemoon🚀🚀 #BTT #BitTorrent #Dexter	Crypto
1.38802E+18	2021-04-30 06:39:22+00:00	Australian senate committee calls for national #blockchain land registry for https://t.co/G2Z9tS7cyE #crypto #cryptocurrency #cryptotwitter #cryptonews #cryptocurrencies #defi #cryptomarket #DigitalCurrency #cryptomarketnews #RealEstate #altcoins #cryptocurrencynews	Crypto
1.38802E+18	2021-04-30 06:39:18+00:00	Nobody is sure about anything in trading, that's part of the game. It's also not hope. But, looking at technical analysis and the structure of the markets, it looks good for some very bullish continuation to happen here on the #Crypto markets. https://t.co/PHqIJZYYHN	Crypto
1.38802E+18	2021-04-30 06:38:49+00:00	If you want to learn about the crypto market and invest in it, pay attention to news of accounts you follow on Twitter. Pay attention to the news because it is about money. MR CZ has given the following details. #Launchzone #BSCX #BSCXHeroes https://t.co/TelcK7vqRq	Crypto
1.38802E+18	2021-04-30 06:37:53+00:00	Top 10 Crypto by Market Cap 2022 1. #BTC (dominance at 40%) 2. #BNB (bet on the team n utility) 3. #ETH (updates, 3x halving) 4. #LINK (yes army, u win) 5. #DOGE (Elon n memes) 7. #USDT (money printer brrr) 8. #CAKE (volume Rocket) 9. #USDC (they print it!) 10. #SOL (end of May)	Crypto
1.38802E+18	2021-04-30 06:36:19+00:00	VERY IMPORTANT HOUR FOR DOGE CRYPTOCURRENCY !!! https://t.co/csTWHEqMHA #BTC #BTT #KLV #TRX #Klever #Klv #bittrex #binance #cryptomarket #bitcoinnews #invest #blockchainnews #bitcointrading #altcoin #bitcoins https://t.co/azro5sd267	Crypto
1.38802E+18	2021-04-30 06:32:43+00:00	Outplay the market with @getmoni_io! This new crypto portfolio tracking app will blow your mind! Sign up with my link so we can both get early access to the beta version. https://t.co/JgFAnDkmlI #Crypto #getMoni #FUFOMO	Crypto
1.38802E+18	2021-04-30 06:31:16+00:00	#AMZN - New Technical Analysis: #TA #Crypto #Stocks #Forex #Markets #Trading #TechnicalAnalysis https://t.co/f5EzYqmbIt	Crypto
1.38802E+18	2021-04-30 06:31:16+00:00	#BTCUSDT - New Technical Analysis: #TA #Crypto #Stocks #Forex #Markets #Trading #TechnicalAnalysis https://t.co/v357HwGCGO	Crypto
1.38802E+18	2021-04-30 06:31:15+00:00	#EURJPY - New Technical Analysis: #TA #Crypto #Stocks #Forex #Markets #Trading #TechnicalAnalysis https://t.co/pGaiy71fl1	Crypto
1.38802E+18	2021-04-30 06:28:07+00:00	It would be interesting if Crypto Twitter took part in this, What would the markets do whilst the average joe had no one to follow and manipulate them.... https://t.co/p2FrsKH6ne	Crypto
1.38802E+18	2021-04-30 06:27:57+00:00	$BTC behaving beautifully... Looking for a reclaim of $57300 minimum over the weekend. Does the market want to go harder? https://t.co/5esFZYBm9A	Crypto
1.38802E+18	2021-04-30 06:27:29+00:00	We're at the stage of the bull market where people on Crypto Twitter are trying to schedule MMA fights against people they have Twitter beef with. inb4 chain vs chain royal rumble	Crypto
1.38802E+18	2021-04-30 06:24:47+00:00	#BNB is inevitable ;) #BNB and #ETH :D no need to look for anything else in the #crypto market. Just sit back, relax and buy some more.	Crypto
1.38802E+18	2021-04-30 06:24:41+00:00	#BTC dominance still dropping, market cap rising... 🤞🏻🚀 #Altcoins #Crypto	Crypto
1.38802E+18	2021-04-30 06:24:32+00:00	⚠️RIPPLE TO IPO AFTER LAWSUIT ENDS⚠️ XRP TO DOMINATE CRYPTO MARKET WITH ... https://t.co/KTFraayLaa via @YouTube	Crypto
1.38802E+18	2021-04-30 06:23:59+00:00	We’re seeing a wave of interest in crypto assets from major banks, fintech companies and portfolio managers. Globe has built the platform and products that these sophisticated market players need and expect. @globedx	Crypto
1.38802E+18	2021-04-30 06:23:18+00:00	ETF cryptocurrencys like #10SET is opening a new option for investing in the crypto market. Also check out baskrlet coin #bskt.	Crypto
1.38802E+18	2021-04-30 06:22:37+00:00	Live Top 5 Crypto Prices &amp; 24hr Change (by Market Cap) 1. #bitcoin $ 54,198 -0.12% 2. #ethereum $ 2,774.64 1.76% 3. #binance-coin $ 614.87 8.40% 4. #ripple $ 1.53 9.05% 5. #tether $ 1.00 0.07% #Doge #XRP #Crypto	Crypto
1.38802E+18	2021-04-30 06:21:48+00:00	Bitcoin #miners mostly operate with #fiat #money and are repetitive sellers in the market, liquidating a portion of their stash to #finance their daily operational expenses such as electricity costs. https://t.co/Xvk3IvonEc	Crypto
1.38802E+18	2021-04-30 06:20:20+00:00	CoinShots Daily: Major Crypto Market Updates in the last 24 hrs https://t.co/ng0Llzckuc 1. Germany has passed a new law that would allow thousands of institutional investment funds to invest in cryptocurrency Read more 👉 https://t.co/DKxpF3fSRl #Crypto #Germany #CryptoNews	Crypto
1.38801E+18	2021-04-30 06:18:35+00:00	Join the @BitRockExchange Telegram Channel at👉🏻 https://t.co/GxaG3Dlp18 #trading signals available for free🔥🔥 #cryptocurrencies #CryptoNews #blockchain #altcoins #markets #investment #NFTs #nftart #DeFi #Finance #trade #Crypto #digital #cryptocurrency #cryptoart #cryptoartist https://t.co/T6w1D5OpON	Crypto
1.38801E+18	2021-04-30 06:17:31+00:00	There are 2 #Crypto project that imho are WORTHY of reaching a $1trillion market cap this cycle, #Cardano is one of them.	Crypto
1.38801E+18	2021-04-30 06:14:11+00:00	USG project is a unique company which has no equal on the market. The company is striking in its scale and ambition.I see the project very closely with new ideas. #USG #UsoguiNetwork #BSC #BNB #Crypto	Crypto
1.38801E+18	2021-04-30 06:12:43+00:00	Fresh Market update. @ForexStopHunter @ForexFactory @ETForex @CryptoFritz_ @cryptofitch @Crypto_Friday @CryptoFinally @reynasilvercorp @SilverGold_News @SilverPhoenix5 @GoldTelegraph_ @ArcadiaEconomic @GoldSilver_com @KitcoNewsNOW @yarrs @TheGoldAdvisor https://t.co/QR43uiaXYB	Crypto
1.38801E+18	2021-04-30 06:11:50+00:00	İf you buy the green candles in Crypto bull market. Popably you wont make much money. If you buy red candles in crypto bull run you will make crazy gains even your eyes does not gonna belive it. Well in Crypto bear market thats the though one. #BTC #cryptocurrency #bitcoin #eth	Crypto
1.38801E+18	2021-04-30 06:11:48+00:00	🔥🔥#trading signals available at👉🏻 https://t.co/di9QDkqdW0 #cryptocurrencies #CryptoNews #blockchain #altcoins #markets #investment #money #NFTs #nftart #DeFi #Finance #trade #Crypto #digital #cryptocurrency #cryptoart #cryptoartist #ATOM #mask #nftcollector #nftcollectors https://t.co/bVUrF14DSK	Crypto
1.38801E+18	2021-04-30 06:10:33+00:00	#Prediction If the crypto market crashes in 8 years like how the stock market did a century prior to then, mark my words, Twitter...I CALLED IT. I mean c'mon, it wouldn't be the craziest thing to expect! The centennial plague happened again with you-know-what, who's to say..	Crypto
1.38801E+18	2021-04-30 06:09:50+00:00	New good project is here. It's FishSwap. I think it has great vision and good future. Also it can dominate crypto market in near future. #fishswapapp #bsc	Crypto
1.38801E+18	2021-04-30 06:06:46+00:00	UniSwap $UNI Crypto Coin #NFT now available in the Proton Market! #UniSwap @UniSwap @protonxpr #nftart https://t.co/eOb7L3xUuv https://t.co/L8zA4xhqQt	Crypto
1.38801E+18	2021-04-30 06:04:12+00:00	#trading signals🔥🔥 Get on $mask between $13,3 and $14,5🤙🏻 When to get off? Join👉🏻 https://t.co/GxaG3Dlp18 #cryptocurrencies #CryptoNews #blockchain #altcoins #markets #investment #NFTs #nftart #DeFi #Finance #trade #Crypto #digital #cryptocurrency #cryptoart #cryptoartist https://t.co/fHIYS3V1o6	Crypto
1.38801E+18	2021-04-30 06:01:03+00:00	Let's check on the top 3 changes on the High Market Cap Coins 🧐 $HT $23.27 🔼 +27.93% $OKB $21.67 🔼 +26.93% $XRP $1.53 🔼 +10.52% ❤️ if you HODL any one of them #HuobiToken #OKB #XRP #Crypto #Cryptocurrency #Altcoin #Bitcoin #CryptoNews https://t.co/kQ7DDQI7vm	Crypto
1.38801E+18	2021-04-30 06:01:02+00:00	#REEFUSDT - New Technical Analysis: #TA #Crypto #Stocks #Forex #Markets #Trading #TechnicalAnalysis https://t.co/iclRLXMqOS	Crypto
1.38801E+18	2021-04-30 06:01:01+00:00	#EURUSD - New Technical Analysis: #TA #Crypto #Stocks #Forex #Markets #Trading #TechnicalAnalysis https://t.co/Kp4FgGHzjl	Crypto
1.38801E+18	2021-04-30 06:01:00+00:00	#ES1! - New Technical Analysis: #TA #Crypto #Stocks #Forex #Markets #Trading #TechnicalAnalysis https://t.co/W4lx3ev5Ux	Crypto
1.38801E+18	2021-04-30 06:00:35+00:00	#crypto market cap ex-BTC is flirting with record highs ~ $1.1 trillion https://t.co/SVx1RPPkjL	Crypto
1.38801E+18	2021-04-30 06:00:17+00:00	#trading signals🔥🔥 Get on $atom between 21,3 and $22,3 When to get off? Join👉🏻 https://t.co/GxaG3Dlp18 #cryptocurrencies #CryptoNews #blockchain #altcoins #markets #investment #money #NFTs #nftart #DeFi #Finance #trade #Crypto #digital #cryptocurrency #cryptoart #cryptoartist https://t.co/Tlhg2rO6J6	Crypto
1.38801E+18	2021-04-30 06:00:05+00:00	Ripple (XRP) Fear Index on google search statistics (higher = more market fear) #XRP #Ripple #Crypto #Cryptocurrency #dataviz #datavisualisation 07:00:03 https://t.co/kT12CDBzvk	Crypto
1.38801E+18	2021-04-30 06:00:01+00:00	#crypto #bitcoin #cryptocurrency #btc #blockchain #eth #currency #xrp #trading #exchange #ltc #altcoin #ico #ripple #altcoins #market #mining #cryptonews #news #dogecoin #XLM Coin: https://t.co/JaRmxlr6NE Blockchain : https://t.co/CDwxYJzucp Exchange : https://t.co/yiXy2bVj8Q https://t.co/4btRq8KUaV	Crypto
1.38801E+18	2021-04-30 06:00:00+00:00	We're excited to announce our investment in @SingularityDao. A unique Layer-2, non-custodial solution aimed at revolutionizing the #Altcoin markets. Leveraging #DeFi and #Decentralized AI. #Crypto #Blockchain https://t.co/Gw8tPL20q4 https://t.co/hyJWU5c1JG	Crypto
1.38801E+18	2021-04-30 05:57:52+00:00	Globe is the crypto derivatives exchange pioneering the most exciting new derivatives products, delivering performance beyond any crypto or traditional financial exchange and building the future of digital assets markets. https://t.co/711GM0CRGP	Crypto
1.38801E+18	2021-04-30 05:57:11+00:00	Thanks to the program for assisting people in learning about the crypto industry and making money quickly. While I am new to this market, I adore Ezdefi and wish the Ezdefi team continued progress and strength in the future. #LaunchZone #BSCXHeroes $BSCX https://t.co/LklWpabkz1	Crypto
1.38801E+18	2021-04-30 05:56:49+00:00	🚨 Breaking news: Crypto markets pump on a scheduled MMA fight in Dubai between “People love the hiding game” @CryptoMessiah and “I test in prod” @AndreCronjeTech 🚨 https://t.co/jmhprt6hrA	Crypto
1.38801E+18	2021-04-30 05:56:21+00:00	ETH Market Cap Equals PayPal’s After Coin Hits ATH At $27000 CRYPTO CRYPTO NEWS - https://t.co/INNnTSULwF https://t.co/MYWDzu8l2A	Crypto
1.38801E+18	2021-04-30 05:55:30+00:00	Good morning my fellow #XVG $XVG Hodlers. Hopefully it is a nice day for the crypto market so we can see #Verge back in the top 100 coins. We are the #VergeFam #altseason #Crypto #cyptocurrency #JoinTheMovement #HODL #XVGBTC	Crypto
1.38801E+18	2021-04-30 05:55:02+00:00	Wednesday Crypto Market Gainers: SOLO, YFI, ETP, BAL, ANKR https://t.co/xaweo7vIKv	Crypto
1.38801E+18	2021-04-30 05:54:56+00:00	Look at what Cardano (Ada) Just introduced to The Crypto Market! (a win For ADA is a win for XRP) #xrp #XRPCommunity #xrpthestandard #XRPUSD #ADA #adacoin #CardanoAfrica #CardanoCommunity #CardanoADA #Bitcoin #CryptocurrencyNews #Crypto https://t.co/MUiFI3Qchl	Crypto
1.38801E+18	2021-04-30 05:54:17+00:00	Honestly neither. If the exchange market was properly set up, these "swap" meets wouldn't exist. I refuse to use them. I refuse to pay the fees. Some day hopefully they will be unnecessary and obsolete. There should be full accessibility to the Crypto market w'out them. https://t.co/FNbtlAJZFV	Crypto
1.38801E+18	2021-04-30 05:52:28+00:00	🔥🔥#Trading signals for $atom and $mask available at👉🏻 https://t.co/GxaG3Dlp18 #cryptocurrencies #CryptoNews #blockchain #altcoins #markets #nftcollector #investment #money #NFTs #nftart #DeFi #Finance #trade #altcoin #Crypto #digital #cryptocurrency #cryptoart #cryptoartist https://t.co/h0uYvtEhpi	Crypto
1.38801E+18	2021-04-30 05:51:42+00:00	One of the first things I found out in investing is that crypto and stock markets are manipulated af. News pumping what the whales want to make money on, because they bought in early. Now this whole situation with #CardanoADA and deal with Ethiopia not covered by any crypto 1/2	Crypto
1.38801E+18	2021-04-30 05:50:59+00:00	✅ Nice healthy green numbers today for $NCT by #polyswarm 💪🏻 Below 17 mln market cap we’re hovering just above $0.01USD. With in the coming days new #whitepaper will be released including new usecase for the $NCT token. #mainnet within weeks 🔜🚀 #altcoins #Crypto #Sushiswap https://t.co/X6QTCJzDer	Crypto
1.38801E+18	2021-04-30 05:50:42+00:00	gusto ko rin maginvest sa stock market/crypto and i know i should do it already also i know just make a lot of excuses but yeah im just trying to survive errday 🤣	Crypto
1.38801E+18	2021-04-30 05:50:32+00:00	If the #price of #Litecoin will go up a lot in the next days, i can say that in the #Crypto #market, most of times the extension is in the fifth wave. Stay tuned	Crypto
1.38801E+18	2021-04-30 05:50:09+00:00	Thread👇🏾: Altcoin market cap could increase by 2998% if btc dominance falls by 20% #crypto #bitcoin #cryptocurrency #blockchain #btc #ethereum #cryptocurrencies #bitcoinnews #cryptotrading #bitcoins #cryptonews #eth @Bitboy_Crypto @cryptomanran @elliotrades @thecryptofomo	Crypto
1.38801E+18	2021-04-30 05:49:12+00:00	First lesson of Crypto Twitter in a bull market, get rid of all bears. Remove Zerohedge from your bookmarks. Mimic Apes - close your eyes and walk away.	Crypto
1.38801E+18	2021-04-30 05:49:00+00:00	Take a moment to pause and appreciate this amazing opportunity we have in crypto now. Greatest bull market in history 🚀🚀	Crypto
1.38801E+18	2021-04-30 05:48:48+00:00	The digital securites, “STO’s” market cap will dwarf the crypto market cap in the future. Friction will be removed. Replaced with digital automated compliant programmable securites that trade 24-7, 365. The logic is undeniable. #securitytokens #sto #blockchain #dlt #dlbx🔥🚀 https://t.co/7U1aZ3bxzC	Crypto
1.38801E+18	2021-04-30 05:46:26+00:00	The Globedx is fastest crypto exchange built by Y Combinator alumni, And the support of a professional team has a great opportunity in the market An interesting project with great ambitions and ideas. https://t.co/lzknXcuERy	Crypto
1.38801E+18	2021-04-30 05:46:20+00:00	In the current market environment, here is a simple Altcoin Strategy that I am using to 1) try and extract more value from the bull run and 2) take profits along the way! https://t.co/yGuxKhcChd #Altseason2021 #Ethereum #Crypto	Crypto
1.38801E+18	2021-04-30 05:46:19+00:00	Cofounder of EthHub, Anthony Sassano: there are 4 main reasons for fees getting cheaper: an increase in the gas limit(block size) by 20%, a cooled down on the crypto market, implementation of L2 solutions, and the adoption of Flashbots. The latter seems to be playing a major role https://t.co/lXf0pZch5B	Crypto
1.38801E+18	2021-04-30 05:45:35+00:00	I see it will help more to the strong the crypto market. https://t.co/AVkmV89wo1	Crypto
1.38801E+18	2021-04-30 05:43:22+00:00	Way past time. Why should US Citizens have to turn to Asian-based Crypto exchanges to purchase top 100 market cap coins in the Crypto market? Absolutely absurd! Open up the Market already! $VET @coinbase @BinanceUS @krakenfx @BittrexExchange @Gemini https://t.co/T7jdAJJfHI	Crypto
1.38801E+18	2021-04-30 05:41:01+00:00	Website:- https://t.co/nEQUJpJp6T #financetrontoken #ftt #bitcoin #blockchain #cryptotraders #cryptocurrency #cryptomarket #cryptowallet #cryptoexchange #ultiimatesecurity #facebookpost #trontoken #blockchain https://t.co/CE4G34jUVH	Crypto
1.38801E+18	2021-04-30 05:40:46+00:00	There is like zero volume in the crypto market right now..	Crypto
1.38801E+18	2021-04-30 05:40:43+00:00	VeChain &amp; Bitocean ATMs #VeChain #VeFam #VET #VeChainThor #VTHO #crypto #cryptocurrency #cryptotwitter #cryptonews #cryptocurrencies #defi #blockchain #cryptomarket #DigitalCurrency #cryptomarketnews #trading #altcoins #cryptotrading #cryptocurrencynews $VET @LunarCRUSHbot https://t.co/x6HGq75lgZ	Crypto
1.388E+18	2021-04-30 05:39:02+00:00	The Globedx is fastest crypto exchange built by Y Combinator alumni, And the support of a professional team has a great opportunity in the market An interesting project with great ambitions and ideas. https://t.co/UbitZcBgZ4	Crypto
1.388E+18	2021-04-30 05:37:50+00:00	#ApeSwap #BANANA #BNB #BSC #BinanceSmartChain #Defi #Crypto #Cryptocurrency ApeSwap is an Automated Market Maker, Yield Farming, and Staking platform on Binance Smart Chain (forked from PancakeSwap). ApeSwap was built by DeFi Apes, for DeFi Apes.	Crypto
1.388E+18	2021-04-30 05:36:25+00:00	#SAFEMOON changed the whole Crypto market ! It has spread awareness about Crypto to million peoples ! https://t.co/h1xJVi8qpc	Crypto
1.388E+18	2021-04-30 05:35:20+00:00	Globe exchange is one of the grate exchange and I hope it will exist as strong project in market. I sure Globe token will reach 50-100X in few months.I recommend all friends to participate in this project. #GlobeDX #crypto #IDO $GDT https://t.co/0LHzwz3PNK	Crypto
1.388E+18	2021-04-30 05:31:03+00:00	New Technical Analysis: #TA #Crypto #Stocks #Forex #Markets #Trading #TechnicalAnalysis https://t.co/Ye681DnDYp	Crypto
1.388E+18	2021-04-30 05:30:59+00:00	#ES1! - New Technical Analysis: #TA #Crypto #Stocks #Forex #Markets #Trading #TechnicalAnalysis https://t.co/lQw0YmupJ6	Crypto
1.388E+18	2021-04-30 05:30:55+00:00	#EURUSD - New Technical Analysis: #TA #Crypto #Stocks #Forex #Markets #Trading #TechnicalAnalysis https://t.co/tNALghsdoy	Crypto
1.388E+18	2021-04-30 05:29:52+00:00	#IEO #Blockchain #Crypto #CryptoCurrency #Car Ways to earn Car Coin tokens as rewards 1000 Car Coin with purchase of vehicle through a Car Coin Market dealer 100 Car Coin with inquiry of vehicle through Car Coin Market	Crypto
1.388E+18	2021-04-30 05:28:30+00:00	#KR1 listed disclosed holdings now £211m!! Market Cap?? £190m...! $Dot $ICP https://t.co/BeQOa6VhrF	Crypto
1.388E+18	2021-04-30 05:27:38+00:00	Therapist crypto coins: each coin is magically associated w a different therapist bc magic. The market value of each coin corresponds to daily market rate for a therapy session bc magic. ICO TBA. #Crypto	Crypto
1.388E+18	2021-04-30 05:27:22+00:00	binance is currently a strong electronic platform, it has a position in the crypto market, the big men responsible for it always have very effective promotional campaigns, #LaunchZone #BSCX #BSCXHeros . https://t.co/b2xbWlmnZT	Crypto
1.388E+18	2021-04-30 05:26:53+00:00	I believe in mango🥭 supremacy but I still diversify my crypto and stock portfolios because it’s not a zero sum game! Diversify w risk/reward/market cap and don’t gamble. And watch @hashoshi4 drink coffee and talk crypto📈📝 https://t.co/0anEEyKmQp	Crypto
1.388E+18	2021-04-30 05:25:52+00:00	Peace and mercy of God : I hope in the coming hours that Btc will rise slightly or stabilize until we get out of profitable trades because I am very afraid of the market in the coming days. Get ready for anything! What I advise you these days is to trade in a few and quick deals.	Crypto
1.388E+18	2021-04-30 05:24:21+00:00	As XRP (Ripple) Paves that Way for The Cryptocurrency Industry, we thank Cardano (ADA) for Introducing over 5 Million New users into the market! 🚀🚀🚀🚀🚀🚀 #xrp #XRPCommunity #xrpthestandard #Crypto #CardanoAfrica #CardanoADA #ADA	Crypto
1.388E+18	2021-04-30 05:24:04+00:00	The problem with crypto rn is that there are 2 big communities involved: the ones who aim for sustainable value creation through innovative use cases.. and those who simply aim at making short term profit off the market. NFT industry is the best example. #blockchain #crypto #nft	Crypto
1.388E+18	2021-04-30 05:23:18+00:00	Worrying about bear market ? worry no more ppl.. @ blits wallet your keys your crypto.. enjoying my staking rewards .. no selling just purely holding &amp; collecting rewards.. real project is everything dyor ppl.. happy staking 🤣😇🤑🤗 https://t.co/MPoY5mzpYQ	Crypto
1.388E+18	2021-04-30 05:22:39+00:00	Trading the #Crypto market less often, increases your odd	Crypto
1.388E+18	2021-04-30 05:22:37+00:00	the easy route haha people didn't play the stock market so no way theyre touching crypto usa government can blow it up like a trump doll and they still won't get it	Crypto
1.388E+18	2021-04-30 05:22:20+00:00	Vault Compounding focuses on the collation of market data from different sources so that the users can be inspired to make important trading decisions #MocktailFinance #MocktailSwap #MOK #blockchain #cryptocurrency #bitcoin #money #crypto #Binance #BNB #fintech @MocktailSwap	Crypto
1.388E+18	2021-04-30 05:21:53+00:00	Euphoria and market top is in when the majority of people around you talk about it or ask you about crypto… we are not there yet. Crypto adoption is far from being happened…	Crypto
1.388E+18	2021-04-30 05:21:48+00:00	#bitcoin here is a #gold chart showing effects 3 Wks of green &amp; red candles have had on price of $btc &amp; $eth. Will current Wk 26th Apr 2021 mimic Wk 21st Dec 2020 (A) or have market forces changed. NOT ADVICE. DYOR. #crypto #btc #cryptocurrencies #investing #markets #ethereum https://t.co/IMvAcNT23x	Crypto
1.388E+18	2021-04-30 05:21:17+00:00	Huobi tackles the institutional market, you can now own an NFT of basketball star Yao Ming drinking red wine, and China’s digital yuan starts to target the private sector https://t.co/wWRRUtWOi6 #crypto #alt #eth	Crypto
1.388E+18	2021-04-30 05:19:55+00:00	XRP 11% in crypto bull market - https://t.co/xdkp0k1ULa	Crypto
1.388E+18	2021-04-30 05:18:05+00:00	I love the crypto market but some of these tokens support communities are tribal and aggressive. Red flag for newcomers that already have a misunderstanding of the Crypto Currency Market...Y’all gonna run off the support that pumps your bags, don’t bite the hands that feeds you.	Crypto
1.388E+18	2021-04-30 05:16:40+00:00	💡 @Jetfuelfinance 📌 #FTS - AMM market, and synthetic stable coin #protocol that brings lending to users on BSC. 📌 Fortress allowing users to borrow and lend cryptocurrencies which earns interests to supply the assets to the #protocol 👥 https://t.co/SwEspZKfPZ #cryptolegit https://t.co/ln09v6s7Sl	Crypto
1.388E+18	2021-04-30 05:16:38+00:00	Crypto total marketcap do you still think we are not in bull market? https://t.co/kdg3CtyzlU	Crypto
1.388E+18	2021-04-30 05:15:36+00:00	#ETHUSD - New Technical Analysis: #TA #Crypto #Stocks #Forex #Markets #Trading #TechnicalAnalysis https://t.co/76vudYMaLg	Crypto
1.388E+18	2021-04-30 05:15:33+00:00	#ES1! - New Technical Analysis: #TA #Crypto #Stocks #Forex #Markets #Trading #TechnicalAnalysis https://t.co/sZE7tIvFOs	Crypto
1.388E+18	2021-04-30 05:15:33+00:00	#DXY - New Technical Analysis: #TA #Crypto #Stocks #Forex #Markets #Trading #TechnicalAnalysis https://t.co/lD47N2evxW	Crypto
1.388E+18	2021-04-30 05:15:08+00:00	Waves ($23.10, +20%) was the best performing crypto yesterday, based on market activity and social media metrics. @wavesplatform $WAVES	Crypto
1.388E+18	2021-04-30 05:14:33+00:00	"May 1.8k pesos na ako from trading crypto" dating may 4k....😂	Crypto
1.388E+18	2021-04-30 05:13:56+00:00	The total global #crypto market cap is $2.10T now #cryptocurrency #CryptoNews #btc #eth #ada #xrp #BNB	Crypto
1.388E+18	2021-04-30 05:13:02+00:00	State governments should just convert 0.5% of their treasuries to #Bitcoin. Uncle Sam will follow. America will take control of the #crypto market overnight. Secure it from any global threat.	Crypto
1.388E+18	2021-04-30 05:11:43+00:00	I think this project great work in crypto market. #fishswapapp #BSC https://t.co/tq8nGjXoO0	Crypto
1.388E+18	2021-04-30 05:10:33+00:00	Market Wrap: #Bitcoin near $53K after major drop as #ether tops $2,800 for first time https://t.co/7qzNCgGA5u #BTC $BTC #ethereum #ETH #AAVE #NU #YFI #crypto #cryptocurrency #equities #oil #gold #silver #10year #USTreasury #bond #yield	Crypto
1.388E+18	2021-04-30 05:10:19+00:00	Retweet selected by the https://t.co/11ojAZA3Wf team | 7 days of FREE FX + Crypto Market Forecasts #forecasting https://t.co/awc7euRmZD https://t.co/Fc5nVISSPL	Crypto
1.388E+18	2021-04-30 05:08:50+00:00	I think this project great work in crypto market. #fishswapapp #BSC https://t.co/jHn70WdaX4	Crypto
1.388E+18	2021-04-30 05:08:39+00:00	Our own @BWLangenberg will speak at IQT2021 about quantum-resistant crypto and defense market: https://t.co/1VyZNA1jv2 https://t.co/NOE6En86KI	Crypto
1.388E+18	2021-04-30 05:08:15+00:00	How does making over 70% profit daily sound to you? Join the market, enjoy the bull run #Crypto #trade_in The Forex and Trading Community https://t.co/i1SVj7WsI0	Crypto
1.388E+18	2021-04-30 05:07:58+00:00	Ether (ETH, +2.46%) (ETH), native cryptocurrency of the Eth blockchain and the 2nd-biggest overall, reached record high early Wed, widening its lead over market leader bitcoin (BTC, -0.53%) (BTC). #blockchain #cryptocurrency #tokens #BNB #bsc #bep20 #coinsbit #crypto #BTC #eth	Crypto
1.388E+18	2021-04-30 05:06:20+00:00	I think this project great work in crypto market. #fishswapapp #BSC https://t.co/hp7dk5mgTM	Crypto
1.388E+18	2021-04-30 05:05:50+00:00	#crypto market cap ex-BTC is flirting with record highs ~ $1.1 trillion https://t.co/NucqFvcFLL	Crypto
1.388E+18	2021-04-30 05:04:50+00:00	https://t.co/5wRiaj8Ap1 provides fundamental analysis of the crypto market, covering over 3000+ cryptocurrencies! Download the iOS/Android App here: https://t.co/0LCLingPZU https://t.co/fBaffC22m0 #coingecko #crypto #blockchain	Crypto
1.388E+18	2021-04-30 05:03:46+00:00	I think this project great work in crypto market. #fishswapapp #BSC https://t.co/7U1rfBxqd6	Crypto
1.388E+18	2021-04-30 05:02:48+00:00	Germany allows institutional funds to invest in cryptos.. a new way of portfolio diversification and opportunistic investment. But funds will be at risk to participate in speculative bubbles, succumbing to FOMO in a highly volatile market https://t.co/sVaDELpom7 #crypto #altcoins	Crypto
1.388E+18	2021-04-30 05:00:31+00:00	If all startups founders concern over their product market fit as much as crypto investors concern over the crypto prices, we will have more 🦄.	Crypto
1.388E+18	2021-04-30 05:00:10+00:00	Bonjour à tous ! Voici les infos du jour: Prix du #Bitcoin: 44659,79€ (+0,21%) Dominance de Bitcoin: 48,14% MarketCap: 1,733,168M€ Coin gagnant: #EasyFi (+1243,42%) Bonne journée les cryptomaniacs :) #crypto #market #BTC #EASY	Crypto
1.388E+18	2021-04-30 04:59:40+00:00	To all those who invest in crypto I understand that you put your good money into this investment. But this is an investment, not a get Rich quick scheme. The markets are in a sideways trend atm. Waiting is half the game. If you can't wait then investing isn't suited for you ☺️	Crypto
1.38799E+18	2021-04-30 04:56:28+00:00	Crypto speculation is based on sentiment in the market... There are so many TACOs expecting price to go UP ONLY yet, continue to post BEARISH narratives... ANYONE POSTING BERA IS TRADING AGAINST YOU!!! THEYRE EITHER SHORT.. OR FULL USDT HOPING FOR PRICE TO DROP BLOCK’EM!	Crypto
1.38799E+18	2021-04-30 04:56:20+00:00	GBPUSD Pin Bar Signal &amp; Crude Oil Buying A Pullback – April 29th, 2021 » Learn To Trade The Market CRYPTO CRYPTO NEWS - https://t.co/Ynx7kwx7OA https://t.co/Yp3Q1Z2qTr	Crypto
1.38799E+18	2021-04-30 04:55:47+00:00	Hi guys I'm new to crypto market and got scammed by a scammer @davidcollinsu . He has a paid trade signal group. He gives fake calls and I wasted my 40$. So please be careful from this scammer and report him. He blocked my other account. #scammers #CryptoNews #	Crypto
1.38799E+18	2021-04-30 04:53:16+00:00	People are still sleeping on $LINK Vertical accumulation. The pump hasn’t happens yet. This is it getting ready to make a parabolic move during the biggest #ALTSEASON crypto has ever seen. Alt market cap will grow 20% relatively quickly. Chop, then to $1.65T, top near $2T https://t.co/YktOrhq5HS	Crypto
1.38799E+18	2021-04-30 04:51:15+00:00	There's so much talk about when is this bull run going to end and the market capitulates 95%. I just don't see everyone here selling off like that when utility is starting to come into play and crypto is going mainstream.	Crypto
1.38799E+18	2021-04-30 04:51:01+00:00	#Ethereum is preparing the crypto market for the biggest #Altseason we have seen so far... $BTC $ETH	Crypto
1.38799E+18	2021-04-30 04:50:32+00:00	Very intelligent developing team with Super. Amepe project with good development potential, creative ideas and a strong team. #Boom Crypto Market #bcm #bsc #binancechain #defi #presale	Crypto
1.38799E+18	2021-04-30 04:48:38+00:00	It's funny how the market can look like shit for days and give signs of further down side, then you wake up fresh to chart everything and somehow everything is bullish again and feel like you missed all the signs but now they are all so obvious. love to see it #bitcoin #crypto https://t.co/DLsTIEnPzD	Crypto
1.38799E+18	2021-04-30 04:47:15+00:00	#Boom Crypto Market #bcm #bsc #binancechain #defi #presale https://t.co/yusd2cAJIM	Crypto
1.38799E+18	2021-04-30 04:47:04+00:00	Never stop loss, always hodl! Humble 3 year experience un crypto market. Hodled hot, zil, fin and Made 800% in this years	Crypto
1.38799E+18	2021-04-30 04:45:33+00:00	#ES1! - New Technical Analysis: #TA #Crypto #Stocks #Forex #Markets #Trading #TechnicalAnalysis https://t.co/hoWvYZDsy3	Crypto
1.38799E+18	2021-04-30 04:45:31+00:00	#DXY - New Technical Analysis: #TA #Crypto #Stocks #Forex #Markets #Trading #TechnicalAnalysis https://t.co/fNMO1iqGMI	Crypto
1.38799E+18	2021-04-30 04:45:30+00:00	#BTCUSD - New Technical Analysis: #TA #Crypto #Stocks #Forex #Markets #Trading #TechnicalAnalysis https://t.co/mRw4mo9T7I	Crypto
1.38799E+18	2021-04-30 04:44:12+00:00	I need to make some money to mint my first NFT. Likely got a logo job locked up that I'll hear about in a day or so, but if you're in the market for some artwork - logo or merch design - hit me up! I wanna get paid in crypto or toss it into crypto quick so I can mine my 1st NFT!	Crypto
1.38799E+18	2021-04-30 04:43:47+00:00	$ZERO @OfficialZeroDEX is going to absolutely DECIMATE the market. Instant crypto swaps and low fees on the world's first Multi-DEX platform #ETH #BNB #AVAX (more coming soon). https://t.co/i6GwNPVhlF	Crypto
1.38799E+18	2021-04-30 04:39:16+00:00	🔥The project looks to take on automated market makers (AMMs) like #Uniswap and #SushiSwap with a novel approach that relies on their real-world counterparts: the professional market makers paid to make sure various crypto assets have baseline liquidity. https://t.co/Vn1mXjAOax	Crypto
1.38799E+18	2021-04-30 04:38:42+00:00	That stock price reaction to stellar earnings by Amazon and Apple tells you the kind of mood the market is in. Is it that everything in Tech is mostly priced in or something to do with Crypto Assets exploding on the other side of the fence. P1	Crypto
1.38799E+18	2021-04-30 04:38:36+00:00	#crypto total market cap doing what i wanna coin as a "fish hook" or leg 1 of an impulse wave hooked a braindead bear's short 🪝🐻 live chart https://t.co/2mkFQWCNRC https://t.co/Uqei1xMu06	Crypto
1.38799E+18	2021-04-30 04:38:21+00:00	He is 100% right in 18months 90% of the crypto projects will have failed and look just like this! Its important to take profit because you do not know which ones. This is why Money flows back to BTC and Majors and why BTC.D Rises in a bear market! Your Daily Alpha! - Coach K https://t.co/rj5smRTHAg	Crypto
1.38799E+18	2021-04-30 04:36:44+00:00	The binance Smart chain platform is creating new whirlwinds in the crypto market. The advantages of experience have satisfied the most demanding people #LaunchZoneBSC https://t.co/hOdJjpksA8	Crypto
1.38799E+18	2021-04-30 04:36:27+00:00	I know I know, newb question 😂 How can 7 billion of something be circulating when there’s a Market cap of less than that? #crypto #XRP #ANKR #BIT #BeNice🙏🏼 https://t.co/tUTpIBKCyF	Crypto
1.38799E+18	2021-04-30 04:33:25+00:00	Boom Crypto Market is a platform that allows both service providers and buyers to execute business transactions via and escrow system, an AMM tracking platform for cryptocurrency asset analysis with an IDO platform. #Boomcryptomarket #bcm #bsc #binancechain #defi #presale	Crypto
1.38799E+18	2021-04-30 04:33:04+00:00	Market is back to 2.1T. This is just great!! CANT WAIT FOR 10T soon!! CRYPTO IS HERE TO STAY!!	Crypto
1.38799E+18	2021-04-30 04:33:01+00:00	Crypto Market Update: Institutional Funds are now given the Go-Ahead for #crypto investments. Will we see an unsurmountable growth in the next coming months? #TokenMinds #cryptoagency #cryptocurrency #cryptoinvestor #invest #digitalfuture https://t.co/RYvdpr4Bx8	Crypto
1.38799E+18	2021-04-30 04:33:01+00:00	This project has the potential to prove itself the upcoming best project in crypto market. So join it and grow this community. Adonx_network #adonx #exchanger #bitcoin https://t.co/faLpwcedSh	Crypto
1.38799E+18	2021-04-30 04:32:37+00:00	This is a bullish #crypto market and we are anticipating it! Don't be a $BTC bear! You think easy money doesn't exist? Check my profile and prove it yourself. Retweet and comment for a free and honest chart analysis!♥️🧙‍♂️ $ETH $ADA $XRP	Crypto
1.38799E+18	2021-04-30 04:32:30+00:00	bull market shows that satoshi's warning (centralized project must will be doomed ) is ignored . most of heat crypto projects are centralized and welcomed in bull market .	Crypto
1.38799E+18	2021-04-30 04:32:18+00:00	People trying to enter #Crypto get it wrong when they assume that #BTC is too expensive that they are just late to the market. They must need to discard such #Fallacy by #Learning first how Crypto market works. You may never need to buy bitcoin to be rich in Crypto. #KNOWLEDGE	Crypto
1.38799E+18	2021-04-30 04:31:48+00:00	SBI investment @fxcoin_jp Exchange (facilitating ODL to Singapore &amp; Building Crypto Swaps Market) Celebrating Their 1 Year Anniversary with an XRP Gift Campaign starting 4/30. ~Up to 2,000 #XRP in the promotion is for the taking for new accounts that trade.https://t.co/QvP3IvqNB5	Crypto
1.38799E+18	2021-04-30 04:30:58+00:00	#ES1! - New Technical Analysis: #TA #Crypto #Stocks #Forex #Markets #Trading #TechnicalAnalysis https://t.co/4g8ItlgEsZ	Crypto
1.38799E+18	2021-04-30 04:30:55+00:00	#LTCUSD - New Technical Analysis: #TA #Crypto #Stocks #Forex #Markets #Trading #TechnicalAnalysis https://t.co/YcwQtusDRD	Crypto
1.38799E+18	2021-04-30 04:30:55+00:00	#EURUSD - New Technical Analysis: #TA #Crypto #Stocks #Forex #Markets #Trading #TechnicalAnalysis https://t.co/ezy194a1sh	Crypto
1.38799E+18	2021-04-30 04:29:51+00:00	Coinbase offers customers a way to purchase crypto using PayPal Users of the exchange will be able to purchase up to $25,000 in crypto daily using PayPal.	Crypto
1.38799E+18	2021-04-30 04:28:26+00:00	ISW Holdings Inc. (ISWH) Featured as One of Top Crypto Stocks Amid Growing Expectations of Rising Market https://t.co/O4tdxlu0p8	Crypto
1.38799E+18	2021-04-30 04:27:28+00:00	Have a great weekend everyone. Enjoy the time off and enjoy whatever you do.. I am just switching over to day trading crypto for the last hour of the market..	Crypto
1.38799E+18	2021-04-30 04:24:13+00:00	◘ Crypto Market Sentiment Near Positive BTC and TRX Already There The good fortune for the top 10 coins by market capitalization continues. Observing the 7-day moving average, Now we are recommending a new coin called "ASTRA" Buy the ASTRA Now https://t.co/VKabhn92YI https://t.co/MLk5oaza9J	Crypto
1.38799E+18	2021-04-30 04:23:53+00:00	#PancakeSwap will pass #Uniswap in market cap within a year. To go further I think #Binance will grow past #etherium. #DamnGasFees	Crypto
1.38799E+18	2021-04-30 04:20:50+00:00	Crypto Bubbles (@cryptobubbly) is an interactive visualisation tool for the cryptocurrency market 🎉 You can support by buying a coffee ☕️ here — https://t.co/gQtRc9IIzm	Crypto
1.38798E+18	2021-04-30 04:19:37+00:00	A super project with a great team! A strong team with good products in the blockchain field! Your company is very promising and has a place to be in the cryptocurrency market. #ApeSwap #BNB #BSC #BinanceSmartChain #Defi #Crypto #Cryptocurrency	Crypto
1.38798E+18	2021-04-30 04:18:24+00:00	The last 2 weeks have been tough for the #crypto market. Many assets corrected massively. On the opposite, some coins still performed exceptionally well. Here are the top 3 crypto assets with highest 30 days gains. By Prasanna. https://t.co/ZGGAKgBzh8	Crypto
1.38798E+18	2021-04-30 04:18:22+00:00	Boom Crypto Market will provide staking functionalities, which will enable users who stake BCM token on the platform to earn several cryptocurrency assets including BNB, BUSD, and other crypto will be included over time#Boomcryptomarket #bcm #bsc #binancechain #defi #presale	Crypto
1.38798E+18	2021-04-30 04:16:11+00:00	#NKNUSDT - New Technical Analysis: #TA #Crypto #Stocks #Forex #Markets #Trading #TechnicalAnalysis https://t.co/1N3h0BbvxI	Crypto
1.38798E+18	2021-04-30 04:16:11+00:00	#ES1! - New Technical Analysis: #TA #Crypto #Stocks #Forex #Markets #Trading #TechnicalAnalysis https://t.co/A7T0V0LGeg	Crypto
1.38798E+18	2021-04-30 04:13:29+00:00	⬆️ Buyer alert: 11 $BTC bought at market @ 54043 #Bitcoin #crypto #BTC https://t.co/iMB1mj8Cs1 👈	Crypto
1.38798E+18	2021-04-30 04:09:07+00:00	EXCLUSIVE: Investors start to concern about the future trend of #BTC due to its volatility in last 2 wks. Is it the end of this round bullish market? If not, where are we now? 👉 https://t.co/AqbLWASLms #PAData #PANews #crypto https://t.co/Gj0KIJ0DHo	Crypto
1.38798E+18	2021-04-30 04:08:44+00:00	// AI MARKET REPORT // #CRYPTO markets have largely RECOVERED from the sizeable correction experienced in the previous week. PREDICTION: HUGE GAINS PUMP: ENGAGE https://t.co/7SPeJetNbA	Crypto
1.38798E+18	2021-04-30 04:07:58+00:00	Let me see what this Crypto market talmbout	Crypto
1.38798E+18	2021-04-30 04:07:09+00:00	“Without investing in crypto there would have been no way that I would have been able to buy this at the time when it came on the market." Meet the software engineer who used crypto to buy his dream house in Washington, D.C.: https://t.co/wcYz7A2Huw	Crypto
1.38798E+18	2021-04-30 04:05:13+00:00	Looks like we are moving forward. Check this news: House of Representatives Passes Bill to Create a SEC-CFTC Crypto Taskforce https://t.co/gKvrskz9QC via Crypto Market: https://t.co/iNTkMDajF2	Crypto
1.38798E+18	2021-04-30 04:03:18+00:00	The crypto market is a device for transferring money from the impatient to the patient : LALA #VET #Vechain #Polygon #MATIC #WRX #DOGE #dogecoin #dogearmy #bitcoin #btc #crypto #coin #bullmarket #dump #pump #ada #cardano #wazirX #wazirXindia #crypyoIndia #XRP #usdt #busd	Crypto
1.38798E+18	2021-04-30 04:01:41+00:00	What are the dark secrets of crypto? Marius Kramer The market is almost entirely controlled by whales. They own 40% of all Bitcoins, totalling $70B. They can increase the market cap of Bitcoin from $100B to $1T in a heartbeat if they wanted to. #Bitcoin	Crypto
1.38798E+18	2021-04-30 04:00:02+00:00	The current Crypto market cap is only $2,000 Billion, is very small in comparison to other markets. I believe in the next 5, 10 year, Crypto market still continue to growth with a tremendous rate. #BSCXHeroes #LaunchZone https://t.co/G7u44NG1qu	Crypto
1.38798E+18	2021-04-30 03:59:07+00:00	Crypto market takes a dive with Bitcoin leading the way Price of BTC at 03:59:06 : $53,712.7167 Source: TechCrunch ( https://t.co/SJZSKjJKHX ) #bitcoin #bitcoinprice #bitcoinnews	Crypto
1.38798E+18	2021-04-30 03:53:57+00:00	Investment Banking at its Best ... #banking #market #stockmarket #hedgefunds #stocks #options #crypto #spy https://t.co/DpZqxJ3pCN	Crypto
1.38798E+18	2021-04-30 03:53:19+00:00	12M USD Added - 1.1B Removed from the Traditional Market... @jimcramer still yelling BULLISH... my tip, turn and run from what ever that SHILL tells you to do.. remember when he said to BUY BUY BUY BEAR right before the 08 crash? #Crypto #VeChain #BNB https://t.co/6YqhzvKWPT	Crypto
1.38798E+18	2021-04-30 03:53:07+00:00	#Nvidia again limiting crypto mining on its RTX-3060 gaming graphics card https://t.co/qNsO55ea1J #gaming #gaming_news #gamer #gamers #games #CryptoMining #gamer #crypto #cryptocurrency #cryptotwitter #cryptonews #cryptocurrencies #defi #blockchain #cryptomarket #DigitalCurrency	Crypto
1.38798E+18	2021-04-30 03:49:49+00:00	Interesting discussion on the current state of #DeFi and the #Crypto markets from @UpOnlyTV https://t.co/aiThXH1pTA	Crypto
1.38798E+18	2021-04-30 03:48:46+00:00	The #COVID19 #Pandemic has literally accelerated the need for #mobilemoney and #cryptocurrency #Telcoin will be on the forefront of this technology boom! Once $TEL releases V3, the market will be exposed to #crypto on an unprecedented level! $BTC #Coinbase https://t.co/wwX2krgYaV	Crypto
1.38798E+18	2021-04-30 03:45:48+00:00	#EURUSD - New Technical Analysis: #TA #Crypto #Stocks #Forex #Markets #Trading #TechnicalAnalysis https://t.co/h2OdDO4woh	Crypto
1.38798E+18	2021-04-30 03:45:48+00:00	#SPX500USD - New Technical Analysis: #TA #Crypto #Stocks #Forex #Markets #Trading #TechnicalAnalysis https://t.co/jvys6lfPaZ	Crypto
1.38798E+18	2021-04-30 03:45:47+00:00	#PYPL - New Technical Analysis: #TA #Crypto #Stocks #Forex #Markets #Trading #TechnicalAnalysis https://t.co/ovMAsKGgBA	Crypto
1.38797E+18	2021-04-30 03:38:42+00:00	Arbitrage is a well-known phenomenon that has existed from the inception of bonds, debt, and foreign exchange markets and BVarb is utilizing it quite well. #Leverage #Entreatment #Proof_of_Stake #Blockchain #Defi #FinTech #Crypto_investment #Crypto_Trade #Trading #Forex https://t.co/zcV1LpOg26	Crypto
1.38797E+18	2021-04-30 03:37:07+00:00	#Crypto market analysis Dominance :in #ALTSEASON✔ (47.98%) #Bitcoin :Ranging ✔ Market :Ranging ✔ (0.17%) Many #Altcoins r exploding 💥 #BTC #ETH #ADA #DOT #RSR	Crypto
1.38797E+18	2021-04-30 03:36:34+00:00	Did you buy the recent dip? Guy (not a financial advisor) from @coinbureau is my go to crypto guy for the best tips, info and reviews, with an excellent new video on how to analyze the market to figure out when the best time is to buy the dip https://t.co/rfbPvfV62h	Crypto
1.38797E+18	2021-04-30 03:36:15+00:00	Outplay the market with @getmoni_io! This new crypto portfolio tracking app will blow your mind! Sign up with my link so we can both get early access to the beta version. https://t.co/hyFCM4OulS #Crypto #getMoni #FUFOMO	Crypto
1.38797E+18	2021-04-30 03:35:43+00:00	Here I was thinking that shortly after December 2020 that all of crypto would start to drop on its value, replicating 2017 market. Here we are in late April and we are still on a bull market. Exciting times to be with crypto. #cryptocurrency #BTC #Ethereum #XRP #Cardano #DeFi	Crypto
1.38797E+18	2021-04-30 03:34:46+00:00	How to Trade Cryptocurrency for Beginners - Learn Crypto Trading https://t.co/vbk2Tvyq1E #BTC #BTT #KLV #TRX #Klever #Klv #bittrex #binance #cryptomarket #bitcoinnews #invest #blockchainnews #bitcointrading #altcoin #bitcoins https://t.co/9hFbPFv68c	Crypto
1.38797E+18	2021-04-30 03:32:03+00:00	Recap i got $1 from public and decided to see what i can turn that dollar into. Yesterday I decided to take the money that i had in the stock market and move it to crypto because it’s easier for it to move but my plan is to see if i can make this at least $30 before 2022 https://t.co/5s21KMMG5i	Crypto
1.38797E+18	2021-04-30 03:31:17+00:00	#SPX500USD - New Technical Analysis: #TA #Crypto #Stocks #Forex #Markets #Trading #TechnicalAnalysis https://t.co/jwKvTEWShc	Crypto
1.38797E+18	2021-04-30 03:31:15+00:00	#XTZUSD - New Technical Analysis: #TA #Crypto #Stocks #Forex #Markets #Trading #TechnicalAnalysis https://t.co/28VNZN11HC	Crypto
1.38797E+18	2021-04-30 03:31:08+00:00	I think this project great work in crypto market. #fishswapapp #BSC https://t.co/Zv9AA5akic	Crypto
1.38797E+18	2021-04-30 03:29:59+00:00	The entire crypto market looks absolutely locked and loaded for tomorrow. Collective expectations of what's to occur 👀. Many formed double inside days. Wild!	Crypto
1.38797E+18	2021-04-30 03:28:38+00:00	As crypto becomes mainstream in the financial world, China may turn to crypto as a game-changer in her quest for economic supremacy. When this happens,@Tokocrypto will be in prime position to capitalize on the market. #CryptocurrencyNews #Binance #cryptocurrency #Bitcoin	Crypto
1.38797E+18	2021-04-30 03:26:07+00:00	I think this project great work in crypto market. #fishswapapp #BSC https://t.co/4MIEMmc1zp	Crypto
1.38797E+18	2021-04-30 03:24:16+00:00	Diversity in the portfolio. Crypto is now added &amp; will be adding more to my position. Long term hold. Another stimulus check = decreasing the value of the dollar. More inflation. More money will be flowing into the stock market and crypto	Crypto
1.38797E+18	2021-04-30 03:21:46+00:00	Our Man in Shanghai: Huobi looks to become Grayscale of Asia, Yao Ming’s NFT wine, and Chinese crypto investors go to the dogs Huobi tackles the institutional market, you can now own an NFT of basketball star Yao Ming drinking red wine, and China’s digital yuan starts to ta…	Crypto
1.38797E+18	2021-04-30 03:17:56+00:00	It’s easy to look like a market genius when every crypto/stock is in an uptrend. When the bear market surfaces, that’s when you know true traders. We prepare you mostly for the bear markets so stay confident and ride with us.👊🏻 $btc #btc #bnb #eth #btt #win #doge $Doge $bnb	Crypto
1.38797E+18	2021-04-30 03:16:20+00:00	#SPX500USD - New Technical Analysis: #TA #Crypto #Stocks #Forex #Markets #Trading #TechnicalAnalysis https://t.co/Vz5DDOxa9y	Crypto
1.38797E+18	2021-04-30 03:16:20+00:00	#ONEBTC - New Technical Analysis: #TA #Crypto #Stocks #Forex #Markets #Trading #TechnicalAnalysis https://t.co/DR99jq7aSl	Crypto
1.38797E+18	2021-04-30 03:16:16+00:00	I just subscribed to Market Meditations, they offer the best newsletter and best free quality crypto trading course in the universe💙 https://t.co/0TVPwPjCcz	Crypto
1.38797E+18	2021-04-30 03:15:33+00:00	Investment Bank JPMorgan Explains Why ETH Is Outperforming BTC – Markets and Prices Bitcoin News CRYPTO CRYPTO NEWS - https://t.co/d0Qigxofju https://t.co/WlIGaRMH86	Crypto
1.38797E+18	2021-04-30 03:15:03+00:00	Buy &amp; sell Crypto in minutes Join the world's largest crypto exchange https://t.co/yb0xrzUbDo #SUCCESSDRIVEN #HODL #TRADERLIFE #MARKET #ENDTHEFED #NOBRAINER #STOCKS #CASH #WEALTH #ETHEREUM #BITCOINSALLDAY #VERGE #CRYPTOTRADING #DECENTRALIZED #CRYPTOCURRENCIES https://t.co/3pqTjCVJzK	Crypto
1.38797E+18	2021-04-30 03:15:00+00:00	先週行われたブロンズマンCUP 優勝者インタビュー！ 今回は白日さん(@hakuzitu_zero)が 青のシーラデッキを解説 ブロンズ縛りの構成なので デッキ構成や戦略も参考になります 特に初心者の方には必見です #クリスペ @mr_bronze_man @crypto_spells https://t.co/j0zto1m1He	Crypto
1.38797E+18	2021-04-30 03:13:19+00:00	Crypto geniuses will toll you to "scroll outward" so you can see the real trajectory. EVERYTHING IS UPWARD AFTER 10 YEARS. SCROLL OUTWARD FOR REAL ESTATE AND THE STOCK MARKET. These people are the biggest scammers! 😂😂😂 $BTC $ETH #cryptocurrency	Crypto
1.38797E+18	2021-04-30 03:07:13+00:00	Crypto Total Market = $2011.8 billion Bitcoin Cap = $1000.4 billion Bitcoin dominance: 49.7% MVRV-zscore = 3.93 Fear-Greed: Neutral (51; https://t.co/PDxy1Pjwfb) (Thu Apr 29 22:07:11 2021 US CT) #CryptoMarket https://t.co/S77PVM8TBI	Crypto
1.38797E+18	2021-04-30 03:07:04+00:00	#Crypto &amp; #Altcoins The Market is Ranging ( mixed bags of +/- $alts ) Remember to take PROFITS https://t.co/zpoANwhU66	Crypto
1.38797E+18	2021-04-30 03:06:18+00:00	Crypto Currency is a Ponzi scheme. No inherent value. Requires more people to get scammed to enrich the prior investors. You don't physically possess it. Fees. Not secure -- Crashes with the market. Not practical for everyday use. My two cents. 💥🦅💥	Crypto
1.38797E+18	2021-04-30 03:06:02+00:00	SO lets get this straight, $matic is doing close to just as many TX as $eth is right now. Roughly 1.2 M vs 1.5 M TX today alone. It's market cap is also 63 X LESS than Ethereums. This could make Polygon the #1 most undervalued blue chip crypto on the market right now. https://t.co/stgy3mdYgw	Crypto
1.38797E+18	2021-04-30 03:05:15+00:00	The company that corners the #crypto #treasury market of All the #LLC s will prevail... Will you Dev a category defining #brand ? https://www.aft https://t.co/C6U1nwyddk &lt;g00d&gt; #url @dragonchaingang @Cindicator @Teeka_Tiwari JV &amp; Hybrid Deals Welcome = We Got This!	Crypto
1.38797E+18	2021-04-30 03:04:09+00:00	They're the only codebase-as-a-service play in crypto. They have the market to themselves. $0.10 is achievable by the end of May... if the global market cap keeps growing at an exponential pace, $3.67 is possible for EOY. $BEPRO 🚀🍄 https://t.co/aK6bkgOQeb	Crypto
1.38797E+18	2021-04-30 03:03:51+00:00	Hmm, it’s almost like the entire #crypto market follows 4 year cycles I wonder what genius has been talking about it for 2 years now lol https://t.co/nXL1o4bI7O	Crypto
1.38797E+18	2021-04-30 03:02:23+00:00	Forget it! I'm not going to bed, I'm too excited about NFTs! I'm gonna throw back some red bulls and tweet all night long about the fake bear market, the upcoming cryptopunks auction at Christie's, why i love OG crypto art, and my appreciation for on-chain artwork! Buckle up! https://t.co/rWVd2xbSZx	Crypto
1.38797E+18	2021-04-30 03:00:53+00:00	New Technical Analysis: #TA #Crypto #Stocks #Forex #Markets #Trading #TechnicalAnalysis https://t.co/98xsGyubVZ	Crypto
1.38797E+18	2021-04-30 03:00:49+00:00	#ES1! - New Technical Analysis: #TA #Crypto #Stocks #Forex #Markets #Trading #TechnicalAnalysis https://t.co/ZOCbMnH4Xr	Crypto
1.38797E+18	2021-04-30 03:00:49+00:00	#EURUSD - New Technical Analysis: #TA #Crypto #Stocks #Forex #Markets #Trading #TechnicalAnalysis https://t.co/sz9F16xZON	Crypto
1.38796E+18	2021-04-30 03:00:05+00:00	Cardano (ADA) Fear Index on google search statistics (higher = more market fear) #Cardano #ADA #Crypto #Cryptocurrency #dataviz #datavisualisation 04:00:03 https://t.co/cwwoTUZCwd	Crypto
1.38796E+18	2021-04-30 02:56:54+00:00	I actually wondered, if crypto and the stock market keeps popping out all these millionaires and billionaires how do you control that? How do you regulate modern day Joe who wins big	Crypto
1.38796E+18	2021-04-30 02:54:53+00:00	Ethereum Surpasses PayPal’s Market Cap as ETH Keeps Reducing Bitcoin Dominance - https://t.co/DbJ2cTQtA7	Crypto
1.38796E+18	2021-04-30 02:54:30+00:00	GBPUSD Pin Bar Signal &amp; Crude Oil Buying A Pullback – April 29th, 2021 » Learn To Trade The Market CRYPTO CRYPTO NEWS - https://t.co/wMR1Aj88Fe https://t.co/rJCSLVz8Fj	Crypto
1.38796E+18	2021-04-30 02:53:46+00:00	Car Coin Market brings the future of purchasing a car or truck to the now! This new format where we bring you the buyer, directly to the seller in your local market . #IEO #Blockchain #Crypto #CryptoCurrency #Car	Crypto
1.38796E+18	2021-04-30 02:52:19+00:00	What is the most important currency in life, stock market, crypto currency, or YOUR integrity.	Crypto
1.38796E+18	2021-04-30 02:50:12+00:00	crypto market doing well, waiting for these dips i so can reload.	Crypto
1.38796E+18	2021-04-30 02:49:01+00:00	Dont sleep on #houbi and their building of #HecoChain . Will roval $neo as biggest chain in asia. #ht token looki g like $BNB 1.5 yrs ago. Houbi going places and asia is rhe top crypto market in the world.	Crypto
1.38796E+18	2021-04-30 02:47:57+00:00	oh.... i get it... all the bullshit involved in buying a house keeps the market from being liquid and the prices would plummet! The tru humor/fun of nfts n crypto and stocks are now that its all computerized shit becomes truly liquid and concepts like "price" begin to fail.	Crypto
1.38796E+18	2021-04-30 02:45:31+00:00	#ETCUSDT - New Technical Analysis: #TA #Crypto #Stocks #Forex #Markets #Trading #TechnicalAnalysis https://t.co/6NYlJM4Pva	Crypto
1.38796E+18	2021-04-30 02:45:30+00:00	$DHOUSE 1MILLION MARKET CAP !!! 🚀🚀🚀🚀 LETS BUY !!!! #Crypto #cryptocurrency #Tokens	Crypto
1.38796E+18	2021-04-30 02:45:29+00:00	#ES1! - New Technical Analysis: #TA #Crypto #Stocks #Forex #Markets #Trading #TechnicalAnalysis https://t.co/ew8Ei1a0yM	Crypto
1.38796E+18	2021-04-30 02:45:28+00:00	#EURUSD - New Technical Analysis: #TA #Crypto #Stocks #Forex #Markets #Trading #TechnicalAnalysis https://t.co/UumfYVLrFk	Crypto
1.38796E+18	2021-04-30 02:44:05+00:00	Ethereum Will Be Deflationary and Running on Proof-of-Stake by Year-End, says Market Analyst https://t.co/mWHsYXg3Io #blockmarvels #blockchain #crypto	Crypto
1.38796E+18	2021-04-30 02:43:55+00:00	Muy interesante. Cosas locas entre stock market y crypto. ¿Que te parece, @ladymarketok ? https://t.co/vEsPAgxkaj	Crypto
1.38796E+18	2021-04-30 02:41:21+00:00	Outplay the market with @getmoni_io! This new crypto portfolio tracking app will blow your mind! Sign up with my link so we can both get early access to the beta version. https://t.co/7qArlj4ZkR #Crypto #getMoni #FUFOMO	Crypto
1.38796E+18	2021-04-30 02:39:06+00:00	This information will bring a lot of joy to those participating in the crypto market, currently this market is quite new to everyone, there will be a lot of people wondering about its transparency. #LaunchZone #BSCX #BSCXHeros . https://t.co/LSahYbT0qp	Crypto
1.38796E+18	2021-04-30 02:39:03+00:00	Requesting @elonmusk to lower the @dogecoin so I can buy some and learn the @CryptoMarket and one thing's is for sure ! .... @elonmusk will take us to the @NASAMars in neat few @DecaDe ... @HailHydra..... Yeah BTW myself @CaptainAmerica lmao XD. #elongod	Crypto
1.38796E+18	2021-04-30 02:37:30+00:00	CryptoAwards project is a new era in the market now. This project has great development plans and long-term advantage opportunities. The project is growing continuously by its excellence. #cryptoawards #iqcash #cryptocurrency #awards #crypto #best #altcoins #exchanges #payments	Crypto
1.38796E+18	2021-04-30 02:34:55+00:00	#LaunchZone is reaching out to the world. Korea is a very potential market. Don't miss this great opportunity to join AMA for Korean Crypto Investors. #BSCXHeroes $BSCX https://t.co/cvSSl9JUyd	Crypto
1.38796E+18	2021-04-30 02:34:12+00:00	trust, great faith, i have always had faith for the crypto market, i have entered this market since the beginning, and now we have a strong team, i believe it High position in the near future. #LaunchZone #BSCX #BSCXHeros . https://t.co/GEZ0pJgbn3	Crypto
1.38796E+18	2021-04-30 02:33:05+00:00	trust, great faith, i have always had faith for the crypto market, i have entered this market since the beginning, and now we have a strong team, i believe it High position in the near future. #LaunchZone #BSCX #BSCXHeros . https://t.co/GEZ0pJgbn3	Crypto
1.38796E+18	2021-04-30 02:31:40+00:00	I can sense it. This is good news for the crypto market and the #LaunchZone community. With so much good news, the market will continue to grow. #SouthKorea $BSCX #BSC https://t.co/9fdN9aQw29	Crypto
1.38796E+18	2021-04-30 02:30:51+00:00	#ALGOUSD - New Technical Analysis: #TA #Crypto #Stocks #Forex #Markets #Trading #TechnicalAnalysis https://t.co/8Ak7dbD2Tg	Crypto
1.38796E+18	2021-04-30 02:30:47+00:00	#ES1! - New Technical Analysis: #TA #Crypto #Stocks #Forex #Markets #Trading #TechnicalAnalysis https://t.co/FgHYW9p08z	Crypto
1.38796E+18	2021-04-30 02:30:47+00:00	#EURUSD - New Technical Analysis: #TA #Crypto #Stocks #Forex #Markets #Trading #TechnicalAnalysis https://t.co/lec6ZWdj38	Crypto
1.38796E+18	2021-04-30 02:30:25+00:00	I really need a guy that can build a solid crypto trading bot. Something that's brave and a reliable source for gathering the pairs we choose. I want to build market presence in preparation for my own coin.	Crypto
1.38796E+18	2021-04-30 02:27:18+00:00	Please refer us to all your friends,we buy Bitcoin and gift cards at the best market rate,Trade with us and enjoy Tingasa rates #ifeconnect #Yourno1digitalmerchant #bitcoin #crypto #trade https://t.co/ltAKv6qAra	Crypto
1.38796E+18	2021-04-30 02:26:53+00:00	Falcons GM said there was 'really no pressure on draft day if you have done your homework'. In markets, research and contingency planning attempt to accomplish the same thing. https://t.co/RY6LhxtcF0	Crypto
1.38796E+18	2021-04-30 02:25:49+00:00	Been saying the same thing about $sys for many months. Been holder for many years. You all have been sleeping on a 💎 in the crypto market. Do a quick browse of @syscoin and their progress/features. It’s a no-brainer. https://t.co/rFUQ2hrjFu	Crypto
1.38796E+18	2021-04-30 02:23:02+00:00	Crypto Total Market = $2012.3 billion Bitcoin Cap = $1000.6 billion Bitcoin dominance: 49.7% MVRV-zscore = 3.93 Fear-Greed: Neutral (51; https://t.co/PDxy1Pjwfb) (Thu Apr 29 21:23:00 2021 US CT) #BTC https://t.co/08rCZRaCcu	Crypto
1.38795E+18	2021-04-30 02:19:41+00:00	I didn't believe in crypto because it felt so vague. But since I have been guided by a friend of mine and helped me enter this market, I have seen its great potential. #Launchzone $BSCX. https://t.co/Xrq5LsiyNJ	Crypto
1.38795E+18	2021-04-30 02:19:37+00:00	Just ordered a @Ledger Nano X. I’m pumped to get my hands on the best #crypto hardware wallet on the market! 🙌🔐 #ledger #crypto #peaceofmind	Crypto
1.38795E+18	2021-04-30 02:19:19+00:00	This market for the most part rewards the studious, and punishes the lazy. Never skip out on DYOR #crypto	Crypto
1.38795E+18	2021-04-30 02:18:15+00:00	This is a highly volatile market filled with highly speculative coins. The best tool to ensure your success is managing your risk. In the end this is what will separate the winners from the losers. #crypto	Crypto
1.38795E+18	2021-04-30 02:17:41+00:00	It's crazy how fast a Bull Market makes you forget how it feels to be in a Bear Market. I got into crypto for the last 6 years and I know how it feels like the bears will never come again but guess what? They are just around the corner, take profits now or you'll regret it $btc	Crypto
1.38795E+18	2021-04-30 02:16:34+00:00	Crypto Twitter will have you thinking the market is JUST about to shoot thru the roof at any second 🤣❤️ love the energy but I’m impatient as fuck tho 👀 bad timing on my part lol	Crypto
1.38795E+18	2021-04-30 02:12:49+00:00	Crypto shouldn't be difficult or complicated! But sometimes, it is! @MyTeraBlock trading platform is bringing a fun and cool experience where anyone can join, and trade the best assets in the market with no Drama or big Experience needed. Machine Learning will change do it all! https://t.co/hFq9fnEq9Q	Crypto
1.38795E+18	2021-04-30 02:11:51+00:00	#Crypto Top 5 by Market Cap $BTC Bitcoin $53,484.00 (999.86B) (-2.08%) $ETH Ethereum $2,746.60 (318.50B) (+1.31%) $BNB Binance Coin $595.79 (92.05B) (+4.68%) $XRP XRP $1.39 (64.10B) (+0.12%) $USDT Tether $0.9978 (51.03B) (-0.06%)	Crypto
1.38795E+18	2021-04-30 02:09:12+00:00	#Crypto price changes last hour Top3📈 $XVS +47.71% $HT +27.57% $OKB +21.49% TOP3📉 $FTM -10.75% $UNI -8.01% $MANA -5.31% Top 7 Market Cap $BTC -2.27% $ETH +0.43% $BNB+4.53% $XRP -0.75% $ADA-0.90% $DOGE-0.26% $DOT+8.12% The best #arbitrage tool, #Executium. https://t.co/wtSIzGYQIg	Crypto
1.38795E+18	2021-04-30 02:06:17+00:00	A little naivety goes a long way in crypto bull markets	Crypto
1.38795E+18	2021-04-30 02:05:46+00:00	Bitcoin pulls all other Altcoins (including #Doge). We can expect a crypto market move tomorrow. #dogecoin #Dogefather https://t.co/00icgFqOhc	Crypto
1.38795E+18	2021-04-30 02:05:22+00:00	In the crypto market, there are many platforms as well as projects but #LaunchZone has appeared as a rising star. They have very stable, easy-to-use platform with many potential and successful projects. Thats why #BSCXHeroes community trust in them. $BSCX will rise soon ❤️ https://t.co/udt4MtbCXK	Crypto
1.38795E+18	2021-04-30 02:04:08+00:00	Crypto people stop saying things about power markets challenge 2k21	Crypto
1.38795E+18	2021-04-30 02:01:16+00:00	When it's crypto bull market, even technical analyst stop making charts, they know its waste of resources, as everything is going up eventually.	Crypto
1.38795E+18	2021-04-30 02:01:10+00:00	All of you into #dogecoin should check out #XLM it is expected to go to the 5 dollar range and has a big effect on the crypto market	Crypto
1.38795E+18	2021-04-30 02:00:30+00:00	We are on the precipice of a huge shift in the finance sector, and no one sees it. Although in their infancy, Crypto banks are more efficient, and will become more effective. They will assimilate and take market share from traditional banks.	Crypto
1.38795E+18	2021-04-30 02:00:16+00:00	Check out my first YouTube video! I talk about the mistakes I made back in the 2013/2014 cryptocurrency market. This video is still relevant now with pump and dump schemes https://t.co/9XIaKqOtnS #Bitcoin #Ethereum #dogecoin #Crypto #cryptocurrency	Crypto
1.38795E+18	2021-04-30 02:00:05+00:00	Bitcoin Fear Index on google search statistics (higher = more market fear) #Bitcoin #BTC #crypto #cryptocurrency #dataviz #datavisualisation 03:00:03 https://t.co/b0JzuMcoj6	Crypto
1.38795E+18	2021-04-30 01:58:10+00:00	We're more confident that the global #crypto market cap will double, at least, in the next 5 months, than we are that the #stockmarket will regain the momentum we saw coming out of 2020. 💸 #cryptocurrency	Crypto
1.38795E+18	2021-04-30 01:58:03+00:00	$ENJ looks to be on an uptrend, potentially back on its way to the $3 range. Currently sitting pretty at $2.61 📈 #Finlogix #EnjinCoin #NFT #NFTs #Gaming #Markets #Trading #Investing #Crypto https://t.co/3CXZnhFT31	Crypto
1.38795E+18	2021-04-30 01:56:10+00:00	Bitcoin is mostly a store of value: You buy it like you would buy gold, and stash it away to see the value grow. Bitcoin is the oldest and most established cryptocurrency in the crypto market. #Defi https:// #MustHaveCrypto	Crypto
1.38795E+18	2021-04-30 01:54:56+00:00	Deutsche Brse and Commerzbank Jointly Invest to Build a Tokenized Real Estate and NFT art Market place - https://t.co/3Fc8b0TdYN $BTC #crypto	Crypto
1.38795E+18	2021-04-30 01:54:52+00:00	Polygon (MATIC) could advance even more in the ongoing bull market, but the risk remains high - https://t.co/Ro39gcWL2t $BTC #crypto #fintech	Crypto
1.38795E+18	2021-04-30 01:54:28+00:00	With Central and South East Asia going back into lockdowns , the market is not pricing supply chain disruption and subsequent price inflation . Crypto has a lot more legs in this cycle @tezos @XTZNews @AlderLaneeggs @ElevatedReturns	Crypto
1.38795E+18	2021-04-30 01:53:39+00:00	Now imagine how much "frothier" commodities prices would be if a stimulus plan worth 3x the entire crypto market gets passed. https://t.co/FDwS708Ri4	Crypto
1.38795E+18	2021-04-30 01:50:04+00:00	If #Altseason is not imminent, then market is wrong. #Crypto #Patiencewillberewarded https://t.co/MzZFlbK1WP	Crypto
1.38795E+18	2021-04-30 01:49:18+00:00	Ethereum Flips PayPal, Nears Top 25 Global Assets by Market Cap https://t.co/qFKA05Pled https://t.co/tMVwt1eerW #bitcoinnews #bitcoinagile #crypto #bitcoins #cryptotrading #bitcoincash #forextrader https://t.co/IQpYVodEdC	Crypto
1.38795E+18	2021-04-30 01:48:34+00:00	This used to be good advice, but with The Fed endlessly printing money, crypto making moves, and the stock market always making new highs, you’re really just hurting yourself keeping anything in savings. Not to mention that hyperinflation could make that 6 months useless https://t.co/6nEija7SZC	Crypto
1.38795E+18	2021-04-30 01:47:41+00:00	It was really a great project, all @BscBond team already did so much great things in market in initial days. #BSCB token has lot of potential and soon be on the moon . Be the best crypto in the world . Well done !	Crypto
1.38795E+18	2021-04-30 01:45:41+00:00	#LTCUSDT - New Technical Analysis: #TA #Crypto #Stocks #Forex #Markets #Trading #TechnicalAnalysis https://t.co/0bdzfVYp2i	Crypto
1.38795E+18	2021-04-30 01:45:41+00:00	#ES1! - New Technical Analysis: #TA #Crypto #Stocks #Forex #Markets #Trading #TechnicalAnalysis https://t.co/jyJxQx4vZh	Crypto
1.38795E+18	2021-04-30 01:45:41+00:00	#GBPAUD - New Technical Analysis: #TA #Crypto #Stocks #Forex #Markets #Trading #TechnicalAnalysis https://t.co/Wmp69LAQKX	Crypto
1.38795E+18	2021-04-30 01:45:34+00:00	I suspect that crypto-assets inc NFT's are exploits of a combination of (1) wash sales (selling something to yourself on market at whatever price you choose), and (2) mark-to-market (valuing an asset for tax purposes based on its market price)... but for what ends IDK. Tax? /	Crypto
1.38795E+18	2021-04-30 01:45:27+00:00	What's special about the Crypto Awards is that they're actually people's choice. 78 nominations were made by real market experts to provide fair and transparent competition. #Cryptoawards #iqcash #cryptocurrency #awards #crypto #altcoins	Crypto
1.38795E+18	2021-04-30 01:45:20+00:00	The market is fully open today like every other day.. Investors who wish to setup investment plans should contact us now, and those wanting to get connected with an active and real V.I.P Signal Platform should contact us too. We're Pro on crypto investmen #cryptocurrency #crypto https://t.co/z9T1Wgm8aq	Crypto
1.38795E+18	2021-04-30 01:43:50+00:00	🇬🇧 $SNX - Elliott wave analysis 🇹🇷 #SNXUSDT Elliott dalga analizi arkadaşlar. @synthetix_io #Synthetix @SynthetixMemes #snx #snxusd #Crypto #cryptocurrenices #altcoin #altcoins https://t.co/eJd7OBOcnu	Crypto
1.38795E+18	2021-04-30 01:41:46+00:00	The market is fully open today like every other day.. Investors who wish to setup investment plans should contact us now, and those wanting to get connected with an active and real V.I.P Signal Platform should contact us too. We're Pro on crypto investment #cryptocurrency #crypto https://t.co/VJLNwyetjG	Crypto
1.38795E+18	2021-04-30 01:41:34+00:00	I run a investing company called Norwood investing LLC we help people manage there assets and build wealth through the stock market as well as crypto you can find our fb page @Norwood investing LLC here are examples of gains you can see from clients This all the same client. https://t.co/q2W9PfjyrI	Crypto
1.38795E+18	2021-04-30 01:41:00+00:00	I run a investing company called Norwood investing LLC we help people manage there assets and build wealth through the stock market as well as crypto our fb page @Norwood investing LLC these are examples of gains you can see from clients This all the same client. https://t.co/0amuiOm1jK	Crypto
1.38794E+18	2021-04-30 01:40:07+00:00	-China summons 13 tech giants as crackdown widens -Amazon sales soar on pandemic shopping spree -These are the two big themes in crypto right now Here are some of the things to know at the start of Asia's trading day https://t.co/sb6g8pgtUx	Crypto
1.38794E+18	2021-04-30 01:34:39+00:00	Loving this new project 😍SuperDOGE Meme Coin Launches, Reaches $13M Market Cap in First 48 Hours World's first crypto superhero coin donates 2% of all transactions to various charities via smart contract - $150,000 already donated in first 72 hours https://t.co/z9Z7RPWAnG	Crypto
1.38794E+18	2021-04-30 01:33:45+00:00	If your coin is not pumping in this bull market, probably it’s never. Stay away from it. For ex #ADA. 🌝	Crypto
1.38794E+18	2021-04-30 01:33:00+00:00	Of course everyone wants their #Crypto to moon🚀however watching the the overall market cap and it’s mostly just money coming in and out of projects. We want to see the over all market cap go to 3-5 trillion it’s just been about 2. So technically no ones gaining any real value	Crypto
1.38794E+18	2021-04-30 01:31:21+00:00	$AAVE $ADA $ALGO $ATOM $BCH $BNB $BSV $BTC $SUSHI $THETA $TRX $UMA $UNI $VET $XLM $XRP $XTZ $ZIL korean LOCAL shitcoin $ICX is ONLY meant for korean market.. even in KOREA, it is not able to do any magic. its not under radar.. IT HAS BEEN NEGLECTED becoz its not worth noticing.. https://t.co/npW0AeHjRz	Crypto
1.38794E+18	2021-04-30 01:30:51+00:00	Its crazy how fast a Bull Market makes you forget how it feels to be in a Bear Market. @thebull_crypto https://t.co/weREJa8H7P	Crypto
1.38794E+18	2021-04-30 01:30:46+00:00	#ES1! - New Technical Analysis: #TA #Crypto #Stocks #Forex #Markets #Trading #TechnicalAnalysis https://t.co/6auy4bYrlw	Crypto
1.38794E+18	2021-04-30 01:30:45+00:00	#EURUSD - New Technical Analysis: #TA #Crypto #Stocks #Forex #Markets #Trading #TechnicalAnalysis https://t.co/LmQFsTjJwY	Crypto
1.38794E+18	2021-04-30 01:30:45+00:00	#BTCUSD - New Technical Analysis: #TA #Crypto #Stocks #Forex #Markets #Trading #TechnicalAnalysis https://t.co/ajjreZVREC	Crypto
1.38794E+18	2021-04-30 01:30:34+00:00	2017 crypto “this is the future! this will change the world” 2017 facts (no users, fairytales &amp; unicorns, no cashflow) 2021 crypto “99% of these coins are ponzis, I’m not getting rekt this time” 2021 facts (exponential user growth, real use cases / markets + cash flow)	Crypto
1.38794E+18	2021-04-30 01:30:30+00:00	KTM Crypto daily: #Bitcoin analysis; Ferrari without engines - Key To Markets Blog https://t.co/zDhZNMhk2X #cryptocurrencies #cryptotwitter #CryptoGem #cryptopunks https://t.co/FeMNjMvDqb	Crypto
1.38794E+18	2021-04-30 01:26:03+00:00	If you are interested in the development strategy of #LaunchZone, #ITAM in the crypto market, absolutely do not ignore this AMA. Please take a moment to join. #BSCXHeroes $BSCX https://t.co/cnHsmOCjKa	Crypto
1.38794E+18	2021-04-30 01:24:54+00:00	$GO #GoChain #NFT $OMI is Built on the #GoChain. @ecomi_ had massive success with their #NFT &amp; their market cap is at 1 Billion Dollars. @go_chain has announced that @FinsAttached &amp; @MazerHQ will also be launching NFT on the proven, fast, secure &amp; low cost $GO Blockchain 💎 https://t.co/etQKVsKBWB	Crypto
1.38794E+18	2021-04-30 01:24:26+00:00	I'm a #weed #nft thats #addicted to other #marijuana #nfts! 🤩 Picked up more #dope #cannabis #nftart on the @rariblecom secondary market. Made by @moonft_arts !! #sativa #indica #dab #mmj #crypto #cryptoartist #collectable #eth #btc #blockchain #high #NFTartist #NFTartwork https://t.co/NLl16cstGM	Crypto
1.38794E+18	2021-04-30 01:22:38+00:00	Saat ini market crypto yg baru tumbuh sangat berbahaya..butuh regulasi dan aturan untuk melindunginya...terlalu banyak project kosong yg lahir dan tidak berguna hanya untuk lelucon..🤔	Crypto
1.38794E+18	2021-04-30 01:22:05+00:00	Cardano ($ADA) in Numbers: 29 April 2021 Update - https://t.co/slq6vDTlNZ This article gives an update (as of 08:15 UTC on 29 April 2021) on various metrics related to Cardano and its $ADA token. Market Data by Crypto... https://t.co/l8nU9MZ3Nm	Crypto
1.38794E+18	2021-04-30 01:21:10+00:00	In other news, Newports have overtaken the entire crypto currency market cap as Biden bids to ban menthol cigarettes. Lmao street price of menthols boutta moooonnnn! You a nonsmoker there's no time like now to get in early. When the ban comes it will go parabolic lol.	Crypto
1.38794E+18	2021-04-30 01:17:29+00:00	#crypto daily market update: tot mkt cap down 0.61% at 2.06T USD $BTC down 2.44% $ETH up 0.56% $BNB up 3.35% $XVS up 53.25%📈 $FTM down 11.34%📉 #CryptoNews #Crypto #cryptocurrency #cryptocurrencies #markets #investing #fintech #NFTs #DeFi	Crypto
1.38794E+18	2021-04-30 01:16:46+00:00	This project may have good potential in crypto market Governance Token: Circulating Supply ~ 12M. Decimal: 18 Name: FishSwap Symbol: FISH Contract: 0xd9a0dc07d25ed65da8ed4321c42f7f35de81bf2d #fishswapapp #bsc https://t.co/6IvvDUueOj	Crypto
1.38794E+18	2021-04-30 01:16:28+00:00	Stickers are adorable and true to the crypto market. Be careful and always keep mentality. #BSCXHeroes #LaunchZone $BSCX https://t.co/BeXWcrpoHx	Crypto
1.38794E+18	2021-04-30 01:15:37+00:00	#XRPUSD - New Technical Analysis: #TA #Crypto #Stocks #Forex #Markets #Trading #TechnicalAnalysis https://t.co/dWrMxmM1By	Crypto
1.38794E+18	2021-04-30 01:15:36+00:00	#ES1! - New Technical Analysis: #TA #Crypto #Stocks #Forex #Markets #Trading #TechnicalAnalysis https://t.co/c3FXbHMUis	Crypto
1.38794E+18	2021-04-30 01:15:35+00:00	#EURUSD - New Technical Analysis: #TA #Crypto #Stocks #Forex #Markets #Trading #TechnicalAnalysis https://t.co/yao1u3n4yG	Crypto
1.38794E+18	2021-04-30 01:13:38+00:00	Cryptocurrency Market Crash | क्या करे क्या नही | Crypto Currency Latest news updates | smckapildev https://t.co/g3BXBbdCnO	Crypto
1.38794E+18	2021-04-30 01:10:17+00:00	$ZIL is one of the cryptos in my portfolio I won’t sell. Will just stake and chill, even through the bear market. I trust in the team, the tech, and the ecosystem. #Zilliqa is just getting started 💪🏽Yuuuuge 😎	Crypto
1.38794E+18	2021-04-30 01:06:21+00:00	There’s already a well-developed. market to bet on stocks. Scam alert. Another crypto pumper https://t.co/EKSFo5k5jD	Crypto
1.38794E+18	2021-04-30 01:04:19+00:00	#SAFEMOON changed the whole Crypto market ! It has spread awareness about Crypto to million peoples ! #SAFEMOONARMY https://t.co/87oiWz7qGo	Crypto
1.38794E+18	2021-04-30 01:04:15+00:00	Few understand the fact that every single coin with its own blockchain has the potential to at least 2x by the next decade. Crypto market is a child, only 10years old. It’s best to diversify &amp; hold as many coins as you can. Keep most in #bitcoin though😉 https://t.co/nctBkJusp8	Crypto
1.38794E+18	2021-04-30 01:02:43+00:00	#Algorand is the most impressive whitepaper i ever read. I think this crypto gonna stay for a long time in crypto market. No Hype, No Drama.	Crypto
1.38793E+18	2021-04-30 01:00:57+00:00	#ETHBTC - New Technical Analysis: #TA #Crypto #Stocks #Forex #Markets #Trading #TechnicalAnalysis https://t.co/r6aMJdDQZI	Crypto
1.38793E+18	2021-04-30 01:00:57+00:00	#GBPJPY - New Technical Analysis: #TA #Crypto #Stocks #Forex #Markets #Trading #TechnicalAnalysis https://t.co/CLH2sb4IO8	Crypto
1.38793E+18	2021-04-30 01:00:56+00:00	#DXY - New Technical Analysis: #TA #Crypto #Stocks #Forex #Markets #Trading #TechnicalAnalysis https://t.co/Tlt9npO5Ed	Crypto
1.38793E+18	2021-04-30 01:00:32+00:00	ETH Market Cap Equals PayPal’s After Coin Hits ATH At $27000 CRYPTO CRYPTO NEWS - https://t.co/E5yW266cRB https://t.co/56QTLoarL2	Crypto
1.38793E+18	2021-04-30 01:00:15+00:00	#vechain#vet#crypto market been bit boring lately hope the action picks up. Let’s move big brother bitcoin so the rest of the market follows	Crypto
1.38793E+18	2021-04-30 01:00:05+00:00	Dogecoin Fear Index on google search statistics (higher = more market fear) #dogecoin #doge #dogearmy #dogecoinarmy #crypto #cryptocurrency #dataviz #datavisualisation 02:00:03 https://t.co/DFy3zJKrIq	Crypto
[truncated: 18,319 more rows]
