# Supplementary material for: Predicting microbe organisms using data of living micro forms of life and hybrid microbes classifier
Source: PLoS One. 2023 Apr 20;18(4):e0284522. doi: 10.1371/journal.pone.0284522 (PMC10118187; doi:10.1371/journal.pone.0284522)
Supplement: S1 Dataset — (ZIP) [file pone.0284522.s001.zip › Washington_Final_CvF.csv]

	id	date	tweet	Market	cleanText	TextBlob Score	TextBlob Sentiment	Vader Score	Vader Sentiment	remove_lower_punct	sentiment	sentiment score	tokenise	remove_stopwords	lemmatise	Topic1	Topic2	Topic3	Topic4	Topic5	Topic6	Topic7	Topic8	Topic9	Topic10	Dominant_topic
0	1.38827e+18	2021-04-30 23:26:35+00:00	Just owning 3 ETFs allows you to hold the entire stock and bond market. Simple ETF Stragegy | simpleinvesting https://t.co/AJPFIkVad1	Financial	owning etf allows hold entire stock bond market simple etf stragegy simpleinvesting	0.0	Neutral	0.0	Neutral	owning etf allows hold entire stock bond market simple etf stragegy simpleinvesting	Neutral	0.0	['owning', 'etfs', 'allows', 'hold', 'entire', 'stock', 'bond', 'market', 'simple', 'etf', 'stragegy', 'simpleinvesting']	['owning', 'etfs', 'allows', 'hold', 'entire', 'stock', 'bond', 'market', 'simple', 'etf', 'stragegy', 'simpleinvesting']	['owning', 'etf', 'allows', 'hold', 'entire', 'stock', 'bond', 'market', 'simple', 'etf', 'stragegy', 'simpleinvesting']	0.92	0.01	0.01	0.01	0.01	0.01	0.01	0.01	0.01	0.01	1
1	1.38827e+18	2021-04-30 23:20:03+00:00	KRIS is the only default probability &amp; fixed income system which provides daily cross-validation between default probabilities, bond price &amp; spread https://t.co/UXo6uqCr7N Example: Senior fixed-rate non-call bonds in US market #credit #creditrisk #bonds https://t.co/Gy0guXng2X https://t.co/miwLb0nlH2	Financial	kris default probability amp fixed income system provides daily cross validation default probability bond price amp spread example senior fixed rate non call bond market credit creditrisk bond	0.05	Positive	0.3818	Positive	kris default probability amp fixed income system provides daily cross validation default probability bond price amp spread example senior fixed rate non call bond market credit creditrisk bond	Positive	0.3818	['kris', 'default', 'probability', 'amp', 'fixed', 'income', 'system', 'provides', 'daily', 'cross', 'validation', 'default', 'probabilities', 'bond', 'price', 'amp', 'spread', 'example', 'senior', 'fixed', 'rate', 'non', 'call', 'bonds', 'market', 'credit', 'creditrisk', 'bonds']	['kris', 'default', 'probability', 'amp', 'fixed', 'income', 'system', 'daily', 'cross', 'validation', 'default', 'probabilities', 'bond', 'price', 'amp', 'spread', 'example', 'senior', 'fixed', 'rate', 'call', 'bonds', 'market', 'credit', 'creditrisk', 'bonds']	['kris', 'default', 'probability', 'amp', 'fixed', 'income', 'system', 'daily', 'cross', 'validation', 'default', 'probability', 'bond', 'price', 'amp', 'spread', 'example', 'senior', 'fixed', 'rate', 'call', 'bond', 'market', 'credit', 'creditrisk', 'bond']	0.0	0.0	0.0	0.0	0.0	0.97	0.0	0.0	0.0	0.0	6
2	1.38827e+18	2021-04-30 23:20:03+00:00	KRIS is the only default probability &amp; fixed income system which provides daily cross-validation between default probabilities, bond price &amp; spread https://t.co/0ZtjIyJ4nD Example: Senior fixed-rate non-call bonds in US market #credit #creditrisk #bonds https://t.co/7uempElFvm https://t.co/hXbpj4nYGY	Financial	kris default probability amp fixed income system provides daily cross validation default probability bond price amp spread example senior fixed rate non call bond market credit creditrisk bond	0.05	Positive	0.3818	Positive	kris default probability amp fixed income system provides daily cross validation default probability bond price amp spread example senior fixed rate non call bond market credit creditrisk bond	Positive	0.3818	['kris', 'default', 'probability', 'amp', 'fixed', 'income', 'system', 'provides', 'daily', 'cross', 'validation', 'default', 'probabilities', 'bond', 'price', 'amp', 'spread', 'example', 'senior', 'fixed', 'rate', 'non', 'call', 'bonds', 'market', 'credit', 'creditrisk', 'bonds']	['kris', 'default', 'probability', 'amp', 'fixed', 'income', 'system', 'daily', 'cross', 'validation', 'default', 'probabilities', 'bond', 'price', 'amp', 'spread', 'example', 'senior', 'fixed', 'rate', 'call', 'bonds', 'market', 'credit', 'creditrisk', 'bonds']	['kris', 'default', 'probability', 'amp', 'fixed', 'income', 'system', 'daily', 'cross', 'validation', 'default', 'probability', 'bond', 'price', 'amp', 'spread', 'example', 'senior', 'fixed', 'rate', 'call', 'bond', 'market', 'credit', 'creditrisk', 'bond']	0.0	0.0	0.0	0.0	0.0	0.97	0.0	0.0	0.0	0.0	6
3	1.38827e+18	2021-04-30 22:55:03+00:00	Webinar: Hong Kong Green Bond Market Briefing 2020. With @ClimateBonds @hkmagovhk @HKGreenFinance &amp; @HSBC. Market dynamics and #greenfinance developments in the SAR. Monday 14th May 08:00 London / 15:00 Hong Kong / 17:00 Sydney. Register: https://t.co/Lsvz6Ga5o0 #greenbonds #ESG https://t.co/orNuZDw22s	Financial	webinar hong kong green bond market briefing climatebonds hkmagovhk hkgreenfinance amp hsbc market dynamic greenfinance development sar monday may london hong kong sydney register greenbonds esg	-0.2	Negative	0.2732	Positive	webinar hong kong green bond market briefing climatebonds hkmagovhk hkgreenfinance amp hsbc market dynamic greenfinance development sar monday may london hong kong sydney register greenbonds esg	Positive	0.3818	['webinar', 'hong', 'kong', 'green', 'bond', 'market', 'briefing', 'climatebonds', 'hkmagovhk', 'hkgreenfinance', 'amp', 'hsbc', 'market', 'dynamics', 'greenfinance', 'developments', 'sar', 'monday', 'may', 'london', 'hong', 'kong', 'sydney', 'register', 'greenbonds', 'esg']	['webinar', 'hong', 'kong', 'green', 'bond', 'market', 'briefing', 'climatebonds', 'hkmagovhk', 'hkgreenfinance', 'amp', 'hsbc', 'market', 'dynamics', 'greenfinance', 'developments', 'sar', 'monday', 'london', 'hong', 'kong', 'sydney', 'register', 'greenbonds', 'esg']	['webinar', 'hong', 'kong', 'green', 'bond', 'market', 'briefing', 'climatebonds', 'hkmagovhk', 'hkgreenfinance', 'amp', 'hsbc', 'market', 'dynamic', 'greenfinance', 'development', 'sar', 'monday', 'london', 'hong', 'kong', 'sydney', 'register', 'greenbonds', 'esg']	0.0	0.0	0.0	0.0	0.0	0.0	0.0	0.97	0.0	0.0	8
4	1.38826e+18	2021-04-30 22:30:24+00:00	The FOMC has up until now been in a no-taper-talk zone—no one wants to talk tapering bonds as Fed Chair Powell says it’s premature. @DallasFed chief Kaplan just broke with the chair on taper talk. https://t.co/Efc1Ai16dc via @markets @economics @catarinasaraiva	Financial	fomc taper talk zone one want talk tapering bond fed chair powell say premature dallasfed chief kaplan broke chair taper talk via market economics catarinasaraiva	0.2	Positive	-0.4215	Negative	fomc taper talk zone one want talk tapering bond fed chair powell say premature dallasfed chief kaplan broke chair taper talk via market economics catarinasaraiva	Negative	-0.3612	['fomc', 'taper', 'talk', 'zone', 'one', 'wants', 'talk', 'tapering', 'bonds', 'fed', 'chair', 'powell', 'says', 'premature', 'dallasfed', 'chief', 'kaplan', 'broke', 'chair', 'taper', 'talk', 'via', 'markets', 'economics', 'catarinasaraiva']	['fomc', 'taper', 'talk', 'zone', 'talk', 'tapering', 'bonds', 'fed', 'chair', 'powell', 'premature', 'dallasfed', 'chief', 'kaplan', 'broke', 'chair', 'taper', 'talk', 'markets', 'economics', 'catarinasaraiva']	['fomc', 'taper', 'talk', 'zone', 'talk', 'tapering', 'bond', 'fed', 'chair', 'powell', 'premature', 'dallasfed', 'chief', 'kaplan', 'broke', 'chair', 'taper', 'talk', 'market', 'economics', 'catarinasaraiva']	0.0	0.0	0.0	0.0	0.0	0.0	0.0	0.0	0.96	0.0	9
5	1.38826e+18	2021-04-30 22:15:00+00:00	Could there be a rebound in bond markets? Ameriprise Head of Fixed Income Brian Erickson summarizes the outlook, including potential risks and drivers to consider within a diversified bond investment strategy. https://t.co/oUEltp2dou	Financial	could rebound bond market ameriprise head fixed income brian erickson summarizes outlook including potential risk driver consider within diversified bond investment strategy	0.05	Positive	-0.2732	Negative	could rebound bond market ameriprise head fixed income brian erickson summarizes outlook including potential risk driver consider within diversified bond investment strategy	Negative	-0.2732	['could', 'rebound', 'bond', 'markets', 'ameriprise', 'head', 'fixed', 'income', 'brian', 'erickson', 'summarizes', 'outlook', 'including', 'potential', 'risks', 'drivers', 'consider', 'within', 'diversified', 'bond', 'investment', 'strategy']	['rebound', 'bond', 'markets', 'ameriprise', 'head', 'fixed', 'income', 'brian', 'erickson', 'summarizes', 'outlook', 'including', 'potential', 'risks', 'drivers', 'consider', 'diversified', 'bond', 'investment', 'strategy']	['rebound', 'bond', 'market', 'ameriprise', 'head', 'fixed', 'income', 'brian', 'erickson', 'summarizes', 'outlook', 'including', 'potential', 'risk', 'driver', 'consider', 'diversified', 'bond', 'investment', 'strategy']	0.0	0.0	0.0	0.0	0.0	0.0	0.96	0.0	0.0	0.0	7
6	1.38825e+18	2021-04-30 21:57:43+00:00	#BARNBRIDGE $BOND token is available on Gemini. Current Market cap is only 100 Million and only 10 Million coin Supply. This will melt faces when price starts moving. https://t.co/XeLUouc456	Financial	barnbridge bond token available gemini current market cap million million coin supply melt face price start moving	0.2	Positive	0.0	Neutral	barnbridge bond token available gemini current market cap million million coin supply melt face price start moving	Neutral	0.0	['barnbridge', 'bond', 'token', 'available', 'gemini', 'current', 'market', 'cap', 'million', 'million', 'coin', 'supply', 'melt', 'faces', 'price', 'starts', 'moving']	['barnbridge', 'bond', 'token', 'gemini', 'current', 'market', 'cap', 'coin', 'supply', 'melt', 'faces', 'price', 'starts', 'moving']	['barnbridge', 'bond', 'token', 'gemini', 'current', 'market', 'cap', 'coin', 'supply', 'melt', 'face', 'price', 'start', 'moving']	0.01	0.01	0.95	0.01	0.01	0.01	0.01	0.01	0.01	0.01	3
7	1.38825e+18	2021-04-30 21:54:31+00:00	Imagine as a startup creating a $1 face value bond to trade within a nascent non-financial domain, offering holders fixed principal distribution and high-effecitve yields convertible to equity. Trading initially during market formation at a deep discount is expected. https://t.co/8TwyN6T7Le	Financial	imagine startup creating face value bond trade within nascent non financial domain offering holder fixed principal distribution high effecitve yield convertible equity trading initially market formation deep discount expected	0.02666666666666667	Positive	0.5574	Positive	imagine startup creating face value bond trade within nascent non financial domain offering holder fixed principal distribution high effecitve yield convertible equity trading initially market formation deep discount expected	Positive	0.5574	['imagine', 'startup', 'creating', 'face', 'value', 'bond', 'trade', 'within', 'nascent', 'non', 'financial', 'domain', 'offering', 'holders', 'fixed', 'principal', 'distribution', 'high', 'effecitve', 'yields', 'convertible', 'equity', 'trading', 'initially', 'market', 'formation', 'deep', 'discount', 'expected']	['imagine', 'startup', 'creating', 'face', 'bond', 'trade', 'nascent', 'financial', 'domain', 'offering', 'holders', 'fixed', 'principal', 'distribution', 'high', 'effecitve', 'yields', 'convertible', 'equity', 'trading', 'initially', 'market', 'formation', 'deep', 'discount', 'expected']	['imagine', 'startup', 'creating', 'face', 'bond', 'trade', 'nascent', 'financial', 'domain', 'offering', 'holder', 'fixed', 'principal', 'distribution', 'high', 'effecitve', 'yield', 'convertible', 'equity', 'trading', 'initially', 'market', 'formation', 'deep', 'discount', 'expected']	0.97	0.0	0.0	0.0	0.0	0.0	0.0	0.0	0.0	0.0	1
8	1.38824e+18	2021-04-30 21:32:41+00:00	RT CumberlandADV "Cumberland Advisors Weekly Video Update (Apr 26, 2021 - Apr 30, 2021) - https://t.co/qYxU0yyNeZ #markets #munis #equities #bonds #ETFs https://t.co/bW9xQq2nFb"	Financial	cumberlandadv cumberland advisor weekly video update apr apr market munis equity bond etf	0.0	Neutral	0.0	Neutral	cumberlandadv cumberland advisor weekly video update apr apr market munis equity bond etf	Neutral	0.0	['cumberlandadv', 'cumberland', 'advisors', 'weekly', 'video', 'update', 'apr', 'apr', 'markets', 'munis', 'equities', 'bonds', 'etfs']	['cumberlandadv', 'cumberland', 'advisors', 'weekly', 'video', 'update', 'apr', 'apr', 'markets', 'munis', 'equities', 'bonds', 'etfs']	['cumberlandadv', 'cumberland', 'advisor', 'weekly', 'video', 'update', 'apr', 'apr', 'market', 'munis', 'equity', 'bond', 'etf']	0.01	0.01	0.93	0.01	0.01	0.01	0.01	0.01	0.01	0.01	3
9	1.38824e+18	2021-04-30 21:30:21+00:00	The sustainability bond market saw a 2.3% increase on 2019, while the social bond market recorded a huge tenfold increase on last year. https://t.co/hvDD7G0hkV	Financial	sustainability bond market saw increase social bond market recorded huge tenfold increase last year	0.14444444444444446	Positive	0.7096	Positive	sustainability bond market saw increase social bond market recorded huge tenfold increase last year	Positive	0.7096	['sustainability', 'bond', 'market', 'saw', 'increase', 'social', 'bond', 'market', 'recorded', 'huge', 'tenfold', 'increase', 'last', 'year']	['sustainability', 'bond', 'market', 'increase', 'social', 'bond', 'market', 'recorded', 'huge', 'tenfold', 'increase', 'year']	['sustainability', 'bond', 'market', 'increase', 'social', 'bond', 'market', 'recorded', 'huge', 'tenfold', 'increase', 'year']	0.01	0.01	0.01	0.94	0.01	0.01	0.01	0.01	0.01	0.01	4
10	1.38824e+18	2021-04-30 21:27:44+00:00	Cumberland Advisors Weekly Video Update (Apr 26, 2021 - Apr 30, 2021) - https://t.co/r47G6faXs8 #markets #munis #equities #bonds #ETFs https://t.co/aIw9CujbtT	Financial	cumberland advisor weekly video update apr apr market munis equity bond etf	0.0	Neutral	0.0	Neutral	cumberland advisor weekly video update apr apr market munis equity bond etf	Neutral	0.0	['cumberland', 'advisors', 'weekly', 'video', 'update', 'apr', 'apr', 'markets', 'munis', 'equities', 'bonds', 'etfs']	['cumberland', 'advisors', 'weekly', 'video', 'update', 'apr', 'apr', 'markets', 'munis', 'equities', 'bonds', 'etfs']	['cumberland', 'advisor', 'weekly', 'video', 'update', 'apr', 'apr', 'market', 'munis', 'equity', 'bond', 'etf']	0.01	0.01	0.92	0.01	0.01	0.01	0.01	0.01	0.01	0.01	3
11	1.38824e+18	2021-04-30 21:06:46+00:00	Market Wrap: #Bitcoin hits $57K after $4.2B options expirations; #ether steadies at $2.7K https://t.co/yPH7cEGILX #BTC $BTC #ethereum #ETH #XRP #BCH #EOS #crypto #cryptocurrency #equities #oil #gold #silver #10year #USTreasury #bond #yield	Financial	market wrap bitcoin hit option expiration ether steady btc btc ethereum eth xrp bch eos crypto cryptocurrency equity oil gold silver year ustreasury bond yield	0.0	Neutral	0.0	Neutral	market wrap bitcoin hit option expiration ether steady btc btc ethereum eth xrp bch eos crypto cryptocurrency equity oil gold silver year ustreasury bond yield	Neutral	0.0	['market', 'wrap', 'bitcoin', 'hits', 'options', 'expirations', 'ether', 'steadies', 'btc', 'btc', 'ethereum', 'eth', 'xrp', 'bch', 'eos', 'crypto', 'cryptocurrency', 'equities', 'oil', 'gold', 'silver', 'year', 'ustreasury', 'bond', 'yield']	['market', 'wrap', 'bitcoin', 'hits', 'options', 'expirations', 'ether', 'steadies', 'btc', 'btc', 'ethereum', 'eth', 'xrp', 'bch', 'eos', 'crypto', 'cryptocurrency', 'equities', 'oil', 'gold', 'silver', 'year', 'ustreasury', 'bond', 'yield']	['market', 'wrap', 'bitcoin', 'hit', 'option', 'expiration', 'ether', 'steady', 'btc', 'btc', 'ethereum', 'eth', 'xrp', 'bch', 'eos', 'crypto', 'cryptocurrency', 'equity', 'oil', 'gold', 'silver', 'year', 'ustreasury', 'bond', 'yield']	0.0	0.0	0.0	0.0	0.0	0.0	0.0	0.96	0.0	0.0	8
12	1.38824e+18	2021-04-30 21:02:50+00:00	$Brit £Britpound digital crypto currency could and can free up the economy, however the current trends to tapper the bond market before a possiblity of a swing to a crash, you must reconsider to give people free &amp; extra money into their back pockets, a subtle introduction to UBI	Financial	brit britpound digital crypto currency could free economy however current trend tapper bond market possiblity swing crash must reconsider give people free amp extra money back pocket subtle introduction ubi	0.06666666666666668	Positive	0.5994	Positive	brit britpound digital crypto currency could free economy however current trend tapper bond market possiblity swing crash must reconsider give people free amp extra money back pocket subtle introduction ubi	Positive	0.5994	['brit', 'britpound', 'digital', 'crypto', 'currency', 'could', 'free', 'economy', 'however', 'current', 'trends', 'tapper', 'bond', 'market', 'possiblity', 'swing', 'crash', 'must', 'reconsider', 'give', 'people', 'free', 'amp', 'extra', 'money', 'back', 'pockets', 'subtle', 'introduction', 'ubi']	['brit', 'britpound', 'digital', 'crypto', 'currency', 'free', 'economy', 'current', 'trends', 'tapper', 'bond', 'market', 'possiblity', 'swing', 'crash', 'reconsider', 'people', 'free', 'amp', 'extra', 'money', 'pockets', 'subtle', 'introduction', 'ubi']	['brit', 'britpound', 'digital', 'crypto', 'currency', 'free', 'economy', 'current', 'trend', 'tapper', 'bond', 'market', 'possiblity', 'swing', 'crash', 'reconsider', 'people', 'free', 'amp', 'extra', 'money', 'pocket', 'subtle', 'introduction', 'ubi']	0.97	0.0	0.0	0.0	0.0	0.0	0.0	0.0	0.0	0.0	1
13	1.38824e+18	2021-04-30 21:00:58+00:00	Today’s market update ∙ The S&amp;P 500 fell 0.72% but notched its largest monthly advance since November ∙ U.S. household income rose a record 21% in March and consumer spending increased 4.2% ∙ ICE BofA Move Index, which measures bond volatility, fell to 58.1	Financial	today market update amp fell notched largest monthly advance since november household income rose record march consumer spending increased ice bofa move index measure bond volatility fell	0.6	Positive	0.2732	Positive	today market update amp fell notched largest monthly advance since november household income rose record march consumer spending increased ice bofa move index measure bond volatility fell	Positive	0.2732	['today', 'market', 'update', 'amp', 'fell', 'notched', 'largest', 'monthly', 'advance', 'since', 'november', 'household', 'income', 'rose', 'record', 'march', 'consumer', 'spending', 'increased', 'ice', 'bofa', 'move', 'index', 'measures', 'bond', 'volatility', 'fell']	['today', 'market', 'update', 'amp', 'fell', 'notched', 'largest', 'monthly', 'advance', 'november', 'household', 'income', 'rose', 'record', 'march', 'consumer', 'spending', 'increased', 'ice', 'bofa', 'move', 'measures', 'bond', 'volatility', 'fell']	['today', 'market', 'update', 'amp', 'fell', 'notched', 'largest', 'monthly', 'advance', 'november', 'household', 'income', 'rose', 'record', 'march', 'consumer', 'spending', 'increased', 'ice', 'bofa', 'move', 'measure', 'bond', 'volatility', 'fell']	0.0	0.0	0.0	0.0	0.53	0.0	0.0	0.0	0.44	0.0	5
14	1.38823e+18	2021-04-30 20:31:13+00:00	Fears of a selloff in China's sovereign bond market this month have proved wrong https://t.co/ii2FlEtfeI @next_china	Financial	fear selloff china sovereign bond market month proved wrong next_china	-0.5	Negative	-0.7096	Negative	fear selloff china sovereign bond market month proved wrong next_china	Negative	-0.743	['fears', 'selloff', 'china', 'sovereign', 'bond', 'market', 'month', 'proved', 'wrong', 'next_china']	['fears', 'selloff', 'china', 'sovereign', 'bond', 'market', 'month', 'proved', 'wrong', 'next_china']	['fear', 'selloff', 'china', 'sovereign', 'bond', 'market', 'month', 'proved', 'wrong', 'next_china']	0.01	0.01	0.8	0.12	0.01	0.01	0.01	0.01	0.01	0.01	3
15	1.38823e+18	2021-04-30 20:27:28+00:00	In a recent interview with @BNNBloomberg reporter @amberkanwar, @DlineCap CEO Jeffrey Gundlach explains that U.S. stocks are overvalued by almost all metrics &amp; stimulus could lead to a long-term bond bear market. #stocks #bonds #stimmy #risk Watch now: https://t.co/TIZi9pfNUN	Financial	recent interview bnnbloomberg reporter amberkanwar dlinecap ceo jeffrey gundlach explains stock overvalued almost metric amp stimulus could lead long term bond bear market stock bond stimmy risk watch	-0.025	Negative	-0.2732	Negative	recent interview bnnbloomberg reporter amberkanwar dlinecap ceo jeffrey gundlach explains stock overvalued almost metric amp stimulus could lead long term bond bear market stock bond stimmy risk watch	Negative	-0.2732	['recent', 'interview', 'bnnbloomberg', 'reporter', 'amberkanwar', 'dlinecap', 'ceo', 'jeffrey', 'gundlach', 'explains', 'stocks', 'overvalued', 'almost', 'metrics', 'amp', 'stimulus', 'could', 'lead', 'long', 'term', 'bond', 'bear', 'market', 'stocks', 'bonds', 'stimmy', 'risk', 'watch']	['interview', 'bnnbloomberg', 'reporter', 'amberkanwar', 'dlinecap', 'ceo', 'jeffrey', 'gundlach', 'explains', 'stocks', 'overvalued', 'metrics', 'amp', 'stimulus', 'lead', 'long', 'term', 'bond', 'bear', 'market', 'stocks', 'bonds', 'stimmy', 'risk', 'watch']	['interview', 'bnnbloomberg', 'reporter', 'amberkanwar', 'dlinecap', 'ceo', 'jeffrey', 'gundlach', 'explains', 'stock', 'overvalued', 'metric', 'amp', 'stimulus', 'lead', 'long', 'term', 'bond', 'bear', 'market', 'stock', 'bond', 'stimmy', 'risk', 'watch']	0.69	0.07	0.0	0.0	0.22	0.0	0.0	0.0	0.0	0.0	1
16	1.38823e+18	2021-04-30 20:23:04+00:00	VOLUME RADAR: $IUSB iShares Core Total USD Bond Market ETF https://t.co/jURirhZ8Ux 📳 TradeIdeas via ⟶ https://t.co/VS8RO1bzXJ	Financial	volume radar iusb ishares core total usd bond market etf tradeideas via	0.0	Neutral	0.0	Neutral	volume radar iusb ishares core total usd bond market etf tradeideas via	Neutral	0.0	['volume', 'radar', 'iusb', 'ishares', 'core', 'total', 'usd', 'bond', 'market', 'etf', 'tradeideas', 'via']	['volume', 'radar', 'iusb', 'ishares', 'core', 'total', 'usd', 'bond', 'market', 'etf', 'tradeideas']	['volume', 'radar', 'iusb', 'ishares', 'core', 'total', 'usd', 'bond', 'market', 'etf', 'tradeideas']	0.01	0.01	0.92	0.01	0.01	0.01	0.01	0.01	0.01	0.01	3
17	1.38823e+18	2021-04-30 20:19:17+00:00	The Real Vision Daily Briefing LIVE 📊 @edwardnh, @AshBennington &amp; @JackFarley96 make sense of a wild week in markets that has seen huge earnings #'s coming out of #BigTech. They also explore #crypto, European bonds &amp; the USD. LIVE NOW 👇 https://t.co/OQdAxNxz1O	Financial	real vision daily briefing live edwardnh ashbennington amp jackfarley make sense wild week market seen huge earnings coming bigtech also explore crypto european bond amp usd live	0.13896103896103898	Positive	0.5106	Positive	real vision daily briefing live edwardnh ashbennington amp jackfarley make sense wild week market seen huge earnings coming bigtech also explore crypto european bond amp usd live	Positive	0.5106	['real', 'vision', 'daily', 'briefing', 'live', 'edwardnh', 'ashbennington', 'amp', 'jackfarley', 'make', 'sense', 'wild', 'week', 'markets', 'seen', 'huge', 'earnings', 'coming', 'bigtech', 'also', 'explore', 'crypto', 'european', 'bonds', 'amp', 'usd', 'live']	['real', 'vision', 'daily', 'briefing', 'live', 'edwardnh', 'ashbennington', 'amp', 'jackfarley', 'sense', 'wild', 'week', 'markets', 'huge', 'earnings', 'coming', 'bigtech', 'explore', 'crypto', 'european', 'bonds', 'amp', 'usd', 'live']	['real', 'vision', 'daily', 'briefing', 'live', 'edwardnh', 'ashbennington', 'amp', 'jackfarley', 'sense', 'wild', 'week', 'market', 'huge', 'earnings', 'coming', 'bigtech', 'explore', 'crypto', 'european', 'bond', 'amp', 'usd', 'live']	0.0	0.0	0.0	0.0	0.97	0.0	0.0	0.0	0.0	0.0	5
18	1.38822e+18	2021-04-30 20:13:10+00:00	Primary market issuance (@FT chart below), secondary market #trading , #banks, asset managers ... wherever you look, virtually every segment of #finance is booming as new liquidity continues to regularly flood the system. #economy #markets #investing #equities #bonds #investors https://t.co/xNO7zlTTvN	Financial	primary market issuance chart secondary market trading bank asset manager wherever look virtually every segment finance booming new liquidity continues regularly flood system economy market investing equity bond investor	0.0590909090909091	Positive	0.3612	Positive	primary market issuance chart secondary market trading bank asset manager wherever look virtually every segment finance booming new liquidity continues regularly flood system economy market investing equity bond investor	Positive	0.3612	['primary', 'market', 'issuance', 'chart', 'secondary', 'market', 'trading', 'banks', 'asset', 'managers', 'wherever', 'look', 'virtually', 'every', 'segment', 'finance', 'booming', 'new', 'liquidity', 'continues', 'regularly', 'flood', 'system', 'economy', 'markets', 'investing', 'equities', 'bonds', 'investors']	['primary', 'market', 'issuance', 'chart', 'secondary', 'market', 'trading', 'banks', 'asset', 'managers', 'virtually', 'segment', 'finance', 'booming', 'liquidity', 'continues', 'regularly', 'flood', 'system', 'economy', 'markets', 'investing', 'equities', 'bonds', 'investors']	['primary', 'market', 'issuance', 'chart', 'secondary', 'market', 'trading', 'bank', 'asset', 'manager', 'virtually', 'segment', 'finance', 'booming', 'liquidity', 'continues', 'regularly', 'flood', 'system', 'economy', 'market', 'investing', 'equity', 'bond', 'investor']	0.0	0.0	0.0	0.0	0.0	0.97	0.0	0.0	0.0	0.0	6
19	1.38822e+18	2021-04-30 20:06:43+00:00	Biden Mass Spending Sparks WARNING Of Hyperinflation And Looming Market ... https://t.co/b8Fvobrbit via @YouTube #Hyperinflation #markets #FED #BailOuts #News #economy #consumerspending #recession #BondMarket #taxes #CapitalGainsTax #shutdown #Dow #NASDAQ100 #SP500	Financial	biden mass spending spark warning hyperinflation looming market via youtube hyperinflation market fed bailouts news economy consumerspending recession bondmarket tax capitalgainstax shutdown dow nasdaq	0.0	Neutral	-0.6908	Negative	biden mass spending spark warning hyperinflation looming market via youtube hyperinflation market fed bailouts news economy consumerspending recession bondmarket tax capitalgainstax shutdown dow nasdaq	Negative	-0.5859	['biden', 'mass', 'spending', 'sparks', 'warning', 'hyperinflation', 'looming', 'market', 'via', 'youtube', 'hyperinflation', 'markets', 'fed', 'bailouts', 'news', 'economy', 'consumerspending', 'recession', 'bondmarket', 'taxes', 'capitalgainstax', 'shutdown', 'dow', 'nasdaq']	['biden', 'mass', 'spending', 'sparks', 'warning', 'hyperinflation', 'looming', 'market', 'youtube', 'hyperinflation', 'markets', 'fed', 'bailouts', 'news', 'economy', 'consumerspending', 'recession', 'bondmarket', 'taxes', 'capitalgainstax', 'shutdown', 'dow', 'nasdaq']	['biden', 'mass', 'spending', 'spark', 'warning', 'hyperinflation', 'looming', 'market', 'youtube', 'hyperinflation', 'market', 'fed', 'bailouts', 'news', 'economy', 'consumerspending', 'recession', 'bondmarket', 'tax', 'capitalgainstax', 'shutdown', 'dow', 'nasdaq']	0.0	0.0	0.0	0.0	0.96	0.0	0.0	0.0	0.0	0.0	5
20	1.38822e+18	2021-04-30 19:35:33+00:00	"The stock market is going down and bonds are going up because the market is worried about high taxes that lower the deficit." ~ @chamath, probably	Financial	stock market going bond going market worried high tax lower deficit chamath probably	0.16	Positive	-0.7269	Negative	stock market going bond going market worried high tax lower deficit chamath probably	Negative	-0.7269	['stock', 'market', 'going', 'bonds', 'going', 'market', 'worried', 'high', 'taxes', 'lower', 'deficit', 'chamath', 'probably']	['stock', 'market', 'going', 'bonds', 'going', 'market', 'worried', 'high', 'taxes', 'lower', 'deficit', 'chamath']	['stock', 'market', 'going', 'bond', 'going', 'market', 'worried', 'high', 'tax', 'lower', 'deficit', 'chamath']	0.01	0.01	0.01	0.01	0.01	0.01	0.01	0.01	0.01	0.93	10
21	1.38822e+18	2021-04-30 19:33:43+00:00	Signs of excess risk taking in financial markets show it’s time for the U.S. central bank to start debating a reduction in its massive bond purchases, says the president of the Dallas Fed, breaking ranks with Chair Jerome Powell https://t.co/KAPfDBEQYR	Financial	sign excess risk taking financial market show time central bank start debating reduction massive bond purchase say president dallas fed breaking rank chair jerome powell	0.0	Neutral	-0.2732	Negative	sign excess risk taking financial market show time central bank start debating reduction massive bond purchase say president dallas fed breaking rank chair jerome powell	Negative	-0.2732	['signs', 'excess', 'risk', 'taking', 'financial', 'markets', 'show', 'time', 'central', 'bank', 'start', 'debating', 'reduction', 'massive', 'bond', 'purchases', 'says', 'president', 'dallas', 'fed', 'breaking', 'ranks', 'chair', 'jerome', 'powell']	['signs', 'excess', 'risk', 'financial', 'markets', 'time', 'central', 'bank', 'start', 'debating', 'reduction', 'massive', 'bond', 'purchases', 'president', 'dallas', 'fed', 'breaking', 'ranks', 'chair', 'jerome', 'powell']	['sign', 'excess', 'risk', 'financial', 'market', 'time', 'central', 'bank', 'start', 'debating', 'reduction', 'massive', 'bond', 'purchase', 'president', 'dallas', 'fed', 'breaking', 'rank', 'chair', 'jerome', 'powell']	0.0	0.0	0.0	0.96	0.0	0.0	0.0	0.0	0.0	0.0	4
22	1.38821e+18	2021-04-30 19:30:23+00:00	Nordic Sustainable Debt: State of the Market 2020 report. USD88.2bn cumulative issuance, region makes up 5% of global GSS bond volume. 3 nations in global Top 20. Sweden leads on 2020 annual issuance. Read more: https://t.co/O84Y9negUR #greenbonds #greenloans #climate #investment https://t.co/EIPPtFGfPJ	Financial	nordic sustainable debt state market report usd cumulative issuance region make global g bond volume nation global top sweden lead annual issuance read greenbonds greenloans climate investment	0.16666666666666666	Positive	-0.1779	Negative	nordic sustainable debt state market report usd cumulative issuance region make global g bond volume nation global top sweden lead annual issuance read greenbonds greenloans climate investment	Negative	-0.1779	['nordic', 'sustainable', 'debt', 'state', 'market', 'report', 'usd', 'cumulative', 'issuance', 'region', 'makes', 'global', 'gss', 'bond', 'volume', 'nations', 'global', 'top', 'sweden', 'leads', 'annual', 'issuance', 'read', 'greenbonds', 'greenloans', 'climate', 'investment']	['nordic', 'sustainable', 'debt', 'state', 'market', 'report', 'usd', 'cumulative', 'issuance', 'region', 'global', 'gss', 'bond', 'volume', 'nations', 'global', 'top', 'sweden', 'leads', 'annual', 'issuance', 'read', 'greenbonds', 'greenloans', 'climate', 'investment']	['nordic', 'sustainable', 'debt', 'state', 'market', 'report', 'usd', 'cumulative', 'issuance', 'region', 'global', 'g', 'bond', 'volume', 'nation', 'global', 'top', 'sweden', 'lead', 'annual', 'issuance', 'read', 'greenbonds', 'greenloans', 'climate', 'investment']	0.97	0.0	0.0	0.0	0.0	0.0	0.0	0.0	0.0	0.0	1
23	1.38821e+18	2021-04-30 19:20:03+00:00	KRIS is the only default probability &amp; fixed income system which provides daily cross-validation between default probabilities, bond price &amp; spread https://t.co/UXo6uqCr7N Example: Senior fixed-rate non-call bonds in US market #credit #creditrisk #bonds https://t.co/Gy0guXng2X https://t.co/dJFoGYCh77	Financial	kris default probability amp fixed income system provides daily cross validation default probability bond price amp spread example senior fixed rate non call bond market credit creditrisk bond	0.05	Positive	0.3818	Positive	kris default probability amp fixed income system provides daily cross validation default probability bond price amp spread example senior fixed rate non call bond market credit creditrisk bond	Positive	0.3818	['kris', 'default', 'probability', 'amp', 'fixed', 'income', 'system', 'provides', 'daily', 'cross', 'validation', 'default', 'probabilities', 'bond', 'price', 'amp', 'spread', 'example', 'senior', 'fixed', 'rate', 'non', 'call', 'bonds', 'market', 'credit', 'creditrisk', 'bonds']	['kris', 'default', 'probability', 'amp', 'fixed', 'income', 'system', 'daily', 'cross', 'validation', 'default', 'probabilities', 'bond', 'price', 'amp', 'spread', 'example', 'senior', 'fixed', 'rate', 'call', 'bonds', 'market', 'credit', 'creditrisk', 'bonds']	['kris', 'default', 'probability', 'amp', 'fixed', 'income', 'system', 'daily', 'cross', 'validation', 'default', 'probability', 'bond', 'price', 'amp', 'spread', 'example', 'senior', 'fixed', 'rate', 'call', 'bond', 'market', 'credit', 'creditrisk', 'bond']	0.0	0.0	0.0	0.0	0.0	0.97	0.0	0.0	0.0	0.0	6
24	1.38821e+18	2021-04-30 19:20:03+00:00	KRIS is the only default probability &amp; fixed income system which provides daily cross-validation between default probabilities, bond price &amp; spread https://t.co/0ZtjIyJ4nD Example: Senior fixed-rate non-call bonds in US market #credit #creditrisk #bonds https://t.co/7uempElFvm https://t.co/h1Hh2gYHBN	Financial	kris default probability amp fixed income system provides daily cross validation default probability bond price amp spread example senior fixed rate non call bond market credit creditrisk bond	0.05	Positive	0.3818	Positive	kris default probability amp fixed income system provides daily cross validation default probability bond price amp spread example senior fixed rate non call bond market credit creditrisk bond	Positive	0.3818	['kris', 'default', 'probability', 'amp', 'fixed', 'income', 'system', 'provides', 'daily', 'cross', 'validation', 'default', 'probabilities', 'bond', 'price', 'amp', 'spread', 'example', 'senior', 'fixed', 'rate', 'non', 'call', 'bonds', 'market', 'credit', 'creditrisk', 'bonds']	['kris', 'default', 'probability', 'amp', 'fixed', 'income', 'system', 'daily', 'cross', 'validation', 'default', 'probabilities', 'bond', 'price', 'amp', 'spread', 'example', 'senior', 'fixed', 'rate', 'call', 'bonds', 'market', 'credit', 'creditrisk', 'bonds']	['kris', 'default', 'probability', 'amp', 'fixed', 'income', 'system', 'daily', 'cross', 'validation', 'default', 'probability', 'bond', 'price', 'amp', 'spread', 'example', 'senior', 'fixed', 'rate', 'call', 'bond', 'market', 'credit', 'creditrisk', 'bond']	0.0	0.0	0.0	0.0	0.0	0.97	0.0	0.0	0.0	0.0	6
25	1.38821e+18	2021-04-30 19:12:22+00:00	Reverse repos remove liquidity from the system and cause bond yields on short term treasuries to rise. This can have an impact on mega-cap growth stocks #nasdaq $SPX https://t.co/4VlQwwja1A via @markets	Financial	reverse repos remove liquidity system cause bond yield short term treasury rise impact mega cap growth stock nasdaq spx via market	0.0	Neutral	0.5423	Positive	reverse repos remove liquidity system cause bond yield short term treasury rise impact mega cap growth stock nasdaq spx via market	Positive	0.5267	['reverse', 'repos', 'remove', 'liquidity', 'system', 'cause', 'bond', 'yields', 'short', 'term', 'treasuries', 'rise', 'impact', 'mega', 'cap', 'growth', 'stocks', 'nasdaq', 'spx', 'via', 'markets']	['reverse', 'repos', 'remove', 'liquidity', 'system', 'bond', 'yields', 'short', 'term', 'treasuries', 'rise', 'impact', 'mega', 'cap', 'growth', 'stocks', 'nasdaq', 'spx', 'markets']	['reverse', 'repos', 'remove', 'liquidity', 'system', 'bond', 'yield', 'short', 'term', 'treasury', 'rise', 'impact', 'mega', 'cap', 'growth', 'stock', 'nasdaq', 'spx', 'market']	0.96	0.0	0.0	0.0	0.0	0.0	0.0	0.0	0.0	0.0	1
26	1.38821e+18	2021-04-30 19:09:27+00:00	Signs of excess risk taking in financial markets show it’s time for the U.S. central bank to start debating a reduction in its massive bond purchases, says Dallas Fed chief Robert Kaplan, breaking ranks w/ Chair Jerome Powell https://t.co/3DYLCKu5iL via @markets @catarinasaraiva	Financial	sign excess risk taking financial market show time central bank start debating reduction massive bond purchase say dallas fed chief robert kaplan breaking rank chair jerome powell via market catarinasaraiva	0.0	Neutral	-0.2732	Negative	sign excess risk taking financial market show time central bank start debating reduction massive bond purchase say dallas fed chief robert kaplan breaking rank chair jerome powell via market catarinasaraiva	Negative	-0.2732	['signs', 'excess', 'risk', 'taking', 'financial', 'markets', 'show', 'time', 'central', 'bank', 'start', 'debating', 'reduction', 'massive', 'bond', 'purchases', 'says', 'dallas', 'fed', 'chief', 'robert', 'kaplan', 'breaking', 'ranks', 'chair', 'jerome', 'powell', 'via', 'markets', 'catarinasaraiva']	['signs', 'excess', 'risk', 'financial', 'markets', 'time', 'central', 'bank', 'start', 'debating', 'reduction', 'massive', 'bond', 'purchases', 'dallas', 'fed', 'chief', 'robert', 'kaplan', 'breaking', 'ranks', 'chair', 'jerome', 'powell', 'markets', 'catarinasaraiva']	['sign', 'excess', 'risk', 'financial', 'market', 'time', 'central', 'bank', 'start', 'debating', 'reduction', 'massive', 'bond', 'purchase', 'dallas', 'fed', 'chief', 'robert', 'kaplan', 'breaking', 'rank', 'chair', 'jerome', 'powell', 'market', 'catarinasaraiva']	0.0	0.0	0.0	0.6	0.0	0.0	0.0	0.0	0.37	0.0	4
27	1.38821e+18	2021-04-30 19:01:11+00:00	The economy is fine, the stock market is fine, the bond market is fine, the housing market is fine. That’s why we are pumping in billions of dollars every month. And improvising the next generation https://t.co/usJ6gnQCqO	Financial	economy fine stock market fine bond market fine housing market fine pumping billion dollar every month improvising next generation	0.33333333333333337	Positive	0.6369	Positive	economy fine stock market fine bond market fine housing market fine pumping billion dollar every month improvising next generation	Positive	0.6369	['economy', 'fine', 'stock', 'market', 'fine', 'bond', 'market', 'fine', 'housing', 'market', 'fine', 'pumping', 'billions', 'dollars', 'every', 'month', 'improvising', 'next', 'generation']	['economy', 'stock', 'market', 'bond', 'market', 'housing', 'market', 'pumping', 'billions', 'dollars', 'month', 'improvising', 'generation']	['economy', 'stock', 'market', 'bond', 'market', 'housing', 'market', 'pumping', 'billion', 'dollar', 'month', 'improvising', 'generation']	0.01	0.01	0.01	0.01	0.95	0.01	0.01	0.01	0.01	0.01	5
28	1.38821e+18	2021-04-30 19:00:13+00:00	"Bank of America Corp. and Citigroup Inc., the top two underwriters in the $3.9 trillion municipal bond-market, are at risk of getting shut out of Texas because of a push by Republican state lawmakers to punish the banks for their restrictive gun policies" https://t.co/92FGtX9VuY	Financial	bank america corp citigroup inc top two underwriter trillion municipal bond market risk getting shut texas push republican state lawmaker punish bank restrictive gun policy	0.5	Positive	-0.7269	Negative	bank america corp citigroup inc top two underwriter trillion municipal bond market risk getting shut texas push republican state lawmaker punish bank restrictive gun policy	Negative	-0.7269	['bank', 'america', 'corp', 'citigroup', 'inc', 'top', 'two', 'underwriters', 'trillion', 'municipal', 'bond', 'market', 'risk', 'getting', 'shut', 'texas', 'push', 'republican', 'state', 'lawmakers', 'punish', 'banks', 'restrictive', 'gun', 'policies']	['bank', 'america', 'corp', 'citigroup', 'top', 'underwriters', 'trillion', 'municipal', 'bond', 'market', 'risk', 'shut', 'texas', 'push', 'republican', 'state', 'lawmakers', 'punish', 'banks', 'restrictive', 'gun', 'policies']	['bank', 'america', 'corp', 'citigroup', 'top', 'underwriter', 'trillion', 'municipal', 'bond', 'market', 'risk', 'shut', 'texas', 'push', 'republican', 'state', 'lawmaker', 'punish', 'bank', 'restrictive', 'gun', 'policy']	0.0	0.0	0.96	0.0	0.0	0.0	0.0	0.0	0.0	0.0	3
29	1.38821e+18	2021-04-30 19:00:01+00:00	RenMac talks the Fed and inflation, Biden’s American Family Plan, stocks vs. bonds, sentiment and market momentum, and the Census. This is the link: https://t.co/sAQxwHZEsh https://t.co/e9Nj1Zn87f	Financial	renmac talk fed inflation biden american family plan stock bond sentiment market momentum census link	0.0	Neutral	0.0	Neutral	renmac talk fed inflation biden american family plan stock bond sentiment market momentum census link	Neutral	0.0	['renmac', 'talks', 'fed', 'inflation', 'biden', 'american', 'family', 'plan', 'stocks', 'bonds', 'sentiment', 'market', 'momentum', 'census', 'link']	['renmac', 'talks', 'fed', 'inflation', 'biden', 'american', 'family', 'plan', 'stocks', 'bonds', 'sentiment', 'market', 'momentum', 'census', 'link']	['renmac', 'talk', 'fed', 'inflation', 'biden', 'american', 'family', 'plan', 'stock', 'bond', 'sentiment', 'market', 'momentum', 'census', 'link']	0.01	0.01	0.01	0.01	0.01	0.01	0.08	0.01	0.01	0.87	10
30	1.3882e+18	2021-04-30 18:45:06+00:00	[Video] Agent Jane Bond wants you to know about the basics of the #bond #market. https://t.co/WV13Ydbg0u	Financial	video agent jane bond want know basic bond market	0.2	Positive	0.0	Neutral	video agent jane bond want know basic bond market	Positive	0.0772	['video', 'agent', 'jane', 'bond', 'wants', 'know', 'basics', 'bond', 'market']	['video', 'agent', 'jane', 'bond', 'basics', 'bond', 'market']	['video', 'agent', 'jane', 'bond', 'basic', 'bond', 'market']	0.01	0.01	0.9	0.01	0.01	0.01	0.01	0.01	0.01	0.01	3
31	1.3882e+18	2021-04-30 18:44:37+00:00	What keeps me up at night? 1. A prolonged 2002 or 1974 style bear market in equities. 2. Inflation in the mid to high single digits that crushes bonds for years. 3. Did I close the chicken coop yesterday?	Financial	keep night prolonged style bear market equity inflation mid high single digit crush bond year close chicken coop yesterday	-0.12785714285714284	Negative	-0.4404	Negative	keep night prolonged style bear market equity inflation mid high single digit crush bond year close chicken coop yesterday	Negative	-0.1531	['keeps', 'night', 'prolonged', 'style', 'bear', 'market', 'equities', 'inflation', 'mid', 'high', 'single', 'digits', 'crushes', 'bonds', 'years', 'close', 'chicken', 'coop', 'yesterday']	['keeps', 'night', 'prolonged', 'style', 'bear', 'market', 'equities', 'inflation', 'mid', 'high', 'single', 'digits', 'crushes', 'bonds', 'years', 'close', 'chicken', 'coop', 'yesterday']	['keep', 'night', 'prolonged', 'style', 'bear', 'market', 'equity', 'inflation', 'mid', 'high', 'single', 'digit', 'crush', 'bond', 'year', 'close', 'chicken', 'coop', 'yesterday']	0.01	0.01	0.01	0.01	0.01	0.01	0.01	0.95	0.01	0.01	8
32	1.3882e+18	2021-04-30 18:33:33+00:00	🇨🇴 #Colombia bonds are junk... for traders https://t.co/JEhzHe3YfD via @markets @ezrafieser @omedinacruz	Financial	colombia bond junk trader via market ezrafieser omedinacruz	0.0	Neutral	0.0	Neutral	colombia bond junk trader via market ezrafieser omedinacruz	Neutral	0.0	['colombia', 'bonds', 'junk', 'traders', 'via', 'markets', 'ezrafieser', 'omedinacruz']	['colombia', 'bonds', 'junk', 'traders', 'markets', 'ezrafieser', 'omedinacruz']	['colombia', 'bond', 'junk', 'trader', 'market', 'ezrafieser', 'omedinacruz']	0.01	0.01	0.01	0.01	0.01	0.01	0.01	0.89	0.01	0.01	8
33	1.3882e+18	2021-04-30 18:20:46+00:00	Investors snapped up bonds linked to a San Francisco tower that makes up much of Donald Trump’s fortune, giving Trump and joint owners Vornado a $617 million payout https://t.co/ZUnvUkwsQU via @markets	Financial	investor snapped bond linked san francisco tower make much donald trump fortune giving trump joint owner vornado million payout via market	0.2	Positive	0.34	Positive	investor snapped bond linked san francisco tower make much donald trump fortune giving trump joint owner vornado million payout via market	Positive	0.34	['investors', 'snapped', 'bonds', 'linked', 'san', 'francisco', 'tower', 'makes', 'much', 'donald', 'trump', 'fortune', 'giving', 'trump', 'joint', 'owners', 'vornado', 'million', 'payout', 'via', 'markets']	['investors', 'snapped', 'bonds', 'linked', 'san', 'francisco', 'tower', 'donald', 'trump', 'fortune', 'trump', 'joint', 'owners', 'vornado', 'payout', 'markets']	['investor', 'snapped', 'bond', 'linked', 'san', 'francisco', 'tower', 'donald', 'trump', 'fortune', 'trump', 'joint', 'owner', 'vornado', 'payout', 'market']	0.0	0.0	0.0	0.0	0.0	0.96	0.0	0.0	0.0	0.0	6
34	1.3882e+18	2021-04-30 18:14:28+00:00	With market concerns about inflation driving bond yields upward, investors need a reliable gauge of inflation expectations. What can inflation-protected bonds tell investors about potential inflation moves? Presented by @CMEGroup https://t.co/HIhG9FiIuk	Financial	market concern inflation driving bond yield upward investor need reliable gauge inflation expectation inflation protected bond tell investor potential inflation move presented cmegroup	0.0	Neutral	0.4404	Positive	market concern inflation driving bond yield upward investor need reliable gauge inflation expectation inflation protected bond tell investor potential inflation move presented cmegroup	Positive	0.4404	['market', 'concerns', 'inflation', 'driving', 'bond', 'yields', 'upward', 'investors', 'need', 'reliable', 'gauge', 'inflation', 'expectations', 'inflation', 'protected', 'bonds', 'tell', 'investors', 'potential', 'inflation', 'moves', 'presented', 'cmegroup']	['market', 'concerns', 'inflation', 'driving', 'bond', 'yields', 'upward', 'investors', 'reliable', 'gauge', 'inflation', 'expectations', 'inflation', 'protected', 'bonds', 'investors', 'potential', 'inflation', 'moves', 'presented', 'cmegroup']	['market', 'concern', 'inflation', 'driving', 'bond', 'yield', 'upward', 'investor', 'reliable', 'gauge', 'inflation', 'expectation', 'inflation', 'protected', 'bond', 'investor', 'potential', 'inflation', 'move', 'presented', 'cmegroup']	0.0	0.0	0.0	0.0	0.0	0.0	0.0	0.96	0.0	0.0	8
35	1.38819e+18	2021-04-30 18:03:37+00:00	ADMA Biologics Granted FDA Approval to Boost IVIG Production by 50% #macro #forex #trading #investing #stocks #bonds #crypto #markets https://t.co/UPTk86h0AF	Financial	adma biologics granted fda approval boost ivig production macro forex trading investing stock bond crypto market	0.0	Neutral	0.7783	Positive	adma biologics granted fda approval boost ivig production macro forex trading investing stock bond crypto market	Positive	0.7783	['adma', 'biologics', 'granted', 'fda', 'approval', 'boost', 'ivig', 'production', 'macro', 'forex', 'trading', 'investing', 'stocks', 'bonds', 'crypto', 'markets']	['adma', 'biologics', 'granted', 'fda', 'approval', 'boost', 'ivig', 'production', 'macro', 'forex', 'trading', 'investing', 'stocks', 'bonds', 'crypto', 'markets']	['adma', 'biologics', 'granted', 'fda', 'approval', 'boost', 'ivig', 'production', 'macro', 'forex', 'trading', 'investing', 'stock', 'bond', 'crypto', 'market']	0.53	0.01	0.01	0.01	0.01	0.01	0.42	0.01	0.01	0.01	1
36	1.38819e+18	2021-04-30 18:03:07+00:00	A private equity owned prison-food vendor is being forced to revamp the structure of a $1.6 billion bond and loan sale for the second time after facing weak demand https://t.co/f3czg9qfx5	Financial	private equity owned prison food vendor forced revamp structure billion bond loan sale second time facing weak demand	-0.16875	Negative	-0.8658	Negative	private equity owned prison food vendor forced revamp structure billion bond loan sale second time facing weak demand	Negative	-0.8658	['private', 'equity', 'owned', 'prison', 'food', 'vendor', 'forced', 'revamp', 'structure', 'billion', 'bond', 'loan', 'sale', 'second', 'time', 'facing', 'weak', 'demand']	['private', 'equity', 'owned', 'prison', 'food', 'vendor', 'forced', 'revamp', 'structure', 'billion', 'bond', 'loan', 'sale', 'second', 'time', 'facing', 'weak', 'demand']	['private', 'equity', 'owned', 'prison', 'food', 'vendor', 'forced', 'revamp', 'structure', 'billion', 'bond', 'loan', 'sale', 'second', 'time', 'facing', 'weak', 'demand']	0.01	0.01	0.01	0.01	0.01	0.01	0.95	0.01	0.01	0.01	7
37	1.38819e+18	2021-04-30 17:51:43+00:00	#EEUU Fed's Kaplan: View Unchanged Rate Hikes Should Start In 2022 - Sees ‘Excesses And Imbalances’ In Financial Markets - Should Start Talking About Tapering Bond Buying Soon https://t.co/3laNJqlOzK	Financial	eeuu fed kaplan view unchanged rate hike start see excess imbalance financial market start talking tapering bond buying soon	0.0	Neutral	0.0	Neutral	eeuu fed kaplan view unchanged rate hike start see excess imbalance financial market start talking tapering bond buying soon	Neutral	0.0	['eeuu', 'fed', 'kaplan', 'view', 'unchanged', 'rate', 'hikes', 'start', 'sees', 'excesses', 'imbalances', 'financial', 'markets', 'start', 'talking', 'tapering', 'bond', 'buying', 'soon']	['eeuu', 'fed', 'kaplan', 'view', 'unchanged', 'rate', 'hikes', 'start', 'sees', 'excesses', 'imbalances', 'financial', 'markets', 'start', 'talking', 'tapering', 'bond', 'buying']	['eeuu', 'fed', 'kaplan', 'view', 'unchanged', 'rate', 'hike', 'start', 'see', 'excess', 'imbalance', 'financial', 'market', 'start', 'talking', 'tapering', 'bond', 'buying']	0.01	0.01	0.01	0.01	0.01	0.01	0.01	0.01	0.95	0.01	9
38	1.38819e+18	2021-04-30 17:51:06+00:00	The mood music in the world’s biggest bond market is getting darker https://t.co/RE1wIoWPcO	Financial	mood music world biggest bond market getting darker	0.0	Neutral	0.0	Neutral	mood music world biggest bond market getting darker	Neutral	0.0	['mood', 'music', 'world', 'biggest', 'bond', 'market', 'getting', 'darker']	['mood', 'music', 'biggest', 'bond', 'market', 'darker']	['mood', 'music', 'biggest', 'bond', 'market', 'darker']	0.01	0.67	0.01	0.23	0.01	0.01	0.01	0.01	0.01	0.01	2
39	1.38819e+18	2021-04-30 17:47:57+00:00	The bond market's level of concern about higher inflation occurring: $TNX $TLT https://t.co/2SSEOGLNhc	Financial	bond market level concern higher inflation occurring tnx tlt	0.25	Positive	0.2732	Positive	bond market level concern higher inflation occurring tnx tlt	Positive	0.2732	['bond', 'market', 'level', 'concern', 'higher', 'inflation', 'occurring', 'tnx', 'tlt']	['bond', 'market', 'level', 'concern', 'higher', 'inflation', 'occurring', 'tnx', 'tlt']	['bond', 'market', 'level', 'concern', 'higher', 'inflation', 'occurring', 'tnx', 'tlt']	0.01	0.01	0.01	0.01	0.9	0.01	0.01	0.01	0.01	0.01	5
40	1.38819e+18	2021-04-30 17:47:37+00:00	With no end in sight for Fed tapering, what does that mean for the U.S. bond market? PineBridge's Global Head of Multi-Asset Michael Kelly spoke with the @FT on his outlook for Treasuries &amp; more: https://t.co/h77jTQzsdl #Fed #fixedincome #economics	Financial	end sight fed tapering mean bond market pinebridge global head multi asset michael kelly spoke outlook treasury amp fed fixedincome economics	-0.15625	Negative	0.5267	Positive	end sight fed tapering mean bond market pinebridge global head multi asset michael kelly spoke outlook treasury amp fed fixedincome economics	Positive	0.5106	['end', 'sight', 'fed', 'tapering', 'mean', 'bond', 'market', 'pinebridge', 'global', 'head', 'multi', 'asset', 'michael', 'kelly', 'spoke', 'outlook', 'treasuries', 'amp', 'fed', 'fixedincome', 'economics']	['sight', 'fed', 'tapering', 'bond', 'market', 'pinebridge', 'global', 'head', 'multi', 'asset', 'michael', 'kelly', 'spoke', 'outlook', 'treasuries', 'amp', 'fed', 'fixedincome', 'economics']	['sight', 'fed', 'tapering', 'bond', 'market', 'pinebridge', 'global', 'head', 'multi', 'asset', 'michael', 'kelly', 'spoke', 'outlook', 'treasury', 'amp', 'fed', 'fixedincome', 'economics']	0.0	0.0	0.0	0.0	0.96	0.0	0.0	0.0	0.0	0.0	5
41	1.38818e+18	2021-04-30 17:29:39+00:00	$spy $qqq $dia $iwm If the fed tapers..the market will go bye bye “Fed's Kaplan: Fed should start talking about tapering bond-buying soon”	Financial	spy qqq dia iwm fed taper market bye bye fed kaplan fed start talking tapering bond buying soon	0.0	Neutral	0.0	Neutral	spy qqq dia iwm fed taper market bye bye fed kaplan fed start talking tapering bond buying soon	Neutral	0.0	['spy', 'qqq', 'dia', 'iwm', 'fed', 'tapers', 'market', 'bye', 'bye', 'fed', 'kaplan', 'fed', 'start', 'talking', 'tapering', 'bond', 'buying', 'soon']	['spy', 'qqq', 'dia', 'iwm', 'fed', 'tapers', 'market', 'bye', 'bye', 'fed', 'kaplan', 'fed', 'start', 'talking', 'tapering', 'bond', 'buying']	['spy', 'qqq', 'dia', 'iwm', 'fed', 'taper', 'market', 'bye', 'bye', 'fed', 'kaplan', 'fed', 'start', 'talking', 'tapering', 'bond', 'buying']	0.01	0.01	0.01	0.01	0.35	0.01	0.01	0.01	0.6	0.01	9
42	1.38818e+18	2021-04-30 17:26:22+00:00	Nel lungo termine il come e' costruito un popolo a livello di eta' determina molto l'outcome di equity e bond market. Vietnam e' il mio paese preferito da questo punto di vista; creazione della classe media tra 2020-2030 con esodo da China verso paesi periferici. Private debt up https://t.co/JNCITTD7Jt	Financial	nel lungo termine come costruito popolo livello eta determina molto outcome equity bond market vietnam mio paese preferito questo punto vista creazione della classe medium tra con esodo china verso paesi periferici private debt	0.0	Neutral	-0.3612	Negative	nel lungo termine come costruito popolo livello eta determina molto outcome equity bond market vietnam mio paese preferito questo punto vista creazione della classe medium tra con esodo china verso paesi periferici private debt	Negative	-0.3612	['nel', 'lungo', 'termine', 'come', 'costruito', 'popolo', 'livello', 'eta', 'determina', 'molto', 'outcome', 'equity', 'bond', 'market', 'vietnam', 'mio', 'paese', 'preferito', 'questo', 'punto', 'vista', 'creazione', 'della', 'classe', 'media', 'tra', 'con', 'esodo', 'china', 'verso', 'paesi', 'periferici', 'private', 'debt']	['nel', 'lungo', 'termine', 'costruito', 'popolo', 'livello', 'eta', 'determina', 'molto', 'outcome', 'equity', 'bond', 'market', 'vietnam', 'mio', 'paese', 'preferito', 'questo', 'punto', 'vista', 'creazione', 'della', 'classe', 'media', 'tra', 'con', 'esodo', 'china', 'verso', 'paesi', 'periferici', 'private', 'debt']	['nel', 'lungo', 'termine', 'costruito', 'popolo', 'livello', 'eta', 'determina', 'molto', 'outcome', 'equity', 'bond', 'market', 'vietnam', 'mio', 'paese', 'preferito', 'questo', 'punto', 'vista', 'creazione', 'della', 'classe', 'medium', 'tra', 'con', 'esodo', 'china', 'verso', 'paesi', 'periferici', 'private', 'debt']	0.0	0.0	0.97	0.0	0.0	0.0	0.0	0.0	0.0	0.0	3
43	1.38818e+18	2021-04-30 17:26:04+00:00	Yields are sliding but U.S. economic indicators are improving. Here’s what’s driving the bond market https://t.co/Lhf3G9po4f	Financial	yield sliding economic indicator improving driving bond market	0.2	Positive	0.4215	Positive	yield sliding economic indicator improving driving bond market	Positive	0.4215	['yields', 'sliding', 'economic', 'indicators', 'improving', 'driving', 'bond', 'market']	['yields', 'sliding', 'economic', 'indicators', 'improving', 'driving', 'bond', 'market']	['yield', 'sliding', 'economic', 'indicator', 'improving', 'driving', 'bond', 'market']	0.01	0.01	0.01	0.01	0.89	0.01	0.01	0.01	0.01	0.01	5
44	1.38818e+18	2021-04-30 17:20:03+00:00	KRIS Bond Price Attribution: KRIS comments about the reasons for price changes on the 20 most heavily traded senior fixed-rate bonds in the U.S. corporate market. KRIS info: https://t.co/0ZtjIyJ4nD #credit #creditrisk #bonds Bond market overview: https://t.co/k1gjaCpEM1 https://t.co/erIFJKy43x	Financial	kris bond price attribution kris comment reason price change heavily traded senior fixed rate bond corporate market kris info credit creditrisk bond bond market overview	-0.03333333333333333	Negative	0.3818	Positive	kris bond price attribution kris comment reason price change heavily traded senior fixed rate bond corporate market kris info credit creditrisk bond bond market overview	Positive	0.3818	['kris', 'bond', 'price', 'attribution', 'kris', 'comments', 'reasons', 'price', 'changes', 'heavily', 'traded', 'senior', 'fixed', 'rate', 'bonds', 'corporate', 'market', 'kris', 'info', 'credit', 'creditrisk', 'bonds', 'bond', 'market', 'overview']	['kris', 'bond', 'price', 'attribution', 'kris', 'comments', 'reasons', 'price', 'changes', 'heavily', 'traded', 'senior', 'fixed', 'rate', 'bonds', 'corporate', 'market', 'kris', 'info', 'credit', 'creditrisk', 'bonds', 'bond', 'market', 'overview']	['kris', 'bond', 'price', 'attribution', 'kris', 'comment', 'reason', 'price', 'change', 'heavily', 'traded', 'senior', 'fixed', 'rate', 'bond', 'corporate', 'market', 'kris', 'info', 'credit', 'creditrisk', 'bond', 'bond', 'market', 'overview']	0.0	0.0	0.96	0.0	0.0	0.0	0.0	0.0	0.0	0.0	3
45	1.38818e+18	2021-04-30 17:20:03+00:00	KRIS Bond Price Attribution: KRIS comments about the reasons for price changes on the 20 most heavily traded senior fixed-rate bonds in the U.S. corporate market. KRIS info: https://t.co/UXo6uqCr7N #credit #creditrisk #bonds Bond market overview: https://t.co/QPXyHgChEn https://t.co/6Q4am5Ro4p	Financial	kris bond price attribution kris comment reason price change heavily traded senior fixed rate bond corporate market kris info credit creditrisk bond bond market overview	-0.03333333333333333	Negative	0.3818	Positive	kris bond price attribution kris comment reason price change heavily traded senior fixed rate bond corporate market kris info credit creditrisk bond bond market overview	Positive	0.3818	['kris', 'bond', 'price', 'attribution', 'kris', 'comments', 'reasons', 'price', 'changes', 'heavily', 'traded', 'senior', 'fixed', 'rate', 'bonds', 'corporate', 'market', 'kris', 'info', 'credit', 'creditrisk', 'bonds', 'bond', 'market', 'overview']	['kris', 'bond', 'price', 'attribution', 'kris', 'comments', 'reasons', 'price', 'changes', 'heavily', 'traded', 'senior', 'fixed', 'rate', 'bonds', 'corporate', 'market', 'kris', 'info', 'credit', 'creditrisk', 'bonds', 'bond', 'market', 'overview']	['kris', 'bond', 'price', 'attribution', 'kris', 'comment', 'reason', 'price', 'change', 'heavily', 'traded', 'senior', 'fixed', 'rate', 'bond', 'corporate', 'market', 'kris', 'info', 'credit', 'creditrisk', 'bond', 'bond', 'market', 'overview']	0.0	0.0	0.96	0.0	0.0	0.0	0.0	0.0	0.0	0.0	3
46	1.38818e+18	2021-04-30 17:20:03+00:00	The issuance of sustainability-linked debt instruments will top $200 billion this year due to the burgeoning sustainability-linked loan market and the growing popularity of sustainability-linked bonds, https://t.co/wwtZcHRrKq https://t.co/GifhXdXg02	Financial	issuance sustainability linked debt instrument top billion year due burgeoning sustainability linked loan market growing popularity sustainability linked bond	0.1875	Positive	0.4767	Positive	issuance sustainability linked debt instrument top billion year due burgeoning sustainability linked loan market growing popularity sustainability linked bond	Positive	0.4767	['issuance', 'sustainability', 'linked', 'debt', 'instruments', 'top', 'billion', 'year', 'due', 'burgeoning', 'sustainability', 'linked', 'loan', 'market', 'growing', 'popularity', 'sustainability', 'linked', 'bonds']	['issuance', 'sustainability', 'linked', 'debt', 'instruments', 'top', 'billion', 'year', 'burgeoning', 'sustainability', 'linked', 'loan', 'market', 'growing', 'popularity', 'sustainability', 'linked', 'bonds']	['issuance', 'sustainability', 'linked', 'debt', 'instrument', 'top', 'billion', 'year', 'burgeoning', 'sustainability', 'linked', 'loan', 'market', 'growing', 'popularity', 'sustainability', 'linked', 'bond']	0.01	0.01	0.01	0.01	0.01	0.95	0.01	0.01	0.01	0.01	6
47	1.38818e+18	2021-04-30 17:18:02+00:00	The mood music in the world’s biggest bond market is getting darker https://t.co/qClqPE10qU	Financial	mood music world biggest bond market getting darker	0.0	Neutral	0.0	Neutral	mood music world biggest bond market getting darker	Neutral	0.0	['mood', 'music', 'world', 'biggest', 'bond', 'market', 'getting', 'darker']	['mood', 'music', 'biggest', 'bond', 'market', 'darker']	['mood', 'music', 'biggest', 'bond', 'market', 'darker']	0.01	0.67	0.01	0.23	0.01	0.01	0.01	0.01	0.01	0.01	2
48	1.38818e+18	2021-04-30 16:59:45+00:00	MMT: Medieval Monetary Theory #macro #forex #trading #investing #stocks #bonds #crypto #markets https://t.co/bhmEgQva4J	Financial	mmt medieval monetary theory macro forex trading investing stock bond crypto market	0.0	Neutral	0.0	Neutral	mmt medieval monetary theory macro forex trading investing stock bond crypto market	Neutral	0.0	['mmt', 'medieval', 'monetary', 'theory', 'macro', 'forex', 'trading', 'investing', 'stocks', 'bonds', 'crypto', 'markets']	['mmt', 'medieval', 'monetary', 'theory', 'macro', 'forex', 'trading', 'investing', 'stocks', 'bonds', 'crypto', 'markets']	['mmt', 'medieval', 'monetary', 'theory', 'macro', 'forex', 'trading', 'investing', 'stock', 'bond', 'crypto', 'market']	0.36	0.01	0.01	0.01	0.01	0.01	0.57	0.01	0.01	0.01	7
49	1.38818e+18	2021-04-30 16:56:00+00:00	Over the past four quarters, the high yield bond market has experienced the three largest quarters of gross issuance and three of the top five quarters of refinancing volume on record, which DDJ believes should bode well for the default rate going forward. #highyield #fixedincome https://t.co/EuuKOw5WM4	Financial	past four quarter high yield bond market experienced three largest quarter gross issuance three top five quarter refinancing volume record ddj belief bode well default rate going forward highyield fixedincome	0.242	Positive	-0.0516	Negative	past four quarter high yield bond market experienced three largest quarter gross issuance three top five quarter refinancing volume record ddj belief bode well default rate going forward highyield fixedincome	Negative	-0.0516	['past', 'four', 'quarters', 'high', 'yield', 'bond', 'market', 'experienced', 'three', 'largest', 'quarters', 'gross', 'issuance', 'three', 'top', 'five', 'quarters', 'refinancing', 'volume', 'record', 'ddj', 'believes', 'bode', 'well', 'default', 'rate', 'going', 'forward', 'highyield', 'fixedincome']	['quarters', 'high', 'yield', 'bond', 'market', 'experienced', 'three', 'largest', 'quarters', 'gross', 'issuance', 'three', 'top', 'quarters', 'refinancing', 'volume', 'record', 'ddj', 'believes', 'bode', 'default', 'rate', 'going', 'forward', 'highyield', 'fixedincome']	['quarter', 'high', 'yield', 'bond', 'market', 'experienced', 'three', 'largest', 'quarter', 'gross', 'issuance', 'three', 'top', 'quarter', 'refinancing', 'volume', 'record', 'ddj', 'belief', 'bode', 'default', 'rate', 'going', 'forward', 'highyield', 'fixedincome']	0.0	0.97	0.0	0.0	0.0	0.0	0.0	0.0	0.0	0.0	2
50	1.38818e+18	2021-04-30 16:55:06+00:00	The mood music in the world’s biggest bond market is getting darker https://t.co/wRzVg3tkGR	Financial	mood music world biggest bond market getting darker	0.0	Neutral	0.0	Neutral	mood music world biggest bond market getting darker	Neutral	0.0	['mood', 'music', 'world', 'biggest', 'bond', 'market', 'getting', 'darker']	['mood', 'music', 'biggest', 'bond', 'market', 'darker']	['mood', 'music', 'biggest', 'bond', 'market', 'darker']	0.01	0.67	0.01	0.23	0.01	0.01	0.01	0.01	0.01	0.01	2
51	1.38817e+18	2021-04-30 16:29:04+00:00	European Investment Bank Digital Bond Sale on Ethereum to Drive Capital Market Evolution?: Reduction of counterparty risk, lowering of settlement times, improvement of contractual term performance, and… https://t.co/04SNBbgHYK #regulatoryreporting #regulation #finperform	Financial	european investment bank digital bond sale ethereum drive capital market evolution reduction counterparty risk lowering settlement time improvement contractual term performance regulatoryreporting regulation finperform	0.0	Neutral	-0.0258	Neutral	european investment bank digital bond sale ethereum drive capital market evolution reduction counterparty risk lowering settlement time improvement contractual term performance regulatoryreporting regulation finperform	Neutral	-0.0258	['european', 'investment', 'bank', 'digital', 'bond', 'sale', 'ethereum', 'drive', 'capital', 'market', 'evolution', 'reduction', 'counterparty', 'risk', 'lowering', 'settlement', 'times', 'improvement', 'contractual', 'term', 'performance', 'regulatoryreporting', 'regulation', 'finperform']	['european', 'investment', 'bank', 'digital', 'bond', 'sale', 'ethereum', 'drive', 'capital', 'market', 'evolution', 'reduction', 'counterparty', 'risk', 'lowering', 'settlement', 'times', 'improvement', 'contractual', 'term', 'performance', 'regulatoryreporting', 'regulation', 'finperform']	['european', 'investment', 'bank', 'digital', 'bond', 'sale', 'ethereum', 'drive', 'capital', 'market', 'evolution', 'reduction', 'counterparty', 'risk', 'lowering', 'settlement', 'time', 'improvement', 'contractual', 'term', 'performance', 'regulatoryreporting', 'regulation', 'finperform']	0.0	0.0	0.96	0.0	0.0	0.0	0.0	0.0	0.0	0.0	3
52	1.38817e+18	2021-04-30 16:26:33+00:00	Why now is an especially bad time to count on near-term market gains. Plus, what fund managers are doing with stock and bond allocations https://t.co/XjSKsmfigd	Financial	especially bad time count near term market gain plus fund manager stock bond allocation	-0.45	Negative	-0.3384	Negative	especially bad time count near term market gain plus fund manager stock bond allocation	Negative	-0.101	['especially', 'bad', 'time', 'count', 'near', 'term', 'market', 'gains', 'plus', 'fund', 'managers', 'stock', 'bond', 'allocations']	['bad', 'time', 'count', 'term', 'market', 'gains', 'fund', 'managers', 'stock', 'bond', 'allocations']	['bad', 'time', 'count', 'term', 'market', 'gain', 'fund', 'manager', 'stock', 'bond', 'allocation']	0.01	0.01	0.01	0.01	0.85	0.01	0.01	0.01	0.01	0.1	5
53	1.38817e+18	2021-04-30 16:26:33+00:00	Why now is an especially bad time to count on near-term market gains. Plus, what fund managers are doing with stock and bond allocations https://t.co/mIYkjXSPqX	Financial	especially bad time count near term market gain plus fund manager stock bond allocation	-0.45	Negative	-0.3384	Negative	especially bad time count near term market gain plus fund manager stock bond allocation	Negative	-0.101	['especially', 'bad', 'time', 'count', 'near', 'term', 'market', 'gains', 'plus', 'fund', 'managers', 'stock', 'bond', 'allocations']	['bad', 'time', 'count', 'term', 'market', 'gains', 'fund', 'managers', 'stock', 'bond', 'allocations']	['bad', 'time', 'count', 'term', 'market', 'gain', 'fund', 'manager', 'stock', 'bond', 'allocation']	0.01	0.01	0.01	0.01	0.85	0.01	0.01	0.01	0.01	0.1	5
54	1.38817e+18	2021-04-30 16:25:48+00:00	Bond market just signaled NIRP. How long until Fed formally institutes NIRP while also claiming that NIRP was achieved through their own targeting? @AnselLindner @lylepratt @ericyakes @WittyUsername30 @LastCoinStandng https://t.co/zCYPGqQx2q	Financial	bond market signaled nirp long fed formally institute nirp also claiming nirp achieved targeting ansellindner lylepratt ericyakes wittyusername lastcoinstandng	-0.05	Negative	0.0	Neutral	bond market signaled nirp long fed formally institute nirp also claiming nirp achieved targeting ansellindner lylepratt ericyakes wittyusername lastcoinstandng	Neutral	0.0	['bond', 'market', 'signaled', 'nirp', 'long', 'fed', 'formally', 'institutes', 'nirp', 'also', 'claiming', 'nirp', 'achieved', 'targeting', 'ansellindner', 'lylepratt', 'ericyakes', 'wittyusername', 'lastcoinstandng']	['bond', 'market', 'signaled', 'nirp', 'long', 'fed', 'formally', 'institutes', 'nirp', 'claiming', 'nirp', 'achieved', 'targeting', 'ansellindner', 'lylepratt', 'ericyakes', 'wittyusername', 'lastcoinstandng']	['bond', 'market', 'signaled', 'nirp', 'long', 'fed', 'formally', 'institute', 'nirp', 'claiming', 'nirp', 'achieved', 'targeting', 'ansellindner', 'lylepratt', 'ericyakes', 'wittyusername', 'lastcoinstandng']	0.01	0.01	0.01	0.01	0.95	0.01	0.01	0.01	0.01	0.01	5
55	1.38817e+18	2021-04-30 16:25:25+00:00	Get a May key today. Professional investing requires an understanding of price, time, and energy cycles. The Matrix tracks 44+ markets. #stocks #bonds #commodities #grains #bitcoin. Eric De Groot: Insight Subscription Key 2021 May-Dec $160 Today https://t.co/dhENzhzfft	Financial	get may key today professional investing requires understanding price time energy cycle matrix track market stock bond commodity grain bitcoin eric groot insight subscription key may dec today	0.03333333333333333	Positive	0.2732	Positive	get may key today professional investing requires understanding price time energy cycle matrix track market stock bond commodity grain bitcoin eric groot insight subscription key may dec today	Positive	0.2732	['get', 'may', 'key', 'today', 'professional', 'investing', 'requires', 'understanding', 'price', 'time', 'energy', 'cycles', 'matrix', 'tracks', 'markets', 'stocks', 'bonds', 'commodities', 'grains', 'bitcoin', 'eric', 'groot', 'insight', 'subscription', 'key', 'may', 'dec', 'today']	['key', 'today', 'professional', 'investing', 'requires', 'understanding', 'price', 'time', 'energy', 'cycles', 'matrix', 'tracks', 'markets', 'stocks', 'bonds', 'commodities', 'grains', 'bitcoin', 'eric', 'groot', 'insight', 'subscription', 'key', 'dec', 'today']	['key', 'today', 'professional', 'investing', 'requires', 'understanding', 'price', 'time', 'energy', 'cycle', 'matrix', 'track', 'market', 'stock', 'bond', 'commodity', 'grain', 'bitcoin', 'eric', 'groot', 'insight', 'subscription', 'key', 'dec', 'today']	0.0	0.0	0.0	0.0	0.0	0.97	0.0	0.0	0.0	0.0	6
56	1.38817e+18	2021-04-30 16:24:27+00:00	$VWOB - Vanguard Emerging Markets Government Bond ETF declares monthly distribution of $0.2673 https://t.co/NZI4s2MrBP	Financial	vwob vanguard emerging market government bond etf declares monthly distribution	0.0	Neutral	0.0	Neutral	vwob vanguard emerging market government bond etf declares monthly distribution	Neutral	0.0	['vwob', 'vanguard', 'emerging', 'markets', 'government', 'bond', 'etf', 'declares', 'monthly', 'distribution']	['vwob', 'vanguard', 'emerging', 'markets', 'government', 'bond', 'etf', 'declares', 'monthly', 'distribution']	['vwob', 'vanguard', 'emerging', 'market', 'government', 'bond', 'etf', 'declares', 'monthly', 'distribution']	0.01	0.01	0.91	0.01	0.01	0.01	0.01	0.01	0.01	0.01	3
57	1.38817e+18	2021-04-30 16:18:04+00:00	$VUSB - Vanguard Total Bond Market ETF declares monthly distribution of $0.1306 https://t.co/4WngIJWZA9	Financial	vusb vanguard total bond market etf declares monthly distribution	0.0	Neutral	0.0	Neutral	vusb vanguard total bond market etf declares monthly distribution	Neutral	0.0	['vusb', 'vanguard', 'total', 'bond', 'market', 'etf', 'declares', 'monthly', 'distribution']	['vusb', 'vanguard', 'total', 'bond', 'market', 'etf', 'declares', 'monthly', 'distribution']	['vusb', 'vanguard', 'total', 'bond', 'market', 'etf', 'declares', 'monthly', 'distribution']	0.01	0.01	0.78	0.01	0.13	0.01	0.01	0.01	0.01	0.01	3
58	1.38817e+18	2021-04-30 16:17:23+00:00	$BND - Vanguard Total Bond Market ETF declares monthly distribution of $0.1306 https://t.co/rfKaIk52jo	Financial	bnd vanguard total bond market etf declares monthly distribution	0.0	Neutral	0.0	Neutral	bnd vanguard total bond market etf declares monthly distribution	Neutral	0.0	['bnd', 'vanguard', 'total', 'bond', 'market', 'etf', 'declares', 'monthly', 'distribution']	['bnd', 'vanguard', 'total', 'bond', 'market', 'etf', 'declares', 'monthly', 'distribution']	['bnd', 'vanguard', 'total', 'bond', 'market', 'etf', 'declares', 'monthly', 'distribution']	0.01	0.01	0.9	0.01	0.01	0.01	0.01	0.01	0.01	0.01	3
59	1.38816e+18	2021-04-30 16:11:58+00:00	Chicago PMI on a 40y high. GDP growth accelerating to 30y high. #Inflation up. Stockmarkets with all-time highs. Housing prices soaring to new highs. Meanwhile #Fed 🤡 is purchasing 120 bln$ of bonds each month to stabilize the market. Just insane and irresponsible. 👎🏼	Financial	chicago pmi high gdp growth accelerating high inflation stockmarkets time high housing price soaring new high meanwhile fed purchasing bln bond month stabilize market insane irresponsible	-0.13590909090909092	Negative	-0.4588	Negative	chicago pmi high gdp growth accelerating high inflation stockmarkets time high housing price soaring new high meanwhile fed purchasing bln bond month stabilize market insane irresponsible	Negative	-0.4588	['chicago', 'pmi', 'high', 'gdp', 'growth', 'accelerating', 'high', 'inflation', 'stockmarkets', 'time', 'highs', 'housing', 'prices', 'soaring', 'new', 'highs', 'meanwhile', 'fed', 'purchasing', 'bln', 'bonds', 'month', 'stabilize', 'market', 'insane', 'irresponsible']	['chicago', 'pmi', 'high', 'gdp', 'growth', 'accelerating', 'high', 'inflation', 'stockmarkets', 'time', 'highs', 'housing', 'prices', 'soaring', 'highs', 'fed', 'purchasing', 'bln', 'bonds', 'month', 'stabilize', 'market', 'insane', 'irresponsible']	['chicago', 'pmi', 'high', 'gdp', 'growth', 'accelerating', 'high', 'inflation', 'stockmarkets', 'time', 'high', 'housing', 'price', 'soaring', 'high', 'fed', 'purchasing', 'bln', 'bond', 'month', 'stabilize', 'market', 'insane', 'irresponsible']	0.0	0.0	0.97	0.0	0.0	0.0	0.0	0.0	0.0	0.0	3
60	1.38816e+18	2021-04-30 16:00:29+00:00	Biopharma Study Shows Safety of Stem Cell Therapy in Severe COVID-19 Patients #macro #forex #trading #investing #stocks #bonds #crypto #markets https://t.co/znzw45XP0T	Financial	biopharma study show safety stem cell therapy severe covid patient macro forex trading investing stock bond crypto market	0.0	Neutral	0.0516	Positive	biopharma study show safety stem cell therapy severe covid patient macro forex trading investing stock bond crypto market	Positive	0.0516	['biopharma', 'study', 'shows', 'safety', 'stem', 'cell', 'therapy', 'severe', 'covid', 'patients', 'macro', 'forex', 'trading', 'investing', 'stocks', 'bonds', 'crypto', 'markets']	['biopharma', 'study', 'safety', 'stem', 'cell', 'therapy', 'severe', 'covid', 'patients', 'macro', 'forex', 'trading', 'investing', 'stocks', 'bonds', 'crypto', 'markets']	['biopharma', 'study', 'safety', 'stem', 'cell', 'therapy', 'severe', 'covid', 'patient', 'macro', 'forex', 'trading', 'investing', 'stock', 'bond', 'crypto', 'market']	0.47	0.01	0.01	0.01	0.01	0.01	0.49	0.01	0.01	0.01	7
61	1.38816e+18	2021-04-30 16:00:09+00:00	#recession ... #BoJ Pushing on a String edition After two decades of #QE that has gutted what was formerly the 2nd most liquid bond market in the world, Japan still has #deflation and #depression. And the rest of the developed world is following in the path to #Japanification. https://t.co/JV6PPcsouy	Financial	recession boj pushing string edition two decade gutted formerly liquid bond market world japan still deflation depression rest developed world following path japanification	0.03333333333333333	Positive	-0.7579	Negative	recession boj pushing string edition two decade gutted formerly liquid bond market world japan still deflation depression rest developed world following path japanification	Negative	-0.7579	['recession', 'boj', 'pushing', 'string', 'edition', 'two', 'decades', 'gutted', 'formerly', 'liquid', 'bond', 'market', 'world', 'japan', 'still', 'deflation', 'depression', 'rest', 'developed', 'world', 'following', 'path', 'japanification']	['recession', 'boj', 'pushing', 'string', 'edition', 'decades', 'gutted', 'liquid', 'bond', 'market', 'japan', 'deflation', 'depression', 'rest', 'developed', 'path', 'japanification']	['recession', 'boj', 'pushing', 'string', 'edition', 'decade', 'gutted', 'liquid', 'bond', 'market', 'japan', 'deflation', 'depression', 'rest', 'developed', 'path', 'japanification']	0.0	0.0	0.0	0.0	0.0	0.0	0.96	0.0	0.0	0.0	7
62	1.38816e+18	2021-04-30 15:51:08+00:00	Just realized that the market is discounting a lot in European vaccination. I was too excited yesterday when the European 10-year bond charts started to look convincing.	Financial	realized market discounting lot european vaccination excited yesterday european year bond chart started look convincing	0.21875	Positive	0.6249	Positive	realized market discounting lot european vaccination excited yesterday european year bond chart started look convincing	Positive	0.6249	['realized', 'market', 'discounting', 'lot', 'european', 'vaccination', 'excited', 'yesterday', 'european', 'year', 'bond', 'charts', 'started', 'look', 'convincing']	['realized', 'market', 'discounting', 'lot', 'european', 'vaccination', 'excited', 'yesterday', 'european', 'year', 'bond', 'charts', 'started', 'convincing']	['realized', 'market', 'discounting', 'lot', 'european', 'vaccination', 'excited', 'yesterday', 'european', 'year', 'bond', 'chart', 'started', 'convincing']	0.01	0.01	0.01	0.01	0.01	0.01	0.01	0.01	0.01	0.94	10
63	1.38816e+18	2021-04-30 15:49:00+00:00	Statistically, low stock market volatility and tight bond spreads are supported by a strong US economy. This is especially true after strong Q1 2021 GDP growth and a quickly closing output gap. (@economics_ma) https://t.co/JKgTPXwWxy https://t.co/LksXQ3pi5E	Financial	statistically low stock market volatility tight bond spread supported strong economy especially true strong gdp growth quickly closing output gap economics_ma	0.2869047619047619	Positive	0.9148	Positive	statistically low stock market volatility tight bond spread supported strong economy especially true strong gdp growth quickly closing output gap economics_ma	Positive	0.9148	['statistically', 'low', 'stock', 'market', 'volatility', 'tight', 'bond', 'spreads', 'supported', 'strong', 'economy', 'especially', 'true', 'strong', 'gdp', 'growth', 'quickly', 'closing', 'output', 'gap', 'economics_ma']	['statistically', 'low', 'stock', 'market', 'volatility', 'tight', 'bond', 'spreads', 'supported', 'strong', 'economy', 'true', 'strong', 'gdp', 'growth', 'closing', 'output', 'gap', 'economics_ma']	['statistically', 'low', 'stock', 'market', 'volatility', 'tight', 'bond', 'spread', 'supported', 'strong', 'economy', 'true', 'strong', 'gdp', 'growth', 'closing', 'output', 'gap', 'economics_ma']	0.0	0.0	0.0	0.96	0.0	0.0	0.0	0.0	0.0	0.0	4
64	1.38816e+18	2021-04-30 15:41:22+00:00	Daily Market: Breakaway. Stocks rose and the S&amp;P500 landed a new record on solid earnings and great GDP print. Rising bond yields did not sit well with growth stock investors. N O T E W O R T H Y Good on you. It was hard to determine... Read more: https://t.co/hkyynoP9j6 https://t.co/TPOXBxzLEF	Financial	daily market breakaway stock rose amp landed new record solid earnings great gdp print rising bond yield sit well growth stock investor good hard determine read	0.2778138528138528	Positive	0.8979	Positive	daily market breakaway stock rose amp landed new record solid earnings great gdp print rising bond yield sit well growth stock investor good hard determine read	Positive	0.8979	['daily', 'market', 'breakaway', 'stocks', 'rose', 'amp', 'landed', 'new', 'record', 'solid', 'earnings', 'great', 'gdp', 'print', 'rising', 'bond', 'yields', 'sit', 'well', 'growth', 'stock', 'investors', 'good', 'hard', 'determine', 'read']	['daily', 'market', 'breakaway', 'stocks', 'rose', 'amp', 'landed', 'record', 'solid', 'earnings', 'gdp', 'print', 'rising', 'bond', 'yields', 'sit', 'growth', 'stock', 'investors', 'good', 'hard', 'determine', 'read']	['daily', 'market', 'breakaway', 'stock', 'rose', 'amp', 'landed', 'record', 'solid', 'earnings', 'gdp', 'print', 'rising', 'bond', 'yield', 'sit', 'growth', 'stock', 'investor', 'good', 'hard', 'determine', 'read']	0.0	0.0	0.0	0.0	0.97	0.0	0.0	0.0	0.0	0.0	5
65	1.38816e+18	2021-04-30 15:36:15+00:00	The global fixed income market stands at $119 trillion yet, other than waving their hands at "green bonds," no one in #climatefinance land knows what to do w/#netzero and #ESG issues in credit markets. This is changing as @NuveenInv launches impact fund: https://t.co/r24V46Hwo4	Financial	global fixed income market stand trillion yet waving hand green bond one climatefinance land know netzero esg issue credit market changing nuveeninv launch impact fund	-0.03333333333333333	Negative	0.3818	Positive	global fixed income market stand trillion yet waving hand green bond one climatefinance land know netzero esg issue credit market changing nuveeninv launch impact fund	Positive	0.7003	['global', 'fixed', 'income', 'market', 'stands', 'trillion', 'yet', 'waving', 'hands', 'green', 'bonds', 'one', 'climatefinance', 'land', 'knows', 'netzero', 'esg', 'issues', 'credit', 'markets', 'changing', 'nuveeninv', 'launches', 'impact', 'fund']	['global', 'fixed', 'income', 'market', 'stands', 'trillion', 'waving', 'hands', 'green', 'bonds', 'climatefinance', 'land', 'netzero', 'esg', 'issues', 'credit', 'markets', 'changing', 'nuveeninv', 'launches', 'impact', 'fund']	['global', 'fixed', 'income', 'market', 'stand', 'trillion', 'waving', 'hand', 'green', 'bond', 'climatefinance', 'land', 'netzero', 'esg', 'issue', 'credit', 'market', 'changing', 'nuveeninv', 'launch', 'impact', 'fund']	0.0	0.0	0.0	0.96	0.0	0.0	0.0	0.0	0.0	0.0	4
66	1.38816e+18	2021-04-30 15:36:10+00:00	Is this bond tapering nonsense this month's excuse for the market to sell off? Tune in next week...	Financial	bond tapering nonsense month excuse market sell tune next week	-0.025	Negative	-0.34	Negative	bond tapering nonsense month excuse market sell tune next week	Negative	-0.34	['bond', 'tapering', 'nonsense', 'month', 'excuse', 'market', 'sell', 'tune', 'next', 'week']	['bond', 'tapering', 'nonsense', 'month', 'excuse', 'market', 'sell', 'tune', 'week']	['bond', 'tapering', 'nonsense', 'month', 'excuse', 'market', 'sell', 'tune', 'week']	0.01	0.01	0.01	0.01	0.01	0.91	0.01	0.01	0.01	0.01	6
67	1.38815e+18	2021-04-30 15:34:59+00:00	Webinar: Hong Kong Green Bond Market Briefing 2020. With @ClimateBonds @hkmagovhk @HKGreenFinance &amp; @HSBC. Market dynamics and #greenfinance developments in the SAR. Monday 14th May. 08:00 London / 15:00 Hong Kong / 17:00 Sydney. Register: https://t.co/Lsvz6Ga5o0 #greenbonds #ESG https://t.co/VUnVAbHhdr	Financial	webinar hong kong green bond market briefing climatebonds hkmagovhk hkgreenfinance amp hsbc market dynamic greenfinance development sar monday may london hong kong sydney register greenbonds esg	-0.2	Negative	0.2732	Positive	webinar hong kong green bond market briefing climatebonds hkmagovhk hkgreenfinance amp hsbc market dynamic greenfinance development sar monday may london hong kong sydney register greenbonds esg	Positive	0.3818	['webinar', 'hong', 'kong', 'green', 'bond', 'market', 'briefing', 'climatebonds', 'hkmagovhk', 'hkgreenfinance', 'amp', 'hsbc', 'market', 'dynamics', 'greenfinance', 'developments', 'sar', 'monday', 'may', 'london', 'hong', 'kong', 'sydney', 'register', 'greenbonds', 'esg']	['webinar', 'hong', 'kong', 'green', 'bond', 'market', 'briefing', 'climatebonds', 'hkmagovhk', 'hkgreenfinance', 'amp', 'hsbc', 'market', 'dynamics', 'greenfinance', 'developments', 'sar', 'monday', 'london', 'hong', 'kong', 'sydney', 'register', 'greenbonds', 'esg']	['webinar', 'hong', 'kong', 'green', 'bond', 'market', 'briefing', 'climatebonds', 'hkmagovhk', 'hkgreenfinance', 'amp', 'hsbc', 'market', 'dynamic', 'greenfinance', 'development', 'sar', 'monday', 'london', 'hong', 'kong', 'sydney', 'register', 'greenbonds', 'esg']	0.0	0.0	0.0	0.0	0.0	0.0	0.0	0.97	0.0	0.0	8
68	1.38815e+18	2021-04-30 15:32:08+00:00	The mood music in the world’s biggest bond market is getting darker https://t.co/zbelX6P5F1	Financial	mood music world biggest bond market getting darker	0.0	Neutral	0.0	Neutral	mood music world biggest bond market getting darker	Neutral	0.0	['mood', 'music', 'world', 'biggest', 'bond', 'market', 'getting', 'darker']	['mood', 'music', 'biggest', 'bond', 'market', 'darker']	['mood', 'music', 'biggest', 'bond', 'market', 'darker']	0.01	0.67	0.01	0.23	0.01	0.01	0.01	0.01	0.01	0.01	2
69	1.38815e+18	2021-04-30 15:30:06+00:00	.@Baruch_Zicklin @baruchalumni Steven Wieting (MS, '99), a Dean's Advisory Council member and chief investment strategist for @Citi Private Bank, discussed rising bond yields on @CNBC"s "Market Watch." https://t.co/GgAvBxrLIB #ZicklinPride #ZicklinBusiness #BaruchPride	Financial	baruch_zicklin baruchalumni steven wieting dean advisory council member chief investment strategist citi private bank discussed rising bond yield cnbc market watch zicklinpride zicklinbusiness baruchpride	0.0	Neutral	0.0	Neutral	baruch_zicklin baruchalumni steven wieting dean advisory council member chief investment strategist citi private bank discussed rising bond yield cnbc market watch zicklinpride zicklinbusiness baruchpride	Neutral	0.0	['baruch_zicklin', 'baruchalumni', 'steven', 'wieting', 'dean', 'advisory', 'council', 'member', 'chief', 'investment', 'strategist', 'citi', 'private', 'bank', 'discussed', 'rising', 'bond', 'yields', 'cnbc', 'market', 'watch', 'zicklinpride', 'zicklinbusiness', 'baruchpride']	['baruch_zicklin', 'baruchalumni', 'steven', 'wieting', 'dean', 'advisory', 'council', 'member', 'chief', 'investment', 'strategist', 'citi', 'private', 'bank', 'discussed', 'rising', 'bond', 'yields', 'cnbc', 'market', 'watch', 'zicklinpride', 'zicklinbusiness', 'baruchpride']	['baruch_zicklin', 'baruchalumni', 'steven', 'wieting', 'dean', 'advisory', 'council', 'member', 'chief', 'investment', 'strategist', 'citi', 'private', 'bank', 'discussed', 'rising', 'bond', 'yield', 'cnbc', 'market', 'watch', 'zicklinpride', 'zicklinbusiness', 'baruchpride']	0.0	0.0	0.0	0.0	0.0	0.17	0.0	0.8	0.0	0.0	8
70	1.38815e+18	2021-04-30 15:29:45+00:00	Webinar: Hong Kong Green Bond Market Briefing 2020. With @ClimateBonds @hkmagovhk @HKGreenFinance &amp; @HSBC. Market dynamics and #greenfinance developments in the SAR. Monday 14th May. 08:00 London / 15:00 Hong Kong / 17:00 Sydney. Register: https://t.co/Lsvz6Ga5o0 #greenbonds #ESG https://t.co/HM9Uuk9w6a	Financial	webinar hong kong green bond market briefing climatebonds hkmagovhk hkgreenfinance amp hsbc market dynamic greenfinance development sar monday may london hong kong sydney register greenbonds esg	-0.2	Negative	0.2732	Positive	webinar hong kong green bond market briefing climatebonds hkmagovhk hkgreenfinance amp hsbc market dynamic greenfinance development sar monday may london hong kong sydney register greenbonds esg	Positive	0.3818	['webinar', 'hong', 'kong', 'green', 'bond', 'market', 'briefing', 'climatebonds', 'hkmagovhk', 'hkgreenfinance', 'amp', 'hsbc', 'market', 'dynamics', 'greenfinance', 'developments', 'sar', 'monday', 'may', 'london', 'hong', 'kong', 'sydney', 'register', 'greenbonds', 'esg']	['webinar', 'hong', 'kong', 'green', 'bond', 'market', 'briefing', 'climatebonds', 'hkmagovhk', 'hkgreenfinance', 'amp', 'hsbc', 'market', 'dynamics', 'greenfinance', 'developments', 'sar', 'monday', 'london', 'hong', 'kong', 'sydney', 'register', 'greenbonds', 'esg']	['webinar', 'hong', 'kong', 'green', 'bond', 'market', 'briefing', 'climatebonds', 'hkmagovhk', 'hkgreenfinance', 'amp', 'hsbc', 'market', 'dynamic', 'greenfinance', 'development', 'sar', 'monday', 'london', 'hong', 'kong', 'sydney', 'register', 'greenbonds', 'esg']	0.0	0.0	0.0	0.0	0.0	0.0	0.0	0.97	0.0	0.0	8
71	1.38815e+18	2021-04-30 15:27:42+00:00	... that is in danger of turning into an $SPX decline today as the corporate #bond markets are running out of steam, and the sectoral strength isn't much anywhere to be found today: https://t.co/NAxz4xRtJ8 https://t.co/GKdr0s1YEP	Financial	danger turning spx decline today corporate bond market running steam sectoral strength much anywhere found today	0.1	Positive	-0.0516	Negative	danger turning spx decline today corporate bond market running steam sectoral strength much anywhere found today	Negative	-0.0516	['danger', 'turning', 'spx', 'decline', 'today', 'corporate', 'bond', 'markets', 'running', 'steam', 'sectoral', 'strength', 'much', 'anywhere', 'found', 'today']	['danger', 'turning', 'spx', 'decline', 'today', 'corporate', 'bond', 'markets', 'running', 'steam', 'sectoral', 'strength', 'today']	['danger', 'turning', 'spx', 'decline', 'today', 'corporate', 'bond', 'market', 'running', 'steam', 'sectoral', 'strength', 'today']	0.01	0.01	0.01	0.94	0.01	0.01	0.01	0.01	0.01	0.01	4
72	1.38815e+18	2021-04-30 15:25:10+00:00	The mood music in the world’s biggest bond market is getting darker https://t.co/6TOwzfxcZg	Financial	mood music world biggest bond market getting darker	0.0	Neutral	0.0	Neutral	mood music world biggest bond market getting darker	Neutral	0.0	['mood', 'music', 'world', 'biggest', 'bond', 'market', 'getting', 'darker']	['mood', 'music', 'biggest', 'bond', 'market', 'darker']	['mood', 'music', 'biggest', 'bond', 'market', 'darker']	0.01	0.67	0.01	0.23	0.01	0.01	0.01	0.01	0.01	0.01	2
73	1.38815e+18	2021-04-30 15:23:26+00:00	Recap of the current daily market activity https://t.co/ehbmgvFh51 #Bonds #Bounce #Copper #Down #Fed #Fundamentals #Sideways #Weakness #Yen #Asia #Commodities #Russel #Futures	Financial	recap current daily market activity bond bounce copper fed fundamental sideways weakness yen asia commodity russel future	0.0	Neutral	-0.4215	Negative	recap current daily market activity bond bounce copper fed fundamental sideways weakness yen asia commodity russel future	Negative	-0.4215	['recap', 'current', 'daily', 'market', 'activity', 'bonds', 'bounce', 'copper', 'fed', 'fundamentals', 'sideways', 'weakness', 'yen', 'asia', 'commodities', 'russel', 'futures']	['recap', 'current', 'daily', 'market', 'activity', 'bonds', 'bounce', 'copper', 'fed', 'fundamentals', 'sideways', 'weakness', 'yen', 'asia', 'commodities', 'russel', 'futures']	['recap', 'current', 'daily', 'market', 'activity', 'bond', 'bounce', 'copper', 'fed', 'fundamental', 'sideways', 'weakness', 'yen', 'asia', 'commodity', 'russel', 'future']	0.95	0.01	0.01	0.01	0.01	0.01	0.01	0.01	0.01	0.01	1
74	1.38815e+18	2021-04-30 15:21:33+00:00	.@WhirlpoolCorp $WHR Issues Inaugural $300M #Sustainability Bond to Support Environmental &amp; Social Initiatives. Framework facilitates use of sustainable capital markets to finance eligible projects aligned w/ commitments. https://t.co/ySCdkoOEBX\ #ESGYS #ESG #sustainablefinance	Financial	whirlpoolcorp whr issue inaugural sustainability bond support environmental amp social initiative framework facilitates use sustainable capital market finance eligible project aligned commitment esgys esg sustainablefinance	0.03333333333333333	Positive	0.4939	Positive	whirlpoolcorp whr issue inaugural sustainability bond support environmental amp social initiative framework facilitates use sustainable capital market finance eligible project aligned commitment esgys esg sustainablefinance	Positive	0.6486	['whirlpoolcorp', 'whr', 'issues', 'inaugural', 'sustainability', 'bond', 'support', 'environmental', 'amp', 'social', 'initiatives', 'framework', 'facilitates', 'use', 'sustainable', 'capital', 'markets', 'finance', 'eligible', 'projects', 'aligned', 'commitments', 'esgys', 'esg', 'sustainablefinance']	['whirlpoolcorp', 'whr', 'issues', 'inaugural', 'sustainability', 'bond', 'support', 'environmental', 'amp', 'social', 'initiatives', 'framework', 'facilitates', 'sustainable', 'capital', 'markets', 'finance', 'eligible', 'projects', 'aligned', 'commitments', 'esgys', 'esg', 'sustainablefinance']	['whirlpoolcorp', 'whr', 'issue', 'inaugural', 'sustainability', 'bond', 'support', 'environmental', 'amp', 'social', 'initiative', 'framework', 'facilitates', 'sustainable', 'capital', 'market', 'finance', 'eligible', 'project', 'aligned', 'commitment', 'esgys', 'esg', 'sustainablefinance']	0.0	0.0	0.0	0.96	0.0	0.0	0.0	0.0	0.0	0.0	4
75	1.38815e+18	2021-04-30 15:18:39+00:00	$Ohm being tested right now after a few whales dropped their positions. DAI Bonds are capped at $1,000 DAI minimum and market is well below that. Excited to see where me and my 3,3 ohmies end up in a week.	Financial	ohm tested right whale dropped position dai bond capped dai minimum market well excited see ohmies end week	0.33035714285714285	Positive	0.5423	Positive	ohm tested right whale dropped position dai bond capped dai minimum market well excited see ohmies end week	Positive	0.5423	['ohm', 'tested', 'right', 'whales', 'dropped', 'positions', 'dai', 'bonds', 'capped', 'dai', 'minimum', 'market', 'well', 'excited', 'see', 'ohmies', 'end', 'week']	['ohm', 'tested', 'whales', 'dropped', 'positions', 'dai', 'bonds', 'capped', 'dai', 'minimum', 'market', 'excited', 'ohmies', 'week']	['ohm', 'tested', 'whale', 'dropped', 'position', 'dai', 'bond', 'capped', 'dai', 'minimum', 'market', 'excited', 'ohmies', 'week']	0.01	0.01	0.01	0.01	0.01	0.01	0.01	0.95	0.01	0.01	8
76	1.38815e+18	2021-04-30 15:10:59+00:00	EU Issuance and the Evolution of European Bond Markets https://t.co/w7DFisSdWf https://t.co/fctyqyawaH	Financial	issuance evolution european bond market	0.0	Neutral	0.0	Neutral	issuance evolution european bond market	Neutral	0.0	['issuance', 'evolution', 'european', 'bond', 'markets']	['issuance', 'evolution', 'european', 'bond', 'markets']	['issuance', 'evolution', 'european', 'bond', 'market']	0.02	0.02	0.02	0.02	0.02	0.02	0.02	0.02	0.02	0.82	10
77	1.38815e+18	2021-04-30 15:07:51+00:00	Nordic green bond market overview at end 2020. 3 nations in global top 20 ranks. Sweden approaching cumulative $50bn in issuance. Read more in our special Nordic Sustainable Debt: State of the Market report. https://t.co/AZsn9DWX3W #greenbonds #socialbonds #sustainabilitybonds https://t.co/pvS4hSWBl3	Financial	nordic green bond market overview end nation global top rank sweden approaching cumulative issuance read special nordic sustainable debt state market report greenbonds socialbonds sustainabilitybonds	0.13142857142857142	Positive	0.25	Positive	nordic green bond market overview end nation global top rank sweden approaching cumulative issuance read special nordic sustainable debt state market report greenbonds socialbonds sustainabilitybonds	Positive	0.25	['nordic', 'green', 'bond', 'market', 'overview', 'end', 'nations', 'global', 'top', 'ranks', 'sweden', 'approaching', 'cumulative', 'issuance', 'read', 'special', 'nordic', 'sustainable', 'debt', 'state', 'market', 'report', 'greenbonds', 'socialbonds', 'sustainabilitybonds']	['nordic', 'green', 'bond', 'market', 'overview', 'nations', 'global', 'top', 'ranks', 'sweden', 'approaching', 'cumulative', 'issuance', 'read', 'special', 'nordic', 'sustainable', 'debt', 'state', 'market', 'report', 'greenbonds', 'socialbonds', 'sustainabilitybonds']	['nordic', 'green', 'bond', 'market', 'overview', 'nation', 'global', 'top', 'rank', 'sweden', 'approaching', 'cumulative', 'issuance', 'read', 'special', 'nordic', 'sustainable', 'debt', 'state', 'market', 'report', 'greenbonds', 'socialbonds', 'sustainabilitybonds']	0.29	0.0	0.0	0.0	0.0	0.0	0.0	0.68	0.0	0.0	8
78	1.38815e+18	2021-04-30 15:00:30+00:00	Investor Psychology: Here are 2 Rare Traits Now on Display #macro #forex #trading #investing #stocks #bonds #crypto #markets https://t.co/sA7P7dKfHb	Financial	investor psychology rare trait display macro forex trading investing stock bond crypto market	0.3	Positive	0.0	Neutral	investor psychology rare trait display macro forex trading investing stock bond crypto market	Neutral	0.0	['investor', 'psychology', 'rare', 'traits', 'display', 'macro', 'forex', 'trading', 'investing', 'stocks', 'bonds', 'crypto', 'markets']	['investor', 'psychology', 'rare', 'traits', 'display', 'macro', 'forex', 'trading', 'investing', 'stocks', 'bonds', 'crypto', 'markets']	['investor', 'psychology', 'rare', 'trait', 'display', 'macro', 'forex', 'trading', 'investing', 'stock', 'bond', 'crypto', 'market']	0.01	0.01	0.01	0.01	0.01	0.01	0.93	0.01	0.01	0.01	7
79	1.38814e+18	2021-04-30 14:54:13+00:00	Any short-term price action for $LQTY and $BOND is irrelevant. I'm focused on growth in TLV and staking pool (both of which are growing exponentially each DAY). Also, both of these are projects that will SHINE in a bear market due to the intrinsic nature of the asset class. https://t.co/sq4SBhA7ha	Financial	short term price action lqty bond irrelevant focused growth tlv staking pool growing exponentially day also project shine bear market due intrinsic nature asset class	-0.13125	Negative	0.8126	Positive	short term price action lqty bond irrelevant focused growth tlv staking pool growing exponentially day also project shine bear market due intrinsic nature asset class	Positive	0.8126	['short', 'term', 'price', 'action', 'lqty', 'bond', 'irrelevant', 'focused', 'growth', 'tlv', 'staking', 'pool', 'growing', 'exponentially', 'day', 'also', 'projects', 'shine', 'bear', 'market', 'due', 'intrinsic', 'nature', 'asset', 'class']	['short', 'term', 'price', 'action', 'lqty', 'bond', 'irrelevant', 'focused', 'growth', 'tlv', 'staking', 'pool', 'growing', 'exponentially', 'day', 'projects', 'shine', 'bear', 'market', 'intrinsic', 'nature', 'asset', 'class']	['short', 'term', 'price', 'action', 'lqty', 'bond', 'irrelevant', 'focused', 'growth', 'tlv', 'staking', 'pool', 'growing', 'exponentially', 'day', 'project', 'shine', 'bear', 'market', 'intrinsic', 'nature', 'asset', 'class']	0.0	0.0	0.96	0.0	0.0	0.0	0.0	0.0	0.0	0.0	3
80	1.38814e+18	2021-04-30 14:41:37+00:00	I think she says that we need to have a broad range of knowledge to trade bonds and stocks and others in markets. I saw some farmers who traded corn futures. https://t.co/xRQNfo3IDH	Financial	think say need broad range knowledge trade bond stock others market saw farmer traded corn future	0.0625	Positive	0.0	Neutral	think say need broad range knowledge trade bond stock others market saw farmer traded corn future	Neutral	0.0	['think', 'says', 'need', 'broad', 'range', 'knowledge', 'trade', 'bonds', 'stocks', 'others', 'markets', 'saw', 'farmers', 'traded', 'corn', 'futures']	['broad', 'range', 'knowledge', 'trade', 'bonds', 'stocks', 'markets', 'farmers', 'traded', 'corn', 'futures']	['broad', 'range', 'knowledge', 'trade', 'bond', 'stock', 'market', 'farmer', 'traded', 'corn', 'future']	0.94	0.01	0.01	0.01	0.01	0.01	0.01	0.01	0.01	0.01	1
81	1.38814e+18	2021-04-30 14:37:55+00:00	“The result for the market will be that for the very first time, there is the availability of a transparent Government of Jamaica yield curve against which private-sector bonds can be priced,” said Clarke. This would be huge. I look forward to it. https://t.co/Ux781w78jy	Financial	result market first time availability transparent government jamaica yield curve private sector bond priced said clarke would huge look forward	0.2166666666666667	Positive	0.3182	Positive	result market first time availability transparent government jamaica yield curve private sector bond priced said clarke would huge look forward	Positive	0.3182	['result', 'market', 'first', 'time', 'availability', 'transparent', 'government', 'jamaica', 'yield', 'curve', 'private', 'sector', 'bonds', 'priced', 'said', 'clarke', 'would', 'huge', 'look', 'forward']	['result', 'market', 'time', 'availability', 'transparent', 'government', 'jamaica', 'yield', 'curve', 'private', 'sector', 'bonds', 'priced', 'clarke', 'huge', 'forward']	['result', 'market', 'time', 'availability', 'transparent', 'government', 'jamaica', 'yield', 'curve', 'private', 'sector', 'bond', 'priced', 'clarke', 'huge', 'forward']	0.01	0.01	0.01	0.01	0.01	0.01	0.01	0.95	0.01	0.01	8
82	1.38814e+18	2021-04-30 14:35:59+00:00	Riskiest Junk Bonds Breach Level Last Seen in Lead-Up to 2008 https://t.co/PZcXfU7qH5 via @markets	Financial	riskiest junk bond breach level last seen lead via market	0.0	Neutral	-0.3612	Negative	riskiest junk bond breach level last seen lead via market	Negative	-0.3612	['riskiest', 'junk', 'bonds', 'breach', 'level', 'last', 'seen', 'lead', 'via', 'markets']	['riskiest', 'junk', 'bonds', 'breach', 'level', 'lead', 'markets']	['riskiest', 'junk', 'bond', 'breach', 'level', 'lead', 'market']	0.01	0.01	0.01	0.11	0.01	0.8	0.01	0.01	0.01	0.01	6
83	1.38814e+18	2021-04-30 14:34:07+00:00	Hudson Cie - Daily Market briefing - West African Regional Stock Exchange: BRVM has closed its trading day on Friday April 30th, 2021 higher compared to Thursday. The market capitalization (Stocks + Bonds) increased by 0.26% to stand at… https://t.co/trwfTMjm7F #equity #stocks https://t.co/cy56aGMSlZ	Financial	hudson cie daily market briefing west african regional stock exchange brvm closed trading day friday april higher compared thursday market capitalization stock bond increased stand equity stock	0.0375	Positive	0.2732	Positive	hudson cie daily market briefing west african regional stock exchange brvm closed trading day friday april higher compared thursday market capitalization stock bond increased stand equity stock	Positive	0.2732	['hudson', 'cie', 'daily', 'market', 'briefing', 'west', 'african', 'regional', 'stock', 'exchange', 'brvm', 'closed', 'trading', 'day', 'friday', 'april', 'higher', 'compared', 'thursday', 'market', 'capitalization', 'stocks', 'bonds', 'increased', 'stand', 'equity', 'stocks']	['hudson', 'cie', 'daily', 'market', 'briefing', 'west', 'african', 'regional', 'stock', 'exchange', 'brvm', 'closed', 'trading', 'day', 'friday', 'april', 'higher', 'compared', 'thursday', 'market', 'capitalization', 'stocks', 'bonds', 'increased', 'stand', 'equity', 'stocks']	['hudson', 'cie', 'daily', 'market', 'briefing', 'west', 'african', 'regional', 'stock', 'exchange', 'brvm', 'closed', 'trading', 'day', 'friday', 'april', 'higher', 'compared', 'thursday', 'market', 'capitalization', 'stock', 'bond', 'increased', 'stand', 'equity', 'stock']	0.0	0.0	0.97	0.0	0.0	0.0	0.0	0.0	0.0	0.0	3
84	1.38814e+18	2021-04-30 14:32:59+00:00	Loop Capital Markets acts as co-manager on a $500 million surplus bond offering for Penn Mutual Life Insurance Company More Here &gt;&gt; https://t.co/txK4lEfKIQ	Financial	loop capital market act manager million surplus bond offering penn mutual life insurance company	0.0	Neutral	0.0	Neutral	loop capital market act manager million surplus bond offering penn mutual life insurance company	Neutral	0.0	['loop', 'capital', 'markets', 'acts', 'manager', 'million', 'surplus', 'bond', 'offering', 'penn', 'mutual', 'life', 'insurance', 'company']	['loop', 'capital', 'markets', 'acts', 'manager', 'surplus', 'bond', 'offering', 'penn', 'mutual', 'life', 'insurance', 'company']	['loop', 'capital', 'market', 'act', 'manager', 'surplus', 'bond', 'offering', 'penn', 'mutual', 'life', 'insurance', 'company']	0.01	0.01	0.01	0.01	0.01	0.94	0.01	0.01	0.01	0.01	6
85	1.38814e+18	2021-04-30 14:30:40+00:00	Global Sustainable Debt- State of the Market 2020 report. @ClimateBonds flagship publication. Green bonds ($290bn) Social Bonds ($249bn) Sustainability Bonds ($159bn) for a record $700bn year. Media Release: https://t.co/YucWBqlIPx… #greenbonds #socialbonds #sustainabilitybonds https://t.co/jX6VPbT9UG	Financial	global sustainable debt state market report climatebonds flagship publication green bond social bond sustainability bond record year medium release greenbonds socialbonds sustainabilitybonds	-0.05555555555555556	Negative	-0.2732	Negative	global sustainable debt state market report climatebonds flagship publication green bond social bond sustainability bond record year medium release greenbonds socialbonds sustainabilitybonds	Negative	-0.2732	['global', 'sustainable', 'debt', 'state', 'market', 'report', 'climatebonds', 'flagship', 'publication', 'green', 'bonds', 'social', 'bonds', 'sustainability', 'bonds', 'record', 'year', 'media', 'release', 'greenbonds', 'socialbonds', 'sustainabilitybonds']	['global', 'sustainable', 'debt', 'state', 'market', 'report', 'climatebonds', 'flagship', 'publication', 'green', 'bonds', 'social', 'bonds', 'sustainability', 'bonds', 'record', 'year', 'media', 'release', 'greenbonds', 'socialbonds', 'sustainabilitybonds']	['global', 'sustainable', 'debt', 'state', 'market', 'report', 'climatebonds', 'flagship', 'publication', 'green', 'bond', 'social', 'bond', 'sustainability', 'bond', 'record', 'year', 'medium', 'release', 'greenbonds', 'socialbonds', 'sustainabilitybonds']	0.0	0.0	0.0	0.0	0.0	0.0	0.0	0.96	0.0	0.0	8
86	1.38814e+18	2021-04-30 14:30:00+00:00	Most economists expect Fed to slow purchases in Q4 this year as the economy continues to strengthen. https://t.co/V2aQs1omwf #Fed #bonds #yields #markets https://t.co/8D7OIHzBPG	Financial	economist expect fed slow purchase year economy continues strengthen fed bond yield market	-0.30000000000000004	Negative	0.3182	Positive	economist expect fed slow purchase year economy continues strengthen fed bond yield market	Positive	0.3182	['economists', 'expect', 'fed', 'slow', 'purchases', 'year', 'economy', 'continues', 'strengthen', 'fed', 'bonds', 'yields', 'markets']	['economists', 'expect', 'fed', 'slow', 'purchases', 'year', 'economy', 'continues', 'strengthen', 'fed', 'bonds', 'yields', 'markets']	['economist', 'expect', 'fed', 'slow', 'purchase', 'year', 'economy', 'continues', 'strengthen', 'fed', 'bond', 'yield', 'market']	0.01	0.01	0.01	0.93	0.01	0.01	0.01	0.01	0.01	0.01	4
87	1.38814e+18	2021-04-30 14:29:40+00:00	Stay up to speed on the #BondMarket with our daily commentary. #investing #markets https://t.co/8E1R5ubPiT https://t.co/G7BjrFyP9r	Financial	stay speed bondmarket daily commentary investing market	0.0	Neutral	0.0	Neutral	stay speed bondmarket daily commentary investing market	Neutral	0.0	['stay', 'speed', 'bondmarket', 'daily', 'commentary', 'investing', 'markets']	['stay', 'speed', 'bondmarket', 'daily', 'commentary', 'investing', 'markets']	['stay', 'speed', 'bondmarket', 'daily', 'commentary', 'investing', 'market']	0.87	0.01	0.01	0.01	0.01	0.01	0.01	0.01	0.01	0.01	1
88	1.38814e+18	2021-04-30 14:28:41+00:00	From Adjusted Gross Income to Zero-Coupon Bonds, Fonseca's glossary of financial terms will help our clients learn the lingo of the markets! https://t.co/9lRmAMwddL https://t.co/9Zn6aRmX1q	Financial	adjusted gross income zero coupon bond fonseca glossary financial term help client learn lingo market	0.0	Neutral	-0.1027	Negative	adjusted gross income zero coupon bond fonseca glossary financial term help client learn lingo market	Negative	-0.1027	['adjusted', 'gross', 'income', 'zero', 'coupon', 'bonds', 'fonseca', 'glossary', 'financial', 'terms', 'help', 'clients', 'learn', 'lingo', 'markets']	['adjusted', 'gross', 'income', 'coupon', 'bonds', 'fonseca', 'glossary', 'financial', 'terms', 'help', 'clients', 'learn', 'lingo', 'markets']	['adjusted', 'gross', 'income', 'coupon', 'bond', 'fonseca', 'glossary', 'financial', 'term', 'help', 'client', 'learn', 'lingo', 'market']	0.01	0.01	0.01	0.01	0.94	0.01	0.01	0.01	0.01	0.01	5
89	1.38814e+18	2021-04-30 14:25:11+00:00	KAPLAN SAYS FED SHOULD START TALKING ABOUT TAPERING BOND BUYING SOON KAPLAN SAYS OBSERVING EXCESSES AND IMBALANCES IN MARKETS	Financial	kaplan say fed start talking tapering bond buying soon kaplan say observing excess imbalance market	0.0	Neutral	0.0	Neutral	kaplan say fed start talking tapering bond buying soon kaplan say observing excess imbalance market	Neutral	0.0	['kaplan', 'says', 'fed', 'start', 'talking', 'tapering', 'bond', 'buying', 'soon', 'kaplan', 'says', 'observing', 'excesses', 'imbalances', 'markets']	['kaplan', 'fed', 'start', 'talking', 'tapering', 'bond', 'buying', 'kaplan', 'observing', 'excesses', 'imbalances', 'markets']	['kaplan', 'fed', 'start', 'talking', 'tapering', 'bond', 'buying', 'kaplan', 'observing', 'excess', 'imbalance', 'market']	0.01	0.01	0.01	0.01	0.01	0.01	0.19	0.01	0.52	0.24	9
90	1.38814e+18	2021-04-30 14:24:33+00:00	#Fed's Kaplan: - Fed should start talking about tapering bond buying soon. - Concerned about possible leverage and excessive risk taking in the nonbank financial system - There are "real excesses" in the housing market 👀#bonds	Financial	fed kaplan fed start talking tapering bond buying soon concerned possible leverage excessive risk taking nonbank financial system real excess housing market bond	-0.012499999999999997	Negative	-0.2732	Negative	fed kaplan fed start talking tapering bond buying soon concerned possible leverage excessive risk taking nonbank financial system real excess housing market bond	Negative	-0.2732	['fed', 'kaplan', 'fed', 'start', 'talking', 'tapering', 'bond', 'buying', 'soon', 'concerned', 'possible', 'leverage', 'excessive', 'risk', 'taking', 'nonbank', 'financial', 'system', 'real', 'excesses', 'housing', 'market', 'bonds']	['fed', 'kaplan', 'fed', 'start', 'talking', 'tapering', 'bond', 'buying', 'concerned', 'leverage', 'excessive', 'risk', 'nonbank', 'financial', 'system', 'real', 'excesses', 'housing', 'market', 'bonds']	['fed', 'kaplan', 'fed', 'start', 'talking', 'tapering', 'bond', 'buying', 'concerned', 'leverage', 'excessive', 'risk', 'nonbank', 'financial', 'system', 'real', 'excess', 'housing', 'market', 'bond']	0.0	0.06	0.0	0.51	0.0	0.0	0.0	0.0	0.4	0.0	4
91	1.38814e+18	2021-04-30 14:22:54+00:00	Brooks says we are in a bond market tantrum, as yields rapidly rose. Wrong! It is not about the speed (first difference), but about the acceleration (second difference). Acceleration has become negative about a month and a half ago. The tantrum does not have further to go. https://t.co/lIRwEzDrXc	Financial	brook say bond market tantrum yield rapidly rose wrong speed first difference acceleration second difference acceleration become negative month half ago tantrum	-0.019444444444444445	Negative	-0.9081	Negative	brook say bond market tantrum yield rapidly rose wrong speed first difference acceleration second difference acceleration become negative month half ago tantrum	Negative	-0.9081	['brooks', 'says', 'bond', 'market', 'tantrum', 'yields', 'rapidly', 'rose', 'wrong', 'speed', 'first', 'difference', 'acceleration', 'second', 'difference', 'acceleration', 'become', 'negative', 'month', 'half', 'ago', 'tantrum']	['brooks', 'bond', 'market', 'tantrum', 'yields', 'rapidly', 'rose', 'wrong', 'speed', 'difference', 'acceleration', 'second', 'difference', 'acceleration', 'negative', 'month', 'half', 'ago', 'tantrum']	['brook', 'bond', 'market', 'tantrum', 'yield', 'rapidly', 'rose', 'wrong', 'speed', 'difference', 'acceleration', 'second', 'difference', 'acceleration', 'negative', 'month', 'half', 'ago', 'tantrum']	0.0	0.0	0.0	0.96	0.0	0.0	0.0	0.0	0.0	0.0	4
92	1.38814e+18	2021-04-30 14:22:35+00:00	Fed's Kaplan: View Unchanged Rate Hikes Should Start In 2022 - Sees ‘Excesses And Imbalances’ In Financial Markets - Should Start Talking About Tapering Bond Buying Soon	Financial	fed kaplan view unchanged rate hike start see excess imbalance financial market start talking tapering bond buying soon	0.0	Neutral	0.0	Neutral	fed kaplan view unchanged rate hike start see excess imbalance financial market start talking tapering bond buying soon	Neutral	0.0	['fed', 'kaplan', 'view', 'unchanged', 'rate', 'hikes', 'start', 'sees', 'excesses', 'imbalances', 'financial', 'markets', 'start', 'talking', 'tapering', 'bond', 'buying', 'soon']	['fed', 'kaplan', 'view', 'unchanged', 'rate', 'hikes', 'start', 'sees', 'excesses', 'imbalances', 'financial', 'markets', 'start', 'talking', 'tapering', 'bond', 'buying']	['fed', 'kaplan', 'view', 'unchanged', 'rate', 'hike', 'start', 'see', 'excess', 'imbalance', 'financial', 'market', 'start', 'talking', 'tapering', 'bond', 'buying']	0.01	0.01	0.01	0.01	0.01	0.01	0.01	0.01	0.95	0.01	9
93	1.38814e+18	2021-04-30 14:19:40+00:00	Webinar: Hong Kong Green Bond Market Briefing 2020. With @ClimateBonds @hkmagovhk @HKGreenFinance &amp; @HSBC. Monday 14th May. 08:00 London / 15:00 Hong Kong / 17:00 Sydney https://t.co/Lsvz6Ga5o0 #greenbonds #greenloans #greenfinance #investment https://t.co/YLu1ASp362	Financial	webinar hong kong green bond market briefing climatebonds hkmagovhk hkgreenfinance amp hsbc monday may london hong kong sydney greenbonds greenloans greenfinance investment	-0.2	Negative	0.0	Neutral	webinar hong kong green bond market briefing climatebonds hkmagovhk hkgreenfinance amp hsbc monday may london hong kong sydney greenbonds greenloans greenfinance investment	Neutral	0.0	['webinar', 'hong', 'kong', 'green', 'bond', 'market', 'briefing', 'climatebonds', 'hkmagovhk', 'hkgreenfinance', 'amp', 'hsbc', 'monday', 'may', 'london', 'hong', 'kong', 'sydney', 'greenbonds', 'greenloans', 'greenfinance', 'investment']	['webinar', 'hong', 'kong', 'green', 'bond', 'market', 'briefing', 'climatebonds', 'hkmagovhk', 'hkgreenfinance', 'amp', 'hsbc', 'monday', 'london', 'hong', 'kong', 'sydney', 'greenbonds', 'greenloans', 'greenfinance', 'investment']	['webinar', 'hong', 'kong', 'green', 'bond', 'market', 'briefing', 'climatebonds', 'hkmagovhk', 'hkgreenfinance', 'amp', 'hsbc', 'monday', 'london', 'hong', 'kong', 'sydney', 'greenbonds', 'greenloans', 'greenfinance', 'investment']	0.0	0.0	0.0	0.0	0.0	0.0	0.0	0.75	0.21	0.0	8
94	1.38814e+18	2021-04-30 14:19:19+00:00	🇺🇸 Fed/Kaplan: - View Unchanged Rate Hikes Should Start In 2022 - Sees ‘Excesses And Imbalances’ In Financial Markets - Should Start Talking About Tapering Bond Buying Soon #fed #USDJPY #eurusd https://t.co/Vag2jrLeOt	Financial	fed kaplan view unchanged rate hike start see excess imbalance financial market start talking tapering bond buying soon fed usdjpy eurusd	0.0	Neutral	0.0	Neutral	fed kaplan view unchanged rate hike start see excess imbalance financial market start talking tapering bond buying soon fed usdjpy eurusd	Neutral	0.0	['fed', 'kaplan', 'view', 'unchanged', 'rate', 'hikes', 'start', 'sees', 'excesses', 'imbalances', 'financial', 'markets', 'start', 'talking', 'tapering', 'bond', 'buying', 'soon', 'fed', 'usdjpy', 'eurusd']	['fed', 'kaplan', 'view', 'unchanged', 'rate', 'hikes', 'start', 'sees', 'excesses', 'imbalances', 'financial', 'markets', 'start', 'talking', 'tapering', 'bond', 'buying', 'fed', 'usdjpy', 'eurusd']	['fed', 'kaplan', 'view', 'unchanged', 'rate', 'hike', 'start', 'see', 'excess', 'imbalance', 'financial', 'market', 'start', 'talking', 'tapering', 'bond', 'buying', 'fed', 'usdjpy', 'eurusd']	0.0	0.0	0.0	0.0	0.0	0.0	0.0	0.0	0.96	0.0	9
95	1.38814e+18	2021-04-30 14:18:09+00:00	Dallas Fed's Kaplan Says Fed Should Start Talking About Tapering Bond Buying Soon; Says He Sees Excesses, Imbalances In Financial Markets Related Tickers: $SPY Read more at: https://t.co/FnIG1MWAo5	Financial	dallas fed kaplan say fed start talking tapering bond buying soon say see excess imbalance financial market related ticker spy read	0.0	Neutral	0.0	Neutral	dallas fed kaplan say fed start talking tapering bond buying soon say see excess imbalance financial market related ticker spy read	Neutral	0.0	['dallas', 'fed', 'kaplan', 'says', 'fed', 'start', 'talking', 'tapering', 'bond', 'buying', 'soon', 'says', 'sees', 'excesses', 'imbalances', 'financial', 'markets', 'related', 'tickers', 'spy', 'read']	['dallas', 'fed', 'kaplan', 'fed', 'start', 'talking', 'tapering', 'bond', 'buying', 'sees', 'excesses', 'imbalances', 'financial', 'markets', 'tickers', 'spy', 'read']	['dallas', 'fed', 'kaplan', 'fed', 'start', 'talking', 'tapering', 'bond', 'buying', 'see', 'excess', 'imbalance', 'financial', 'market', 'ticker', 'spy', 'read']	0.0	0.0	0.0	0.0	0.0	0.0	0.4	0.0	0.56	0.0	9
96	1.38813e+18	2021-04-30 14:14:35+00:00	Sustainability is driving innovation in investment-grade credit. Learn more about the ways the green, sustainable, and social bond market has grown exponentially over the past few years. https://t.co/oM2SyTT1ug https://t.co/y3u1BV2LHJ	Financial	sustainability driving innovation investment grade credit learn way green sustainable social bond market grown exponentially past year	-0.1388888888888889	Negative	0.6369	Positive	sustainability driving innovation investment grade credit learn way green sustainable social bond market grown exponentially past year	Positive	0.6369	['sustainability', 'driving', 'innovation', 'investment', 'grade', 'credit', 'learn', 'ways', 'green', 'sustainable', 'social', 'bond', 'market', 'grown', 'exponentially', 'past', 'years']	['sustainability', 'driving', 'innovation', 'investment', 'grade', 'credit', 'learn', 'ways', 'green', 'sustainable', 'social', 'bond', 'market', 'grown', 'exponentially', 'years']	['sustainability', 'driving', 'innovation', 'investment', 'grade', 'credit', 'learn', 'way', 'green', 'sustainable', 'social', 'bond', 'market', 'grown', 'exponentially', 'year']	0.01	0.01	0.01	0.95	0.01	0.01	0.01	0.01	0.01	0.01	4
97	1.38813e+18	2021-04-30 14:13:32+00:00	Dallas Fed's Kaplan Says Fed Should Start Talking About Tapering Bond Buying Soon; Says He Sees Excesses, Imbalances In Financial Markets -Reuters (we should better run to the woods...) 😳	Financial	dallas fed kaplan say fed start talking tapering bond buying soon say see excess imbalance financial market reuters better run wood	0.25	Positive	0.4404	Positive	dallas fed kaplan say fed start talking tapering bond buying soon say see excess imbalance financial market reuters better run wood	Positive	0.4404	['dallas', 'fed', 'kaplan', 'says', 'fed', 'start', 'talking', 'tapering', 'bond', 'buying', 'soon', 'says', 'sees', 'excesses', 'imbalances', 'financial', 'markets', 'reuters', 'better', 'run', 'woods']	['dallas', 'fed', 'kaplan', 'fed', 'start', 'talking', 'tapering', 'bond', 'buying', 'sees', 'excesses', 'imbalances', 'financial', 'markets', 'reuters', 'better', 'woods']	['dallas', 'fed', 'kaplan', 'fed', 'start', 'talking', 'tapering', 'bond', 'buying', 'see', 'excess', 'imbalance', 'financial', 'market', 'reuters', 'better', 'wood']	0.0	0.0	0.0	0.0	0.0	0.0	0.4	0.0	0.56	0.0	9
98	1.38813e+18	2021-04-30 14:06:31+00:00	📣 MARKET IMPACT Kaplan: Fed should start talking about tapering bond buying soon https://t.co/ja2HGddN1k #forex	Financial	market impact kaplan fed start talking tapering bond buying soon forex	0.0	Neutral	0.0	Neutral	market impact kaplan fed start talking tapering bond buying soon forex	Neutral	0.0	['market', 'impact', 'kaplan', 'fed', 'start', 'talking', 'tapering', 'bond', 'buying', 'soon', 'forex']	['market', 'impact', 'kaplan', 'fed', 'start', 'talking', 'tapering', 'bond', 'buying', 'forex']	['market', 'impact', 'kaplan', 'fed', 'start', 'talking', 'tapering', 'bond', 'buying', 'forex']	0.01	0.01	0.01	0.01	0.01	0.01	0.01	0.01	0.92	0.01	9
99	1.38813e+18	2021-04-30 14:03:26+00:00	NEW #FREE Video from The @uneducatedecon1 on the #economy #lumber #Markets #cryptocurrencies #silver #Housing #Economist #banking #bonds #FED #federalreserve https://t.co/1ziAtsdCAz https://t.co/8nqK3SJ6bq	Financial	new free video uneducatedecon economy lumber market cryptocurrencies silver housing economist banking bond fed federalreserve	0.2681818181818182	Positive	0.5106	Positive	new free video uneducatedecon economy lumber market cryptocurrencies silver housing economist banking bond fed federalreserve	Positive	0.5106	['new', 'free', 'video', 'uneducatedecon', 'economy', 'lumber', 'markets', 'cryptocurrencies', 'silver', 'housing', 'economist', 'banking', 'bonds', 'fed', 'federalreserve']	['free', 'video', 'uneducatedecon', 'economy', 'lumber', 'markets', 'cryptocurrencies', 'silver', 'housing', 'economist', 'banking', 'bonds', 'fed', 'federalreserve']	['free', 'video', 'uneducatedecon', 'economy', 'lumber', 'market', 'cryptocurrencies', 'silver', 'housing', 'economist', 'banking', 'bond', 'fed', 'federalreserve']	0.01	0.01	0.01	0.01	0.01	0.01	0.94	0.01	0.01	0.01	7
100	1.38813e+18	2021-04-30 14:01:43+00:00	Fed's Kaplan: View Unchanged Rate Hikes Should Start In 2022 - Sees ‘Excesses And Imbalances’ In Financial Markets - Should Start Talking About Tapering Bond Buying Soon	Financial	fed kaplan view unchanged rate hike start see excess imbalance financial market start talking tapering bond buying soon	0.0	Neutral	0.0	Neutral	fed kaplan view unchanged rate hike start see excess imbalance financial market start talking tapering bond buying soon	Neutral	0.0	['fed', 'kaplan', 'view', 'unchanged', 'rate', 'hikes', 'start', 'sees', 'excesses', 'imbalances', 'financial', 'markets', 'start', 'talking', 'tapering', 'bond', 'buying', 'soon']	['fed', 'kaplan', 'view', 'unchanged', 'rate', 'hikes', 'start', 'sees', 'excesses', 'imbalances', 'financial', 'markets', 'start', 'talking', 'tapering', 'bond', 'buying']	['fed', 'kaplan', 'view', 'unchanged', 'rate', 'hike', 'start', 'see', 'excess', 'imbalance', 'financial', 'market', 'start', 'talking', 'tapering', 'bond', 'buying']	0.01	0.01	0.01	0.01	0.01	0.01	0.01	0.01	0.95	0.01	9
101	1.38813e+18	2021-04-30 14:01:00+00:00	ESG funds soaked up inflows in March. The #Swiss bond market was the biggest sponge - attracting $1.3 billion new investments, 9.1% of its total #AUM. Swiss #ESG bonds are riding the market wave, but buyers should understand exactly what they are buying...https://t.co/SOY0r2ooqw https://t.co/VVpYFSTGz4	Financial	esg fund soaked inflow march swiss bond market biggest sponge attracting billion new investment total aum swiss esg bond riding market wave buyer understand exactly buying	0.12878787878787878	Positive	0.4767	Positive	esg fund soaked inflow march swiss bond market biggest sponge attracting billion new investment total aum swiss esg bond riding market wave buyer understand exactly buying	Positive	0.4767	['esg', 'funds', 'soaked', 'inflows', 'march', 'swiss', 'bond', 'market', 'biggest', 'sponge', 'attracting', 'billion', 'new', 'investments', 'total', 'aum', 'swiss', 'esg', 'bonds', 'riding', 'market', 'wave', 'buyers', 'understand', 'exactly', 'buying']	['esg', 'funds', 'soaked', 'inflows', 'march', 'swiss', 'bond', 'market', 'biggest', 'sponge', 'attracting', 'billion', 'investments', 'total', 'aum', 'swiss', 'esg', 'bonds', 'riding', 'market', 'wave', 'buyers', 'understand', 'exactly', 'buying']	['esg', 'fund', 'soaked', 'inflow', 'march', 'swiss', 'bond', 'market', 'biggest', 'sponge', 'attracting', 'billion', 'investment', 'total', 'aum', 'swiss', 'esg', 'bond', 'riding', 'market', 'wave', 'buyer', 'understand', 'exactly', 'buying']	0.0	0.0	0.97	0.0	0.0	0.0	0.0	0.0	0.0	0.0	3
102	1.38813e+18	2021-04-30 14:01:00+00:00	ESG funds soaked up inflows in March. The #Swiss bond market was the biggest sponge - attracting $1.3 billion new investments, 9.1% of its total #AUM. Swiss #ESG bonds are riding the market wave, but buyers should understand exactly what they are buying...https://t.co/v1oGvho1n9 https://t.co/knVuccyjCX	Financial	esg fund soaked inflow march swiss bond market biggest sponge attracting billion new investment total aum swiss esg bond riding market wave buyer understand exactly buying	0.12878787878787878	Positive	0.4767	Positive	esg fund soaked inflow march swiss bond market biggest sponge attracting billion new investment total aum swiss esg bond riding market wave buyer understand exactly buying	Positive	0.4767	['esg', 'funds', 'soaked', 'inflows', 'march', 'swiss', 'bond', 'market', 'biggest', 'sponge', 'attracting', 'billion', 'new', 'investments', 'total', 'aum', 'swiss', 'esg', 'bonds', 'riding', 'market', 'wave', 'buyers', 'understand', 'exactly', 'buying']	['esg', 'funds', 'soaked', 'inflows', 'march', 'swiss', 'bond', 'market', 'biggest', 'sponge', 'attracting', 'billion', 'investments', 'total', 'aum', 'swiss', 'esg', 'bonds', 'riding', 'market', 'wave', 'buyers', 'understand', 'exactly', 'buying']	['esg', 'fund', 'soaked', 'inflow', 'march', 'swiss', 'bond', 'market', 'biggest', 'sponge', 'attracting', 'billion', 'investment', 'total', 'aum', 'swiss', 'esg', 'bond', 'riding', 'market', 'wave', 'buyer', 'understand', 'exactly', 'buying']	0.0	0.0	0.97	0.0	0.0	0.0	0.0	0.0	0.0	0.0	3
103	1.38813e+18	2021-04-30 14:00:14+00:00	$BND:NASDAQ - Vanguard Total Bond Market Index Fund ETF Shares has strong negative momentum, in the past this led to a increase in price [https://t.co/uDl33QjzAF] https://t.co/l9Kq1FP96V	Financial	bnd nasdaq vanguard total bond market index fund etf share strong negative momentum past led increase price	-0.029166666666666674	Negative	0.4767	Positive	bnd nasdaq vanguard total bond market index fund etf share strong negative momentum past led increase price	Positive	0.4767	['bnd', 'nasdaq', 'vanguard', 'total', 'bond', 'market', 'index', 'fund', 'etf', 'shares', 'strong', 'negative', 'momentum', 'past', 'led', 'increase', 'price']	['bnd', 'nasdaq', 'vanguard', 'total', 'bond', 'market', 'fund', 'etf', 'shares', 'strong', 'negative', 'momentum', 'led', 'increase', 'price']	['bnd', 'nasdaq', 'vanguard', 'total', 'bond', 'market', 'fund', 'etf', 'share', 'strong', 'negative', 'momentum', 'led', 'increase', 'price']	0.01	0.01	0.95	0.01	0.01	0.01	0.01	0.01	0.01	0.01	3
104	1.38813e+18	2021-04-30 13:59:46+00:00	Fibonacci Retracements Analysis 30.04.2021 (AUDUSD, USDCAD) #macro #forex #trading #investing #stocks #bonds #crypto #markets https://t.co/nAt3vYcEnu	Financial	fibonacci retracements analysis audusd usdcad macro forex trading investing stock bond crypto market	0.0	Neutral	0.0	Neutral	fibonacci retracements analysis audusd usdcad macro forex trading investing stock bond crypto market	Neutral	0.0	['fibonacci', 'retracements', 'analysis', 'audusd', 'usdcad', 'macro', 'forex', 'trading', 'investing', 'stocks', 'bonds', 'crypto', 'markets']	['fibonacci', 'retracements', 'analysis', 'audusd', 'usdcad', 'macro', 'forex', 'trading', 'investing', 'stocks', 'bonds', 'crypto', 'markets']	['fibonacci', 'retracements', 'analysis', 'audusd', 'usdcad', 'macro', 'forex', 'trading', 'investing', 'stock', 'bond', 'crypto', 'market']	0.01	0.01	0.01	0.01	0.01	0.01	0.93	0.01	0.01	0.01	7
105	1.38813e+18	2021-04-30 13:59:44+00:00	Ichimoku Cloud Analysis 30.04.2021 (AUDCAD, EURGBP, CADCHF) #macro #forex #trading #investing #stocks #bonds #crypto #markets https://t.co/yp6m0kaJni	Financial	ichimoku cloud analysis audcad eurgbp cadchf macro forex trading investing stock bond crypto market	0.0	Neutral	0.0	Neutral	ichimoku cloud analysis audcad eurgbp cadchf macro forex trading investing stock bond crypto market	Neutral	0.0	['ichimoku', 'cloud', 'analysis', 'audcad', 'eurgbp', 'cadchf', 'macro', 'forex', 'trading', 'investing', 'stocks', 'bonds', 'crypto', 'markets']	['ichimoku', 'cloud', 'analysis', 'audcad', 'eurgbp', 'cadchf', 'macro', 'forex', 'trading', 'investing', 'stocks', 'bonds', 'crypto', 'markets']	['ichimoku', 'cloud', 'analysis', 'audcad', 'eurgbp', 'cadchf', 'macro', 'forex', 'trading', 'investing', 'stock', 'bond', 'crypto', 'market']	0.23	0.01	0.01	0.01	0.01	0.01	0.71	0.01	0.01	0.01	7
106	1.38813e+18	2021-04-30 13:59:44+00:00	The Analytical Overview of the Main Currency Pairs on 2021.04.30 #macro #forex #trading #investing #stocks #bonds #crypto #markets https://t.co/5zFX9TE6n5	Financial	analytical overview main currency pair macro forex trading investing stock bond crypto market	0.16666666666666666	Positive	0.0	Neutral	analytical overview main currency pair macro forex trading investing stock bond crypto market	Neutral	0.0	['analytical', 'overview', 'main', 'currency', 'pairs', 'macro', 'forex', 'trading', 'investing', 'stocks', 'bonds', 'crypto', 'markets']	['analytical', 'overview', 'main', 'currency', 'pairs', 'macro', 'forex', 'trading', 'investing', 'stocks', 'bonds', 'crypto', 'markets']	['analytical', 'overview', 'main', 'currency', 'pair', 'macro', 'forex', 'trading', 'investing', 'stock', 'bond', 'crypto', 'market']	0.01	0.01	0.01	0.01	0.01	0.01	0.93	0.01	0.01	0.01	7
107	1.38813e+18	2021-04-30 13:56:03+00:00	(1/2) It's a small step in the #digitization of capital markets, but an important one: The European Investment Bank's (EIB) first digital bond issue on a public #blockchain ('#Ethereum). This issue could pave the way for blockchain technology to be used for digital issuance of	Financial	small step digitization capital market important one european investment bank eib first digital bond issue public blockchain ethereum issue could pave way blockchain technology used digital issuance	0.05714285714285715	Positive	0.2023	Positive	small step digitization capital market important one european investment bank eib first digital bond issue public blockchain ethereum issue could pave way blockchain technology used digital issuance	Positive	0.2023	['small', 'step', 'digitization', 'capital', 'markets', 'important', 'one', 'european', 'investment', 'bank', 'eib', 'first', 'digital', 'bond', 'issue', 'public', 'blockchain', 'ethereum', 'issue', 'could', 'pave', 'way', 'blockchain', 'technology', 'used', 'digital', 'issuance']	['small', 'step', 'digitization', 'capital', 'markets', 'european', 'investment', 'bank', 'eib', 'digital', 'bond', 'issue', 'public', 'blockchain', 'ethereum', 'issue', 'pave', 'blockchain', 'technology', 'digital', 'issuance']	['small', 'step', 'digitization', 'capital', 'market', 'european', 'investment', 'bank', 'eib', 'digital', 'bond', 'issue', 'public', 'blockchain', 'ethereum', 'issue', 'pave', 'blockchain', 'technology', 'digital', 'issuance']	0.0	0.97	0.0	0.0	0.0	0.0	0.0	0.0	0.0	0.0	2
108	1.38813e+18	2021-04-30 13:54:09+00:00	China Huarong Asset has ample liquidity and is prepared to make its bond payments, an executive told local media, after weeks of uncertainty over the company’s future https://t.co/zkfqW2A1p0	Financial	china huarong asset ample liquidity prepared make bond payment executive told local medium week uncertainty company future	0.0	Neutral	0.25	Positive	china huarong asset ample liquidity prepared make bond payment executive told local medium week uncertainty company future	Positive	0.25	['china', 'huarong', 'asset', 'ample', 'liquidity', 'prepared', 'make', 'bond', 'payments', 'executive', 'told', 'local', 'media', 'weeks', 'uncertainty', 'company', 'future']	['china', 'huarong', 'asset', 'ample', 'liquidity', 'prepared', 'bond', 'payments', 'executive', 'told', 'local', 'media', 'weeks', 'uncertainty', 'company', 'future']	['china', 'huarong', 'asset', 'ample', 'liquidity', 'prepared', 'bond', 'payment', 'executive', 'told', 'local', 'medium', 'week', 'uncertainty', 'company', 'future']	0.01	0.01	0.01	0.01	0.01	0.01	0.01	0.01	0.95	0.01	9
109	1.38813e+18	2021-04-30 13:51:04+00:00	EU Issuance and the Evolution of European Bond Markets https://t.co/YXewiRV4L7	Financial	issuance evolution european bond market	0.0	Neutral	0.0	Neutral	issuance evolution european bond market	Neutral	0.0	['issuance', 'evolution', 'european', 'bond', 'markets']	['issuance', 'evolution', 'european', 'bond', 'markets']	['issuance', 'evolution', 'european', 'bond', 'market']	0.02	0.02	0.02	0.02	0.02	0.02	0.02	0.02	0.02	0.82	10
110	1.38813e+18	2021-04-30 13:48:26+00:00	https://t.co/LeX4to71S5 "However, what rates predicted is that economic growth would return to its long-term downtrend line. In other words, while the stock market was rising, predicting more robust growth, the bond market was sending out a strong warning."	Financial	however rate predicted economic growth would return long term downtrend line word stock market rising predicting robust growth bond market sending strong warning	0.19444444444444442	Positive	0.8176	Positive	however rate predicted economic growth would return long term downtrend line word stock market rising predicting robust growth bond market sending strong warning	Positive	0.8176	['however', 'rates', 'predicted', 'economic', 'growth', 'would', 'return', 'long', 'term', 'downtrend', 'line', 'words', 'stock', 'market', 'rising', 'predicting', 'robust', 'growth', 'bond', 'market', 'sending', 'strong', 'warning']	['rates', 'predicted', 'economic', 'growth', 'return', 'long', 'term', 'downtrend', 'stock', 'market', 'rising', 'predicting', 'robust', 'growth', 'bond', 'market', 'sending', 'strong', 'warning']	['rate', 'predicted', 'economic', 'growth', 'return', 'long', 'term', 'downtrend', 'stock', 'market', 'rising', 'predicting', 'robust', 'growth', 'bond', 'market', 'sending', 'strong', 'warning']	0.96	0.0	0.0	0.0	0.0	0.0	0.0	0.0	0.0	0.0	1
111	1.38813e+18	2021-04-30 13:44:22+00:00	Traders note FCA ‘rebundling’ exposes misunderstanding of bond market https://t.co/AEntxNa0yI	Financial	trader note fca rebundling expose misunderstanding bond market	0.0	Neutral	-0.5106	Negative	trader note fca rebundling expose misunderstanding bond market	Negative	-0.5267	['traders', 'note', 'fca', 'rebundling', 'exposes', 'misunderstanding', 'bond', 'market']	['traders', 'note', 'fca', 'rebundling', 'exposes', 'misunderstanding', 'bond', 'market']	['trader', 'note', 'fca', 'rebundling', 'expose', 'misunderstanding', 'bond', 'market']	0.01	0.89	0.01	0.01	0.01	0.01	0.01	0.01	0.01	0.01	2
112	1.38813e+18	2021-04-30 13:43:44+00:00	New incentives for the local bond market | Business | Jamaica Gleaner https://t.co/Y8sT1JFfNL	Financial	new incentive local bond market business jamaica gleaner	0.06818181818181818	Positive	0.3182	Positive	new incentive local bond market business jamaica gleaner	Positive	0.3612	['new', 'incentives', 'local', 'bond', 'market', 'business', 'jamaica', 'gleaner']	['incentives', 'local', 'bond', 'market', 'business', 'jamaica', 'gleaner']	['incentive', 'local', 'bond', 'market', 'business', 'jamaica', 'gleaner']	0.01	0.01	0.01	0.01	0.01	0.89	0.01	0.01	0.01	0.01	6
113	1.38813e+18	2021-04-30 13:39:35+00:00	For those stock market novices, remember that money a company owes is not just bank loans. It includes lease liabilities, pension deficits, creditors, as well as bonds that may be financed at ridiculous rates! Take statements about "net cash" from a company with a pinch of salt!	Financial	stock market novice remember money company owes bank loan includes lease liability pension deficit creditor well bond may financed ridiculous rate take statement net cash company pinch salt	-0.16666666666666666	Negative	-0.296	Negative	stock market novice remember money company owes bank loan includes lease liability pension deficit creditor well bond may financed ridiculous rate take statement net cash company pinch salt	Negative	-0.6124	['stock', 'market', 'novices', 'remember', 'money', 'company', 'owes', 'bank', 'loans', 'includes', 'lease', 'liabilities', 'pension', 'deficits', 'creditors', 'well', 'bonds', 'may', 'financed', 'ridiculous', 'rates', 'take', 'statements', 'net', 'cash', 'company', 'pinch', 'salt']	['stock', 'market', 'novices', 'remember', 'money', 'company', 'owes', 'bank', 'loans', 'includes', 'lease', 'liabilities', 'pension', 'deficits', 'creditors', 'bonds', 'financed', 'ridiculous', 'rates', 'statements', 'net', 'cash', 'company', 'pinch', 'salt']	['stock', 'market', 'novice', 'remember', 'money', 'company', 'owes', 'bank', 'loan', 'includes', 'lease', 'liability', 'pension', 'deficit', 'creditor', 'bond', 'financed', 'ridiculous', 'rate', 'statement', 'net', 'cash', 'company', 'pinch', 'salt']	0.97	0.0	0.0	0.0	0.0	0.0	0.0	0.0	0.0	0.0	1
114	1.38812e+18	2021-04-30 13:32:35+00:00	What keeps me up at night? 1. A prolonged 2002 or 1974 style bear market in equities. 2. Inflation in the mid to high single digits that crushes bonds for years. 3. Did I close the chicken coop yesterday?	Financial	keep night prolonged style bear market equity inflation mid high single digit crush bond year close chicken coop yesterday	-0.12785714285714284	Negative	-0.4404	Negative	keep night prolonged style bear market equity inflation mid high single digit crush bond year close chicken coop yesterday	Negative	-0.1531	['keeps', 'night', 'prolonged', 'style', 'bear', 'market', 'equities', 'inflation', 'mid', 'high', 'single', 'digits', 'crushes', 'bonds', 'years', 'close', 'chicken', 'coop', 'yesterday']	['keeps', 'night', 'prolonged', 'style', 'bear', 'market', 'equities', 'inflation', 'mid', 'high', 'single', 'digits', 'crushes', 'bonds', 'years', 'close', 'chicken', 'coop', 'yesterday']	['keep', 'night', 'prolonged', 'style', 'bear', 'market', 'equity', 'inflation', 'mid', 'high', 'single', 'digit', 'crush', 'bond', 'year', 'close', 'chicken', 'coop', 'yesterday']	0.01	0.01	0.01	0.01	0.01	0.01	0.01	0.95	0.01	0.01	8
115	1.38812e+18	2021-04-30 13:30:59+00:00	China’s property developers are stirring up concern in the bond #markets. What started as a wave of rising defaults among #coal producers, LGFVs, and property developers a few months ago has been pushed forward by property developers alone. #TheWeeklySteep #economics https://t.co/RcIvhTALVO	Financial	china property developer stirring concern bond market started wave rising default among coal producer lgfvs property developer month ago pushed forward property developer alone theweeklysteep economics	0.0	Neutral	-0.25	Negative	china property developer stirring concern bond market started wave rising default among coal producer lgfvs property developer month ago pushed forward property developer alone theweeklysteep economics	Negative	-0.25	['china', 'property', 'developers', 'stirring', 'concern', 'bond', 'markets', 'started', 'wave', 'rising', 'defaults', 'among', 'coal', 'producers', 'lgfvs', 'property', 'developers', 'months', 'ago', 'pushed', 'forward', 'property', 'developers', 'alone', 'theweeklysteep', 'economics']	['china', 'property', 'developers', 'stirring', 'concern', 'bond', 'markets', 'started', 'wave', 'rising', 'defaults', 'coal', 'producers', 'lgfvs', 'property', 'developers', 'months', 'ago', 'pushed', 'forward', 'property', 'developers', 'theweeklysteep', 'economics']	['china', 'property', 'developer', 'stirring', 'concern', 'bond', 'market', 'started', 'wave', 'rising', 'default', 'coal', 'producer', 'lgfvs', 'property', 'developer', 'month', 'ago', 'pushed', 'forward', 'property', 'developer', 'theweeklysteep', 'economics']	0.0	0.97	0.0	0.0	0.0	0.0	0.0	0.0	0.0	0.0	2
116	1.38812e+18	2021-04-30 13:30:29+00:00	It's a long weekend. Enjoy, but don't overspend. We will be here to invest your balance for you. #bsbevolution #bsb #brokerage #broker #bonds #markets #finance #investments #Ghana #ghanabusiness #weekend #fridayvibes #friday #weekend https://t.co/Ohn2tVtexC	Financial	long weekend enjoy overspend invest balance bsbevolution bsb brokerage broker bond market finance investment ghana ghanabusiness weekend fridayvibes friday weekend	0.17500000000000002	Positive	0.4939	Positive	long weekend enjoy overspend invest balance bsbevolution bsb brokerage broker bond market finance investment ghana ghanabusiness weekend fridayvibes friday weekend	Positive	0.4939	['long', 'weekend', 'enjoy', 'overspend', 'invest', 'balance', 'bsbevolution', 'bsb', 'brokerage', 'broker', 'bonds', 'markets', 'finance', 'investments', 'ghana', 'ghanabusiness', 'weekend', 'fridayvibes', 'friday', 'weekend']	['long', 'weekend', 'enjoy', 'overspend', 'invest', 'balance', 'bsbevolution', 'bsb', 'brokerage', 'broker', 'bonds', 'markets', 'finance', 'investments', 'ghana', 'ghanabusiness', 'weekend', 'fridayvibes', 'friday', 'weekend']	['long', 'weekend', 'enjoy', 'overspend', 'invest', 'balance', 'bsbevolution', 'bsb', 'brokerage', 'broker', 'bond', 'market', 'finance', 'investment', 'ghana', 'ghanabusiness', 'weekend', 'fridayvibes', 'friday', 'weekend']	0.44	0.31	0.01	0.01	0.01	0.01	0.01	0.01	0.01	0.21	1
117	1.38812e+18	2021-04-30 13:26:38+00:00	$ES_F $NQ_F $GC_F $BTC #Futures #trading #stocks #investing #gold #bonds #stockmarket #markets #Bitcoin #bitcointrading Today's trading reports sent out at 8:41 AM (ET) 4/30/21 https://t.co/grsC1kkVl8	Financial	es_f nq_f gc_f btc future trading stock investing gold bond stockmarket market bitcoin bitcointrading today trading report sent	0.0	Neutral	0.0	Neutral	es_f nq_f gc_f btc future trading stock investing gold bond stockmarket market bitcoin bitcointrading today trading report sent	Neutral	0.0	['es_f', 'nq_f', 'gc_f', 'btc', 'futures', 'trading', 'stocks', 'investing', 'gold', 'bonds', 'stockmarket', 'markets', 'bitcoin', 'bitcointrading', 'today', 'trading', 'reports', 'sent']	['es_f', 'nq_f', 'gc_f', 'btc', 'futures', 'trading', 'stocks', 'investing', 'gold', 'bonds', 'stockmarket', 'markets', 'bitcoin', 'bitcointrading', 'today', 'trading', 'reports']	['es_f', 'nq_f', 'gc_f', 'btc', 'future', 'trading', 'stock', 'investing', 'gold', 'bond', 'stockmarket', 'market', 'bitcoin', 'bitcointrading', 'today', 'trading', 'report']	0.01	0.01	0.01	0.01	0.01	0.3	0.66	0.01	0.01	0.01	7
118	1.38812e+18	2021-04-30 13:18:17+00:00	Some argue we're not in a bond market tantrum, as yields are still low. Wrong! A tantrum is a rapid RISE in long-term yields, i.e. it's about the CHANGE, not the LEVEL. And if that LEVEL is still low, that just means the tantrum has further to go. We're in a bond market tantrum. https://t.co/eOcuZC9ld7	Financial	argue bond market tantrum yield still low wrong tantrum rapid rise long term yield change level level still low mean tantrum bond market tantrum	-0.1375	Negative	-0.9578	Negative	argue bond market tantrum yield still low wrong tantrum rapid rise long term yield change level level still low mean tantrum bond market tantrum	Negative	-0.9578	['argue', 'bond', 'market', 'tantrum', 'yields', 'still', 'low', 'wrong', 'tantrum', 'rapid', 'rise', 'long', 'term', 'yields', 'change', 'level', 'level', 'still', 'low', 'means', 'tantrum', 'bond', 'market', 'tantrum']	['argue', 'bond', 'market', 'tantrum', 'yields', 'low', 'wrong', 'tantrum', 'rapid', 'rise', 'long', 'term', 'yields', 'change', 'level', 'level', 'low', 'tantrum', 'bond', 'market', 'tantrum']	['argue', 'bond', 'market', 'tantrum', 'yield', 'low', 'wrong', 'tantrum', 'rapid', 'rise', 'long', 'term', 'yield', 'change', 'level', 'level', 'low', 'tantrum', 'bond', 'market', 'tantrum']	0.0	0.0	0.0	0.0	0.96	0.0	0.0	0.0	0.0	0.0	5
119	1.38812e+18	2021-04-30 13:18:06+00:00	$NDAQ $HON Honeywell will transfer the listing of its common stock and listed bonds from the New York Stock Exchange to the Nasdaq Stock Market upon market open on May 11, 2021; will join the Nasdaq Composite index upon transfer.	Financial	ndaq hon honeywell transfer listing common stock listed bond new york stock exchange nasdaq stock market upon market open may join nasdaq composite index upon transfer	-0.05454545454545454	Negative	0.296	Positive	ndaq hon honeywell transfer listing common stock listed bond new york stock exchange nasdaq stock market upon market open may join nasdaq composite index upon transfer	Positive	0.296	['ndaq', 'hon', 'honeywell', 'transfer', 'listing', 'common', 'stock', 'listed', 'bonds', 'new', 'york', 'stock', 'exchange', 'nasdaq', 'stock', 'market', 'upon', 'market', 'open', 'may', 'join', 'nasdaq', 'composite', 'index', 'upon', 'transfer']	['ndaq', 'hon', 'honeywell', 'transfer', 'listing', 'common', 'stock', 'listed', 'bonds', 'york', 'stock', 'exchange', 'nasdaq', 'stock', 'market', 'market', 'open', 'join', 'nasdaq', 'composite', 'transfer']	['ndaq', 'hon', 'honeywell', 'transfer', 'listing', 'common', 'stock', 'listed', 'bond', 'york', 'stock', 'exchange', 'nasdaq', 'stock', 'market', 'market', 'open', 'join', 'nasdaq', 'composite', 'transfer']	0.0	0.97	0.0	0.0	0.0	0.0	0.0	0.0	0.0	0.0	2
120	1.38812e+18	2021-04-30 13:17:48+00:00	Government Demands 2.1Bn For Airtel License Renewal - https://t.co/oZa34hJmc0 @gadgetsafrica Market Intelligence Airtel Safaricom Telkom KRA CCK Communication Bonds	Financial	government demand airtel license renewal gadgetsafrica market intelligence airtel safaricom telkom kra cck communication bond	0.0	Neutral	0.4767	Positive	government demand airtel license renewal gadgetsafrica market intelligence airtel safaricom telkom kra cck communication bond	Positive	0.3818	['government', 'demands', 'airtel', 'license', 'renewal', 'gadgetsafrica', 'market', 'intelligence', 'airtel', 'safaricom', 'telkom', 'kra', 'cck', 'communication', 'bonds']	['government', 'demands', 'airtel', 'license', 'renewal', 'gadgetsafrica', 'market', 'intelligence', 'airtel', 'safaricom', 'telkom', 'kra', 'cck', 'communication', 'bonds']	['government', 'demand', 'airtel', 'license', 'renewal', 'gadgetsafrica', 'market', 'intelligence', 'airtel', 'safaricom', 'telkom', 'kra', 'cck', 'communication', 'bond']	0.01	0.94	0.01	0.01	0.01	0.01	0.01	0.01	0.01	0.01	2
121	1.38812e+18	2021-04-30 13:15:26+00:00	This is a very good chart. Basically the multi-decade long bonds bull market is now over. Now we live in a financial repression world. ht @ThorstenPolleit https://t.co/7qCDOGyp8N	Financial	good chart basically multi decade long bond bull market live financial repression world thorstenpolleit	0.19659090909090907	Positive	0.0772	Positive	good chart basically multi decade long bond bull market live financial repression world thorstenpolleit	Positive	0.0772	['good', 'chart', 'basically', 'multi', 'decade', 'long', 'bonds', 'bull', 'market', 'live', 'financial', 'repression', 'world', 'thorstenpolleit']	['good', 'chart', 'basically', 'multi', 'decade', 'long', 'bonds', 'bull', 'market', 'live', 'financial', 'repression', 'thorstenpolleit']	['good', 'chart', 'basically', 'multi', 'decade', 'long', 'bond', 'bull', 'market', 'live', 'financial', 'repression', 'thorstenpolleit']	0.01	0.01	0.01	0.01	0.01	0.01	0.01	0.01	0.01	0.94	10
122	1.38812e+18	2021-04-30 13:10:26+00:00	Stock Market shrugs off great tech earnings against rising bond yields and strengthening dollar....sell in May and go away???.	Financial	stock market shrug great tech earnings rising bond yield strengthening dollar sell may away	0.8	Positive	0.8074	Positive	stock market shrug great tech earnings rising bond yield strengthening dollar sell may away	Positive	0.8074	['stock', 'market', 'shrugs', 'great', 'tech', 'earnings', 'rising', 'bond', 'yields', 'strengthening', 'dollar', 'sell', 'may', 'away']	['stock', 'market', 'shrugs', 'tech', 'earnings', 'rising', 'bond', 'yields', 'strengthening', 'dollar', 'sell']	['stock', 'market', 'shrug', 'tech', 'earnings', 'rising', 'bond', 'yield', 'strengthening', 'dollar', 'sell']	0.01	0.01	0.01	0.01	0.01	0.94	0.01	0.01	0.01	0.01	6
123	1.38812e+18	2021-04-30 13:07:42+00:00	China’s financial regulators are rolling out more changes to the country’s interbank market to make it easier for foreign investors to buy bonds and stamp out shady practices by underwriters. https://t.co/EV2DyBavSO	Financial	china financial regulator rolling change country interbank market make easier foreign investor buy bond stamp shady practice underwriter	-0.125	Negative	0.4215	Positive	china financial regulator rolling change country interbank market make easier foreign investor buy bond stamp shady practice underwriter	Positive	0.4215	['china', 'financial', 'regulators', 'rolling', 'changes', 'country', 'interbank', 'market', 'make', 'easier', 'foreign', 'investors', 'buy', 'bonds', 'stamp', 'shady', 'practices', 'underwriters']	['china', 'financial', 'regulators', 'rolling', 'changes', 'country', 'interbank', 'market', 'easier', 'foreign', 'investors', 'buy', 'bonds', 'stamp', 'shady', 'practices', 'underwriters']	['china', 'financial', 'regulator', 'rolling', 'change', 'country', 'interbank', 'market', 'easier', 'foreign', 'investor', 'buy', 'bond', 'stamp', 'shady', 'practice', 'underwriter']	0.01	0.01	0.01	0.01	0.01	0.95	0.01	0.01	0.01	0.01	6
124	1.38812e+18	2021-04-30 13:03:59+00:00	What rates predicted is that economic growth would return to its long-term downtrend line. In other words, while the stock market was rising, predicting more robust growth, the bond market was sending out a strong warning. https://t.co/FQxsEN1FP0	Financial	rate predicted economic growth would return long term downtrend line word stock market rising predicting robust growth bond market sending strong warning	0.19444444444444442	Positive	0.8176	Positive	rate predicted economic growth would return long term downtrend line word stock market rising predicting robust growth bond market sending strong warning	Positive	0.8176	['rates', 'predicted', 'economic', 'growth', 'would', 'return', 'long', 'term', 'downtrend', 'line', 'words', 'stock', 'market', 'rising', 'predicting', 'robust', 'growth', 'bond', 'market', 'sending', 'strong', 'warning']	['rates', 'predicted', 'economic', 'growth', 'return', 'long', 'term', 'downtrend', 'stock', 'market', 'rising', 'predicting', 'robust', 'growth', 'bond', 'market', 'sending', 'strong', 'warning']	['rate', 'predicted', 'economic', 'growth', 'return', 'long', 'term', 'downtrend', 'stock', 'market', 'rising', 'predicting', 'robust', 'growth', 'bond', 'market', 'sending', 'strong', 'warning']	0.96	0.0	0.0	0.0	0.0	0.0	0.0	0.0	0.0	0.0	1
125	1.38812e+18	2021-04-30 13:01:45+00:00	A look at @_LedgerEdge_ and #DLT's use in the bond market https://t.co/3MsINVYgOb	Financial	look _ledgeredge_ dlt use bond market	0.0	Neutral	0.0	Neutral	look _ledgeredge_ dlt use bond market	Neutral	0.0	['look', '_ledgeredge_', 'dlt', 'use', 'bond', 'market']	['_ledgeredge_', 'dlt', 'bond', 'market']	['_ledgeredge_', 'dlt', 'bond', 'market']	0.02	0.02	0.02	0.02	0.02	0.85	0.02	0.02	0.02	0.02	6
126	1.38812e+18	2021-04-30 13:01:04+00:00	Market intraday rates/prices for benchmark Nigerian treasury bills and Federal Government of Nigeria bonds as of April 30, 2021. https://t.co/Jm8HiVayjd	Financial	market intraday rate price benchmark nigerian treasury bill federal government nigeria bond april	0.0	Neutral	0.2023	Positive	market intraday rate price benchmark nigerian treasury bill federal government nigeria bond april	Positive	0.2023	['market', 'intraday', 'rates', 'prices', 'benchmark', 'nigerian', 'treasury', 'bills', 'federal', 'government', 'nigeria', 'bonds', 'april']	['market', 'intraday', 'rates', 'prices', 'benchmark', 'nigerian', 'treasury', 'bills', 'federal', 'government', 'nigeria', 'bonds', 'april']	['market', 'intraday', 'rate', 'price', 'benchmark', 'nigerian', 'treasury', 'bill', 'federal', 'government', 'nigeria', 'bond', 'april']	0.01	0.01	0.01	0.01	0.93	0.01	0.01	0.01	0.01	0.01	5
127	1.38812e+18	2021-04-30 13:00:16+00:00	"Green kilts": a story about Green bonds, Scotland and the subnational debt market in Europe by @markets 🏴󠁧󠁢󠁳󠁣󠁴󠁿⤵️ https://t.co/CbPfdnr4qM	Financial	green kilt story green bond scotland subnational debt market europe market	-0.2	Negative	-0.3612	Negative	green kilt story green bond scotland subnational debt market europe market	Negative	-0.3612	['green', 'kilts', 'story', 'green', 'bonds', 'scotland', 'subnational', 'debt', 'market', 'europe', 'markets']	['green', 'kilts', 'story', 'green', 'bonds', 'scotland', 'subnational', 'debt', 'market', 'europe', 'markets']	['green', 'kilt', 'story', 'green', 'bond', 'scotland', 'subnational', 'debt', 'market', 'europe', 'market']	0.01	0.01	0.01	0.01	0.01	0.92	0.01	0.01	0.01	0.01	6
128	1.38812e+18	2021-04-30 12:59:41+00:00	Considering the background of positive U.S. macroeconomic statistics the stock market remains optimistic #macro #forex #trading #investing #stocks #bonds #crypto #markets https://t.co/V8wMEvhmCm	Financial	considering background positive macroeconomic statistic stock market remains optimistic macro forex trading investing stock bond crypto market	0.22727272727272727	Positive	0.7096	Positive	considering background positive macroeconomic statistic stock market remains optimistic macro forex trading investing stock bond crypto market	Positive	0.7096	['considering', 'background', 'positive', 'macroeconomic', 'statistics', 'stock', 'market', 'remains', 'optimistic', 'macro', 'forex', 'trading', 'investing', 'stocks', 'bonds', 'crypto', 'markets']	['considering', 'background', 'positive', 'macroeconomic', 'statistics', 'stock', 'market', 'remains', 'optimistic', 'macro', 'forex', 'trading', 'investing', 'stocks', 'bonds', 'crypto', 'markets']	['considering', 'background', 'positive', 'macroeconomic', 'statistic', 'stock', 'market', 'remains', 'optimistic', 'macro', 'forex', 'trading', 'investing', 'stock', 'bond', 'crypto', 'market']	0.01	0.01	0.01	0.01	0.01	0.01	0.95	0.01	0.01	0.01	7
129	1.38812e+18	2021-04-30 12:59:40+00:00	Risk mood heats up #macro #forex #trading #investing #stocks #bonds #crypto #markets https://t.co/iuLrdmaQl2	Financial	risk mood heat macro forex trading investing stock bond crypto market	0.0	Neutral	-0.2732	Negative	risk mood heat macro forex trading investing stock bond crypto market	Negative	-0.2732	['risk', 'mood', 'heats', 'macro', 'forex', 'trading', 'investing', 'stocks', 'bonds', 'crypto', 'markets']	['risk', 'mood', 'heats', 'macro', 'forex', 'trading', 'investing', 'stocks', 'bonds', 'crypto', 'markets']	['risk', 'mood', 'heat', 'macro', 'forex', 'trading', 'investing', 'stock', 'bond', 'crypto', 'market']	0.01	0.01	0.01	0.01	0.01	0.01	0.92	0.01	0.01	0.01	7
130	1.38812e+18	2021-04-30 12:59:39+00:00	Technical Outlook: DXY Bounces Off 2-Month Lows #macro #forex #trading #investing #stocks #bonds #crypto #markets https://t.co/AywlwH8wAZ	Financial	technical outlook dxy bounce month low macro forex trading investing stock bond crypto market	0.0	Neutral	-0.2023	Negative	technical outlook dxy bounce month low macro forex trading investing stock bond crypto market	Negative	-0.2732	['technical', 'outlook', 'dxy', 'bounces', 'month', 'lows', 'macro', 'forex', 'trading', 'investing', 'stocks', 'bonds', 'crypto', 'markets']	['technical', 'outlook', 'dxy', 'bounces', 'month', 'lows', 'macro', 'forex', 'trading', 'investing', 'stocks', 'bonds', 'crypto', 'markets']	['technical', 'outlook', 'dxy', 'bounce', 'month', 'low', 'macro', 'forex', 'trading', 'investing', 'stock', 'bond', 'crypto', 'market']	0.01	0.01	0.3	0.01	0.01	0.01	0.64	0.01	0.01	0.01	7
131	1.38811e+18	2021-04-30 12:39:23+00:00	The global market for corporate sustainability-linked bonds could grow 20-fold this year. Issuance so far in 2021 has reached $6.9bn, and is expected to expand to somewhere between $120bn and $150bn. ➡️ https://t.co/NYjMIPxIL9 #ESG #Sustainability https://t.co/ZRgtJe0ebr	Financial	global market corporate sustainability linked bond could grow fold year issuance far reached expected expand somewhere esg sustainability	0.0	Neutral	0.4019	Positive	global market corporate sustainability linked bond could grow fold year issuance far reached expected expand somewhere esg sustainability	Positive	0.4019	['global', 'market', 'corporate', 'sustainability', 'linked', 'bonds', 'could', 'grow', 'fold', 'year', 'issuance', 'far', 'reached', 'expected', 'expand', 'somewhere', 'esg', 'sustainability']	['global', 'market', 'corporate', 'sustainability', 'linked', 'bonds', 'grow', 'fold', 'year', 'issuance', 'reached', 'expected', 'expand', 'esg', 'sustainability']	['global', 'market', 'corporate', 'sustainability', 'linked', 'bond', 'grow', 'fold', 'year', 'issuance', 'reached', 'expected', 'expand', 'esg', 'sustainability']	0.01	0.95	0.01	0.01	0.01	0.01	0.01	0.01	0.01	0.01	2
132	1.38811e+18	2021-04-30 12:36:12+00:00	$REBAX / Columbia Emerging Markets Bond Fund files form N-CSRS/A https://t.co/0tnd41qb2E	Financial	rebax columbia emerging market bond fund file form csrs	0.0	Neutral	0.0	Neutral	rebax columbia emerging market bond fund file form csrs	Neutral	0.0	['rebax', 'columbia', 'emerging', 'markets', 'bond', 'fund', 'files', 'form', 'csrs']	['rebax', 'columbia', 'emerging', 'markets', 'bond', 'fund', 'files', 'form', 'csrs']	['rebax', 'columbia', 'emerging', 'market', 'bond', 'fund', 'file', 'form', 'csrs']	0.01	0.01	0.01	0.01	0.01	0.01	0.01	0.9	0.01	0.01	8
133	1.38811e+18	2021-04-30 12:33:37+00:00	Lee Cooperman. “What’s over valued is the fixed income market”. “Why would someone buy a bond... give away 40-50% of coupon” .. (taxes). Wait until they figure out that the scarcity curve IS the new yield curve. #Bitcoin https://t.co/Rq4BnZv43k	Financial	lee cooperman valued fixed income market would someone buy bond give away coupon tax wait figure scarcity curve new yield curve bitcoin	0.11818181818181818	Positive	0.4404	Positive	lee cooperman valued fixed income market would someone buy bond give away coupon tax wait figure scarcity curve new yield curve bitcoin	Positive	0.4404	['lee', 'cooperman', 'valued', 'fixed', 'income', 'market', 'would', 'someone', 'buy', 'bond', 'give', 'away', 'coupon', 'taxes', 'wait', 'figure', 'scarcity', 'curve', 'new', 'yield', 'curve', 'bitcoin']	['lee', 'cooperman', 'valued', 'fixed', 'income', 'market', 'buy', 'bond', 'coupon', 'taxes', 'wait', 'figure', 'scarcity', 'curve', 'yield', 'curve', 'bitcoin']	['lee', 'cooperman', 'valued', 'fixed', 'income', 'market', 'buy', 'bond', 'coupon', 'tax', 'wait', 'figure', 'scarcity', 'curve', 'yield', 'curve', 'bitcoin']	0.0	0.0	0.0	0.0	0.0	0.96	0.0	0.0	0.0	0.0	6
134	1.38811e+18	2021-04-30 12:30:31+00:00	Nordic Sustainable Debt: State of the Market 2020 report. USD88.2bn cumulative issuance, region makes up 5% of global GSS bond volume. 3 nations in global Top 20. Sweden leads on 2020 annual issuance. Read more: https://t.co/O84Y9negUR #greenbonds #greenloans #climate #investment https://t.co/X0c8VrxiEw	Financial	nordic sustainable debt state market report usd cumulative issuance region make global g bond volume nation global top sweden lead annual issuance read greenbonds greenloans climate investment	0.16666666666666666	Positive	-0.1779	Negative	nordic sustainable debt state market report usd cumulative issuance region make global g bond volume nation global top sweden lead annual issuance read greenbonds greenloans climate investment	Negative	-0.1779	['nordic', 'sustainable', 'debt', 'state', 'market', 'report', 'usd', 'cumulative', 'issuance', 'region', 'makes', 'global', 'gss', 'bond', 'volume', 'nations', 'global', 'top', 'sweden', 'leads', 'annual', 'issuance', 'read', 'greenbonds', 'greenloans', 'climate', 'investment']	['nordic', 'sustainable', 'debt', 'state', 'market', 'report', 'usd', 'cumulative', 'issuance', 'region', 'global', 'gss', 'bond', 'volume', 'nations', 'global', 'top', 'sweden', 'leads', 'annual', 'issuance', 'read', 'greenbonds', 'greenloans', 'climate', 'investment']	['nordic', 'sustainable', 'debt', 'state', 'market', 'report', 'usd', 'cumulative', 'issuance', 'region', 'global', 'g', 'bond', 'volume', 'nation', 'global', 'top', 'sweden', 'lead', 'annual', 'issuance', 'read', 'greenbonds', 'greenloans', 'climate', 'investment']	0.97	0.0	0.0	0.0	0.0	0.0	0.0	0.0	0.0	0.0	1
135	1.38811e+18	2021-04-30 12:30:14+00:00	"Even as equity markets set all-time highs and bond yields near generational lows, it is still possible to build resilient portfolios with reasonable return expectations," Anson J. Glacy, Jr., CFA, explains. https://t.co/t4Q9sJK4tP #RiskManagement #EquityInvestments #FixedIncome https://t.co/5R8oCNPf5n	Financial	even equity market set time high bond yield near generational low still possible build resilient portfolio reasonable return expectation anson glacy cfa explains riskmanagement equityinvestments fixedincome	0.10000000000000002	Positive	-0.2023	Negative	even equity market set time high bond yield near generational low still possible build resilient portfolio reasonable return expectation anson glacy cfa explains riskmanagement equityinvestments fixedincome	Negative	-0.2732	['even', 'equity', 'markets', 'set', 'time', 'highs', 'bond', 'yields', 'near', 'generational', 'lows', 'still', 'possible', 'build', 'resilient', 'portfolios', 'reasonable', 'return', 'expectations', 'anson', 'glacy', 'cfa', 'explains', 'riskmanagement', 'equityinvestments', 'fixedincome']	['equity', 'markets', 'set', 'time', 'highs', 'bond', 'yields', 'generational', 'lows', 'build', 'resilient', 'portfolios', 'reasonable', 'return', 'expectations', 'anson', 'glacy', 'cfa', 'explains', 'riskmanagement', 'equityinvestments', 'fixedincome']	['equity', 'market', 'set', 'time', 'high', 'bond', 'yield', 'generational', 'low', 'build', 'resilient', 'portfolio', 'reasonable', 'return', 'expectation', 'anson', 'glacy', 'cfa', 'explains', 'riskmanagement', 'equityinvestments', 'fixedincome']	0.0	0.0	0.0	0.0	0.97	0.0	0.0	0.0	0.0	0.0	5
136	1.38811e+18	2021-04-30 12:25:33+00:00	Thanks to @BrianJScheid for sharing my thoughts on which markets could feel the most #inflation pressures #markets Investors flood into inflation-protected bonds as Fed lets economy run hot https://t.co/uzNn32kRNR #S&amp;P Global	Financial	thanks brianjscheid sharing thought market could feel inflation pressure market investor flood inflation protected bond fed let economy run hot amp global	0.15	Positive	0.743	Positive	thanks brianjscheid sharing thought market could feel inflation pressure market investor flood inflation protected bond fed let economy run hot amp global	Positive	0.7506	['thanks', 'brianjscheid', 'sharing', 'thoughts', 'markets', 'could', 'feel', 'inflation', 'pressures', 'markets', 'investors', 'flood', 'inflation', 'protected', 'bonds', 'fed', 'lets', 'economy', 'run', 'hot', 'amp', 'global']	['brianjscheid', 'sharing', 'thoughts', 'markets', 'feel', 'inflation', 'pressures', 'markets', 'investors', 'flood', 'inflation', 'protected', 'bonds', 'fed', 'economy', 'hot', 'amp', 'global']	['brianjscheid', 'sharing', 'thought', 'market', 'feel', 'inflation', 'pressure', 'market', 'investor', 'flood', 'inflation', 'protected', 'bond', 'fed', 'economy', 'hot', 'amp', 'global']	0.0	0.0	0.0	0.0	0.0	0.0	0.0	0.0	0.96	0.0	9
137	1.3881e+18	2021-04-30 12:15:32+00:00	“Learn how to trade any instrument in any market”. #forex #fx #trading #wallstreet #money #traders #capital #invest #investment #investing #investor #charting #currency #options #bonds #futures #stocks #technicalanalysis #swingtrading #buyselltrade #technical #economics https://t.co/GXMhvz1ynC	Financial	learn trade instrument market forex trading wallstreet money trader capital invest investment investing investor charting currency option bond future stock technicalanalysis swingtrading buyselltrade technical economics	0.0	Neutral	0.0	Neutral	learn trade instrument market forex trading wallstreet money trader capital invest investment investing investor charting currency option bond future stock technicalanalysis swingtrading buyselltrade technical economics	Neutral	0.0	['learn', 'trade', 'instrument', 'market', 'forex', 'trading', 'wallstreet', 'money', 'traders', 'capital', 'invest', 'investment', 'investing', 'investor', 'charting', 'currency', 'options', 'bonds', 'futures', 'stocks', 'technicalanalysis', 'swingtrading', 'buyselltrade', 'technical', 'economics']	['learn', 'trade', 'instrument', 'market', 'forex', 'trading', 'wallstreet', 'money', 'traders', 'capital', 'invest', 'investment', 'investing', 'investor', 'charting', 'currency', 'options', 'bonds', 'futures', 'stocks', 'technicalanalysis', 'swingtrading', 'buyselltrade', 'technical', 'economics']	['learn', 'trade', 'instrument', 'market', 'forex', 'trading', 'wallstreet', 'money', 'trader', 'capital', 'invest', 'investment', 'investing', 'investor', 'charting', 'currency', 'option', 'bond', 'future', 'stock', 'technicalanalysis', 'swingtrading', 'buyselltrade', 'technical', 'economics']	0.0	0.0	0.0	0.0	0.0	0.0	0.0	0.0	0.96	0.0	9
138	1.3881e+18	2021-04-30 12:15:04+00:00	Join us for next week's Insurance Webinar with @WTW_uk 👉 https://t.co/tGjUmqXn40 Learn how to renew your cover in a challenging market and also update yourself on Performance Bonds. https://t.co/Y8e05XQiQh	Financial	join next week insurance webinar wtw_uk learn renew cover challenging market also update performance bond	0.25	Positive	0.4215	Positive	join next week insurance webinar wtw_uk learn renew cover challenging market also update performance bond	Positive	0.4215	['join', 'next', 'week', 'insurance', 'webinar', 'wtw_uk', 'learn', 'renew', 'cover', 'challenging', 'market', 'also', 'update', 'performance', 'bonds']	['join', 'week', 'insurance', 'webinar', 'wtw_uk', 'learn', 'renew', 'cover', 'challenging', 'market', 'update', 'performance', 'bonds']	['join', 'week', 'insurance', 'webinar', 'wtw_uk', 'learn', 'renew', 'cover', 'challenging', 'market', 'update', 'performance', 'bond']	0.01	0.01	0.01	0.01	0.01	0.01	0.94	0.01	0.01	0.01	7
139	1.3881e+18	2021-04-30 12:03:05+00:00	$SPHY - SPHY: Corporate Bond ETF, Low Expenses, Strong 5.5% Yield. https://t.co/q0UpkOfDgU #markets #business #investing	Financial	sphy sphy corporate bond etf low expense strong yield market business investing	0.14444444444444443	Positive	0.296	Positive	sphy sphy corporate bond etf low expense strong yield market business investing	Positive	0.296	['sphy', 'sphy', 'corporate', 'bond', 'etf', 'low', 'expenses', 'strong', 'yield', 'markets', 'business', 'investing']	['sphy', 'sphy', 'corporate', 'bond', 'etf', 'low', 'expenses', 'strong', 'yield', 'markets', 'business', 'investing']	['sphy', 'sphy', 'corporate', 'bond', 'etf', 'low', 'expense', 'strong', 'yield', 'market', 'business', 'investing']	0.01	0.01	0.01	0.01	0.01	0.01	0.01	0.01	0.92	0.01	9
140	1.3881e+18	2021-04-30 12:01:43+00:00	The issuance of sustainability-linked debt instruments will top $200 billion this year due to the burgeoning sustainability-linked loan market and the growing popularity of sustainability-linked bonds, https://t.co/iIdO6SLKvm https://t.co/JSlR8YodaQ	Financial	issuance sustainability linked debt instrument top billion year due burgeoning sustainability linked loan market growing popularity sustainability linked bond	0.1875	Positive	0.4767	Positive	issuance sustainability linked debt instrument top billion year due burgeoning sustainability linked loan market growing popularity sustainability linked bond	Positive	0.4767	['issuance', 'sustainability', 'linked', 'debt', 'instruments', 'top', 'billion', 'year', 'due', 'burgeoning', 'sustainability', 'linked', 'loan', 'market', 'growing', 'popularity', 'sustainability', 'linked', 'bonds']	['issuance', 'sustainability', 'linked', 'debt', 'instruments', 'top', 'billion', 'year', 'burgeoning', 'sustainability', 'linked', 'loan', 'market', 'growing', 'popularity', 'sustainability', 'linked', 'bonds']	['issuance', 'sustainability', 'linked', 'debt', 'instrument', 'top', 'billion', 'year', 'burgeoning', 'sustainability', 'linked', 'loan', 'market', 'growing', 'popularity', 'sustainability', 'linked', 'bond']	0.01	0.01	0.01	0.01	0.01	0.95	0.01	0.01	0.01	0.01	6
141	1.3881e+18	2021-04-30 12:00:50+00:00	Amazon stock surges on huge earnings beat! What’s next? #macro #forex #trading #investing #stocks #bonds #crypto #markets https://t.co/NoeGwn0pZU	Financial	amazon stock surge huge earnings beat next macro forex trading investing stock bond crypto market	0.20000000000000004	Positive	0.4588	Positive	amazon stock surge huge earnings beat next macro forex trading investing stock bond crypto market	Positive	0.4588	['amazon', 'stock', 'surges', 'huge', 'earnings', 'beat', 'next', 'macro', 'forex', 'trading', 'investing', 'stocks', 'bonds', 'crypto', 'markets']	['amazon', 'stock', 'surges', 'huge', 'earnings', 'beat', 'macro', 'forex', 'trading', 'investing', 'stocks', 'bonds', 'crypto', 'markets']	['amazon', 'stock', 'surge', 'huge', 'earnings', 'beat', 'macro', 'forex', 'trading', 'investing', 'stock', 'bond', 'crypto', 'market']	0.01	0.01	0.01	0.01	0.01	0.01	0.94	0.01	0.01	0.01	7
142	1.3881e+18	2021-04-30 12:00:28+00:00	Nope, bond market priced a ton of this in before Covid existed. It's STILL telling you as it has for over a decade that we have massive problems. Most people, like the Fed don't want to listen. https://t.co/th7WXtvUyi	Financial	nope bond market priced ton covid existed still telling decade massive problem people like fed want listen	0.0	Neutral	0.0258	Neutral	nope bond market priced ton covid existed still telling decade massive problem people like fed want listen	Neutral	0.0258	['nope', 'bond', 'market', 'priced', 'ton', 'covid', 'existed', 'still', 'telling', 'decade', 'massive', 'problems', 'people', 'like', 'fed', 'want', 'listen']	['nope', 'bond', 'market', 'priced', 'ton', 'covid', 'existed', 'telling', 'decade', 'massive', 'problems', 'people', 'fed', 'listen']	['nope', 'bond', 'market', 'priced', 'ton', 'covid', 'existed', 'telling', 'decade', 'massive', 'problem', 'people', 'fed', 'listen']	0.01	0.01	0.01	0.01	0.01	0.01	0.95	0.01	0.01	0.01	7
143	1.3881e+18	2021-04-30 11:53:24+00:00	How many Greensill type investment banks are there out there that have taken out public finance loans on debt swaps and bonds traded on markets that are financial time bombs waiting to explode? @bphillipsonMP @AnnelieseDodds	Financial	many greensill type investment bank taken public finance loan debt swap bond traded market financial time bomb waiting explode bphillipsonmp anneliesedodds	0.16666666666666666	Positive	-0.3612	Negative	many greensill type investment bank taken public finance loan debt swap bond traded market financial time bomb waiting explode bphillipsonmp anneliesedodds	Negative	-0.6908	['many', 'greensill', 'type', 'investment', 'banks', 'taken', 'public', 'finance', 'loans', 'debt', 'swaps', 'bonds', 'traded', 'markets', 'financial', 'time', 'bombs', 'waiting', 'explode', 'bphillipsonmp', 'anneliesedodds']	['greensill', 'type', 'investment', 'banks', 'public', 'finance', 'loans', 'debt', 'swaps', 'bonds', 'traded', 'markets', 'financial', 'time', 'bombs', 'waiting', 'explode', 'bphillipsonmp', 'anneliesedodds']	['greensill', 'type', 'investment', 'bank', 'public', 'finance', 'loan', 'debt', 'swap', 'bond', 'traded', 'market', 'financial', 'time', 'bomb', 'waiting', 'explode', 'bphillipsonmp', 'anneliesedodds']	0.0	0.0	0.0	0.0	0.0	0.0	0.0	0.0	0.96	0.0	9
144	1.3881e+18	2021-04-30 11:53:00+00:00	The Treasury market is set for its first positive monthly return in five months in April, and best performance since July 2020. https://t.co/CGZSe720ce #yields #bonds #investing #markets https://t.co/jhSc5HOjMH	Financial	treasury market set first positive monthly return five month april best performance since july yield bond investing market	0.49242424242424243	Positive	0.8625	Positive	treasury market set first positive monthly return five month april best performance since july yield bond investing market	Positive	0.8625	['treasury', 'market', 'set', 'first', 'positive', 'monthly', 'return', 'five', 'months', 'april', 'best', 'performance', 'since', 'july', 'yields', 'bonds', 'investing', 'markets']	['treasury', 'market', 'set', 'positive', 'monthly', 'return', 'months', 'april', 'best', 'performance', 'july', 'yields', 'bonds', 'investing', 'markets']	['treasury', 'market', 'set', 'positive', 'monthly', 'return', 'month', 'april', 'best', 'performance', 'july', 'yield', 'bond', 'investing', 'market']	0.01	0.01	0.01	0.01	0.01	0.95	0.01	0.01	0.01	0.01	6
145	1.3881e+18	2021-04-30 11:52:15+00:00	EVERYTHING is going to become tokenised This is the IoT Stocks, bonds, real estate... #ALLTHEMONEY will flow into the #crypto market &amp; then ponder upon; The potential for GROWTH that this new, FARRR superior technology provides. #EXPONENTIAL Be patient, our time is nigh 🔜	Financial	everything going become tokenised iot stock bond real estate allthemoney flow crypto market amp ponder upon potential growth new farrr superior technology provides exponential patient time nigh	0.2590909090909091	Positive	0.7269	Positive	everything going become tokenised iot stock bond real estate allthemoney flow crypto market amp ponder upon potential growth new farrr superior technology provides exponential patient time nigh	Positive	0.7269	['everything', 'going', 'become', 'tokenised', 'iot', 'stocks', 'bonds', 'real', 'estate', 'allthemoney', 'flow', 'crypto', 'market', 'amp', 'ponder', 'upon', 'potential', 'growth', 'new', 'farrr', 'superior', 'technology', 'provides', 'exponential', 'patient', 'time', 'nigh']	['going', 'tokenised', 'iot', 'stocks', 'bonds', 'real', 'estate', 'allthemoney', 'flow', 'crypto', 'market', 'amp', 'ponder', 'potential', 'growth', 'farrr', 'superior', 'technology', 'exponential', 'patient', 'time', 'nigh']	['going', 'tokenised', 'iot', 'stock', 'bond', 'real', 'estate', 'allthemoney', 'flow', 'crypto', 'market', 'amp', 'ponder', 'potential', 'growth', 'farrr', 'superior', 'technology', 'exponential', 'patient', 'time', 'nigh']	0.0	0.0	0.97	0.0	0.0	0.0	0.0	0.0	0.0	0.0	3
146	1.3881e+18	2021-04-30 11:46:49+00:00	In tough market conditions, the debt office which is a unit of the central bank said a total of 694.52 million dollars of #SriLanka Development Bonds were sold against a maturing tranche of 693.89 million dollars. https://t.co/vPfdWt9NWd	Financial	tough market condition debt office unit central bank said total million dollar srilanka development bond sold maturing tranche million dollar	-0.12962962962962962	Negative	-0.4588	Negative	tough market condition debt office unit central bank said total million dollar srilanka development bond sold maturing tranche million dollar	Negative	-0.4588	['tough', 'market', 'conditions', 'debt', 'office', 'unit', 'central', 'bank', 'said', 'total', 'million', 'dollars', 'srilanka', 'development', 'bonds', 'sold', 'maturing', 'tranche', 'million', 'dollars']	['tough', 'market', 'conditions', 'debt', 'office', 'unit', 'central', 'bank', 'total', 'dollars', 'srilanka', 'development', 'bonds', 'sold', 'maturing', 'tranche', 'dollars']	['tough', 'market', 'condition', 'debt', 'office', 'unit', 'central', 'bank', 'total', 'dollar', 'srilanka', 'development', 'bond', 'sold', 'maturing', 'tranche', 'dollar']	0.01	0.01	0.95	0.01	0.01	0.01	0.01	0.01	0.01	0.01	3
147	1.3881e+18	2021-04-30 11:41:40+00:00	The inflation narrative appears to be spreading to stock markets from the bond &amp; bitcoin markets. #inflation #BTC https://t.co/uPNSJYUJt0	Financial	inflation narrative appears spreading stock market bond amp bitcoin market inflation btc	0.0	Neutral	0.0	Neutral	inflation narrative appears spreading stock market bond amp bitcoin market inflation btc	Neutral	0.0	['inflation', 'narrative', 'appears', 'spreading', 'stock', 'markets', 'bond', 'amp', 'bitcoin', 'markets', 'inflation', 'btc']	['inflation', 'narrative', 'appears', 'spreading', 'stock', 'markets', 'bond', 'amp', 'bitcoin', 'markets', 'inflation', 'btc']	['inflation', 'narrative', 'appears', 'spreading', 'stock', 'market', 'bond', 'amp', 'bitcoin', 'market', 'inflation', 'btc']	0.92	0.01	0.01	0.01	0.01	0.01	0.01	0.01	0.01	0.01	1
148	1.3881e+18	2021-04-30 11:41:18+00:00	Standard Chartered 1/3: Rising inflation good for gold, bad for #USD Rising market #inflation expectations and an increasingly muted rise in #bondyields paint a bearish picture for real (ie, net-of-inflation) bond yields from here.	Financial	standard chartered rising inflation good gold bad usd rising market inflation expectation increasingly muted rise bondyields paint bearish picture real net inflation bond yield	2.7755575615628914e-17	Positive	-0.1531	Negative	standard chartered rising inflation good gold bad usd rising market inflation expectation increasingly muted rise bondyields paint bearish picture real net inflation bond yield	Negative	-0.1531	['standard', 'chartered', 'rising', 'inflation', 'good', 'gold', 'bad', 'usd', 'rising', 'market', 'inflation', 'expectations', 'increasingly', 'muted', 'rise', 'bondyields', 'paint', 'bearish', 'picture', 'real', 'net', 'inflation', 'bond', 'yields']	['standard', 'chartered', 'rising', 'inflation', 'good', 'gold', 'bad', 'usd', 'rising', 'market', 'inflation', 'expectations', 'increasingly', 'muted', 'rise', 'bondyields', 'paint', 'bearish', 'picture', 'real', 'net', 'inflation', 'bond', 'yields']	['standard', 'chartered', 'rising', 'inflation', 'good', 'gold', 'bad', 'usd', 'rising', 'market', 'inflation', 'expectation', 'increasingly', 'muted', 'rise', 'bondyields', 'paint', 'bearish', 'picture', 'real', 'net', 'inflation', 'bond', 'yield']	0.0	0.0	0.0	0.96	0.0	0.0	0.0	0.0	0.0	0.0	4
149	1.38809e+18	2021-04-30 11:35:13+00:00	Did you pen this @Frank_McG I rode one of the greatest bull markets in bonds. Managing the portfolio now requires a complete rethink https://t.co/naVaq6kxcp	Financial	pen frank_mcg rode one greatest bull market bond managing portfolio requires complete rethink	0.55	Positive	0.6369	Positive	pen frank_mcg rode one greatest bull market bond managing portfolio requires complete rethink	Positive	0.6369	['pen', 'frank_mcg', 'rode', 'one', 'greatest', 'bull', 'markets', 'bonds', 'managing', 'portfolio', 'requires', 'complete', 'rethink']	['pen', 'frank_mcg', 'rode', 'greatest', 'bull', 'markets', 'bonds', 'managing', 'portfolio', 'requires', 'complete', 'rethink']	['pen', 'frank_mcg', 'rode', 'greatest', 'bull', 'market', 'bond', 'managing', 'portfolio', 'requires', 'complete', 'rethink']	0.01	0.01	0.01	0.01	0.01	0.01	0.93	0.01	0.01	0.01	7
150	1.38809e+18	2021-04-30 11:34:27+00:00	I rode one of the greatest bull markets in bonds. Managing the portfolio now requires a complete rethink https://t.co/GTl3NJXymc https://t.co/oD1wyo1jaW	Financial	rode one greatest bull market bond managing portfolio requires complete rethink	0.55	Positive	0.6369	Positive	rode one greatest bull market bond managing portfolio requires complete rethink	Positive	0.6369	['rode', 'one', 'greatest', 'bull', 'markets', 'bonds', 'managing', 'portfolio', 'requires', 'complete', 'rethink']	['rode', 'greatest', 'bull', 'markets', 'bonds', 'managing', 'portfolio', 'requires', 'complete', 'rethink']	['rode', 'greatest', 'bull', 'market', 'bond', 'managing', 'portfolio', 'requires', 'complete', 'rethink']	0.01	0.01	0.01	0.01	0.01	0.01	0.92	0.01	0.01	0.01	7
151	1.38809e+18	2021-04-30 11:32:24+00:00	Registration is still open for our event on the European Green Bond Market https://t.co/R1JwOSXXOM ➡️Do investors’ demand for green bonds meet the supply? ➡️How to verify and certify that green bonds remain green? ➡️Is ‘green data’ reliable and trustworthy? https://t.co/EMGEWwANcN	Financial	registration still open event european green bond market investor demand green bond meet supply verify certify green bond remain green green data reliable trustworthy	-0.14285714285714285	Negative	0.4767	Positive	registration still open event european green bond market investor demand green bond meet supply verify certify green bond remain green green data reliable trustworthy	Positive	0.4767	['registration', 'still', 'open', 'event', 'european', 'green', 'bond', 'market', 'investors', 'demand', 'green', 'bonds', 'meet', 'supply', 'verify', 'certify', 'green', 'bonds', 'remain', 'green', 'green', 'data', 'reliable', 'trustworthy']	['registration', 'open', 'event', 'european', 'green', 'bond', 'market', 'investors', 'demand', 'green', 'bonds', 'meet', 'supply', 'verify', 'certify', 'green', 'bonds', 'remain', 'green', 'green', 'data', 'reliable', 'trustworthy']	['registration', 'open', 'event', 'european', 'green', 'bond', 'market', 'investor', 'demand', 'green', 'bond', 'meet', 'supply', 'verify', 'certify', 'green', 'bond', 'remain', 'green', 'green', 'data', 'reliable', 'trustworthy']	0.0	0.0	0.96	0.0	0.0	0.0	0.0	0.0	0.0	0.0	3
152	1.38809e+18	2021-04-30 11:30:25+00:00	Join us for the inaugural episode of our new podcast, China Perspectives, featuring a discussion of the onshore bond market and other economic developments from China. Listen and subscribe: https://t.co/feKi2gMyNr https://t.co/UXmhKKvL0j	Financial	join inaugural episode new podcast china perspective featuring discussion onshore bond market economic development china listen subscribe	0.16818181818181818	Positive	0.296	Positive	join inaugural episode new podcast china perspective featuring discussion onshore bond market economic development china listen subscribe	Positive	0.296	['join', 'inaugural', 'episode', 'new', 'podcast', 'china', 'perspectives', 'featuring', 'discussion', 'onshore', 'bond', 'market', 'economic', 'developments', 'china', 'listen', 'subscribe']	['join', 'inaugural', 'episode', 'podcast', 'china', 'perspectives', 'featuring', 'discussion', 'onshore', 'bond', 'market', 'economic', 'developments', 'china', 'listen', 'subscribe']	['join', 'inaugural', 'episode', 'podcast', 'china', 'perspective', 'featuring', 'discussion', 'onshore', 'bond', 'market', 'economic', 'development', 'china', 'listen', 'subscribe']	0.01	0.01	0.95	0.01	0.01	0.01	0.01	0.01	0.01	0.01	3
153	1.38809e+18	2021-04-30 11:13:03+00:00	In the latest issue of Confidant, Paul Killik calls for better access to equity and bond markets for retail investors. Full article available at https://t.co/1BV5ZdA0uV #IPO #investing #StockMarket #regulation https://t.co/Vj8QZMNs0u	Financial	latest issue confidant paul killik call better access equity bond market retail investor full article available ipo investing stockmarket regulation	0.4375	Positive	0.4404	Positive	latest issue confidant paul killik call better access equity bond market retail investor full article available ipo investing stockmarket regulation	Positive	0.4404	['latest', 'issue', 'confidant', 'paul', 'killik', 'calls', 'better', 'access', 'equity', 'bond', 'markets', 'retail', 'investors', 'full', 'article', 'available', 'ipo', 'investing', 'stockmarket', 'regulation']	['latest', 'issue', 'confidant', 'paul', 'killik', 'calls', 'better', 'access', 'equity', 'bond', 'markets', 'retail', 'investors', 'full', 'article', 'ipo', 'investing', 'stockmarket', 'regulation']	['latest', 'issue', 'confidant', 'paul', 'killik', 'call', 'better', 'access', 'equity', 'bond', 'market', 'retail', 'investor', 'full', 'article', 'ipo', 'investing', 'stockmarket', 'regulation']	0.01	0.01	0.01	0.01	0.95	0.01	0.01	0.01	0.01	0.01	5
154	1.38809e+18	2021-04-30 11:01:30+00:00	This is waaaay too large for a single Roman numeral 7 year fund. Reminds me of the 2008 *hey, market is liquid so hard circle &amp; close it while you can* funds like TPG’s. Their first investment in that fund? WaMu. Risk arb guys will be lifting bonds 40% below parity in &lt;3yrs. https://t.co/Kr1cfedAlG	Financial	waaaay large single roman numeral year fund reminds hey market liquid hard circle amp close fund like tpg first investment fund wamu risk arb guy lifting bond parity yr	0.02529761904761904	Positive	0.0	Neutral	waaaay large single roman numeral year fund reminds hey market liquid hard circle amp close fund like tpg first investment fund wamu risk arb guy lifting bond parity yr	Neutral	0.0	['waaaay', 'large', 'single', 'roman', 'numeral', 'year', 'fund', 'reminds', 'hey', 'market', 'liquid', 'hard', 'circle', 'amp', 'close', 'funds', 'like', 'tpg', 'first', 'investment', 'fund', 'wamu', 'risk', 'arb', 'guys', 'lifting', 'bonds', 'parity', 'yrs']	['waaaay', 'large', 'single', 'roman', 'numeral', 'year', 'fund', 'reminds', 'hey', 'market', 'liquid', 'hard', 'circle', 'amp', 'close', 'funds', 'tpg', 'investment', 'fund', 'wamu', 'risk', 'arb', 'guys', 'lifting', 'bonds', 'parity', 'yrs']	['waaaay', 'large', 'single', 'roman', 'numeral', 'year', 'fund', 'reminds', 'hey', 'market', 'liquid', 'hard', 'circle', 'amp', 'close', 'fund', 'tpg', 'investment', 'fund', 'wamu', 'risk', 'arb', 'guy', 'lifting', 'bond', 'parity', 'yr']	0.0	0.97	0.0	0.0	0.0	0.0	0.0	0.0	0.0	0.0	2
155	1.38809e+18	2021-04-30 10:59:27+00:00	https://t.co/QXuXUsGuJw "Lower bond yields, however, will support the stock market, as they have done for the last decade, and so too will excess savings. Add in cheap finance and The Everything Bubble looks set to continue. The melt-up from here will be gradual and there is..."	Financial	lower bond yield however support stock market done last decade excess saving add cheap finance everything bubble look set continue melt gradual	0.2	Positive	0.128	Positive	lower bond yield however support stock market done last decade excess saving add cheap finance everything bubble look set continue melt gradual	Positive	0.128	['lower', 'bond', 'yields', 'however', 'support', 'stock', 'market', 'done', 'last', 'decade', 'excess', 'savings', 'add', 'cheap', 'finance', 'everything', 'bubble', 'looks', 'set', 'continue', 'melt', 'gradual']	['lower', 'bond', 'yields', 'support', 'stock', 'market', 'decade', 'excess', 'savings', 'add', 'cheap', 'finance', 'bubble', 'set', 'continue', 'melt', 'gradual']	['lower', 'bond', 'yield', 'support', 'stock', 'market', 'decade', 'excess', 'saving', 'add', 'cheap', 'finance', 'bubble', 'set', 'continue', 'melt', 'gradual']	0.0	0.0	0.0	0.0	0.0	0.0	0.0	0.0	0.96	0.0	9
156	1.38808e+18	2021-04-30 10:45:06+00:00	Bond prices fell as yields on 10y US treasuries rose with expectation that growth is sustainable &amp; not a short term dead-cat bounce ! One certainty: Expect choppy markets - imo. Fed struggles to contain bond weakness as investors bank on recovery https://t.co/7NQzmbXz1o	Financial	bond price fell yield treasury rose expectation growth sustainable amp short term dead cat bounce one certainty expect choppy market imo fed struggle contain bond weakness investor bank recovery	0.04999999999999999	Positive	-0.6249	Negative	bond price fell yield treasury rose expectation growth sustainable amp short term dead cat bounce one certainty expect choppy market imo fed struggle contain bond weakness investor bank recovery	Negative	-0.6124	['bond', 'prices', 'fell', 'yields', 'treasuries', 'rose', 'expectation', 'growth', 'sustainable', 'amp', 'short', 'term', 'dead', 'cat', 'bounce', 'one', 'certainty', 'expect', 'choppy', 'markets', 'imo', 'fed', 'struggles', 'contain', 'bond', 'weakness', 'investors', 'bank', 'recovery']	['bond', 'prices', 'fell', 'yields', 'treasuries', 'rose', 'expectation', 'growth', 'sustainable', 'amp', 'short', 'term', 'dead', 'cat', 'bounce', 'certainty', 'expect', 'choppy', 'markets', 'imo', 'fed', 'struggles', 'bond', 'weakness', 'investors', 'bank', 'recovery']	['bond', 'price', 'fell', 'yield', 'treasury', 'rose', 'expectation', 'growth', 'sustainable', 'amp', 'short', 'term', 'dead', 'cat', 'bounce', 'certainty', 'expect', 'choppy', 'market', 'imo', 'fed', 'struggle', 'bond', 'weakness', 'investor', 'bank', 'recovery']	0.0	0.0	0.0	0.0	0.0	0.0	0.0	0.97	0.0	0.0	8
157	1.38808e+18	2021-04-30 10:38:04+00:00	New US sanctions reduce presence of foreign investors in Russia's bond market #Russia #BOFITWeekly https://t.co/3YmgvH1el6 https://t.co/arT0TbmpdE	Financial	new sanction reduce presence foreign investor russia bond market russia bofitweekly	0.005681818181818177	Positive	0.0	Neutral	new sanction reduce presence foreign investor russia bond market russia bofitweekly	Neutral	0.0	['new', 'sanctions', 'reduce', 'presence', 'foreign', 'investors', 'russia', 'bond', 'market', 'russia', 'bofitweekly']	['sanctions', 'reduce', 'presence', 'foreign', 'investors', 'russia', 'bond', 'market', 'russia', 'bofitweekly']	['sanction', 'reduce', 'presence', 'foreign', 'investor', 'russia', 'bond', 'market', 'russia', 'bofitweekly']	0.01	0.01	0.92	0.01	0.01	0.01	0.01	0.01	0.01	0.01	3
158	1.38808e+18	2021-04-30 10:38:00+00:00	Fixed income investments generally pay a return on a fixed schedule, though the amount of the payments can vary. Individual bonds may be the best-known type of fixed income security, but the category also includes bond funds, ETFs, CDs, and money market funds. #fubiq #fintech	Financial	fixed income investment generally pay return fixed schedule though amount payment vary individual bond may best known type fixed income security category also includes bond fund etf cd money market fund fubiq fintech	0.225	Positive	0.7351	Positive	fixed income investment generally pay return fixed schedule though amount payment vary individual bond may best known type fixed income security category also includes bond fund etf cd money market fund fubiq fintech	Positive	0.7351	['fixed', 'income', 'investments', 'generally', 'pay', 'return', 'fixed', 'schedule', 'though', 'amount', 'payments', 'vary', 'individual', 'bonds', 'may', 'best', 'known', 'type', 'fixed', 'income', 'security', 'category', 'also', 'includes', 'bond', 'funds', 'etfs', 'cds', 'money', 'market', 'funds', 'fubiq', 'fintech']	['fixed', 'income', 'investments', 'generally', 'pay', 'return', 'fixed', 'schedule', 'amount', 'payments', 'vary', 'individual', 'bonds', 'best', 'type', 'fixed', 'income', 'security', 'category', 'includes', 'bond', 'funds', 'etfs', 'cds', 'money', 'market', 'funds', 'fubiq', 'fintech']	['fixed', 'income', 'investment', 'generally', 'pay', 'return', 'fixed', 'schedule', 'amount', 'payment', 'vary', 'individual', 'bond', 'best', 'type', 'fixed', 'income', 'security', 'category', 'includes', 'bond', 'fund', 'etf', 'cd', 'money', 'market', 'fund', 'fubiq', 'fintech']	0.0	0.0	0.0	0.0	0.0	0.0	0.97	0.0	0.0	0.0	7
159	1.38808e+18	2021-04-30 10:27:40+00:00	It's another Friday and we serve you with a recap of what's happening in Ghanaian Business. #bsbevolution #bsb #brokerage #broker #bonds #markets #finance #investmenttips #investment #news #Ghana #ghanabusiness https://t.co/Ttj6Au9RFG	Financial	another friday serve recap happening ghanaian business bsbevolution bsb brokerage broker bond market finance investmenttips investment news ghana ghanabusiness	0.0	Neutral	0.0	Neutral	another friday serve recap happening ghanaian business bsbevolution bsb brokerage broker bond market finance investmenttips investment news ghana ghanabusiness	Neutral	0.0	['another', 'friday', 'serve', 'recap', 'happening', 'ghanaian', 'business', 'bsbevolution', 'bsb', 'brokerage', 'broker', 'bonds', 'markets', 'finance', 'investmenttips', 'investment', 'news', 'ghana', 'ghanabusiness']	['friday', 'serve', 'recap', 'happening', 'ghanaian', 'business', 'bsbevolution', 'bsb', 'brokerage', 'broker', 'bonds', 'markets', 'finance', 'investmenttips', 'investment', 'news', 'ghana', 'ghanabusiness']	['friday', 'serve', 'recap', 'happening', 'ghanaian', 'business', 'bsbevolution', 'bsb', 'brokerage', 'broker', 'bond', 'market', 'finance', 'investmenttips', 'investment', 'news', 'ghana', 'ghanabusiness']	0.78	0.01	0.01	0.17	0.01	0.01	0.01	0.01	0.01	0.01	1
160	1.38808e+18	2021-04-30 10:19:13+00:00	🇺🇸 Flow This week, inflows into bonds and stocks (US-domiciled funds only) 👉 https://t.co/JKtv1wBK8o h/t @BofAML #markets #funds #mutualfunds #bonds #bondmarket #ETF #fundflows #sp500 $spx #stocks #stockmarket #equities #investing https://t.co/48SlkiNE7v	Financial	flow week inflow bond stock domiciled fund bofaml market fund mutualfunds bond bondmarket etf fundflows spx stock stockmarket equity investing	0.0	Neutral	0.0	Neutral	flow week inflow bond stock domiciled fund bofaml market fund mutualfunds bond bondmarket etf fundflows spx stock stockmarket equity investing	Neutral	0.0	['flow', 'week', 'inflows', 'bonds', 'stocks', 'domiciled', 'funds', 'bofaml', 'markets', 'funds', 'mutualfunds', 'bonds', 'bondmarket', 'etf', 'fundflows', 'spx', 'stocks', 'stockmarket', 'equities', 'investing']	['flow', 'week', 'inflows', 'bonds', 'stocks', 'domiciled', 'funds', 'bofaml', 'markets', 'funds', 'mutualfunds', 'bonds', 'bondmarket', 'etf', 'fundflows', 'spx', 'stocks', 'stockmarket', 'equities', 'investing']	['flow', 'week', 'inflow', 'bond', 'stock', 'domiciled', 'fund', 'bofaml', 'market', 'fund', 'mutualfunds', 'bond', 'bondmarket', 'etf', 'fundflows', 'spx', 'stock', 'stockmarket', 'equity', 'investing']	0.01	0.01	0.01	0.01	0.01	0.01	0.95	0.01	0.01	0.01	7
161	1.38807e+18	2021-04-30 10:09:27+00:00	As of 1Q21, U.S. stock market was larger than bond market ... GDP &amp; M2 money supply not far behind @biancoresearch @Bloomberg https://t.co/UqZSB2gfpG	Financial	stock market larger bond market gdp amp money supply far behind biancoresearch bloomberg	-0.10000000000000002	Negative	0.0	Neutral	stock market larger bond market gdp amp money supply far behind biancoresearch bloomberg	Neutral	0.0	['stock', 'market', 'larger', 'bond', 'market', 'gdp', 'amp', 'money', 'supply', 'far', 'behind', 'biancoresearch', 'bloomberg']	['stock', 'market', 'larger', 'bond', 'market', 'gdp', 'amp', 'money', 'supply', 'biancoresearch', 'bloomberg']	['stock', 'market', 'larger', 'bond', 'market', 'gdp', 'amp', 'money', 'supply', 'biancoresearch', 'bloomberg']	0.01	0.01	0.93	0.01	0.01	0.01	0.01	0.01	0.01	0.01	3
162	1.38807e+18	2021-04-30 10:07:37+00:00	Bond Market Breaking News: The ultimate “green bond” with License to Kill Pollutants: James Bond #greenbond #jamesbond #environment	Financial	bond market breaking news ultimate green bond license kill pollutant james bond greenbond jamesbond environment	-0.1	Negative	-0.6908	Negative	bond market breaking news ultimate green bond license kill pollutant james bond greenbond jamesbond environment	Negative	-0.6908	['bond', 'market', 'breaking', 'news', 'ultimate', 'green', 'bond', 'license', 'kill', 'pollutants', 'james', 'bond', 'greenbond', 'jamesbond', 'environment']	['bond', 'market', 'breaking', 'news', 'ultimate', 'green', 'bond', 'license', 'kill', 'pollutants', 'james', 'bond', 'greenbond', 'jamesbond', 'environment']	['bond', 'market', 'breaking', 'news', 'ultimate', 'green', 'bond', 'license', 'kill', 'pollutant', 'james', 'bond', 'greenbond', 'jamesbond', 'environment']	0.01	0.01	0.01	0.01	0.94	0.01	0.01	0.01	0.01	0.01	5
163	1.38807e+18	2021-04-30 10:04:14+00:00	Derivatives Market – is a financial instrument that derives its value from one or more underlying assets which can be based on different types of assets such as commodities, equities, bonds, interest rates, exchange rates, or real estates. https://t.co/5RdVtvyWJV #SokoNews https://t.co/rGaRIy6nDq	Financial	derivative market financial instrument derives value one underlying asset based different type asset commodity equity bond interest rate exchange rate real estate sokonews	0.06666666666666667	Positive	0.7783	Positive	derivative market financial instrument derives value one underlying asset based different type asset commodity equity bond interest rate exchange rate real estate sokonews	Positive	0.8555	['derivatives', 'market', 'financial', 'instrument', 'derives', 'value', 'one', 'underlying', 'assets', 'based', 'different', 'types', 'assets', 'commodities', 'equities', 'bonds', 'interest', 'rates', 'exchange', 'rates', 'real', 'estates', 'sokonews']	['derivatives', 'market', 'financial', 'instrument', 'derives', 'underlying', 'assets', 'based', 'types', 'assets', 'commodities', 'equities', 'bonds', 'interest', 'rates', 'exchange', 'rates', 'real', 'estates', 'sokonews']	['derivative', 'market', 'financial', 'instrument', 'derives', 'underlying', 'asset', 'based', 'type', 'asset', 'commodity', 'equity', 'bond', 'interest', 'rate', 'exchange', 'rate', 'real', 'estate', 'sokonews']	0.0	0.0	0.0	0.0	0.0	0.96	0.0	0.0	0.0	0.0	6
164	1.38807e+18	2021-04-30 10:00:21+00:00	🪙 European Investment Bank Distributes $121 Million in Ethereum-based Digital Bonds 🟥 The bond was issued using Ethereum and the issuance invoked $121 million two-year bonds placed with key market investors. #Ethereum #eth #CryptocurrencyNews https://t.co/BrljnYZRjO	Financial	european investment bank distributes million ethereum based digital bond bond issued using ethereum issuance invoked million two year bond placed key market investor ethereum eth cryptocurrencynews	0.0	Neutral	0.0	Neutral	european investment bank distributes million ethereum based digital bond bond issued using ethereum issuance invoked million two year bond placed key market investor ethereum eth cryptocurrencynews	Neutral	0.0	['european', 'investment', 'bank', 'distributes', 'million', 'ethereum', 'based', 'digital', 'bonds', 'bond', 'issued', 'using', 'ethereum', 'issuance', 'invoked', 'million', 'two', 'year', 'bonds', 'placed', 'key', 'market', 'investors', 'ethereum', 'eth', 'cryptocurrencynews']	['european', 'investment', 'bank', 'distributes', 'ethereum', 'based', 'digital', 'bonds', 'bond', 'issued', 'ethereum', 'issuance', 'invoked', 'year', 'bonds', 'key', 'market', 'investors', 'ethereum', 'eth', 'cryptocurrencynews']	['european', 'investment', 'bank', 'distributes', 'ethereum', 'based', 'digital', 'bond', 'bond', 'issued', 'ethereum', 'issuance', 'invoked', 'year', 'bond', 'key', 'market', 'investor', 'ethereum', 'eth', 'cryptocurrencynews']	0.0	0.0	0.0	0.0	0.0	0.0	0.0	0.97	0.0	0.0	8
165	1.38807e+18	2021-04-30 09:52:08+00:00	The PBoC has made first hand experience with green lending facilities. How has their policy affected green bond markets? What's to learn for central bankers beyond China? Register for our webinar: https://t.co/5VCF8GaSpi @emacampiglio @Pierre_Monnin @UliVolz @I_Faiella @SriEvent https://t.co/GyUf9BecgM	Financial	pboc made first hand experience green lending facility policy affected green bond market learn central banker beyond china register webinar emacampiglio pierre_monnin ulivolz i_faiella srievent	-0.037500000000000006	Negative	0.3818	Positive	pboc made first hand experience green lending facility policy affected green bond market learn central banker beyond china register webinar emacampiglio pierre_monnin ulivolz i_faiella srievent	Positive	0.3818	['pboc', 'made', 'first', 'hand', 'experience', 'green', 'lending', 'facilities', 'policy', 'affected', 'green', 'bond', 'markets', 'learn', 'central', 'bankers', 'beyond', 'china', 'register', 'webinar', 'emacampiglio', 'pierre_monnin', 'ulivolz', 'i_faiella', 'srievent']	['pboc', 'hand', 'experience', 'green', 'lending', 'facilities', 'policy', 'green', 'bond', 'markets', 'learn', 'central', 'bankers', 'china', 'register', 'webinar', 'emacampiglio', 'pierre_monnin', 'ulivolz', 'i_faiella', 'srievent']	['pboc', 'hand', 'experience', 'green', 'lending', 'facility', 'policy', 'green', 'bond', 'market', 'learn', 'central', 'banker', 'china', 'register', 'webinar', 'emacampiglio', 'pierre_monnin', 'ulivolz', 'i_faiella', 'srievent']	0.0	0.0	0.0	0.0	0.0	0.0	0.0	0.96	0.0	0.0	8
166	1.38807e+18	2021-04-30 09:45:31+00:00	#Markets up-date Month end re-balancing -Large funds re-balance their global equity and bond portfolios each month end - this can have large #FOREX impliactions The street is calling for v large $USD selling into 4pm London fix today -worth noting #forexsignals #forextrading	Financial	market date month end balancing large fund balance global equity bond portfolio month end large forex impliactions street calling large usd selling london fix today worth noting forexsignals forextrading	0.18857142857142856	Positive	0.2263	Positive	market date month end balancing large fund balance global equity bond portfolio month end large forex impliactions street calling large usd selling london fix today worth noting forexsignals forextrading	Positive	0.2263	['markets', 'date', 'month', 'end', 'balancing', 'large', 'funds', 'balance', 'global', 'equity', 'bond', 'portfolios', 'month', 'end', 'large', 'forex', 'impliactions', 'street', 'calling', 'large', 'usd', 'selling', 'london', 'fix', 'today', 'worth', 'noting', 'forexsignals', 'forextrading']	['markets', 'month', 'balancing', 'large', 'funds', 'balance', 'global', 'equity', 'bond', 'portfolios', 'month', 'large', 'forex', 'impliactions', 'street', 'calling', 'large', 'usd', 'selling', 'london', 'today', 'worth', 'noting', 'forexsignals', 'forextrading']	['market', 'month', 'balancing', 'large', 'fund', 'balance', 'global', 'equity', 'bond', 'portfolio', 'month', 'large', 'forex', 'impliactions', 'street', 'calling', 'large', 'usd', 'selling', 'london', 'today', 'worth', 'noting', 'forexsignals', 'forextrading']	0.0	0.97	0.0	0.0	0.0	0.0	0.0	0.0	0.0	0.0	2
167	1.38807e+18	2021-04-30 09:45:19+00:00	CAP placed bonds for $300 mn in international markets https://t.co/vgxRVPr9AJ via @circleboom	Financial	cap placed bond international market via circleboom	0.0	Neutral	0.0	Neutral	cap placed bond international market via circleboom	Neutral	0.0	['cap', 'placed', 'bonds', 'international', 'markets', 'via', 'circleboom']	['cap', 'bonds', 'international', 'markets', 'circleboom']	['cap', 'bond', 'international', 'market', 'circleboom']	0.01	0.87	0.01	0.01	0.01	0.01	0.01	0.01	0.01	0.01	2
168	1.38807e+18	2021-04-30 09:38:13+00:00	https://t.co/Y9mvy6tRAg #Inflation #Stimulus #bonds #markets	Financial	inflation stimulus bond market	0.0	Neutral	0.0	Neutral	inflation stimulus bond market	Neutral	0.0	['inflation', 'stimulus', 'bonds', 'markets']	['inflation', 'stimulus', 'bonds', 'markets']	['inflation', 'stimulus', 'bond', 'market']	0.03	0.03	0.03	0.03	0.03	0.03	0.77	0.03	0.03	0.03	7
169	1.38806e+18	2021-04-30 09:29:46+00:00	Deutsche Bank first Eurozone bank to be appointed a qualified primary dealer in China's open market business. Read more: https://t.co/R2NHdloqHk #CapitalMarkets #BondMarket https://t.co/5ZX4lWMK2p	Financial	deutsche bank first eurozone bank appointed qualified primary dealer china open market business read capitalmarkets bondmarket	0.21666666666666667	Positive	0.0	Neutral	deutsche bank first eurozone bank appointed qualified primary dealer china open market business read capitalmarkets bondmarket	Neutral	0.0	['deutsche', 'bank', 'first', 'eurozone', 'bank', 'appointed', 'qualified', 'primary', 'dealer', 'china', 'open', 'market', 'business', 'read', 'capitalmarkets', 'bondmarket']	['deutsche', 'bank', 'eurozone', 'bank', 'appointed', 'qualified', 'primary', 'dealer', 'china', 'open', 'market', 'business', 'read', 'capitalmarkets', 'bondmarket']	['deutsche', 'bank', 'eurozone', 'bank', 'appointed', 'qualified', 'primary', 'dealer', 'china', 'open', 'market', 'business', 'read', 'capitalmarkets', 'bondmarket']	0.94	0.01	0.01	0.01	0.01	0.01	0.01	0.01	0.01	0.01	1
170	1.38806e+18	2021-04-30 09:28:22+00:00	#Market : Commodity strategies: Gold, silver, crude, base metals : The dollar index traded firm and US bond yields rose, underpinning the demand for commodities. by #EconomicTimes https://t.co/NNnfHI6wUc	Financial	market commodity strategy gold silver crude base metal dollar index traded firm bond yield rose underpinning demand commodity economictimes	-0.275	Negative	-0.6369	Negative	market commodity strategy gold silver crude base metal dollar index traded firm bond yield rose underpinning demand commodity economictimes	Negative	-0.6369	['market', 'commodity', 'strategies', 'gold', 'silver', 'crude', 'base', 'metals', 'dollar', 'index', 'traded', 'firm', 'bond', 'yields', 'rose', 'underpinning', 'demand', 'commodities', 'economictimes']	['market', 'commodity', 'strategies', 'gold', 'silver', 'crude', 'base', 'metals', 'dollar', 'traded', 'firm', 'bond', 'yields', 'rose', 'underpinning', 'demand', 'commodities', 'economictimes']	['market', 'commodity', 'strategy', 'gold', 'silver', 'crude', 'base', 'metal', 'dollar', 'traded', 'firm', 'bond', 'yield', 'rose', 'underpinning', 'demand', 'commodity', 'economictimes']	0.01	0.01	0.01	0.01	0.01	0.95	0.01	0.01	0.01	0.01	6
171	1.38806e+18	2021-04-30 09:22:31+00:00	Property developers are propelling a record wave of China corporate bond defaults this year, as Beijing moves to clamp down on borrowing in the debt-laded sector https://t.co/MYD02d8Z4o via @markets	Financial	property developer propelling record wave china corporate bond default year beijing move clamp borrowing debt laded sector via market	0.0	Neutral	-0.3612	Negative	property developer propelling record wave china corporate bond default year beijing move clamp borrowing debt laded sector via market	Negative	-0.3612	['property', 'developers', 'propelling', 'record', 'wave', 'china', 'corporate', 'bond', 'defaults', 'year', 'beijing', 'moves', 'clamp', 'borrowing', 'debt', 'laded', 'sector', 'via', 'markets']	['property', 'developers', 'propelling', 'record', 'wave', 'china', 'corporate', 'bond', 'defaults', 'year', 'beijing', 'moves', 'clamp', 'borrowing', 'debt', 'laded', 'sector', 'markets']	['property', 'developer', 'propelling', 'record', 'wave', 'china', 'corporate', 'bond', 'default', 'year', 'beijing', 'move', 'clamp', 'borrowing', 'debt', 'laded', 'sector', 'market']	0.01	0.01	0.01	0.01	0.01	0.01	0.01	0.01	0.95	0.01	9
172	1.38806e+18	2021-04-30 09:21:30+00:00	Borrowers in the United States, Europe and Asia are tapping buoyant bond markets to extend maturities and refinance existing debt at cheaper rates https://t.co/FRTuFRK1R3 https://t.co/CnwI629LhF	Financial	borrower united state europe asia tapping buoyant bond market extend maturity refinance existing debt cheaper rate	0.0	Neutral	0.4404	Positive	borrower united state europe asia tapping buoyant bond market extend maturity refinance existing debt cheaper rate	Positive	0.4404	['borrowers', 'united', 'states', 'europe', 'asia', 'tapping', 'buoyant', 'bond', 'markets', 'extend', 'maturities', 'refinance', 'existing', 'debt', 'cheaper', 'rates']	['borrowers', 'united', 'states', 'europe', 'asia', 'tapping', 'buoyant', 'bond', 'markets', 'extend', 'maturities', 'refinance', 'existing', 'debt', 'cheaper', 'rates']	['borrower', 'united', 'state', 'europe', 'asia', 'tapping', 'buoyant', 'bond', 'market', 'extend', 'maturity', 'refinance', 'existing', 'debt', 'cheaper', 'rate']	0.01	0.01	0.01	0.94	0.01	0.01	0.01	0.01	0.01	0.01	4
173	1.38806e+18	2021-04-30 09:20:43+00:00	I've been thinking recently that some LP tokens behave similar to yield bearing bonds - yet there is no market to trade said LPs. Bear in mind you "can" discount the cash flow of Stable coin LP pairs. #DeFi #sushiswap	Financial	thinking recently token behave similar yield bearing bond yet market trade said lp bear mind discount cash flow stable coin pair defi sushiswap	0.0	Neutral	0.296	Positive	thinking recently token behave similar yield bearing bond yet market trade said lp bear mind discount cash flow stable coin pair defi sushiswap	Positive	0.296	['thinking', 'recently', 'tokens', 'behave', 'similar', 'yield', 'bearing', 'bonds', 'yet', 'market', 'trade', 'said', 'lps', 'bear', 'mind', 'discount', 'cash', 'flow', 'stable', 'coin', 'pairs', 'defi', 'sushiswap']	['thinking', 'tokens', 'behave', 'yield', 'bearing', 'bonds', 'market', 'trade', 'lps', 'bear', 'mind', 'discount', 'cash', 'flow', 'stable', 'coin', 'pairs', 'defi', 'sushiswap']	['thinking', 'token', 'behave', 'yield', 'bearing', 'bond', 'market', 'trade', 'lp', 'bear', 'mind', 'discount', 'cash', 'flow', 'stable', 'coin', 'pair', 'defi', 'sushiswap']	0.0	0.0	0.0	0.96	0.0	0.0	0.0	0.0	0.0	0.0	4
174	1.38806e+18	2021-04-30 09:19:00+00:00	A perfect"risk-on" day in FX &amp; bond markets even tho stocks aren't so sure. US incomes to soar! (not me) https://t.co/IY3Sizz8sB #forexsignals #daytrading #daytrader #fx #forextrader #stocktrading #daytraderlife #forextrade #forexpipsdaily #fxcodes #nasdaqtraders #nasdaq	Financial	perfect risk day amp bond market even tho stock sure income soar forexsignals daytrading daytrader forextrader stocktrading daytraderlife forextrade forexpipsdaily fxcodes nasdaqtraders nasdaq	0.75	Positive	0.5994	Positive	perfect risk day amp bond market even tho stock sure income soar forexsignals daytrading daytrader forextrader stocktrading daytraderlife forextrade forexpipsdaily fxcodes nasdaqtraders nasdaq	Positive	0.5994	['perfect', 'risk', 'day', 'amp', 'bond', 'markets', 'even', 'tho', 'stocks', 'sure', 'incomes', 'soar', 'forexsignals', 'daytrading', 'daytrader', 'forextrader', 'stocktrading', 'daytraderlife', 'forextrade', 'forexpipsdaily', 'fxcodes', 'nasdaqtraders', 'nasdaq']	['perfect', 'risk', 'day', 'amp', 'bond', 'markets', 'tho', 'stocks', 'sure', 'incomes', 'soar', 'forexsignals', 'daytrading', 'daytrader', 'forextrader', 'stocktrading', 'daytraderlife', 'forextrade', 'forexpipsdaily', 'fxcodes', 'nasdaqtraders', 'nasdaq']	['perfect', 'risk', 'day', 'amp', 'bond', 'market', 'tho', 'stock', 'sure', 'income', 'soar', 'forexsignals', 'daytrading', 'daytrader', 'forextrader', 'stocktrading', 'daytraderlife', 'forextrade', 'forexpipsdaily', 'fxcodes', 'nasdaqtraders', 'nasdaq']	0.0	0.0	0.0	0.96	0.0	0.0	0.0	0.0	0.0	0.0	4
175	1.38806e+18	2021-04-30 09:18:29+00:00	A perfect"risk-on" day in FX &amp; bond markets even tho stocks aren't so sure. US incomes to soar! (not me) https://t.co/IY3Sizz8sB #USD #EUR #GBP #JPY #EURUSD #GBPUSD #forex #markets #currencies #forextrading #fxtrading $USD $EUR $GBP $JPY $EURUSD $GBPUSD $USDJPY $CAD $AUD $NZD	Financial	perfect risk day amp bond market even tho stock sure income soar usd eur gbp jpy eurusd gbpusd forex market currency forextrading fxtrading usd eur gbp jpy eurusd gbpusd usdjpy cad aud nzd	0.75	Positive	0.5994	Positive	perfect risk day amp bond market even tho stock sure income soar usd eur gbp jpy eurusd gbpusd forex market currency forextrading fxtrading usd eur gbp jpy eurusd gbpusd usdjpy cad aud nzd	Positive	0.5994	['perfect', 'risk', 'day', 'amp', 'bond', 'markets', 'even', 'tho', 'stocks', 'sure', 'incomes', 'soar', 'usd', 'eur', 'gbp', 'jpy', 'eurusd', 'gbpusd', 'forex', 'markets', 'currencies', 'forextrading', 'fxtrading', 'usd', 'eur', 'gbp', 'jpy', 'eurusd', 'gbpusd', 'usdjpy', 'cad', 'aud', 'nzd']	['perfect', 'risk', 'day', 'amp', 'bond', 'markets', 'tho', 'stocks', 'sure', 'incomes', 'soar', 'usd', 'eur', 'gbp', 'jpy', 'eurusd', 'gbpusd', 'forex', 'markets', 'currencies', 'forextrading', 'fxtrading', 'usd', 'eur', 'gbp', 'jpy', 'eurusd', 'gbpusd', 'usdjpy', 'cad', 'aud', 'nzd']	['perfect', 'risk', 'day', 'amp', 'bond', 'market', 'tho', 'stock', 'sure', 'income', 'soar', 'usd', 'eur', 'gbp', 'jpy', 'eurusd', 'gbpusd', 'forex', 'market', 'currency', 'forextrading', 'fxtrading', 'usd', 'eur', 'gbp', 'jpy', 'eurusd', 'gbpusd', 'usdjpy', 'cad', 'aud', 'nzd']	0.0	0.0	0.0	0.94	0.0	0.0	0.0	0.04	0.0	0.0	4
176	1.38805e+18	2021-04-30 08:52:52+00:00	True-but they can't have the Euro until they meet all the criteria of the EU and that will take several years. They can't have the pound so they will to have a floating Scottish pound which means borrowing costs will go up dramatically as the Bond markets would nervous https://t.co/bt9uF5WpFE	Financial	true euro meet criterion take several year pound floating scottish pound mean borrowing cost dramatically bond market would nervous	0.175	Positive	0.1779	Positive	true euro meet criterion take several year pound floating scottish pound mean borrowing cost dramatically bond market would nervous	Positive	0.1779	['true', 'euro', 'meet', 'criteria', 'take', 'several', 'years', 'pound', 'floating', 'scottish', 'pound', 'means', 'borrowing', 'costs', 'dramatically', 'bond', 'markets', 'would', 'nervous']	['true', 'euro', 'meet', 'criteria', 'years', 'pound', 'floating', 'scottish', 'pound', 'borrowing', 'costs', 'dramatically', 'bond', 'markets', 'nervous']	['true', 'euro', 'meet', 'criterion', 'year', 'pound', 'floating', 'scottish', 'pound', 'borrowing', 'cost', 'dramatically', 'bond', 'market', 'nervous']	0.01	0.01	0.95	0.01	0.01	0.01	0.01	0.01	0.01	0.01	3
177	1.38805e+18	2021-04-30 08:52:04+00:00	ELECTROL BONDS are in the market Previous CJI slept over it Hope the new CJI cleans the system of the rot that has set in https://t.co/EKuJo28M16	Financial	electrol bond market previous cji slept hope new cji clean system rot set	-0.015151515151515152	Negative	0.4404	Positive	electrol bond market previous cji slept hope new cji clean system rot set	Positive	0.6808	['electrol', 'bonds', 'market', 'previous', 'cji', 'slept', 'hope', 'new', 'cji', 'cleans', 'system', 'rot', 'set']	['electrol', 'bonds', 'market', 'previous', 'cji', 'slept', 'hope', 'cji', 'cleans', 'system', 'rot', 'set']	['electrol', 'bond', 'market', 'previous', 'cji', 'slept', 'hope', 'cji', 'clean', 'system', 'rot', 'set']	0.01	0.01	0.01	0.01	0.01	0.01	0.01	0.01	0.93	0.01	9
178	1.38805e+18	2021-04-30 08:46:30+00:00	Forget the Fed, tapering has already started. 👀 Bank of Canada - taper last week Reserve Bank of New Zealand - quietly reducing bond buys Bank of England - analysts looking for taper next week (markets price 15bps hike by Nov. 2022) More details on @TheTerminal https://t.co/s2pfFxE72b	Financial	forget fed tapering already started bank canada taper last week reserve bank new zealand quietly reducing bond buy bank england analyst looking taper next week market price bps hike nov detail theterminal	0.03409090909090909	Positive	-0.2263	Negative	forget fed tapering already started bank canada taper last week reserve bank new zealand quietly reducing bond buy bank england analyst looking taper next week market price bps hike nov detail theterminal	Negative	-0.2263	['forget', 'fed', 'tapering', 'already', 'started', 'bank', 'canada', 'taper', 'last', 'week', 'reserve', 'bank', 'new', 'zealand', 'quietly', 'reducing', 'bond', 'buys', 'bank', 'england', 'analysts', 'looking', 'taper', 'next', 'week', 'markets', 'price', 'bps', 'hike', 'nov', 'details', 'theterminal']	['forget', 'fed', 'tapering', 'started', 'bank', 'canada', 'taper', 'week', 'reserve', 'bank', 'zealand', 'quietly', 'reducing', 'bond', 'buys', 'bank', 'england', 'analysts', 'taper', 'week', 'markets', 'price', 'bps', 'hike', 'nov', 'details', 'theterminal']	['forget', 'fed', 'tapering', 'started', 'bank', 'canada', 'taper', 'week', 'reserve', 'bank', 'zealand', 'quietly', 'reducing', 'bond', 'buy', 'bank', 'england', 'analyst', 'taper', 'week', 'market', 'price', 'bps', 'hike', 'nov', 'detail', 'theterminal']	0.0	0.3	0.0	0.68	0.0	0.0	0.0	0.0	0.0	0.0	4
179	1.38805e+18	2021-04-30 08:26:15+00:00	#Telegram Launches New #Bond Placement for $ 750 Million &amp; #Ripple Wants Go Public After Settling #SEC Lawsuit. Thoughts on the market on 30.04.2021. https://t.co/28vnLOfMdM Must always do your own research. This is not traditional investment or finan…https://t.co/bo2Ny7QlZm	Financial	telegram launch new bond placement million amp ripple want public settling sec lawsuit thought market must always research traditional investment finan	0.04727272727272727	Positive	-0.2263	Negative	telegram launch new bond placement million amp ripple want public settling sec lawsuit thought market must always research traditional investment finan	Negative	-0.1531	['telegram', 'launches', 'new', 'bond', 'placement', 'million', 'amp', 'ripple', 'wants', 'public', 'settling', 'sec', 'lawsuit', 'thoughts', 'market', 'must', 'always', 'research', 'traditional', 'investment', 'finan']	['telegram', 'launches', 'bond', 'placement', 'amp', 'ripple', 'public', 'settling', 'lawsuit', 'thoughts', 'market', 'traditional', 'investment', 'finan']	['telegram', 'launch', 'bond', 'placement', 'amp', 'ripple', 'public', 'settling', 'lawsuit', 'thought', 'market', 'traditional', 'investment', 'finan']	0.0	0.0	0.91	0.0	0.06	0.0	0.0	0.0	0.0	0.0	3
180	1.38804e+18	2021-04-30 08:12:07+00:00	#Commodity #Currencies Up, safe-havens Down on “Risk-On” move in Bond Markets; EU GDP, US Personal Income &amp; Spending by @MarshallGittler 👉Read more: https://t.co/DxBT5732Lz https://t.co/6tL8CrMYGX	Financial	commodity currency safe haven risk move bond market gdp personal income amp spending marshallgittler read	0.25	Positive	0.2023	Positive	commodity currency safe haven risk move bond market gdp personal income amp spending marshallgittler read	Positive	0.2023	['commodity', 'currencies', 'safe', 'havens', 'risk', 'move', 'bond', 'markets', 'gdp', 'personal', 'income', 'amp', 'spending', 'marshallgittler', 'read']	['commodity', 'currencies', 'safe', 'havens', 'risk', 'move', 'bond', 'markets', 'gdp', 'personal', 'income', 'amp', 'spending', 'marshallgittler', 'read']	['commodity', 'currency', 'safe', 'haven', 'risk', 'move', 'bond', 'market', 'gdp', 'personal', 'income', 'amp', 'spending', 'marshallgittler', 'read']	0.01	0.01	0.01	0.01	0.01	0.01	0.01	0.94	0.01	0.01	8
181	1.38804e+18	2021-04-30 08:08:15+00:00	Nordic green bond market overview at end 2020. 3 nations in global top 20 ranks. Sweden approaching cumulative $50bn in issuance. Read more in our special Nordic Sustainable Debt: State of the Market report. https://t.co/O84Y9negUR #greenbonds #greenloans #climate #investment https://t.co/YIyOzDHnRd	Financial	nordic green bond market overview end nation global top rank sweden approaching cumulative issuance read special nordic sustainable debt state market report greenbonds greenloans climate investment	0.13142857142857142	Positive	0.25	Positive	nordic green bond market overview end nation global top rank sweden approaching cumulative issuance read special nordic sustainable debt state market report greenbonds greenloans climate investment	Positive	0.25	['nordic', 'green', 'bond', 'market', 'overview', 'end', 'nations', 'global', 'top', 'ranks', 'sweden', 'approaching', 'cumulative', 'issuance', 'read', 'special', 'nordic', 'sustainable', 'debt', 'state', 'market', 'report', 'greenbonds', 'greenloans', 'climate', 'investment']	['nordic', 'green', 'bond', 'market', 'overview', 'nations', 'global', 'top', 'ranks', 'sweden', 'approaching', 'cumulative', 'issuance', 'read', 'special', 'nordic', 'sustainable', 'debt', 'state', 'market', 'report', 'greenbonds', 'greenloans', 'climate', 'investment']	['nordic', 'green', 'bond', 'market', 'overview', 'nation', 'global', 'top', 'rank', 'sweden', 'approaching', 'cumulative', 'issuance', 'read', 'special', 'nordic', 'sustainable', 'debt', 'state', 'market', 'report', 'greenbonds', 'greenloans', 'climate', 'investment']	0.38	0.0	0.0	0.0	0.0	0.0	0.0	0.59	0.0	0.0	8
182	1.38804e+18	2021-04-30 08:02:58+00:00	India: Market #Indicators: $INR in ₹74.0x handle. Bond #Yields 10Y 0585.GS2030 ↓-18.3 bps to 6.0421%; #Nifty ↓-0.86% 14,766.20 #Sensex ↓-1.08% 49,230.17 #IndiaVIX ↓-2.59% 22.70 https://t.co/JNH7P1sTpJ	Financial	india market indicator inr handle bond yield bps nifty sensex indiavix	0.0	Neutral	0.4019	Positive	india market indicator inr handle bond yield bps nifty sensex indiavix	Positive	0.4019	['india', 'market', 'indicators', 'inr', 'handle', 'bond', 'yields', 'bps', 'nifty', 'sensex', 'indiavix']	['india', 'market', 'indicators', 'inr', 'handle', 'bond', 'yields', 'bps', 'nifty', 'sensex', 'indiavix']	['india', 'market', 'indicator', 'inr', 'handle', 'bond', 'yield', 'bps', 'nifty', 'sensex', 'indiavix']	0.01	0.01	0.01	0.92	0.01	0.01	0.01	0.01	0.01	0.01	4
183	1.38803e+18	2021-04-30 07:15:06+00:00	#Markets have grown to like the strong support offered to #bonds on tiny #yields for many months, and to like the way that washes much more money into #share markets as people sell their bonds to the Central Banks. 👉 https://t.co/ik3CmRXldE https://t.co/MJzZrtK5R4	Financial	market grown like strong support offered bond tiny yield many month like way wash much money share market people sell bond central bank	0.22666666666666666	Positive	0.9042	Positive	market grown like strong support offered bond tiny yield many month like way wash much money share market people sell bond central bank	Positive	0.9042	['markets', 'grown', 'like', 'strong', 'support', 'offered', 'bonds', 'tiny', 'yields', 'many', 'months', 'like', 'way', 'washes', 'much', 'money', 'share', 'markets', 'people', 'sell', 'bonds', 'central', 'banks']	['markets', 'grown', 'strong', 'support', 'offered', 'bonds', 'tiny', 'yields', 'months', 'washes', 'money', 'share', 'markets', 'people', 'sell', 'bonds', 'central', 'banks']	['market', 'grown', 'strong', 'support', 'offered', 'bond', 'tiny', 'yield', 'month', 'wash', 'money', 'share', 'market', 'people', 'sell', 'bond', 'central', 'bank']	0.0	0.0	0.0	0.0	0.0	0.0	0.96	0.0	0.0	0.0	7
184	1.38803e+18	2021-04-30 07:11:40+00:00	Apparently, bond rates, fear of inflation, overvalued market did not really matter for a company to grow and deliver. $NIO to the moon. Can’t tell how share price will move tomorrow but definitely we are in the right track, profitability on the horizon...	Financial	apparently bond rate fear inflation overvalued market really matter company grow deliver nio moon tell share price move tomorrow definitely right track profitability horizon	0.17857142857142858	Positive	0.4927	Positive	apparently bond rate fear inflation overvalued market really matter company grow deliver nio moon tell share price move tomorrow definitely right track profitability horizon	Positive	0.4927	['apparently', 'bond', 'rates', 'fear', 'inflation', 'overvalued', 'market', 'really', 'matter', 'company', 'grow', 'deliver', 'nio', 'moon', 'tell', 'share', 'price', 'move', 'tomorrow', 'definitely', 'right', 'track', 'profitability', 'horizon']	['bond', 'rates', 'fear', 'inflation', 'overvalued', 'market', 'matter', 'company', 'grow', 'deliver', 'nio', 'moon', 'share', 'price', 'move', 'tomorrow', 'definitely', 'track', 'profitability', 'horizon']	['bond', 'rate', 'fear', 'inflation', 'overvalued', 'market', 'matter', 'company', 'grow', 'deliver', 'nio', 'moon', 'share', 'price', 'move', 'tomorrow', 'definitely', 'track', 'profitability', 'horizon']	0.0	0.0	0.0	0.0	0.0	0.96	0.0	0.0	0.0	0.0	6
185	1.38803e+18	2021-04-30 07:10:00+00:00	South Africa offers some of the highest real yields in major emerging markets, with 10-year government bonds yielding just over 9% @Reuters. https://t.co/UvcFwrbPsr	Financial	south africa offer highest real yield major emerging market year government bond yielding reuters	0.12083333333333335	Positive	0.0	Neutral	south africa offer highest real yield major emerging market year government bond yielding reuters	Neutral	0.0	['south', 'africa', 'offers', 'highest', 'real', 'yields', 'major', 'emerging', 'markets', 'year', 'government', 'bonds', 'yielding', 'reuters']	['south', 'africa', 'offers', 'highest', 'real', 'yields', 'major', 'emerging', 'markets', 'year', 'government', 'bonds', 'yielding', 'reuters']	['south', 'africa', 'offer', 'highest', 'real', 'yield', 'major', 'emerging', 'market', 'year', 'government', 'bond', 'yielding', 'reuters']	0.01	0.01	0.94	0.01	0.01	0.01	0.01	0.01	0.01	0.01	3
186	1.38803e+18	2021-04-30 07:06:06+00:00	Gold Prices May Fall as US PCE Data Sends Yields, Dollar Higher - Gold prices pressured despite markets’ dovish read on FOMC outcome Upbeat Q1 US GDP data helped drive recovery in Treasury bond yields S... - https://t.co/RRkiJ3I2pi https://t.co/xOIUTmVCv8	Financial	gold price may fall pce data sends yield dollar higher gold price pressured despite market dovish read fomc outcome upbeat gdp data helped drive recovery treasury bond yield	0.25	Positive	-0.0258	Neutral	gold price may fall pce data sends yield dollar higher gold price pressured despite market dovish read fomc outcome upbeat gdp data helped drive recovery treasury bond yield	Neutral	-0.0258	['gold', 'prices', 'may', 'fall', 'pce', 'data', 'sends', 'yields', 'dollar', 'higher', 'gold', 'prices', 'pressured', 'despite', 'markets', 'dovish', 'read', 'fomc', 'outcome', 'upbeat', 'gdp', 'data', 'helped', 'drive', 'recovery', 'treasury', 'bond', 'yields']	['gold', 'prices', 'fall', 'pce', 'data', 'sends', 'yields', 'dollar', 'higher', 'gold', 'prices', 'pressured', 'despite', 'markets', 'dovish', 'read', 'fomc', 'outcome', 'upbeat', 'gdp', 'data', 'helped', 'drive', 'recovery', 'treasury', 'bond', 'yields']	['gold', 'price', 'fall', 'pce', 'data', 'sends', 'yield', 'dollar', 'higher', 'gold', 'price', 'pressured', 'despite', 'market', 'dovish', 'read', 'fomc', 'outcome', 'upbeat', 'gdp', 'data', 'helped', 'drive', 'recovery', 'treasury', 'bond', 'yield']	0.0	0.0	0.0	0.0	0.0	0.97	0.0	0.0	0.0	0.0	6
187	1.38803e+18	2021-04-30 07:03:46+00:00	In our latest market insights piece, we explore the growing issuance by the EU and how European bond markets have evolved and responded. Read more here: https://t.co/guqEGvECj0 https://t.co/c5dh2ihcSY	Financial	latest market insight piece explore growing issuance european bond market evolved responded read	0.25	Positive	0.1779	Positive	latest market insight piece explore growing issuance european bond market evolved responded read	Positive	0.1779	['latest', 'market', 'insights', 'piece', 'explore', 'growing', 'issuance', 'european', 'bond', 'markets', 'evolved', 'responded', 'read']	['latest', 'market', 'insights', 'piece', 'explore', 'growing', 'issuance', 'european', 'bond', 'markets', 'evolved', 'responded', 'read']	['latest', 'market', 'insight', 'piece', 'explore', 'growing', 'issuance', 'european', 'bond', 'market', 'evolved', 'responded', 'read']	0.01	0.73	0.01	0.01	0.01	0.01	0.01	0.01	0.01	0.21	2
188	1.38803e+18	2021-04-30 07:00:10+00:00	As part of its sustainable development plans, the SEC are introducing sustainability-linked bonds to help the green market. #Thailand Here is a brief overview: https://t.co/CTdyybUDMf	Financial	part sustainable development plan sec introducing sustainability linked bond help green market thailand brief overview	-0.10000000000000002	Negative	0.4019	Positive	part sustainable development plan sec introducing sustainability linked bond help green market thailand brief overview	Positive	0.4019	['part', 'sustainable', 'development', 'plans', 'sec', 'introducing', 'sustainability', 'linked', 'bonds', 'help', 'green', 'market', 'thailand', 'brief', 'overview']	['sustainable', 'development', 'plans', 'introducing', 'sustainability', 'linked', 'bonds', 'help', 'green', 'market', 'thailand', 'overview']	['sustainable', 'development', 'plan', 'introducing', 'sustainability', 'linked', 'bond', 'help', 'green', 'market', 'thailand', 'overview']	0.01	0.01	0.01	0.01	0.01	0.94	0.01	0.01	0.01	0.01	6
189	1.38802e+18	2021-04-30 06:54:35+00:00	Ethereum all time high: PROS: - $ETH market cap $320bn (&gt; $PYPL) - To launch first-ever digital bond 🤔😳📈. - Inches towards $3k - Consumers had enough being punished for saving (ridiculous interest rate). Embracing alternatives to GOV issued money. To Financial Freedom	Financial	ethereum time high pro eth market cap pypl launch first ever digital bond inch towards consumer enough punished saving ridiculous interest rate embracing alternative gov issued money financial freedom	0.012777777777777785	Positive	0.4019	Positive	ethereum time high pro eth market cap pypl launch first ever digital bond inch towards consumer enough punished saving ridiculous interest rate embracing alternative gov issued money financial freedom	Positive	0.4019	['ethereum', 'time', 'high', 'pros', 'eth', 'market', 'cap', 'pypl', 'launch', 'first', 'ever', 'digital', 'bond', 'inches', 'towards', 'consumers', 'enough', 'punished', 'saving', 'ridiculous', 'interest', 'rate', 'embracing', 'alternatives', 'gov', 'issued', 'money', 'financial', 'freedom']	['ethereum', 'time', 'high', 'pros', 'eth', 'market', 'cap', 'pypl', 'launch', 'digital', 'bond', 'inches', 'consumers', 'punished', 'saving', 'ridiculous', 'interest', 'rate', 'embracing', 'alternatives', 'gov', 'issued', 'money', 'financial', 'freedom']	['ethereum', 'time', 'high', 'pro', 'eth', 'market', 'cap', 'pypl', 'launch', 'digital', 'bond', 'inch', 'consumer', 'punished', 'saving', 'ridiculous', 'interest', 'rate', 'embracing', 'alternative', 'gov', 'issued', 'money', 'financial', 'freedom']	0.0	0.0	0.0	0.0	0.0	0.0	0.97	0.0	0.0	0.0	7
190	1.38802e+18	2021-04-30 06:49:03+00:00	#Rupee rises 7 paise to 74 per $USD $ in early trade #Markets #Currency #Bonds #Stocks https://t.co/BGtNaoBHiG	Financial	rupee rise paisa per usd early trade market currency bond stock	0.1	Positive	0.0	Neutral	rupee rise paisa per usd early trade market currency bond stock	Neutral	0.0	['rupee', 'rises', 'paise', 'per', 'usd', 'early', 'trade', 'markets', 'currency', 'bonds', 'stocks']	['rupee', 'rises', 'paise', 'usd', 'early', 'trade', 'markets', 'currency', 'bonds', 'stocks']	['rupee', 'rise', 'paisa', 'usd', 'early', 'trade', 'market', 'currency', 'bond', 'stock']	0.01	0.01	0.01	0.01	0.01	0.01	0.92	0.01	0.01	0.01	7
191	1.38802e+18	2021-04-30 06:48:21+00:00	#China's 10-year govt bond futures rise 0.3% to 97.940. #bond #Futures	Financial	china year govt bond future rise bond future	0.0	Neutral	0.0	Neutral	china year govt bond future rise bond future	Neutral	0.0	['china', 'year', 'govt', 'bond', 'futures', 'rise', 'bond', 'futures']	['china', 'year', 'govt', 'bond', 'futures', 'rise', 'bond', 'futures']	['china', 'year', 'govt', 'bond', 'future', 'rise', 'bond', 'future']	0.01	0.01	0.01	0.01	0.01	0.01	0.01	0.01	0.89	0.01	9
192	1.38802e+18	2021-04-30 06:38:38+00:00	⚠️ Avoid crowds in a post-Covid world. The rule applies to markets as well. Some crowded spaces like short European bonds, long $GBP and long Italian equities will get tested in May. Markets are also long European cyclicality &amp; appear to be front-running Europe's summer reopening https://t.co/MPSirzIVOf	Financial	avoid crowd post covid world rule applies market well crowded space like short european bond long gbp long italian equity get tested may market also long european cyclicality amp appear front running europe summer reopening	-0.021428571428571432	Negative	0.34	Positive	avoid crowd post covid world rule applies market well crowded space like short european bond long gbp long italian equity get tested may market also long european cyclicality amp appear front running europe summer reopening	Positive	0.34	['avoid', 'crowds', 'post', 'covid', 'world', 'rule', 'applies', 'markets', 'well', 'crowded', 'spaces', 'like', 'short', 'european', 'bonds', 'long', 'gbp', 'long', 'italian', 'equities', 'get', 'tested', 'may', 'markets', 'also', 'long', 'european', 'cyclicality', 'amp', 'appear', 'front', 'running', 'europe', 'summer', 'reopening']	['avoid', 'crowds', 'post', 'covid', 'rule', 'applies', 'markets', 'crowded', 'spaces', 'short', 'european', 'bonds', 'long', 'gbp', 'long', 'italian', 'equities', 'tested', 'markets', 'long', 'european', 'cyclicality', 'amp', 'appear', 'front', 'running', 'europe', 'summer', 'reopening']	['avoid', 'crowd', 'post', 'covid', 'rule', 'applies', 'market', 'crowded', 'space', 'short', 'european', 'bond', 'long', 'gbp', 'long', 'italian', 'equity', 'tested', 'market', 'long', 'european', 'cyclicality', 'amp', 'appear', 'front', 'running', 'europe', 'summer', 'reopening']	0.0	0.0	0.97	0.0	0.0	0.0	0.0	0.0	0.0	0.0	3
193	1.38802e+18	2021-04-30 06:36:34+00:00	Three market implications of the new policy landscape – CE https://t.co/Kh98cM0xOD #UnitedStates #Bonds #Equities #Growth #Banks	Financial	three market implication new policy landscape unitedstates bond equity growth bank	0.13636363636363635	Positive	0.3818	Positive	three market implication new policy landscape unitedstates bond equity growth bank	Positive	0.3818	['three', 'market', 'implications', 'new', 'policy', 'landscape', 'unitedstates', 'bonds', 'equities', 'growth', 'banks']	['three', 'market', 'implications', 'policy', 'landscape', 'unitedstates', 'bonds', 'equities', 'growth', 'banks']	['three', 'market', 'implication', 'policy', 'landscape', 'unitedstates', 'bond', 'equity', 'growth', 'bank']	0.01	0.01	0.92	0.01	0.01	0.01	0.01	0.01	0.01	0.01	3
194	1.38802e+18	2021-04-30 06:26:15+00:00	Bond Prices 29-Apr-2021 https://t.co/04CUURbb6f #bonds #bondprices #bondmarket #Finance #investments #Kenya	Financial	bond price apr bond bondprices bondmarket finance investment kenya	0.0	Neutral	0.0	Neutral	bond price apr bond bondprices bondmarket finance investment kenya	Neutral	0.0	['bond', 'prices', 'apr', 'bonds', 'bondprices', 'bondmarket', 'finance', 'investments', 'kenya']	['bond', 'prices', 'apr', 'bonds', 'bondprices', 'bondmarket', 'finance', 'investments', 'kenya']	['bond', 'price', 'apr', 'bond', 'bondprices', 'bondmarket', 'finance', 'investment', 'kenya']	0.01	0.01	0.01	0.01	0.9	0.01	0.01	0.01	0.01	0.01	5
195	1.38802e+18	2021-04-30 06:23:40+00:00	#EURUSD: Euro is also getting bit of a boost due to economic picture in European Union looking slightly better,&amp; we are even seeing bond yields rally &amp; in that part of world. Market is likely to see a bit of a pullback,but I do believe eventually buyers will return Pm for more	Financial	eurusd euro also getting bit boost due economic picture european union looking slightly better amp even seeing bond yield rally amp part world market likely see bit pullback believe eventually buyer return	0.11499999999999999	Positive	0.6494	Positive	eurusd euro also getting bit boost due economic picture european union looking slightly better amp even seeing bond yield rally amp part world market likely see bit pullback believe eventually buyer return	Positive	0.6494	['eurusd', 'euro', 'also', 'getting', 'bit', 'boost', 'due', 'economic', 'picture', 'european', 'union', 'looking', 'slightly', 'better', 'amp', 'even', 'seeing', 'bond', 'yields', 'rally', 'amp', 'part', 'world', 'market', 'likely', 'see', 'bit', 'pullback', 'believe', 'eventually', 'buyers', 'return']	['eurusd', 'euro', 'bit', 'boost', 'economic', 'picture', 'european', 'union', 'better', 'amp', 'bond', 'yields', 'rally', 'amp', 'market', 'bit', 'pullback', 'eventually', 'buyers', 'return']	['eurusd', 'euro', 'bit', 'boost', 'economic', 'picture', 'european', 'union', 'better', 'amp', 'bond', 'yield', 'rally', 'amp', 'market', 'bit', 'pullback', 'eventually', 'buyer', 'return']	0.0	0.0	0.97	0.0	0.0	0.0	0.0	0.0	0.0	0.0	3
196	1.38802e+18	2021-04-30 06:23:33+00:00	#EURUSD: Euro is also getting bit of a boost due to economic picture in European Union looking slightly better,&amp; we are even seeing bond yields rally &amp; in that part of world. Market is likely to see a bit of a pullback,but I do believe eventually buyers will return Pm for more	Financial	eurusd euro also getting bit boost due economic picture european union looking slightly better amp even seeing bond yield rally amp part world market likely see bit pullback believe eventually buyer return	0.11499999999999999	Positive	0.6494	Positive	eurusd euro also getting bit boost due economic picture european union looking slightly better amp even seeing bond yield rally amp part world market likely see bit pullback believe eventually buyer return	Positive	0.6494	['eurusd', 'euro', 'also', 'getting', 'bit', 'boost', 'due', 'economic', 'picture', 'european', 'union', 'looking', 'slightly', 'better', 'amp', 'even', 'seeing', 'bond', 'yields', 'rally', 'amp', 'part', 'world', 'market', 'likely', 'see', 'bit', 'pullback', 'believe', 'eventually', 'buyers', 'return']	['eurusd', 'euro', 'bit', 'boost', 'economic', 'picture', 'european', 'union', 'better', 'amp', 'bond', 'yields', 'rally', 'amp', 'market', 'bit', 'pullback', 'eventually', 'buyers', 'return']	['eurusd', 'euro', 'bit', 'boost', 'economic', 'picture', 'european', 'union', 'better', 'amp', 'bond', 'yield', 'rally', 'amp', 'market', 'bit', 'pullback', 'eventually', 'buyer', 'return']	0.0	0.0	0.97	0.0	0.0	0.0	0.0	0.0	0.0	0.0	3
197	1.38802e+18	2021-04-30 06:23:30+00:00	#EURUSD: Euro is also getting bit of a boost due to economic picture in European Union looking slightly better,&amp; we are even seeing bond yields rally &amp; in that part of world. Market is likely to see a bit of a pullback,but I do believe eventually buyers will return Pm for more	Financial	eurusd euro also getting bit boost due economic picture european union looking slightly better amp even seeing bond yield rally amp part world market likely see bit pullback believe eventually buyer return	0.11499999999999999	Positive	0.6494	Positive	eurusd euro also getting bit boost due economic picture european union looking slightly better amp even seeing bond yield rally amp part world market likely see bit pullback believe eventually buyer return	Positive	0.6494	['eurusd', 'euro', 'also', 'getting', 'bit', 'boost', 'due', 'economic', 'picture', 'european', 'union', 'looking', 'slightly', 'better', 'amp', 'even', 'seeing', 'bond', 'yields', 'rally', 'amp', 'part', 'world', 'market', 'likely', 'see', 'bit', 'pullback', 'believe', 'eventually', 'buyers', 'return']	['eurusd', 'euro', 'bit', 'boost', 'economic', 'picture', 'european', 'union', 'better', 'amp', 'bond', 'yields', 'rally', 'amp', 'market', 'bit', 'pullback', 'eventually', 'buyers', 'return']	['eurusd', 'euro', 'bit', 'boost', 'economic', 'picture', 'european', 'union', 'better', 'amp', 'bond', 'yield', 'rally', 'amp', 'market', 'bit', 'pullback', 'eventually', 'buyer', 'return']	0.0	0.0	0.97	0.0	0.0	0.0	0.0	0.0	0.0	0.0	3
198	1.38802e+18	2021-04-30 06:23:27+00:00	#EURUSD: Euro is also getting bit of a boost due to economic picture in European Union looking slightly better,&amp; we are even seeing bond yields rally &amp; in that part of world. Market is likely to see a bit of a pullback,but I do believe eventually buyers will return Pm for more	Financial	eurusd euro also getting bit boost due economic picture european union looking slightly better amp even seeing bond yield rally amp part world market likely see bit pullback believe eventually buyer return	0.11499999999999999	Positive	0.6494	Positive	eurusd euro also getting bit boost due economic picture european union looking slightly better amp even seeing bond yield rally amp part world market likely see bit pullback believe eventually buyer return	Positive	0.6494	['eurusd', 'euro', 'also', 'getting', 'bit', 'boost', 'due', 'economic', 'picture', 'european', 'union', 'looking', 'slightly', 'better', 'amp', 'even', 'seeing', 'bond', 'yields', 'rally', 'amp', 'part', 'world', 'market', 'likely', 'see', 'bit', 'pullback', 'believe', 'eventually', 'buyers', 'return']	['eurusd', 'euro', 'bit', 'boost', 'economic', 'picture', 'european', 'union', 'better', 'amp', 'bond', 'yields', 'rally', 'amp', 'market', 'bit', 'pullback', 'eventually', 'buyers', 'return']	['eurusd', 'euro', 'bit', 'boost', 'economic', 'picture', 'european', 'union', 'better', 'amp', 'bond', 'yield', 'rally', 'amp', 'market', 'bit', 'pullback', 'eventually', 'buyer', 'return']	0.0	0.0	0.97	0.0	0.0	0.0	0.0	0.0	0.0	0.0	3
199	1.38801e+18	2021-04-30 06:10:41+00:00	We need the futures markets to turn around (bond yield drop please?) ASAP or everybody's getting slaughtered tomorrow	Financial	need future market turn around bond yield drop please asap everybody getting slaughtered tomorrow	0.0	Neutral	0.0516	Positive	need future market turn around bond yield drop please asap everybody getting slaughtered tomorrow	Positive	0.0516	['need', 'futures', 'markets', 'turn', 'around', 'bond', 'yield', 'drop', 'please', 'asap', 'everybody', 'getting', 'slaughtered', 'tomorrow']	['futures', 'markets', 'turn', 'bond', 'yield', 'drop', 'asap', 'slaughtered', 'tomorrow']	['future', 'market', 'turn', 'bond', 'yield', 'drop', 'asap', 'slaughtered', 'tomorrow']	0.01	0.01	0.01	0.01	0.01	0.01	0.01	0.01	0.01	0.94	10
200	1.38801e+18	2021-04-30 06:00:20+00:00	New incentives for the local bond market #Jamaica learn more https://t.co/QVd7yPJxZC	Financial	new incentive local bond market jamaica learn	0.06818181818181818	Positive	0.3182	Positive	new incentive local bond market jamaica learn	Positive	0.3612	['new', 'incentives', 'local', 'bond', 'market', 'jamaica', 'learn']	['incentives', 'local', 'bond', 'market', 'jamaica', 'learn']	['incentive', 'local', 'bond', 'market', 'jamaica', 'learn']	0.01	0.01	0.01	0.87	0.01	0.01	0.01	0.01	0.01	0.01	4
201	1.38801e+18	2021-04-30 05:45:19+00:00	Markets have got very used to the leading Central Banks creating plenty of new money to buy up bonds. QE has boosted both bond and share prices. Investors need to keep an eye on this. #financeandeconomy #banks #investing https://t.co/X2s2PYV5wK	Financial	market got used leading central bank creating plenty new money buy bond boosted bond share price investor need keep eye financeandeconomy bank investing	0.06818181818181818	Positive	0.7096	Positive	market got used leading central bank creating plenty new money buy bond boosted bond share price investor need keep eye financeandeconomy bank investing	Positive	0.7096	['markets', 'got', 'used', 'leading', 'central', 'banks', 'creating', 'plenty', 'new', 'money', 'buy', 'bonds', 'boosted', 'bond', 'share', 'prices', 'investors', 'need', 'keep', 'eye', 'financeandeconomy', 'banks', 'investing']	['markets', 'leading', 'central', 'banks', 'creating', 'plenty', 'money', 'buy', 'bonds', 'boosted', 'bond', 'share', 'prices', 'investors', 'keep', 'eye', 'financeandeconomy', 'banks', 'investing']	['market', 'leading', 'central', 'bank', 'creating', 'plenty', 'money', 'buy', 'bond', 'boosted', 'bond', 'share', 'price', 'investor', 'keep', 'eye', 'financeandeconomy', 'bank', 'investing']	0.0	0.0	0.0	0.0	0.0	0.0	0.0	0.0	0.96	0.0	9
202	1.388e+18	2021-04-30 05:32:21+00:00	VIP Signals _ Forex / Stocks and Bonds / CryptoCurrency VIP Group / is a team of market experts with many years of trading experience. VIP signals. Actual market reviews. Competent investment portfolio https://t.co/bVtbuyBuD4 #forex #stocks #CryptocurrencyNews #btc #Binance https://t.co/S7STzYYGGO	Financial	vip signal forex stock bond cryptocurrency vip group team market expert many year trading experience vip signal actual market review competent investment portfolio forex stock cryptocurrencynews btc binance	0.3333333333333333	Positive	0.9042	Positive	vip signal forex stock bond cryptocurrency vip group team market expert many year trading experience vip signal actual market review competent investment portfolio forex stock cryptocurrencynews btc binance	Positive	0.9042	['vip', 'signals', 'forex', 'stocks', 'bonds', 'cryptocurrency', 'vip', 'group', 'team', 'market', 'experts', 'many', 'years', 'trading', 'experience', 'vip', 'signals', 'actual', 'market', 'reviews', 'competent', 'investment', 'portfolio', 'forex', 'stocks', 'cryptocurrencynews', 'btc', 'binance']	['vip', 'signals', 'forex', 'stocks', 'bonds', 'cryptocurrency', 'vip', 'group', 'team', 'market', 'experts', 'years', 'trading', 'experience', 'vip', 'signals', 'actual', 'market', 'reviews', 'competent', 'investment', 'portfolio', 'forex', 'stocks', 'cryptocurrencynews', 'btc', 'binance']	['vip', 'signal', 'forex', 'stock', 'bond', 'cryptocurrency', 'vip', 'group', 'team', 'market', 'expert', 'year', 'trading', 'experience', 'vip', 'signal', 'actual', 'market', 'review', 'competent', 'investment', 'portfolio', 'forex', 'stock', 'cryptocurrencynews', 'btc', 'binance']	0.0	0.92	0.0	0.0	0.0	0.0	0.05	0.0	0.0	0.0	2
203	1.388e+18	2021-04-30 05:10:33+00:00	Market Wrap: #Bitcoin near $53K after major drop as #ether tops $2,800 for first time https://t.co/7qzNCgGA5u #BTC $BTC #ethereum #ETH #AAVE #NU #YFI #crypto #cryptocurrency #equities #oil #gold #silver #10year #USTreasury #bond #yield	Financial	market wrap bitcoin near major drop ether top first time btc btc ethereum eth aave yfi crypto cryptocurrency equity oil gold silver year ustreasury bond yield	0.13749999999999998	Positive	0.2893	Positive	market wrap bitcoin near major drop ether top first time btc btc ethereum eth aave yfi crypto cryptocurrency equity oil gold silver year ustreasury bond yield	Negative	-0.0847	['market', 'wrap', 'bitcoin', 'near', 'major', 'drop', 'ether', 'tops', 'first', 'time', 'btc', 'btc', 'ethereum', 'eth', 'aave', 'yfi', 'crypto', 'cryptocurrency', 'equities', 'oil', 'gold', 'silver', 'year', 'ustreasury', 'bond', 'yield']	['market', 'wrap', 'bitcoin', 'major', 'drop', 'ether', 'tops', 'time', 'btc', 'btc', 'ethereum', 'eth', 'aave', 'yfi', 'crypto', 'cryptocurrency', 'equities', 'oil', 'gold', 'silver', 'year', 'ustreasury', 'bond', 'yield']	['market', 'wrap', 'bitcoin', 'major', 'drop', 'ether', 'top', 'time', 'btc', 'btc', 'ethereum', 'eth', 'aave', 'yfi', 'crypto', 'cryptocurrency', 'equity', 'oil', 'gold', 'silver', 'year', 'ustreasury', 'bond', 'yield']	0.0	0.0	0.0	0.0	0.0	0.0	0.0	0.97	0.0	0.0	8
204	1.388e+18	2021-04-30 05:05:34+00:00	Riddham desai ne economy and stock market mein bullish view diya LATA ko pasand nahi aaya hoga ;-) lata ko chahiye mandi lata ko chahiye bonds lata ko chahiye tension :-) just for fun	Financial	riddham desai economy stock market mein bullish view diya lata pasand nahi aaya hoga lata chahiye mandi lata chahiye bond lata chahiye tension fun	0.3	Positive	0.25	Positive	riddham desai economy stock market mein bullish view diya lata pasand nahi aaya hoga lata chahiye mandi lata chahiye bond lata chahiye tension fun	Positive	0.25	['riddham', 'desai', 'economy', 'stock', 'market', 'mein', 'bullish', 'view', 'diya', 'lata', 'pasand', 'nahi', 'aaya', 'hoga', 'lata', 'chahiye', 'mandi', 'lata', 'chahiye', 'bonds', 'lata', 'chahiye', 'tension', 'fun']	['riddham', 'desai', 'economy', 'stock', 'market', 'mein', 'bullish', 'view', 'diya', 'lata', 'pasand', 'nahi', 'aaya', 'hoga', 'lata', 'chahiye', 'mandi', 'lata', 'chahiye', 'bonds', 'lata', 'chahiye', 'tension', 'fun']	['riddham', 'desai', 'economy', 'stock', 'market', 'mein', 'bullish', 'view', 'diya', 'lata', 'pasand', 'nahi', 'aaya', 'hoga', 'lata', 'chahiye', 'mandi', 'lata', 'chahiye', 'bond', 'lata', 'chahiye', 'tension', 'fun']	0.0	0.0	0.96	0.0	0.0	0.0	0.0	0.0	0.0	0.0	3
205	1.388e+18	2021-04-30 05:01:45+00:00	Love to see @FossGregfoss dropping truth bombs on the Bitcoin pod circuit. Absolutely LIT 🔥 "The Fiat is the Ponzi. I need a solution. Buy the anti-fiat &gt; #Bitcoin " The Global Bond Market and Bitcoin with Greg Foss https://t.co/wWGcbEucBS	Financial	love see fossgregfoss dropping truth bomb bitcoin pod circuit absolutely lit fiat ponzi need solution buy anti fiat bitcoin global bond market bitcoin greg fo	0.2333333333333333	Positive	0.7579	Positive	love see fossgregfoss dropping truth bomb bitcoin pod circuit absolutely lit fiat ponzi need solution buy anti fiat bitcoin global bond market bitcoin greg fo	Positive	0.5106	['love', 'see', 'fossgregfoss', 'dropping', 'truth', 'bombs', 'bitcoin', 'pod', 'circuit', 'absolutely', 'lit', 'fiat', 'ponzi', 'need', 'solution', 'buy', 'anti', 'fiat', 'bitcoin', 'global', 'bond', 'market', 'bitcoin', 'greg', 'foss']	['fossgregfoss', 'dropping', 'truth', 'bombs', 'bitcoin', 'pod', 'circuit', 'absolutely', 'lit', 'fiat', 'ponzi', 'solution', 'buy', 'anti', 'fiat', 'bitcoin', 'global', 'bond', 'market', 'bitcoin', 'greg', 'foss']	['fossgregfoss', 'dropping', 'truth', 'bomb', 'bitcoin', 'pod', 'circuit', 'absolutely', 'lit', 'fiat', 'ponzi', 'solution', 'buy', 'anti', 'fiat', 'bitcoin', 'global', 'bond', 'market', 'bitcoin', 'greg', 'fo']	0.0	0.0	0.0	0.0	0.0	0.0	0.96	0.0	0.0	0.0	7
206	1.38799e+18	2021-04-30 04:35:18+00:00	Bonds - Rs.10,000 Cr Ops Twist Announced After Market Hours. @Tickermarket https://t.co/DkflmL4xrK	Financial	bond ops twist announced market hour tickermarket	0.0	Neutral	0.0	Neutral	bond ops twist announced market hour tickermarket	Neutral	0.0	['bonds', 'ops', 'twist', 'announced', 'market', 'hours', 'tickermarket']	['bonds', 'ops', 'twist', 'announced', 'market', 'hours', 'tickermarket']	['bond', 'ops', 'twist', 'announced', 'market', 'hour', 'tickermarket']	0.87	0.01	0.01	0.01	0.01	0.01	0.01	0.01	0.01	0.01	1
207	1.38799e+18	2021-04-30 04:30:09+00:00	Global Sustainable Debt- State of the Market 2020 report. @ClimateBonds flagship publication. Green bonds ($290bn) Social Bonds ($249bn) Sustainability Bonds ($159bn) for a record $700bn year. Media Release: https://t.co/YucWBqlIPx… #greenbonds #socialbonds #sustainabilitybonds https://t.co/dzSEsVqANM	Financial	global sustainable debt state market report climatebonds flagship publication green bond social bond sustainability bond record year medium release greenbonds socialbonds sustainabilitybonds	-0.05555555555555556	Negative	-0.2732	Negative	global sustainable debt state market report climatebonds flagship publication green bond social bond sustainability bond record year medium release greenbonds socialbonds sustainabilitybonds	Negative	-0.2732	['global', 'sustainable', 'debt', 'state', 'market', 'report', 'climatebonds', 'flagship', 'publication', 'green', 'bonds', 'social', 'bonds', 'sustainability', 'bonds', 'record', 'year', 'media', 'release', 'greenbonds', 'socialbonds', 'sustainabilitybonds']	['global', 'sustainable', 'debt', 'state', 'market', 'report', 'climatebonds', 'flagship', 'publication', 'green', 'bonds', 'social', 'bonds', 'sustainability', 'bonds', 'record', 'year', 'media', 'release', 'greenbonds', 'socialbonds', 'sustainabilitybonds']	['global', 'sustainable', 'debt', 'state', 'market', 'report', 'climatebonds', 'flagship', 'publication', 'green', 'bond', 'social', 'bond', 'sustainability', 'bond', 'record', 'year', 'medium', 'release', 'greenbonds', 'socialbonds', 'sustainabilitybonds']	0.0	0.0	0.0	0.0	0.0	0.0	0.0	0.96	0.0	0.0	8
208	1.38798e+18	2021-04-30 04:10:14+00:00	Capitalism didn't come 'close' to a 'system failure' in 2008 - it resolutely failed. The bond markets froze. Without unlimited public guarantee, everything would have been trading thereafter at pennies on the Dollar	Financial	capitalism come close system failure resolutely failed bond market froze without unlimited public guarantee everything would trading thereafter penny dollar	-0.2722222222222222	Negative	-0.8095	Negative	capitalism come close system failure resolutely failed bond market froze without unlimited public guarantee everything would trading thereafter penny dollar	Negative	-0.8095	['capitalism', 'come', 'close', 'system', 'failure', 'resolutely', 'failed', 'bond', 'markets', 'froze', 'without', 'unlimited', 'public', 'guarantee', 'everything', 'would', 'trading', 'thereafter', 'pennies', 'dollar']	['capitalism', 'close', 'system', 'failure', 'resolutely', 'failed', 'bond', 'markets', 'froze', 'unlimited', 'public', 'guarantee', 'trading', 'pennies', 'dollar']	['capitalism', 'close', 'system', 'failure', 'resolutely', 'failed', 'bond', 'market', 'froze', 'unlimited', 'public', 'guarantee', 'trading', 'penny', 'dollar']	0.01	0.01	0.01	0.01	0.01	0.95	0.01	0.01	0.01	0.01	6
209	1.38798e+18	2021-04-30 03:53:19+00:00	30 April 2021: #astrology based prediction on global financial #market. Actionable Insights on Indian #stocks, #bullion, US stocks, energy, #bonds #trading https://t.co/7GYGENBcx7	Financial	april astrology based prediction global financial market actionable insight indian stock bullion stock energy bond trading	0.0	Neutral	0.2732	Positive	april astrology based prediction global financial market actionable insight indian stock bullion stock energy bond trading	Positive	0.2732	['april', 'astrology', 'based', 'prediction', 'global', 'financial', 'market', 'actionable', 'insights', 'indian', 'stocks', 'bullion', 'stocks', 'energy', 'bonds', 'trading']	['april', 'astrology', 'based', 'prediction', 'global', 'financial', 'market', 'actionable', 'insights', 'indian', 'stocks', 'bullion', 'stocks', 'energy', 'bonds', 'trading']	['april', 'astrology', 'based', 'prediction', 'global', 'financial', 'market', 'actionable', 'insight', 'indian', 'stock', 'bullion', 'stock', 'energy', 'bond', 'trading']	0.01	0.01	0.01	0.01	0.01	0.01	0.01	0.94	0.01	0.01	8
210	1.38797e+18	2021-04-30 03:38:42+00:00	Arbitrage is a well-known phenomenon that has existed from the inception of bonds, debt, and foreign exchange markets and BVarb is utilizing it quite well. #Leverage #Entreatment #Proof_of_Stake #Blockchain #Defi #FinTech #Crypto_investment #Crypto_Trade #Trading #Forex https://t.co/zcV1LpOg26	Financial	arbitrage well known phenomenon existed inception bond debt foreign exchange market bvarb utilizing quite well leverage entreatment proof_of_stake blockchain defi fintech crypto_investment crypto_trade trading forex	-0.125	Negative	0.2484	Positive	arbitrage well known phenomenon existed inception bond debt foreign exchange market bvarb utilizing quite well leverage entreatment proof_of_stake blockchain defi fintech crypto_investment crypto_trade trading forex	Positive	0.2484	['arbitrage', 'well', 'known', 'phenomenon', 'existed', 'inception', 'bonds', 'debt', 'foreign', 'exchange', 'markets', 'bvarb', 'utilizing', 'quite', 'well', 'leverage', 'entreatment', 'proof_of_stake', 'blockchain', 'defi', 'fintech', 'crypto_investment', 'crypto_trade', 'trading', 'forex']	['arbitrage', 'phenomenon', 'existed', 'inception', 'bonds', 'debt', 'foreign', 'exchange', 'markets', 'bvarb', 'utilizing', 'leverage', 'entreatment', 'proof_of_stake', 'blockchain', 'defi', 'fintech', 'crypto_investment', 'crypto_trade', 'trading', 'forex']	['arbitrage', 'phenomenon', 'existed', 'inception', 'bond', 'debt', 'foreign', 'exchange', 'market', 'bvarb', 'utilizing', 'leverage', 'entreatment', 'proof_of_stake', 'blockchain', 'defi', 'fintech', 'crypto_investment', 'crypto_trade', 'trading', 'forex']	0.0	0.0	0.0	0.0	0.0	0.0	0.0	0.96	0.0	0.0	8
211	1.38797e+18	2021-04-30 03:28:20+00:00	Ethereum hit another all-time high! 👏 The world’s second-largest cryptocurrency by market cap surged to $2,800 on Thursday morning. Ethereum’s surge came after the European Investment Bank announced Wednesday that it issued its first ever digital bond on the Ethereum blockchain.	Financial	ethereum hit another time high world second largest cryptocurrency market cap surged thursday morning ethereum surge came european investment bank announced wednesday issued first ever digital bond ethereum blockchain	0.082	Positive	0.0	Neutral	ethereum hit another time high world second largest cryptocurrency market cap surged thursday morning ethereum surge came european investment bank announced wednesday issued first ever digital bond ethereum blockchain	Neutral	0.0	['ethereum', 'hit', 'another', 'time', 'high', 'world', 'second', 'largest', 'cryptocurrency', 'market', 'cap', 'surged', 'thursday', 'morning', 'ethereum', 'surge', 'came', 'european', 'investment', 'bank', 'announced', 'wednesday', 'issued', 'first', 'ever', 'digital', 'bond', 'ethereum', 'blockchain']	['ethereum', 'hit', 'time', 'high', 'second', 'largest', 'cryptocurrency', 'market', 'cap', 'surged', 'thursday', 'morning', 'ethereum', 'surge', 'european', 'investment', 'bank', 'announced', 'wednesday', 'issued', 'digital', 'bond', 'ethereum', 'blockchain']	['ethereum', 'hit', 'time', 'high', 'second', 'largest', 'cryptocurrency', 'market', 'cap', 'surged', 'thursday', 'morning', 'ethereum', 'surge', 'european', 'investment', 'bank', 'announced', 'wednesday', 'issued', 'digital', 'bond', 'ethereum', 'blockchain']	0.0	0.0	0.0	0.0	0.97	0.0	0.0	0.0	0.0	0.0	5
212	1.38797e+18	2021-04-30 03:20:03+00:00	KRIS is the only default probability &amp; fixed income system which provides daily cross-validation between default probabilities, bond price &amp; spread https://t.co/UXo6uqCr7N Example: Senior fixed-rate non-call bonds in US market #credit #creditrisk #bonds https://t.co/Gy0guXng2X https://t.co/XCAP5VCvHd	Financial	kris default probability amp fixed income system provides daily cross validation default probability bond price amp spread example senior fixed rate non call bond market credit creditrisk bond	0.05	Positive	0.3818	Positive	kris default probability amp fixed income system provides daily cross validation default probability bond price amp spread example senior fixed rate non call bond market credit creditrisk bond	Positive	0.3818	['kris', 'default', 'probability', 'amp', 'fixed', 'income', 'system', 'provides', 'daily', 'cross', 'validation', 'default', 'probabilities', 'bond', 'price', 'amp', 'spread', 'example', 'senior', 'fixed', 'rate', 'non', 'call', 'bonds', 'market', 'credit', 'creditrisk', 'bonds']	['kris', 'default', 'probability', 'amp', 'fixed', 'income', 'system', 'daily', 'cross', 'validation', 'default', 'probabilities', 'bond', 'price', 'amp', 'spread', 'example', 'senior', 'fixed', 'rate', 'call', 'bonds', 'market', 'credit', 'creditrisk', 'bonds']	['kris', 'default', 'probability', 'amp', 'fixed', 'income', 'system', 'daily', 'cross', 'validation', 'default', 'probability', 'bond', 'price', 'amp', 'spread', 'example', 'senior', 'fixed', 'rate', 'call', 'bond', 'market', 'credit', 'creditrisk', 'bond']	0.0	0.0	0.0	0.0	0.0	0.97	0.0	0.0	0.0	0.0	6
213	1.38797e+18	2021-04-30 03:20:02+00:00	KRIS is the only default probability &amp; fixed income system which provides daily cross-validation between default probabilities, bond price &amp; spread https://t.co/0ZtjIyJ4nD Example: Senior fixed-rate non-call bonds in US market #credit #creditrisk #bonds https://t.co/7uempElFvm https://t.co/0HlgBaibY4	Financial	kris default probability amp fixed income system provides daily cross validation default probability bond price amp spread example senior fixed rate non call bond market credit creditrisk bond	0.05	Positive	0.3818	Positive	kris default probability amp fixed income system provides daily cross validation default probability bond price amp spread example senior fixed rate non call bond market credit creditrisk bond	Positive	0.3818	['kris', 'default', 'probability', 'amp', 'fixed', 'income', 'system', 'provides', 'daily', 'cross', 'validation', 'default', 'probabilities', 'bond', 'price', 'amp', 'spread', 'example', 'senior', 'fixed', 'rate', 'non', 'call', 'bonds', 'market', 'credit', 'creditrisk', 'bonds']	['kris', 'default', 'probability', 'amp', 'fixed', 'income', 'system', 'daily', 'cross', 'validation', 'default', 'probabilities', 'bond', 'price', 'amp', 'spread', 'example', 'senior', 'fixed', 'rate', 'call', 'bonds', 'market', 'credit', 'creditrisk', 'bonds']	['kris', 'default', 'probability', 'amp', 'fixed', 'income', 'system', 'daily', 'cross', 'validation', 'default', 'probability', 'bond', 'price', 'amp', 'spread', 'example', 'senior', 'fixed', 'rate', 'call', 'bond', 'market', 'credit', 'creditrisk', 'bond']	0.0	0.0	0.0	0.0	0.0	0.97	0.0	0.0	0.0	0.0	6
214	1.38796e+18	2021-04-30 02:53:17+00:00	Once in a lifetime event (Covid) led to a once in a life time policy response, which by default is impossible for the Fed to analyze. By the time they get it, the bond market will already have hiked for them.	Financial	lifetime event covid led life time policy response default impossible fed analyze time get bond market already hiked	-0.6666666666666666	Negative	0.0	Neutral	lifetime event covid led life time policy response default impossible fed analyze time get bond market already hiked	Neutral	0.0	['lifetime', 'event', 'covid', 'led', 'life', 'time', 'policy', 'response', 'default', 'impossible', 'fed', 'analyze', 'time', 'get', 'bond', 'market', 'already', 'hiked']	['lifetime', 'event', 'covid', 'led', 'life', 'time', 'policy', 'response', 'default', 'impossible', 'fed', 'analyze', 'time', 'bond', 'market', 'hiked']	['lifetime', 'event', 'covid', 'led', 'life', 'time', 'policy', 'response', 'default', 'impossible', 'fed', 'analyze', 'time', 'bond', 'market', 'hiked']	0.01	0.01	0.01	0.01	0.01	0.01	0.01	0.01	0.01	0.95	10
215	1.38796e+18	2021-04-30 02:43:39+00:00	PWMA recently collaborated with the Hong Kong Investment Funds Association (HKIFA) in organizing a webinar “Developments of the China Interbank Bond Market (CIBM) and the Role of RMB Bonds” on 27 April 2021. https://t.co/q7wEcNWPBp	Financial	pwma recently collaborated hong kong investment fund association hkifa organizing webinar development china interbank bond market cibm role rmb bond april	0.0	Neutral	0.0	Neutral	pwma recently collaborated hong kong investment fund association hkifa organizing webinar development china interbank bond market cibm role rmb bond april	Neutral	0.0	['pwma', 'recently', 'collaborated', 'hong', 'kong', 'investment', 'funds', 'association', 'hkifa', 'organizing', 'webinar', 'developments', 'china', 'interbank', 'bond', 'market', 'cibm', 'role', 'rmb', 'bonds', 'april']	['pwma', 'collaborated', 'hong', 'kong', 'investment', 'funds', 'association', 'hkifa', 'organizing', 'webinar', 'developments', 'china', 'interbank', 'bond', 'market', 'cibm', 'role', 'rmb', 'bonds', 'april']	['pwma', 'collaborated', 'hong', 'kong', 'investment', 'fund', 'association', 'hkifa', 'organizing', 'webinar', 'development', 'china', 'interbank', 'bond', 'market', 'cibm', 'role', 'rmb', 'bond', 'april']	0.0	0.0	0.0	0.0	0.0	0.0	0.0	0.0	0.96	0.0	9
216	1.38796e+18	2021-04-30 02:30:29+00:00	If your trading FX, stocks, Bonds or commodities do yourself a favor and follow @Mayhem4Markets, He keeps us all right up to date on yield shifts and how they can affect market psychology and pricing, Very helpful in determining your trade direction and duration. https://t.co/H691ZwPn6q	Financial	trading stock bond commodity favor follow mayhemmarkets keep right date yield shift affect market psychology pricing helpful determining trade direction duration	0.2857142857142857	Positive	0.6705	Positive	trading stock bond commodity favor follow mayhemmarkets keep right date yield shift affect market psychology pricing helpful determining trade direction duration	Positive	0.6705	['trading', 'stocks', 'bonds', 'commodities', 'favor', 'follow', 'mayhemmarkets', 'keeps', 'right', 'date', 'yield', 'shifts', 'affect', 'market', 'psychology', 'pricing', 'helpful', 'determining', 'trade', 'direction', 'duration']	['trading', 'stocks', 'bonds', 'commodities', 'favor', 'follow', 'mayhemmarkets', 'keeps', 'yield', 'shifts', 'affect', 'market', 'psychology', 'pricing', 'helpful', 'determining', 'trade', 'direction', 'duration']	['trading', 'stock', 'bond', 'commodity', 'favor', 'follow', 'mayhemmarkets', 'keep', 'yield', 'shift', 'affect', 'market', 'psychology', 'pricing', 'helpful', 'determining', 'trade', 'direction', 'duration']	0.0	0.0	0.0	0.0	0.0	0.0	0.93	0.0	0.0	0.03	7
217	1.38795e+18	2021-04-30 02:14:36+00:00	The worst thing to own right now is US bonds; meanwhile, the Chinese market looks attractive https://t.co/nYzIBIwlcm	Financial	worst thing right bond meanwhile chinese market look attractive	0.021428571428571436	Positive	-0.296	Negative	worst thing right bond meanwhile chinese market look attractive	Negative	-0.296	['worst', 'thing', 'right', 'bonds', 'meanwhile', 'chinese', 'market', 'looks', 'attractive']	['worst', 'thing', 'bonds', 'chinese', 'market', 'attractive']	['worst', 'thing', 'bond', 'chinese', 'market', 'attractive']	0.01	0.01	0.01	0.01	0.01	0.01	0.9	0.01	0.01	0.01	7
218	1.38795e+18	2021-04-30 02:05:50+00:00	RBI to buy and sell Rs 10,000 cr market bonds simultaneously under OMO https://t.co/7sLaJuguQf	Financial	rbi buy sell market bond simultaneously omo	0.0	Neutral	0.0	Neutral	rbi buy sell market bond simultaneously omo	Neutral	0.0	['rbi', 'buy', 'sell', 'market', 'bonds', 'simultaneously', 'omo']	['rbi', 'buy', 'sell', 'market', 'bonds', 'simultaneously', 'omo']	['rbi', 'buy', 'sell', 'market', 'bond', 'simultaneously', 'omo']	0.01	0.17	0.01	0.71	0.01	0.01	0.01	0.01	0.01	0.01	4
219	1.38795e+18	2021-04-30 02:02:36+00:00	Between the Lines: This Week's Message: Bond Market No Help https://t.co/QWM3ysRsza	Financial	line week message bond market help	0.0	Neutral	0.4019	Positive	line week message bond market help	Positive	0.4019	['lines', 'week', 'message', 'bond', 'market', 'help']	['lines', 'week', 'message', 'bond', 'market', 'help']	['line', 'week', 'message', 'bond', 'market', 'help']	0.02	0.02	0.02	0.02	0.02	0.85	0.02	0.02	0.02	0.02	6
220	1.38795e+18	2021-04-30 01:48:22+00:00	Hey @moneytalkstweet , you guys should consider bringing @FossGregfoss on. He has some amazing insights into #BTC and the bond market, one of the brightest lights in the space in 🇨🇦	Financial	hey moneytalkstweet guy consider bringing fossgregfoss amazing insight btc bond market one brightest light space	0.6000000000000001	Positive	0.8316	Positive	hey moneytalkstweet guy consider bringing fossgregfoss amazing insight btc bond market one brightest light space	Positive	0.8316	['hey', 'moneytalkstweet', 'guys', 'consider', 'bringing', 'fossgregfoss', 'amazing', 'insights', 'btc', 'bond', 'market', 'one', 'brightest', 'lights', 'space']	['hey', 'moneytalkstweet', 'guys', 'consider', 'bringing', 'fossgregfoss', 'amazing', 'insights', 'btc', 'bond', 'market', 'brightest', 'lights', 'space']	['hey', 'moneytalkstweet', 'guy', 'consider', 'bringing', 'fossgregfoss', 'amazing', 'insight', 'btc', 'bond', 'market', 'brightest', 'light', 'space']	0.01	0.01	0.01	0.94	0.01	0.01	0.01	0.01	0.01	0.01	4
221	1.38794e+18	2021-04-30 01:14:34+00:00	Getting closer to graduate, think I’m gonna be back in capital market tho... bonds ain’t giving me satisfying return:( jujur udh hampir lupa ilmu yg dapet dulu pas di KSPM... soo gonna start all over again from scratch...	Financial	getting closer graduate think gonna back capital market tho bond giving satisfying return jujur udh hampir lupa ilmu dapet dulu pa kspm soo gonna start scratch	0.25	Positive	0.6597	Positive	getting closer graduate think gonna back capital market tho bond giving satisfying return jujur udh hampir lupa ilmu dapet dulu pa kspm soo gonna start scratch	Positive	0.6597	['getting', 'closer', 'graduate', 'think', 'gon', 'na', 'back', 'capital', 'market', 'tho', 'bonds', 'giving', 'satisfying', 'return', 'jujur', 'udh', 'hampir', 'lupa', 'ilmu', 'dapet', 'dulu', 'pas', 'kspm', 'soo', 'gon', 'na', 'start', 'scratch']	['closer', 'graduate', 'gon', 'capital', 'market', 'tho', 'bonds', 'satisfying', 'return', 'jujur', 'udh', 'hampir', 'lupa', 'ilmu', 'dapet', 'dulu', 'pas', 'kspm', 'soo', 'gon', 'start', 'scratch']	['closer', 'graduate', 'gon', 'capital', 'market', 'tho', 'bond', 'satisfying', 'return', 'jujur', 'udh', 'hampir', 'lupa', 'ilmu', 'dapet', 'dulu', 'pa', 'kspm', 'soo', 'gon', 'start', 'scratch']	0.0	0.0	0.0	0.0	0.0	0.0	0.0	0.0	0.0	0.97	10
222	1.38793e+18	2021-04-30 00:45:03+00:00	Continuing my journey of becoming a real boomer, I wrote about the bond market: https://t.co/ptJEXWViuT	Financial	continuing journey becoming real boomer wrote bond market	0.325	Positive	0.0	Neutral	continuing journey becoming real boomer wrote bond market	Neutral	0.0	['continuing', 'journey', 'becoming', 'real', 'boomer', 'wrote', 'bond', 'market']	['continuing', 'journey', 'real', 'boomer', 'wrote', 'bond', 'market']	['continuing', 'journey', 'real', 'boomer', 'wrote', 'bond', 'market']	0.01	0.01	0.01	0.01	0.01	0.01	0.01	0.89	0.01	0.01	8
223	1.38793e+18	2021-04-30 00:42:15+00:00	Overview: Sustainability-linked Bonds and how they might transform the market #Thailand #news #Thailandnews https://t.co/ySkuJ8cT3c	Financial	overview sustainability linked bond might transform market thailand news thailandnews	0.0	Neutral	0.0	Neutral	overview sustainability linked bond might transform market thailand news thailandnews	Neutral	0.0	['overview', 'sustainability', 'linked', 'bonds', 'might', 'transform', 'market', 'thailand', 'news', 'thailandnews']	['overview', 'sustainability', 'linked', 'bonds', 'transform', 'market', 'thailand', 'news', 'thailandnews']	['overview', 'sustainability', 'linked', 'bond', 'transform', 'market', 'thailand', 'news', 'thailandnews']	0.01	0.01	0.01	0.01	0.01	0.01	0.01	0.01	0.91	0.01	9
224	1.38792e+18	2021-04-30 00:19:23+00:00	The Everything Bubble Burst! Stocks, Bonds &amp; Housing Will Face A Catastr... https://t.co/Q4atSyP6fv via @YouTube Real estate, bond, and stock markets are now in massive bubbles and all signs are pointing to a reckoning in all overly inflated assets.	Financial	everything bubble burst stock bond amp housing face catastr via youtube real estate bond stock market massive bubble sign pointing reckoning overly inflated asset	0.1	Positive	0.1779	Positive	everything bubble burst stock bond amp housing face catastr via youtube real estate bond stock market massive bubble sign pointing reckoning overly inflated asset	Positive	0.3612	['everything', 'bubble', 'burst', 'stocks', 'bonds', 'amp', 'housing', 'face', 'catastr', 'via', 'youtube', 'real', 'estate', 'bond', 'stock', 'markets', 'massive', 'bubbles', 'signs', 'pointing', 'reckoning', 'overly', 'inflated', 'assets']	['bubble', 'burst', 'stocks', 'bonds', 'amp', 'housing', 'face', 'catastr', 'youtube', 'real', 'estate', 'bond', 'stock', 'markets', 'massive', 'bubbles', 'signs', 'pointing', 'reckoning', 'overly', 'inflated', 'assets']	['bubble', 'burst', 'stock', 'bond', 'amp', 'housing', 'face', 'catastr', 'youtube', 'real', 'estate', 'bond', 'stock', 'market', 'massive', 'bubble', 'sign', 'pointing', 'reckoning', 'overly', 'inflated', 'asset']	0.0	0.92	0.0	0.0	0.0	0.0	0.05	0.0	0.0	0.0	2
225	1.38792e+18	2021-04-30 00:00:20+00:00	Is the Stock Market’s Collapse Near? https://t.co/2LeFELnxgU #stockmarket #investing #stocks #bonds #ETFs	Financial	stock market collapse near stockmarket investing stock bond etf	0.1	Positive	-0.4939	Negative	stock market collapse near stockmarket investing stock bond etf	Negative	-0.4939	['stock', 'market', 'collapse', 'near', 'stockmarket', 'investing', 'stocks', 'bonds', 'etfs']	['stock', 'market', 'collapse', 'stockmarket', 'investing', 'stocks', 'bonds', 'etfs']	['stock', 'market', 'collapse', 'stockmarket', 'investing', 'stock', 'bond', 'etf']	0.01	0.57	0.01	0.01	0.01	0.01	0.34	0.01	0.01	0.01	2
226	1.38792e+18	2021-04-29 23:45:29+00:00	Bond Market Shows U.S. Is Leading in Race to Reflate the Economy By Bloomberg https://t.co/dqOu08mXCi	Financial	bond market show leading race reflate economy bloomberg	0.0	Neutral	0.0	Neutral	bond market show leading race reflate economy bloomberg	Neutral	0.0	['bond', 'market', 'shows', 'leading', 'race', 'reflate', 'economy', 'bloomberg']	['bond', 'market', 'leading', 'race', 'reflate', 'economy', 'bloomberg']	['bond', 'market', 'leading', 'race', 'reflate', 'economy', 'bloomberg']	0.01	0.01	0.01	0.89	0.01	0.01	0.01	0.01	0.01	0.01	4
227	1.38791e+18	2021-04-29 23:30:23+00:00	While SOEs only account for a quarter of China’s economic output, they play a disproportionately large role in China’s equity and bond markets. https://t.co/lAUnpnNLyI via @NBorstSF https://t.co/rUET60fPXm	Financial	soes account quarter china economic output play disproportionately large role china equity bond market via nborstsf	0.20714285714285713	Positive	0.34	Positive	soes account quarter china economic output play disproportionately large role china equity bond market via nborstsf	Positive	0.34	['soes', 'account', 'quarter', 'china', 'economic', 'output', 'play', 'disproportionately', 'large', 'role', 'china', 'equity', 'bond', 'markets', 'via', 'nborstsf']	['soes', 'account', 'quarter', 'china', 'economic', 'output', 'play', 'disproportionately', 'large', 'role', 'china', 'equity', 'bond', 'markets', 'nborstsf']	['soes', 'account', 'quarter', 'china', 'economic', 'output', 'play', 'disproportionately', 'large', 'role', 'china', 'equity', 'bond', 'market', 'nborstsf']	0.01	0.01	0.01	0.01	0.01	0.01	0.94	0.01	0.01	0.01	7
228	1.38791e+18	2021-04-29 23:11:55+00:00	MacroVoices @ErikSTownsend and @PatrickCeresna welcome Charlie McElligott to the show to discuss everything from inflation to bond yields to the market outlook for stocks and other asset classes. https://t.co/mSKbw6mRTX https://t.co/Fu8GufqYM5	Financial	macrovoices erikstownsend patrickceresna welcome charlie mcelligott show discus everything inflation bond yield market outlook stock asset class	0.8	Positive	0.6705	Positive	macrovoices erikstownsend patrickceresna welcome charlie mcelligott show discus everything inflation bond yield market outlook stock asset class	Positive	0.6705	['macrovoices', 'erikstownsend', 'patrickceresna', 'welcome', 'charlie', 'mcelligott', 'show', 'discuss', 'everything', 'inflation', 'bond', 'yields', 'market', 'outlook', 'stocks', 'asset', 'classes']	['macrovoices', 'erikstownsend', 'patrickceresna', 'charlie', 'mcelligott', 'discuss', 'inflation', 'bond', 'yields', 'market', 'outlook', 'stocks', 'asset', 'classes']	['macrovoices', 'erikstownsend', 'patrickceresna', 'charlie', 'mcelligott', 'discus', 'inflation', 'bond', 'yield', 'market', 'outlook', 'stock', 'asset', 'class']	0.01	0.95	0.01	0.01	0.01	0.01	0.01	0.01	0.01	0.01	2
229	1.3879e+18	2021-04-29 23:00:16+00:00	Never mind the pronouncements of the Fed--their stories will change. Watch the Bond markets for the real scoop on the economy. @michaellebowitz joins @LanceRoberts podcast from #TheRealInvestmentShow on our YouTube channel: https://t.co/netPGmQzfR #Markets #Money #Investing	Financial	never mind pronouncement fed story change watch bond market real scoop economy michaellebowitz join lanceroberts podcast therealinvestmentshow youtube channel market money investing	0.2	Positive	0.1531	Positive	never mind pronouncement fed story change watch bond market real scoop economy michaellebowitz join lanceroberts podcast therealinvestmentshow youtube channel market money investing	Positive	0.4215	['never', 'mind', 'pronouncements', 'fed', 'stories', 'change', 'watch', 'bond', 'markets', 'real', 'scoop', 'economy', 'michaellebowitz', 'joins', 'lanceroberts', 'podcast', 'therealinvestmentshow', 'youtube', 'channel', 'markets', 'money', 'investing']	['mind', 'pronouncements', 'fed', 'stories', 'change', 'watch', 'bond', 'markets', 'real', 'scoop', 'economy', 'michaellebowitz', 'joins', 'lanceroberts', 'podcast', 'therealinvestmentshow', 'youtube', 'channel', 'markets', 'money', 'investing']	['mind', 'pronouncement', 'fed', 'story', 'change', 'watch', 'bond', 'market', 'real', 'scoop', 'economy', 'michaellebowitz', 'join', 'lanceroberts', 'podcast', 'therealinvestmentshow', 'youtube', 'channel', 'market', 'money', 'investing']	0.0	0.0	0.0	0.0	0.0	0.0	0.0	0.0	0.96	0.0	9
230	1.3879e+18	2021-04-29 23:00:01+00:00	Never mind the pronouncements of the Fed--their stories will change. Watch the Bond markets for the real scoop on the economy. @michaellebowitz joins @LanceRoberts podcast from #TheRealInvestmentShow on our YouTube channel: https://t.co/GxQWYZ1R4C #Markets #Money #Investing	Financial	never mind pronouncement fed story change watch bond market real scoop economy michaellebowitz join lanceroberts podcast therealinvestmentshow youtube channel market money investing	0.2	Positive	0.1531	Positive	never mind pronouncement fed story change watch bond market real scoop economy michaellebowitz join lanceroberts podcast therealinvestmentshow youtube channel market money investing	Positive	0.4215	['never', 'mind', 'pronouncements', 'fed', 'stories', 'change', 'watch', 'bond', 'markets', 'real', 'scoop', 'economy', 'michaellebowitz', 'joins', 'lanceroberts', 'podcast', 'therealinvestmentshow', 'youtube', 'channel', 'markets', 'money', 'investing']	['mind', 'pronouncements', 'fed', 'stories', 'change', 'watch', 'bond', 'markets', 'real', 'scoop', 'economy', 'michaellebowitz', 'joins', 'lanceroberts', 'podcast', 'therealinvestmentshow', 'youtube', 'channel', 'markets', 'money', 'investing']	['mind', 'pronouncement', 'fed', 'story', 'change', 'watch', 'bond', 'market', 'real', 'scoop', 'economy', 'michaellebowitz', 'join', 'lanceroberts', 'podcast', 'therealinvestmentshow', 'youtube', 'channel', 'market', 'money', 'investing']	0.0	0.0	0.0	0.0	0.0	0.0	0.0	0.0	0.96	0.0	9
231	1.3879e+18	2021-04-29 23:00:00+00:00	Never mind the pronouncements of the Fed--their stories will change. Watch the Bond markets for the real scoop on the economy. @michaellebowitz joins @LanceRoberts podcast from #TheRealInvestmentShow on our YouTube channel: https://t.co/jmFCNO6P3m #Markets #Money #Investing	Financial	never mind pronouncement fed story change watch bond market real scoop economy michaellebowitz join lanceroberts podcast therealinvestmentshow youtube channel market money investing	0.2	Positive	0.1531	Positive	never mind pronouncement fed story change watch bond market real scoop economy michaellebowitz join lanceroberts podcast therealinvestmentshow youtube channel market money investing	Positive	0.4215	['never', 'mind', 'pronouncements', 'fed', 'stories', 'change', 'watch', 'bond', 'markets', 'real', 'scoop', 'economy', 'michaellebowitz', 'joins', 'lanceroberts', 'podcast', 'therealinvestmentshow', 'youtube', 'channel', 'markets', 'money', 'investing']	['mind', 'pronouncements', 'fed', 'stories', 'change', 'watch', 'bond', 'markets', 'real', 'scoop', 'economy', 'michaellebowitz', 'joins', 'lanceroberts', 'podcast', 'therealinvestmentshow', 'youtube', 'channel', 'markets', 'money', 'investing']	['mind', 'pronouncement', 'fed', 'story', 'change', 'watch', 'bond', 'market', 'real', 'scoop', 'economy', 'michaellebowitz', 'join', 'lanceroberts', 'podcast', 'therealinvestmentshow', 'youtube', 'channel', 'market', 'money', 'investing']	0.0	0.0	0.0	0.0	0.0	0.0	0.0	0.0	0.96	0.0	9
232	1.3879e+18	2021-04-29 22:59:41+00:00	GOVERNMENT’S ISSUANCE CALENDAR FOR APRIL TO JUNE, 2021. #Bills #Bonds #BondMarket #FixedIncome https://t.co/ZhzTM8OOnd	Financial	government issuance calendar april june bill bond bondmarket fixedincome	0.0	Neutral	0.0	Neutral	government issuance calendar april june bill bond bondmarket fixedincome	Neutral	0.0	['government', 'issuance', 'calendar', 'april', 'june', 'bills', 'bonds', 'bondmarket', 'fixedincome']	['government', 'issuance', 'calendar', 'april', 'june', 'bills', 'bonds', 'bondmarket', 'fixedincome']	['government', 'issuance', 'calendar', 'april', 'june', 'bill', 'bond', 'bondmarket', 'fixedincome']	0.01	0.01	0.01	0.01	0.01	0.01	0.9	0.01	0.01	0.01	7
233	1.3879e+18	2021-04-29 22:47:03+00:00	Why Did the Stock Market Rise Today? Value Thrives on Higher Bond Yields - Barron's https://t.co/gpj4uKefyZ	Financial	stock market rise today value thrives higher bond yield barron	0.25	Positive	0.34	Positive	stock market rise today value thrives higher bond yield barron	Positive	0.34	['stock', 'market', 'rise', 'today', 'value', 'thrives', 'higher', 'bond', 'yields', 'barron']	['stock', 'market', 'rise', 'today', 'thrives', 'higher', 'bond', 'yields', 'barron']	['stock', 'market', 'rise', 'today', 'thrives', 'higher', 'bond', 'yield', 'barron']	0.01	0.01	0.01	0.01	0.01	0.01	0.01	0.01	0.91	0.01	9
234	1.3879e+18	2021-04-29 22:45:01+00:00	Could there be a rebound in bond markets? Ameriprise Head of Fixed Income Brian Erickson summarizes the outlook, including potential risks and drivers to consider within a diversified bond investment strategy. https://t.co/mGiGkxBzu5	Financial	could rebound bond market ameriprise head fixed income brian erickson summarizes outlook including potential risk driver consider within diversified bond investment strategy	0.05	Positive	-0.2732	Negative	could rebound bond market ameriprise head fixed income brian erickson summarizes outlook including potential risk driver consider within diversified bond investment strategy	Negative	-0.2732	['could', 'rebound', 'bond', 'markets', 'ameriprise', 'head', 'fixed', 'income', 'brian', 'erickson', 'summarizes', 'outlook', 'including', 'potential', 'risks', 'drivers', 'consider', 'within', 'diversified', 'bond', 'investment', 'strategy']	['rebound', 'bond', 'markets', 'ameriprise', 'head', 'fixed', 'income', 'brian', 'erickson', 'summarizes', 'outlook', 'including', 'potential', 'risks', 'drivers', 'consider', 'diversified', 'bond', 'investment', 'strategy']	['rebound', 'bond', 'market', 'ameriprise', 'head', 'fixed', 'income', 'brian', 'erickson', 'summarizes', 'outlook', 'including', 'potential', 'risk', 'driver', 'consider', 'diversified', 'bond', 'investment', 'strategy']	0.0	0.0	0.0	0.0	0.0	0.0	0.96	0.0	0.0	0.0	7
235	1.38789e+18	2021-04-29 22:19:44+00:00	Measures of volatility in financial markets have hit the lowest levels since the pandemic rocked stock and bond prices last year, as investors bet on tranquility and ride a wave of optimism about the US economic recovery. https://t.co/pFKAXfzoC6 via @financialtimes @azizakasumov	Financial	measure volatility financial market hit lowest level since pandemic rocked stock bond price last year investor bet tranquility ride wave optimism economic recovery via financialtimes azizakasumov	0.06666666666666667	Positive	0.5719	Positive	measure volatility financial market hit lowest level since pandemic rocked stock bond price last year investor bet tranquility ride wave optimism economic recovery via financialtimes azizakasumov	Positive	0.5719	['measures', 'volatility', 'financial', 'markets', 'hit', 'lowest', 'levels', 'since', 'pandemic', 'rocked', 'stock', 'bond', 'prices', 'last', 'year', 'investors', 'bet', 'tranquility', 'ride', 'wave', 'optimism', 'economic', 'recovery', 'via', 'financialtimes', 'azizakasumov']	['measures', 'volatility', 'financial', 'markets', 'hit', 'lowest', 'levels', 'pandemic', 'rocked', 'stock', 'bond', 'prices', 'year', 'investors', 'bet', 'tranquility', 'ride', 'wave', 'optimism', 'economic', 'recovery', 'financialtimes', 'azizakasumov']	['measure', 'volatility', 'financial', 'market', 'hit', 'lowest', 'level', 'pandemic', 'rocked', 'stock', 'bond', 'price', 'year', 'investor', 'bet', 'tranquility', 'ride', 'wave', 'optimism', 'economic', 'recovery', 'financialtimes', 'azizakasumov']	0.0	0.0	0.0	0.0	0.97	0.0	0.0	0.0	0.0	0.0	5
236	1.38789e+18	2021-04-29 22:12:11+00:00	Wow, going long the bond market at the end of a long term debt bubble. Looks just like when they went long equity in 2000 at the end of a bubble. The irony! https://t.co/0TDuas6Fyv	Financial	wow going long bond market end long term debt bubble look like went long equity end bubble irony	-0.0125	Negative	0.5574	Positive	wow going long bond market end long term debt bubble look like went long equity end bubble irony	Positive	0.5574	['wow', 'going', 'long', 'bond', 'market', 'end', 'long', 'term', 'debt', 'bubble', 'looks', 'like', 'went', 'long', 'equity', 'end', 'bubble', 'irony']	['wow', 'going', 'long', 'bond', 'market', 'long', 'term', 'debt', 'bubble', 'long', 'equity', 'bubble', 'irony']	['wow', 'going', 'long', 'bond', 'market', 'long', 'term', 'debt', 'bubble', 'long', 'equity', 'bubble', 'irony']	0.01	0.01	0.5	0.01	0.01	0.45	0.01	0.01	0.01	0.01	3
237	1.38789e+18	2021-04-29 22:04:23+00:00	Bond Market Records Increase in Average Yield to 12.72% via @marketforcesa https://t.co/oeDQM3e04I #FixedIncomeMarket #debtMarket @cenbank @DMONigeria @ChapelHillNg #Treasurybills #bondmarket https://t.co/TOTN1fHoUQ	Financial	bond market record increase average yield via marketforcesa fixedincomemarket debtmarket cenbank dmonigeria chapelhillng treasurybills bondmarket	-0.15	Negative	0.3182	Positive	bond market record increase average yield via marketforcesa fixedincomemarket debtmarket cenbank dmonigeria chapelhillng treasurybills bondmarket	Positive	0.3182	['bond', 'market', 'records', 'increase', 'average', 'yield', 'via', 'marketforcesa', 'fixedincomemarket', 'debtmarket', 'cenbank', 'dmonigeria', 'chapelhillng', 'treasurybills', 'bondmarket']	['bond', 'market', 'records', 'increase', 'average', 'yield', 'marketforcesa', 'fixedincomemarket', 'debtmarket', 'cenbank', 'dmonigeria', 'chapelhillng', 'treasurybills', 'bondmarket']	['bond', 'market', 'record', 'increase', 'average', 'yield', 'marketforcesa', 'fixedincomemarket', 'debtmarket', 'cenbank', 'dmonigeria', 'chapelhillng', 'treasurybills', 'bondmarket']	0.01	0.01	0.01	0.01	0.94	0.01	0.01	0.01	0.01	0.01	5
238	1.38789e+18	2021-04-29 22:01:28+00:00	I made a colour-coded stakeholder map of my thesis findings (specifically, how market actors interract to develop green bonds, loans and sukuk in) today using Kumu. Have to keep the map a secret for now but excited that I finally did a bit of colouring-in for my geography PhD!	Financial	made colour coded stakeholder map thesis finding specifically market actor interract develop green bond loan sukuk today using kumu keep map secret excited finally bit colouring geography phd	-0.05625000000000002	Negative	0.34	Positive	made colour coded stakeholder map thesis finding specifically market actor interract develop green bond loan sukuk today using kumu keep map secret excited finally bit colouring geography phd	Positive	0.34	['made', 'colour', 'coded', 'stakeholder', 'map', 'thesis', 'findings', 'specifically', 'market', 'actors', 'interract', 'develop', 'green', 'bonds', 'loans', 'sukuk', 'today', 'using', 'kumu', 'keep', 'map', 'secret', 'excited', 'finally', 'bit', 'colouring', 'geography', 'phd']	['colour', 'coded', 'stakeholder', 'map', 'thesis', 'findings', 'market', 'actors', 'interract', 'develop', 'green', 'bonds', 'loans', 'sukuk', 'today', 'kumu', 'keep', 'map', 'secret', 'excited', 'finally', 'bit', 'colouring', 'geography', 'phd']	['colour', 'coded', 'stakeholder', 'map', 'thesis', 'finding', 'market', 'actor', 'interract', 'develop', 'green', 'bond', 'loan', 'sukuk', 'today', 'kumu', 'keep', 'map', 'secret', 'excited', 'finally', 'bit', 'colouring', 'geography', 'phd']	0.0	0.0	0.0	0.97	0.0	0.0	0.0	0.0	0.0	0.0	4
239	1.38789e+18	2021-04-29 21:55:16+00:00	PGIM High Yield Bond Fund Inc Shares Near 52-Week High - Market Mover https://t.co/jvdmHHqolX $ISD #stockmarket #kwhenfinance	Financial	pgim high yield bond fund inc share near week high market mover isd stockmarket kwhenfinance	0.14	Positive	0.296	Positive	pgim high yield bond fund inc share near week high market mover isd stockmarket kwhenfinance	Positive	0.296	['pgim', 'high', 'yield', 'bond', 'fund', 'inc', 'shares', 'near', 'week', 'high', 'market', 'mover', 'isd', 'stockmarket', 'kwhenfinance']	['pgim', 'high', 'yield', 'bond', 'fund', 'shares', 'week', 'high', 'market', 'mover', 'isd', 'stockmarket', 'kwhenfinance']	['pgim', 'high', 'yield', 'bond', 'fund', 'share', 'week', 'high', 'market', 'mover', 'isd', 'stockmarket', 'kwhenfinance']	0.01	0.01	0.01	0.01	0.94	0.01	0.01	0.01	0.01	0.01	5
240	1.38789e+18	2021-04-29 21:55:03+00:00	#CCIAmbitioUS #KnowledgeShare East Bay Permanent Real Estate Cooperative helps investors across the US invest in the revitalization of Oakland's historic commercial corridor AND yield high returns outside of the stock and bond markets. From @nextcityorg https://t.co/ERRDqARLid	Financial	cciambitious knowledgeshare east bay permanent real estate cooperative help investor across invest revitalization oakland historic commercial corridor yield high return outside stock bond market nextcityorg	0.072	Positive	0.3818	Positive	cciambitious knowledgeshare east bay permanent real estate cooperative help investor across invest revitalization oakland historic commercial corridor yield high return outside stock bond market nextcityorg	Positive	0.4019	['cciambitious', 'knowledgeshare', 'east', 'bay', 'permanent', 'real', 'estate', 'cooperative', 'helps', 'investors', 'across', 'invest', 'revitalization', 'oakland', 'historic', 'commercial', 'corridor', 'yield', 'high', 'returns', 'outside', 'stock', 'bond', 'markets', 'nextcityorg']	['cciambitious', 'knowledgeshare', 'east', 'bay', 'permanent', 'real', 'estate', 'cooperative', 'helps', 'investors', 'invest', 'revitalization', 'oakland', 'historic', 'commercial', 'corridor', 'yield', 'high', 'returns', 'stock', 'bond', 'markets', 'nextcityorg']	['cciambitious', 'knowledgeshare', 'east', 'bay', 'permanent', 'real', 'estate', 'cooperative', 'help', 'investor', 'invest', 'revitalization', 'oakland', 'historic', 'commercial', 'corridor', 'yield', 'high', 'return', 'stock', 'bond', 'market', 'nextcityorg']	0.96	0.0	0.0	0.0	0.0	0.0	0.0	0.0	0.0	0.0	1
241	1.38789e+18	2021-04-29 21:49:27+00:00	Correlation or causation? There seems to be a close match between the price of #Bitcoin and the US Federal Reserve's balance sheet activity #FX #markets #bonds https://t.co/KBfHTD1EzR	Financial	correlation causation seems close match price bitcoin federal reserve balance sheet activity market bond	0.0	Neutral	0.0	Neutral	correlation causation seems close match price bitcoin federal reserve balance sheet activity market bond	Neutral	0.0	['correlation', 'causation', 'seems', 'close', 'match', 'price', 'bitcoin', 'federal', 'reserve', 'balance', 'sheet', 'activity', 'markets', 'bonds']	['correlation', 'causation', 'close', 'match', 'price', 'bitcoin', 'federal', 'reserve', 'balance', 'sheet', 'activity', 'markets', 'bonds']	['correlation', 'causation', 'close', 'match', 'price', 'bitcoin', 'federal', 'reserve', 'balance', 'sheet', 'activity', 'market', 'bond']	0.01	0.01	0.94	0.01	0.01	0.01	0.01	0.01	0.01	0.01	3
242	1.38788e+18	2021-04-29 21:35:28+00:00	Bond market is broken, we all know it. Buying #bond yielding 2.5% when #inflation is running at 2.5+% is a guaranteed loser #Stocks are priced relative to bonds, therefore #stock are waaay over valued Do not buy stocks. Protect you back side, buy #options instead #theOptionsEdge	Financial	bond market broken know buying bond yielding inflation running guaranteed loser stock priced relative bond therefore stock waaay valued buy stock protect back side buy option instead theoptionsedge	-0.13333333333333333	Negative	-0.25	Negative	bond market broken know buying bond yielding inflation running guaranteed loser stock priced relative bond therefore stock waaay valued buy stock protect back side buy option instead theoptionsedge	Negative	-0.25	['bond', 'market', 'broken', 'know', 'buying', 'bond', 'yielding', 'inflation', 'running', 'guaranteed', 'loser', 'stocks', 'priced', 'relative', 'bonds', 'therefore', 'stock', 'waaay', 'valued', 'buy', 'stocks', 'protect', 'back', 'side', 'buy', 'options', 'instead', 'theoptionsedge']	['bond', 'market', 'broken', 'buying', 'bond', 'yielding', 'inflation', 'running', 'guaranteed', 'loser', 'stocks', 'priced', 'relative', 'bonds', 'stock', 'waaay', 'valued', 'buy', 'stocks', 'protect', 'side', 'buy', 'options', 'theoptionsedge']	['bond', 'market', 'broken', 'buying', 'bond', 'yielding', 'inflation', 'running', 'guaranteed', 'loser', 'stock', 'priced', 'relative', 'bond', 'stock', 'waaay', 'valued', 'buy', 'stock', 'protect', 'side', 'buy', 'option', 'theoptionsedge']	0.0	0.0	0.0	0.0	0.0	0.0	0.97	0.0	0.0	0.0	7
243	1.38788e+18	2021-04-29 21:25:42+00:00	And if the world financiers see France using financial manipulation of investors cash to benefit its own interests, above investors, they will avoid the tiny French money market like the plague. That’s why London is No 1 in The Bond Market and France isn’t even in the top 20 https://t.co/gfZAq6G0Go	Financial	world financier see france using financial manipulation investor cash benefit interest investor avoid tiny french money market like plague london bond market france even top	0.125	Positive	0.5994	Positive	world financier see france using financial manipulation investor cash benefit interest investor avoid tiny french money market like plague london bond market france even top	Positive	0.7096	['world', 'financiers', 'see', 'france', 'using', 'financial', 'manipulation', 'investors', 'cash', 'benefit', 'interests', 'investors', 'avoid', 'tiny', 'french', 'money', 'market', 'like', 'plague', 'london', 'bond', 'market', 'france', 'even', 'top']	['financiers', 'france', 'financial', 'manipulation', 'investors', 'cash', 'benefit', 'interests', 'investors', 'avoid', 'tiny', 'french', 'money', 'market', 'plague', 'london', 'bond', 'market', 'france', 'top']	['financier', 'france', 'financial', 'manipulation', 'investor', 'cash', 'benefit', 'interest', 'investor', 'avoid', 'tiny', 'french', 'money', 'market', 'plague', 'london', 'bond', 'market', 'france', 'top']	0.96	0.0	0.0	0.0	0.0	0.0	0.0	0.0	0.0	0.0	1
244	1.38788e+18	2021-04-29 21:25:01+00:00	Today’s market update ∙ The S&amp;P 500 rose 0.68% and closed at a new record ∙ U.S. GDP grew at a 6.4% annual rate during the first quarter ∙ ICE BofA Move Index, which measures bond volatility, fell to 59.02	Financial	today market update amp rose closed new record gdp grew annual rate first quarter ice bofa move index measure bond volatility fell	0.2215909090909091	Positive	0.0	Neutral	today market update amp rose closed new record gdp grew annual rate first quarter ice bofa move index measure bond volatility fell	Neutral	0.0	['today', 'market', 'update', 'amp', 'rose', 'closed', 'new', 'record', 'gdp', 'grew', 'annual', 'rate', 'first', 'quarter', 'ice', 'bofa', 'move', 'index', 'measures', 'bond', 'volatility', 'fell']	['today', 'market', 'update', 'amp', 'rose', 'closed', 'record', 'gdp', 'grew', 'annual', 'rate', 'quarter', 'ice', 'bofa', 'move', 'measures', 'bond', 'volatility', 'fell']	['today', 'market', 'update', 'amp', 'rose', 'closed', 'record', 'gdp', 'grew', 'annual', 'rate', 'quarter', 'ice', 'bofa', 'move', 'measure', 'bond', 'volatility', 'fell']	0.0	0.0	0.0	0.0	0.0	0.0	0.0	0.0	0.96	0.0	9
245	1.38787e+18	2021-04-29 21:01:17+00:00	https://t.co/5rUVp68i5Z: Friday April 30, 2021 The Daily Table: a wrap of overnight markets #ausbiz #ausecon #bonds #rates #fx #markets #audusd #aud #usdaud #metals #LME #metalprices #ironore #commsec @CommSec https://t.co/Fp4B3mRfrE	Financial	friday april daily table wrap overnight market ausbiz ausecon bond rate market audusd aud usdaud metal lme metalprices ironore commsec commsec	0.0	Neutral	0.0	Neutral	friday april daily table wrap overnight market ausbiz ausecon bond rate market audusd aud usdaud metal lme metalprices ironore commsec commsec	Neutral	0.0	['friday', 'april', 'daily', 'table', 'wrap', 'overnight', 'markets', 'ausbiz', 'ausecon', 'bonds', 'rates', 'markets', 'audusd', 'aud', 'usdaud', 'metals', 'lme', 'metalprices', 'ironore', 'commsec', 'commsec']	['friday', 'april', 'daily', 'table', 'wrap', 'overnight', 'markets', 'ausbiz', 'ausecon', 'bonds', 'rates', 'markets', 'audusd', 'aud', 'usdaud', 'metals', 'lme', 'metalprices', 'ironore', 'commsec', 'commsec']	['friday', 'april', 'daily', 'table', 'wrap', 'overnight', 'market', 'ausbiz', 'ausecon', 'bond', 'rate', 'market', 'audusd', 'aud', 'usdaud', 'metal', 'lme', 'metalprices', 'ironore', 'commsec', 'commsec']	0.0	0.0	0.0	0.96	0.0	0.0	0.0	0.0	0.0	0.0	4
246	1.38787e+18	2021-04-29 21:00:55+00:00	Friday April 30, 2021 The Daily Table: a wrap of overnight markets #ausbiz #ausecon #bonds #rates #fx #markets #audusd #aud #usdaud #metals #LME #metalprices #ironore #commsec @CommSec https://t.co/cGqWFab4GG	Financial	friday april daily table wrap overnight market ausbiz ausecon bond rate market audusd aud usdaud metal lme metalprices ironore commsec commsec	0.0	Neutral	0.0	Neutral	friday april daily table wrap overnight market ausbiz ausecon bond rate market audusd aud usdaud metal lme metalprices ironore commsec commsec	Neutral	0.0	['friday', 'april', 'daily', 'table', 'wrap', 'overnight', 'markets', 'ausbiz', 'ausecon', 'bonds', 'rates', 'markets', 'audusd', 'aud', 'usdaud', 'metals', 'lme', 'metalprices', 'ironore', 'commsec', 'commsec']	['friday', 'april', 'daily', 'table', 'wrap', 'overnight', 'markets', 'ausbiz', 'ausecon', 'bonds', 'rates', 'markets', 'audusd', 'aud', 'usdaud', 'metals', 'lme', 'metalprices', 'ironore', 'commsec', 'commsec']	['friday', 'april', 'daily', 'table', 'wrap', 'overnight', 'market', 'ausbiz', 'ausecon', 'bond', 'rate', 'market', 'audusd', 'aud', 'usdaud', 'metal', 'lme', 'metalprices', 'ironore', 'commsec', 'commsec']	0.0	0.0	0.0	0.96	0.0	0.0	0.0	0.0	0.0	0.0	4
247	1.38787e+18	2021-04-29 21:00:01+00:00	New market memo: If President Joe Biden’s $2 trillion #Infrastructure bill passes, it could mean big things for municipal bond investors. We review some possibilities. https://t.co/wRoYRsTGWl #Investing #Munis #MunicipalBonds #Bonds #FixedIncome	Financial	new market memo president joe biden trillion infrastructure bill pass could mean big thing municipal bond investor review possibility investing munis municipalbonds bond fixedincome	-0.058712121212121215	Negative	0.0	Neutral	new market memo president joe biden trillion infrastructure bill pass could mean big thing municipal bond investor review possibility investing munis municipalbonds bond fixedincome	Neutral	0.0	['new', 'market', 'memo', 'president', 'joe', 'biden', 'trillion', 'infrastructure', 'bill', 'passes', 'could', 'mean', 'big', 'things', 'municipal', 'bond', 'investors', 'review', 'possibilities', 'investing', 'munis', 'municipalbonds', 'bonds', 'fixedincome']	['market', 'memo', 'president', 'joe', 'biden', 'trillion', 'infrastructure', 'bill', 'passes', 'big', 'things', 'municipal', 'bond', 'investors', 'review', 'possibilities', 'investing', 'munis', 'municipalbonds', 'bonds', 'fixedincome']	['market', 'memo', 'president', 'joe', 'biden', 'trillion', 'infrastructure', 'bill', 'pass', 'big', 'thing', 'municipal', 'bond', 'investor', 'review', 'possibility', 'investing', 'munis', 'municipalbonds', 'bond', 'fixedincome']	0.0	0.0	0.0	0.0	0.0	0.0	0.96	0.0	0.0	0.0	7
248	1.38787e+18	2021-04-29 20:56:02+00:00	We call ALREADY negative #dollar or fixed dynamic entering the market. Now, first wave lower in $USDX may be ending soon and the correction higher is expected to fail below 93.43 highs. Then, downside should resume. #elliottwave #trading #commodities #bonds #indices #forex	Financial	call already negative dollar fixed dynamic entering market first wave lower usdx may ending soon correction higher expected fail high downside resume elliottwave trading commodity bond index forex	-0.04285714285714285	Negative	-0.8316	Negative	call already negative dollar fixed dynamic entering market first wave lower usdx may ending soon correction higher expected fail high downside resume elliottwave trading commodity bond index forex	Negative	-0.8316	['call', 'already', 'negative', 'dollar', 'fixed', 'dynamic', 'entering', 'market', 'first', 'wave', 'lower', 'usdx', 'may', 'ending', 'soon', 'correction', 'higher', 'expected', 'fail', 'highs', 'downside', 'resume', 'elliottwave', 'trading', 'commodities', 'bonds', 'indices', 'forex']	['call', 'negative', 'dollar', 'fixed', 'dynamic', 'entering', 'market', 'wave', 'lower', 'usdx', 'correction', 'higher', 'expected', 'fail', 'highs', 'downside', 'resume', 'elliottwave', 'trading', 'commodities', 'bonds', 'indices', 'forex']	['call', 'negative', 'dollar', 'fixed', 'dynamic', 'entering', 'market', 'wave', 'lower', 'usdx', 'correction', 'higher', 'expected', 'fail', 'high', 'downside', 'resume', 'elliottwave', 'trading', 'commodity', 'bond', 'index', 'forex']	0.0	0.0	0.0	0.0	0.0	0.0	0.0	0.0	0.54	0.44	9
249	1.38787e+18	2021-04-29 20:55:58+00:00	We call ALREADY negative #dollar or fixed dynamic entering the market. Now, first wave lower in $USDX may be ending soon and the correction higher is expected to fail below 93.43 highs. Then, downside should resume. #elliottwave #trading #commodities #bonds #indices #forex	Financial	call already negative dollar fixed dynamic entering market first wave lower usdx may ending soon correction higher expected fail high downside resume elliottwave trading commodity bond index forex	-0.04285714285714285	Negative	-0.8316	Negative	call already negative dollar fixed dynamic entering market first wave lower usdx may ending soon correction higher expected fail high downside resume elliottwave trading commodity bond index forex	Negative	-0.8316	['call', 'already', 'negative', 'dollar', 'fixed', 'dynamic', 'entering', 'market', 'first', 'wave', 'lower', 'usdx', 'may', 'ending', 'soon', 'correction', 'higher', 'expected', 'fail', 'highs', 'downside', 'resume', 'elliottwave', 'trading', 'commodities', 'bonds', 'indices', 'forex']	['call', 'negative', 'dollar', 'fixed', 'dynamic', 'entering', 'market', 'wave', 'lower', 'usdx', 'correction', 'higher', 'expected', 'fail', 'highs', 'downside', 'resume', 'elliottwave', 'trading', 'commodities', 'bonds', 'indices', 'forex']	['call', 'negative', 'dollar', 'fixed', 'dynamic', 'entering', 'market', 'wave', 'lower', 'usdx', 'correction', 'higher', 'expected', 'fail', 'high', 'downside', 'resume', 'elliottwave', 'trading', 'commodity', 'bond', 'index', 'forex']	0.0	0.0	0.0	0.0	0.0	0.0	0.0	0.0	0.54	0.44	9
250	1.38787e+18	2021-04-29 20:52:01+00:00	To help portfolios remain properly diversified and meet return objectives in this new rate regime, our SPDR experts think investors may want to turn to growth-sensitive bonds ✅ and rate-sensitive stocks ✅. Learn more in our latest Market Outlook Update.	Financial	help portfolio remain properly diversified meet return objective new rate regime spdr expert think investor may want turn growth sensitive bond rate sensitive stock learn latest market outlook update	0.1672727272727273	Positive	0.6808	Positive	help portfolio remain properly diversified meet return objective new rate regime spdr expert think investor may want turn growth sensitive bond rate sensitive stock learn latest market outlook update	Positive	0.6808	['help', 'portfolios', 'remain', 'properly', 'diversified', 'meet', 'return', 'objectives', 'new', 'rate', 'regime', 'spdr', 'experts', 'think', 'investors', 'may', 'want', 'turn', 'growth', 'sensitive', 'bonds', 'rate', 'sensitive', 'stocks', 'learn', 'latest', 'market', 'outlook', 'update']	['help', 'portfolios', 'remain', 'properly', 'diversified', 'meet', 'return', 'objectives', 'rate', 'regime', 'spdr', 'experts', 'investors', 'turn', 'growth', 'sensitive', 'bonds', 'rate', 'sensitive', 'stocks', 'learn', 'latest', 'market', 'outlook', 'update']	['help', 'portfolio', 'remain', 'properly', 'diversified', 'meet', 'return', 'objective', 'rate', 'regime', 'spdr', 'expert', 'investor', 'turn', 'growth', 'sensitive', 'bond', 'rate', 'sensitive', 'stock', 'learn', 'latest', 'market', 'outlook', 'update']	0.0	0.0	0.0	0.0	0.0	0.0	0.0	0.0	0.97	0.0	9
251	1.38787e+18	2021-04-29 20:45:35+00:00	Traders Note FCA ‘Rebundling’ Exposes Misunderstanding of Bond Market https://t.co/4PvxHbmkua	Financial	trader note fca rebundling expose misunderstanding bond market	0.0	Neutral	-0.5106	Negative	trader note fca rebundling expose misunderstanding bond market	Negative	-0.5267	['traders', 'note', 'fca', 'rebundling', 'exposes', 'misunderstanding', 'bond', 'market']	['traders', 'note', 'fca', 'rebundling', 'exposes', 'misunderstanding', 'bond', 'market']	['trader', 'note', 'fca', 'rebundling', 'expose', 'misunderstanding', 'bond', 'market']	0.01	0.89	0.01	0.01	0.01	0.01	0.01	0.01	0.01	0.01	2
252	1.38787e+18	2021-04-29 20:45:06+00:00	Drew O'Neil discusses fixed income market conditions and offers insight for bond investors. https://t.co/pTfdeH5pqE	Financial	drew neil discus fixed income market condition offer insight bond investor	0.1	Positive	0.0	Neutral	drew neil discus fixed income market condition offer insight bond investor	Neutral	0.0	['drew', 'neil', 'discusses', 'fixed', 'income', 'market', 'conditions', 'offers', 'insight', 'bond', 'investors']	['drew', 'neil', 'discusses', 'fixed', 'income', 'market', 'conditions', 'offers', 'insight', 'bond', 'investors']	['drew', 'neil', 'discus', 'fixed', 'income', 'market', 'condition', 'offer', 'insight', 'bond', 'investor']	0.01	0.92	0.01	0.01	0.01	0.01	0.01	0.01	0.01	0.01	2
253	1.38787e+18	2021-04-29 20:36:17+00:00	Gold was flat, while the stock markets continue to roar. The dollar and 10-Year bond are having more of an impact on gold than the fear trade. Gold remains an afterthought for big money players. They are waiting for the risk-on trade to flip. Until then, AU/AG are range-bound. https://t.co/kaI36tH3sy	Financial	gold flat stock market continue roar dollar year bond impact gold fear trade gold remains afterthought big money player waiting risk trade flip range bound	-0.0125	Negative	-0.6486	Negative	gold flat stock market continue roar dollar year bond impact gold fear trade gold remains afterthought big money player waiting risk trade flip range bound	Negative	-0.6486	['gold', 'flat', 'stock', 'markets', 'continue', 'roar', 'dollar', 'year', 'bond', 'impact', 'gold', 'fear', 'trade', 'gold', 'remains', 'afterthought', 'big', 'money', 'players', 'waiting', 'risk', 'trade', 'flip', 'range', 'bound']	['gold', 'flat', 'stock', 'markets', 'continue', 'roar', 'dollar', 'year', 'bond', 'impact', 'gold', 'fear', 'trade', 'gold', 'remains', 'afterthought', 'big', 'money', 'players', 'waiting', 'risk', 'trade', 'flip', 'range', 'bound']	['gold', 'flat', 'stock', 'market', 'continue', 'roar', 'dollar', 'year', 'bond', 'impact', 'gold', 'fear', 'trade', 'gold', 'remains', 'afterthought', 'big', 'money', 'player', 'waiting', 'risk', 'trade', 'flip', 'range', 'bound']	0.0	0.0	0.0	0.0	0.0	0.0	0.0	0.0	0.96	0.0	9
254	1.38786e+18	2021-04-29 20:10:56+00:00	🔰 US 10-year bonds today managed to break the downtrend of the past few weeks. 🔰 If it can take an upward trend, it can slightly strengthen the #USD. 🔰 Rising US 10-year bond were the main reason for the #USDJPY rise in the market today. #Gold #USD #investment #BTC #crypto https://t.co/BFZ5jwnIyj	Financial	year bond today managed break downtrend past week take upward trend slightly strengthen usd rising year bond main reason usdjpy rise market today gold usd investment btc crypto	-0.08333333333333333	Negative	0.2516	Positive	year bond today managed break downtrend past week take upward trend slightly strengthen usd rising year bond main reason usdjpy rise market today gold usd investment btc crypto	Positive	0.2516	['year', 'bonds', 'today', 'managed', 'break', 'downtrend', 'past', 'weeks', 'take', 'upward', 'trend', 'slightly', 'strengthen', 'usd', 'rising', 'year', 'bond', 'main', 'reason', 'usdjpy', 'rise', 'market', 'today', 'gold', 'usd', 'investment', 'btc', 'crypto']	['year', 'bonds', 'today', 'managed', 'break', 'downtrend', 'weeks', 'upward', 'trend', 'strengthen', 'usd', 'rising', 'year', 'bond', 'main', 'reason', 'usdjpy', 'rise', 'market', 'today', 'gold', 'usd', 'investment', 'btc', 'crypto']	['year', 'bond', 'today', 'managed', 'break', 'downtrend', 'week', 'upward', 'trend', 'strengthen', 'usd', 'rising', 'year', 'bond', 'main', 'reason', 'usdjpy', 'rise', 'market', 'today', 'gold', 'usd', 'investment', 'btc', 'crypto']	0.0	0.0	0.0	0.0	0.0	0.0	0.97	0.0	0.0	0.0	7
255	1.38786e+18	2021-04-29 20:10:02+00:00	Justine Leigh-Bell is the Deputy CEO &amp; Director of Market Development of Climate Bonds Initiative. She will be speaking in the “Infrastructure and Green Energy Investments” at the #EWBglobalrevolution on May 1 at 2:00 PM EDT. Learn more about Justine here: https://t.co/DXpRDD6R0k https://t.co/ONo0rT8vXd	Financial	justine leigh bell deputy ceo amp director market development climate bond initiative speaking infrastructure green energy investment ewbglobalrevolution may edt learn justine	-0.2	Negative	0.2732	Positive	justine leigh bell deputy ceo amp director market development climate bond initiative speaking infrastructure green energy investment ewbglobalrevolution may edt learn justine	Positive	0.2732	['justine', 'leigh', 'bell', 'deputy', 'ceo', 'amp', 'director', 'market', 'development', 'climate', 'bonds', 'initiative', 'speaking', 'infrastructure', 'green', 'energy', 'investments', 'ewbglobalrevolution', 'may', 'edt', 'learn', 'justine']	['justine', 'leigh', 'bell', 'deputy', 'ceo', 'amp', 'director', 'market', 'development', 'climate', 'bonds', 'initiative', 'speaking', 'infrastructure', 'green', 'energy', 'investments', 'ewbglobalrevolution', 'edt', 'learn', 'justine']	['justine', 'leigh', 'bell', 'deputy', 'ceo', 'amp', 'director', 'market', 'development', 'climate', 'bond', 'initiative', 'speaking', 'infrastructure', 'green', 'energy', 'investment', 'ewbglobalrevolution', 'edt', 'learn', 'justine']	0.0	0.0	0.0	0.96	0.0	0.0	0.0	0.0	0.0	0.0	4
256	1.38786e+18	2021-04-29 20:01:07+00:00	Some good news for equity research: the U.K. might roll back MiFID II rules for bonds and small companies, after realizing that 79% of public companies with market caps under £250 million have only 1 analyst (or 0!) covering them - https://t.co/jbwclyAXAz https://t.co/kMxC8E6L5M	Financial	good news equity research might roll back mifid rule bond small company realizing public company market cap million analyst covering	0.11249999999999999	Positive	0.4404	Positive	good news equity research might roll back mifid rule bond small company realizing public company market cap million analyst covering	Positive	0.4404	['good', 'news', 'equity', 'research', 'might', 'roll', 'back', 'mifid', 'rules', 'bonds', 'small', 'companies', 'realizing', 'public', 'companies', 'market', 'caps', 'million', 'analyst', 'covering']	['good', 'news', 'equity', 'roll', 'mifid', 'rules', 'bonds', 'small', 'companies', 'realizing', 'public', 'companies', 'market', 'caps', 'analyst', 'covering']	['good', 'news', 'equity', 'roll', 'mifid', 'rule', 'bond', 'small', 'company', 'realizing', 'public', 'company', 'market', 'cap', 'analyst', 'covering']	0.01	0.95	0.01	0.01	0.01	0.01	0.01	0.01	0.01	0.01	2
257	1.38786e+18	2021-04-29 20:00:26+00:00	From @SPGlobalRatings: Global issuance of sustainability-linked debt instruments will likely surpass $200 billion this year, driven by ongoing sustainability-linked loan market growth and an acceleration in sustainability-linked bond issuance: https://t.co/YEdAzUwCR6 https://t.co/K7QT2inNyU	Financial	spglobalratings global issuance sustainability linked debt instrument likely surpass billion year driven ongoing sustainability linked loan market growth acceleration sustainability linked bond issuance	0.0	Neutral	0.0258	Neutral	spglobalratings global issuance sustainability linked debt instrument likely surpass billion year driven ongoing sustainability linked loan market growth acceleration sustainability linked bond issuance	Neutral	0.0258	['spglobalratings', 'global', 'issuance', 'sustainability', 'linked', 'debt', 'instruments', 'likely', 'surpass', 'billion', 'year', 'driven', 'ongoing', 'sustainability', 'linked', 'loan', 'market', 'growth', 'acceleration', 'sustainability', 'linked', 'bond', 'issuance']	['spglobalratings', 'global', 'issuance', 'sustainability', 'linked', 'debt', 'instruments', 'surpass', 'billion', 'year', 'driven', 'ongoing', 'sustainability', 'linked', 'loan', 'market', 'growth', 'acceleration', 'sustainability', 'linked', 'bond', 'issuance']	['spglobalratings', 'global', 'issuance', 'sustainability', 'linked', 'debt', 'instrument', 'surpass', 'billion', 'year', 'driven', 'ongoing', 'sustainability', 'linked', 'loan', 'market', 'growth', 'acceleration', 'sustainability', 'linked', 'bond', 'issuance']	0.0	0.0	0.0	0.0	0.0	0.0	0.0	0.0	0.0	0.96	10
258	1.38786e+18	2021-04-29 19:59:54+00:00	Space tourism – 20 years in the making – is finally ready for launch #macro #forex #trading #investing #stocks #bonds #crypto #markets https://t.co/6e6xq7fgYQ	Financial	space tourism year making finally ready launch macro forex trading investing stock bond crypto market	0.2	Positive	0.3612	Positive	space tourism year making finally ready launch macro forex trading investing stock bond crypto market	Positive	0.3612	['space', 'tourism', 'years', 'making', 'finally', 'ready', 'launch', 'macro', 'forex', 'trading', 'investing', 'stocks', 'bonds', 'crypto', 'markets']	['space', 'tourism', 'years', 'making', 'finally', 'ready', 'launch', 'macro', 'forex', 'trading', 'investing', 'stocks', 'bonds', 'crypto', 'markets']	['space', 'tourism', 'year', 'making', 'finally', 'ready', 'launch', 'macro', 'forex', 'trading', 'investing', 'stock', 'bond', 'crypto', 'market']	0.01	0.01	0.01	0.01	0.01	0.01	0.94	0.01	0.01	0.01	7
259	1.38786e+18	2021-04-29 19:47:23+00:00	Vanguard's Total Bond Market Index (VBTLX) is down 2.8% YTD.	Financial	vanguard total bond market index vbtlx ytd	0.0	Neutral	0.0	Neutral	vanguard total bond market index vbtlx ytd	Neutral	0.0	['vanguard', 'total', 'bond', 'market', 'index', 'vbtlx', 'ytd']	['vanguard', 'total', 'bond', 'market', 'vbtlx', 'ytd']	['vanguard', 'total', 'bond', 'market', 'vbtlx', 'ytd']	0.01	0.01	0.01	0.01	0.01	0.01	0.01	0.01	0.87	0.01	9
260	1.38786e+18	2021-04-29 19:47:00+00:00	A @federalreserve committee voted Wednesday to keep things status quo, making no change to benchmark #interestrates or the Fed’s bond-buying program, even as it acknowledged #inflation has risen &amp; the #job market &amp; #economy have strengthened. https://t.co/4LzQMqBIx8 https://t.co/8Xto09uip2	Financial	federalreserve committee voted wednesday keep thing status quo making change benchmark interestrates fed bond buying program even acknowledged inflation risen amp job market amp economy strengthened	0.0	Neutral	0.4215	Positive	federalreserve committee voted wednesday keep thing status quo making change benchmark interestrates fed bond buying program even acknowledged inflation risen amp job market amp economy strengthened	Positive	0.4215	['federalreserve', 'committee', 'voted', 'wednesday', 'keep', 'things', 'status', 'quo', 'making', 'change', 'benchmark', 'interestrates', 'fed', 'bond', 'buying', 'program', 'even', 'acknowledged', 'inflation', 'risen', 'amp', 'job', 'market', 'amp', 'economy', 'strengthened']	['federalreserve', 'committee', 'voted', 'wednesday', 'keep', 'things', 'status', 'quo', 'making', 'change', 'benchmark', 'interestrates', 'fed', 'bond', 'buying', 'program', 'acknowledged', 'inflation', 'risen', 'amp', 'job', 'market', 'amp', 'economy', 'strengthened']	['federalreserve', 'committee', 'voted', 'wednesday', 'keep', 'thing', 'status', 'quo', 'making', 'change', 'benchmark', 'interestrates', 'fed', 'bond', 'buying', 'program', 'acknowledged', 'inflation', 'risen', 'amp', 'job', 'market', 'amp', 'economy', 'strengthened']	0.0	0.0	0.0	0.0	0.0	0.0	0.0	0.0	0.97	0.0	9
261	1.38786e+18	2021-04-29 19:45:00+00:00	The European Investment Bank has distributed $121 million in Ethereum-based digital bonds and it's confident that the digitalization of capital markets will benefit participants by: — Reducing third party costs — Transparency — Faster settlement speed https://t.co/857uwbc2sS	Financial	european investment bank distributed million ethereum based digital bond confident digitalization capital market benefit participant reducing third party cost transparency faster settlement speed	0.125	Positive	0.836	Positive	european investment bank distributed million ethereum based digital bond confident digitalization capital market benefit participant reducing third party cost transparency faster settlement speed	Positive	0.836	['european', 'investment', 'bank', 'distributed', 'million', 'ethereum', 'based', 'digital', 'bonds', 'confident', 'digitalization', 'capital', 'markets', 'benefit', 'participants', 'reducing', 'third', 'party', 'costs', 'transparency', 'faster', 'settlement', 'speed']	['european', 'investment', 'bank', 'distributed', 'ethereum', 'based', 'digital', 'bonds', 'confident', 'digitalization', 'capital', 'markets', 'benefit', 'participants', 'reducing', 'third', 'party', 'costs', 'transparency', 'faster', 'settlement', 'speed']	['european', 'investment', 'bank', 'distributed', 'ethereum', 'based', 'digital', 'bond', 'confident', 'digitalization', 'capital', 'market', 'benefit', 'participant', 'reducing', 'third', 'party', 'cost', 'transparency', 'faster', 'settlement', 'speed']	0.0	0.0	0.0	0.96	0.0	0.0	0.0	0.0	0.0	0.0	4
262	1.38785e+18	2021-04-29 19:33:23+00:00	Fed: we are going to keep buying unprecedented amounts of bonds Market: Better dump my bonds!	Financial	fed going keep buying unprecedented amount bond market better dump bond	0.55	Positive	0.0772	Positive	fed going keep buying unprecedented amount bond market better dump bond	Positive	0.0772	['fed', 'going', 'keep', 'buying', 'unprecedented', 'amounts', 'bonds', 'market', 'better', 'dump', 'bonds']	['fed', 'going', 'keep', 'buying', 'unprecedented', 'amounts', 'bonds', 'market', 'better', 'dump', 'bonds']	['fed', 'going', 'keep', 'buying', 'unprecedented', 'amount', 'bond', 'market', 'better', 'dump', 'bond']	0.01	0.01	0.01	0.01	0.01	0.92	0.01	0.01	0.01	0.01	6
263	1.38785e+18	2021-04-29 19:26:00+00:00	The S&amp;P 500 is at valuations higher than those in 1929 and rival those of 1999. As the stock bulls party, bond investors are glum about future economic prospects. Which market is right? https://t.co/rn3F3riBSu	Financial	amp valuation higher rival stock bull party bond investor glum future economic prospect market right	0.18392857142857144	Positive	0.2023	Positive	amp valuation higher rival stock bull party bond investor glum future economic prospect market right	Positive	0.2023	['amp', 'valuations', 'higher', 'rival', 'stock', 'bulls', 'party', 'bond', 'investors', 'glum', 'future', 'economic', 'prospects', 'market', 'right']	['amp', 'valuations', 'higher', 'rival', 'stock', 'bulls', 'party', 'bond', 'investors', 'glum', 'future', 'economic', 'prospects', 'market']	['amp', 'valuation', 'higher', 'rival', 'stock', 'bull', 'party', 'bond', 'investor', 'glum', 'future', 'economic', 'prospect', 'market']	0.01	0.01	0.01	0.01	0.94	0.01	0.01	0.01	0.01	0.01	5
264	1.38784e+18	2021-04-29 19:00:49+00:00	In its decision last week, the Bank of Canada presumably did not want to shock financial markets by cutting its purchases of government bonds more than they were expecting: https://t.co/CMW8qS07Nr https://t.co/3LTelygNdF	Financial	decision last week bank canada presumably want shock financial market cutting purchase government bond expecting	-0.19999999999999998	Negative	-0.4215	Negative	decision last week bank canada presumably want shock financial market cutting purchase government bond expecting	Negative	-0.4215	['decision', 'last', 'week', 'bank', 'canada', 'presumably', 'want', 'shock', 'financial', 'markets', 'cutting', 'purchases', 'government', 'bonds', 'expecting']	['decision', 'week', 'bank', 'canada', 'presumably', 'shock', 'financial', 'markets', 'cutting', 'purchases', 'government', 'bonds', 'expecting']	['decision', 'week', 'bank', 'canada', 'presumably', 'shock', 'financial', 'market', 'cutting', 'purchase', 'government', 'bond', 'expecting']	0.01	0.94	0.01	0.01	0.01	0.01	0.01	0.01	0.01	0.01	2
265	1.38784e+18	2021-04-29 19:00:18+00:00	40 BILLION in zero-coupon bonds sold by the Treasury... these are only worth something if the interest rate goes down or the market goes down, and the latter leads to the former. —— they expire in 28 days vs standard 5-10 years —- the fed knows the market is going to fail. https://t.co/l8QTNZwSAv	Financial	billion zero coupon bond sold treasury worth something interest rate go market go latter lead former expire day standard year fed know market going fail	-0.04	Negative	0.296	Positive	billion zero coupon bond sold treasury worth something interest rate go market go latter lead former expire day standard year fed know market going fail	Positive	0.296	['billion', 'zero', 'coupon', 'bonds', 'sold', 'treasury', 'worth', 'something', 'interest', 'rate', 'goes', 'market', 'goes', 'latter', 'leads', 'former', 'expire', 'days', 'standard', 'years', 'fed', 'knows', 'market', 'going', 'fail']	['billion', 'coupon', 'bonds', 'sold', 'treasury', 'worth', 'interest', 'rate', 'market', 'leads', 'expire', 'days', 'standard', 'years', 'fed', 'market', 'going', 'fail']	['billion', 'coupon', 'bond', 'sold', 'treasury', 'worth', 'interest', 'rate', 'market', 'lead', 'expire', 'day', 'standard', 'year', 'fed', 'market', 'going', 'fail']	0.0	0.0	0.0	0.0	0.0	0.96	0.0	0.0	0.0	0.0	6
266	1.38784e+18	2021-04-29 19:00:03+00:00	[Video] Agent Jane Bond wants you to know about the basics of the #bond #market. https://t.co/Hj8jo8iQsW	Financial	video agent jane bond want know basic bond market	0.2	Positive	0.0	Neutral	video agent jane bond want know basic bond market	Positive	0.0772	['video', 'agent', 'jane', 'bond', 'wants', 'know', 'basics', 'bond', 'market']	['video', 'agent', 'jane', 'bond', 'basics', 'bond', 'market']	['video', 'agent', 'jane', 'bond', 'basic', 'bond', 'market']	0.01	0.01	0.9	0.01	0.01	0.01	0.01	0.01	0.01	0.01	3
267	1.38784e+18	2021-04-29 19:00:03+00:00	[Video] Agent Jane Bond wants you to know about the basics of the #bond #market. https://t.co/8SEGoxgacU	Financial	video agent jane bond want know basic bond market	0.2	Positive	0.0	Neutral	video agent jane bond want know basic bond market	Positive	0.0772	['video', 'agent', 'jane', 'bond', 'wants', 'know', 'basics', 'bond', 'market']	['video', 'agent', 'jane', 'bond', 'basics', 'bond', 'market']	['video', 'agent', 'jane', 'bond', 'basic', 'bond', 'market']	0.01	0.01	0.9	0.01	0.01	0.01	0.01	0.01	0.01	0.01	3
268	1.38784e+18	2021-04-29 18:59:06+00:00	Tech Update: 2 market experts break down the biggest evolutions in the stock and bond markets since the 2020 crisis - and why the retail-investor revolution is only just beginning https://t.co/sWotjJ0MYO ...Let's Discuss? #digitaltransformation #digitalstrategy #digitalworkplace https://t.co/AtVpqfoHzI	Financial	tech update market expert break biggest evolution stock bond market since crisis retail investor revolution beginning let discus digitaltransformation digitalstrategy digitalworkplace	0.0	Neutral	-0.6249	Negative	tech update market expert break biggest evolution stock bond market since crisis retail investor revolution beginning let discus digitaltransformation digitalstrategy digitalworkplace	Negative	-0.6249	['tech', 'update', 'market', 'experts', 'break', 'biggest', 'evolutions', 'stock', 'bond', 'markets', 'since', 'crisis', 'retail', 'investor', 'revolution', 'beginning', 'let', 'discuss', 'digitaltransformation', 'digitalstrategy', 'digitalworkplace']	['tech', 'update', 'market', 'experts', 'break', 'biggest', 'evolutions', 'stock', 'bond', 'markets', 'crisis', 'retail', 'investor', 'revolution', 'discuss', 'digitaltransformation', 'digitalstrategy', 'digitalworkplace']	['tech', 'update', 'market', 'expert', 'break', 'biggest', 'evolution', 'stock', 'bond', 'market', 'crisis', 'retail', 'investor', 'revolution', 'discus', 'digitaltransformation', 'digitalstrategy', 'digitalworkplace']	0.0	0.0	0.0	0.0	0.0	0.0	0.0	0.0	0.0	0.96	10
269	1.38784e+18	2021-04-29 18:49:29+00:00	Start of the next leg of the #bond bear market? Worth watching to see if this latest pick-up in yields can grow legs. #UST $TLT #fixedincome https://t.co/S5UFWZYyx2	Financial	start next leg bond bear market worth watching see latest pick yield grow leg ust tlt fixedincome	0.26666666666666666	Positive	0.2263	Positive	start next leg bond bear market worth watching see latest pick yield grow leg ust tlt fixedincome	Positive	0.2263	['start', 'next', 'leg', 'bond', 'bear', 'market', 'worth', 'watching', 'see', 'latest', 'pick', 'yields', 'grow', 'legs', 'ust', 'tlt', 'fixedincome']	['start', 'leg', 'bond', 'bear', 'market', 'worth', 'watching', 'latest', 'pick', 'yields', 'grow', 'legs', 'ust', 'tlt', 'fixedincome']	['start', 'leg', 'bond', 'bear', 'market', 'worth', 'watching', 'latest', 'pick', 'yield', 'grow', 'leg', 'ust', 'tlt', 'fixedincome']	0.01	0.01	0.01	0.01	0.95	0.01	0.01	0.01	0.01	0.01	5
270	1.38784e+18	2021-04-29 18:43:14+00:00	Forget #gold! #bitcoin is gonna eat the #bond market	Financial	forget gold bitcoin gonna eat bond market	0.0	Neutral	-0.2263	Negative	forget gold bitcoin gonna eat bond market	Negative	-0.2263	['forget', 'gold', 'bitcoin', 'gon', 'na', 'eat', 'bond', 'market']	['forget', 'gold', 'bitcoin', 'gon', 'eat', 'bond', 'market']	['forget', 'gold', 'bitcoin', 'gon', 'eat', 'bond', 'market']	0.01	0.01	0.01	0.01	0.87	0.01	0.01	0.01	0.01	0.01	5
271	1.38784e+18	2021-04-29 18:39:17+00:00	Market Extra: Powell’s dovish pose is leaving the bond market vulnerable to an inflation surge https://t.co/RFEDqJ3M5g	Financial	market extra powell dovish pose leaving bond market vulnerable inflation surge	-0.25	Negative	-0.2263	Negative	market extra powell dovish pose leaving bond market vulnerable inflation surge	Negative	-0.2263	['market', 'extra', 'powell', 'dovish', 'pose', 'leaving', 'bond', 'market', 'vulnerable', 'inflation', 'surge']	['market', 'extra', 'powell', 'dovish', 'pose', 'leaving', 'bond', 'market', 'vulnerable', 'inflation', 'surge']	['market', 'extra', 'powell', 'dovish', 'pose', 'leaving', 'bond', 'market', 'vulnerable', 'inflation', 'surge']	0.01	0.01	0.01	0.01	0.01	0.92	0.01	0.01	0.01	0.01	6
272	1.38784e+18	2021-04-29 18:38:33+00:00	Market Extra: Powell’s dovish pose is leaving the bond market vulnerable to an inflation surge https://t.co/dGyr1nGiov #Nifty #Sipgrab #UnitingPeopleWithThePossibilities	Financial	market extra powell dovish pose leaving bond market vulnerable inflation surge nifty sipgrab unitingpeoplewiththepossibilities	-0.25	Negative	0.2023	Positive	market extra powell dovish pose leaving bond market vulnerable inflation surge nifty sipgrab unitingpeoplewiththepossibilities	Positive	0.2023	['market', 'extra', 'powell', 'dovish', 'pose', 'leaving', 'bond', 'market', 'vulnerable', 'inflation', 'surge', 'nifty', 'sipgrab', 'unitingpeoplewiththepossibilities']	['market', 'extra', 'powell', 'dovish', 'pose', 'leaving', 'bond', 'market', 'vulnerable', 'inflation', 'surge', 'nifty', 'sipgrab', 'unitingpeoplewiththepossibilities']	['market', 'extra', 'powell', 'dovish', 'pose', 'leaving', 'bond', 'market', 'vulnerable', 'inflation', 'surge', 'nifty', 'sipgrab', 'unitingpeoplewiththepossibilities']	0.01	0.01	0.01	0.01	0.01	0.94	0.01	0.01	0.01	0.01	6
273	1.38784e+18	2021-04-29 18:36:12+00:00	Powell’s dovish pose is leaving the bond market vulnerable to an inflation surge https://t.co/HmYnVAmJ3G	Financial	powell dovish pose leaving bond market vulnerable inflation surge	-0.5	Negative	-0.2263	Negative	powell dovish pose leaving bond market vulnerable inflation surge	Negative	-0.2263	['powell', 'dovish', 'pose', 'leaving', 'bond', 'market', 'vulnerable', 'inflation', 'surge']	['powell', 'dovish', 'pose', 'leaving', 'bond', 'market', 'vulnerable', 'inflation', 'surge']	['powell', 'dovish', 'pose', 'leaving', 'bond', 'market', 'vulnerable', 'inflation', 'surge']	0.01	0.01	0.01	0.01	0.01	0.9	0.01	0.01	0.01	0.01	6
274	1.38784e+18	2021-04-29 18:34:25+00:00	NEW #FREE Video from The @uneducatedecon1 on the #economy #lumber #Markets #cryptocurrencies #silver #Housing #Economist #banking #bonds #FED #federalreserve https://t.co/vTqPT5HBn3 https://t.co/IwrSqozvjG	Financial	new free video uneducatedecon economy lumber market cryptocurrencies silver housing economist banking bond fed federalreserve	0.2681818181818182	Positive	0.5106	Positive	new free video uneducatedecon economy lumber market cryptocurrencies silver housing economist banking bond fed federalreserve	Positive	0.5106	['new', 'free', 'video', 'uneducatedecon', 'economy', 'lumber', 'markets', 'cryptocurrencies', 'silver', 'housing', 'economist', 'banking', 'bonds', 'fed', 'federalreserve']	['free', 'video', 'uneducatedecon', 'economy', 'lumber', 'markets', 'cryptocurrencies', 'silver', 'housing', 'economist', 'banking', 'bonds', 'fed', 'federalreserve']	['free', 'video', 'uneducatedecon', 'economy', 'lumber', 'market', 'cryptocurrencies', 'silver', 'housing', 'economist', 'banking', 'bond', 'fed', 'federalreserve']	0.01	0.01	0.01	0.01	0.01	0.01	0.94	0.01	0.01	0.01	7
275	1.38783e+18	2021-04-29 18:18:02+00:00	The employment measures of the Finnish government fall significantly short of what is needed and spending limits will be breached in the years to come. Political uncertainty is rising, and while the bond market has remained calm so far, there are risks. https://t.co/7aX9WZpSFJ	Financial	employment measure finnish government fall significantly short needed spending limit breached year come political uncertainty rising bond market remained calm far risk	0.1	Positive	-0.296	Negative	employment measure finnish government fall significantly short needed spending limit breached year come political uncertainty rising bond market remained calm far risk	Negative	-0.296	['employment', 'measures', 'finnish', 'government', 'fall', 'significantly', 'short', 'needed', 'spending', 'limits', 'breached', 'years', 'come', 'political', 'uncertainty', 'rising', 'bond', 'market', 'remained', 'calm', 'far', 'risks']	['employment', 'measures', 'finnish', 'government', 'fall', 'short', 'needed', 'spending', 'limits', 'breached', 'years', 'political', 'uncertainty', 'rising', 'bond', 'market', 'remained', 'calm', 'risks']	['employment', 'measure', 'finnish', 'government', 'fall', 'short', 'needed', 'spending', 'limit', 'breached', 'year', 'political', 'uncertainty', 'rising', 'bond', 'market', 'remained', 'calm', 'risk']	0.0	0.0	0.0	0.96	0.0	0.0	0.0	0.0	0.0	0.0	4
276	1.38783e+18	2021-04-29 18:15:06+00:00	[Video] Agent Jane Bond wants you to know about the basics of the #bond #market. https://t.co/wJWOhEXABj	Financial	video agent jane bond want know basic bond market	0.2	Positive	0.0	Neutral	video agent jane bond want know basic bond market	Positive	0.0772	['video', 'agent', 'jane', 'bond', 'wants', 'know', 'basics', 'bond', 'market']	['video', 'agent', 'jane', 'bond', 'basics', 'bond', 'market']	['video', 'agent', 'jane', 'bond', 'basic', 'bond', 'market']	0.01	0.01	0.9	0.01	0.01	0.01	0.01	0.01	0.01	0.01	3
277	1.38783e+18	2021-04-29 18:11:19+00:00	GREAT NEWS: This week, the @EIB issued its first ever digital bond on a public (!) #Blockchain. The €100mil 2-year bond, placed with key market investors, represents the market’s first multi‑dealer led, primary issuance of digitally native tokens. https://t.co/UE3UizEjN6	Financial	great news week eib issued first ever digital bond public blockchain mil year bond placed key market investor represents market first multi dealer led primary issuance digitally native token	0.21250000000000002	Positive	0.6249	Positive	great news week eib issued first ever digital bond public blockchain mil year bond placed key market investor represents market first multi dealer led primary issuance digitally native token	Positive	0.6249	['great', 'news', 'week', 'eib', 'issued', 'first', 'ever', 'digital', 'bond', 'public', 'blockchain', 'mil', 'year', 'bond', 'placed', 'key', 'market', 'investors', 'represents', 'market', 'first', 'multi', 'dealer', 'led', 'primary', 'issuance', 'digitally', 'native', 'tokens']	['news', 'week', 'eib', 'issued', 'digital', 'bond', 'public', 'blockchain', 'mil', 'year', 'bond', 'key', 'market', 'investors', 'represents', 'market', 'multi', 'dealer', 'led', 'primary', 'issuance', 'digitally', 'native', 'tokens']	['news', 'week', 'eib', 'issued', 'digital', 'bond', 'public', 'blockchain', 'mil', 'year', 'bond', 'key', 'market', 'investor', 'represents', 'market', 'multi', 'dealer', 'led', 'primary', 'issuance', 'digitally', 'native', 'token']	0.0	0.0	0.0	0.0	0.0	0.0	0.0	0.97	0.0	0.0	8
278	1.38783e+18	2021-04-29 18:03:58+00:00	If you really want to learn about trading and investing in stocks, then stop looking at the stock market and pay attention to the bond market, specifically the 10yr Bond.	Financial	really want learn trading investing stock stop looking stock market pay attention bond market specifically bond	0.2	Positive	-0.2516	Negative	really want learn trading investing stock stop looking stock market pay attention bond market specifically bond	Negative	-0.2516	['really', 'want', 'learn', 'trading', 'investing', 'stocks', 'stop', 'looking', 'stock', 'market', 'pay', 'attention', 'bond', 'market', 'specifically', 'bond']	['learn', 'trading', 'investing', 'stocks', 'stock', 'market', 'pay', 'attention', 'bond', 'market', 'bond']	['learn', 'trading', 'investing', 'stock', 'stock', 'market', 'pay', 'attention', 'bond', 'market', 'bond']	0.01	0.01	0.01	0.01	0.01	0.01	0.15	0.01	0.01	0.8	10
279	1.38783e+18	2021-04-29 18:03:34+00:00	Market is on the limit. Bonds, tax increases &amp; green deal talks may affect sooner than we think. Just take a look at this rate https://t.co/M6kyEZyzuM	Financial	market limit bond tax increase amp green deal talk may affect sooner think take look rate	-0.2	Negative	0.0	Neutral	market limit bond tax increase amp green deal talk may affect sooner think take look rate	Positive	0.3182	['market', 'limit', 'bonds', 'tax', 'increases', 'amp', 'green', 'deal', 'talks', 'may', 'affect', 'sooner', 'think', 'take', 'look', 'rate']	['market', 'limit', 'bonds', 'tax', 'increases', 'amp', 'green', 'deal', 'talks', 'affect', 'sooner', 'rate']	['market', 'limit', 'bond', 'tax', 'increase', 'amp', 'green', 'deal', 'talk', 'affect', 'sooner', 'rate']	0.01	0.01	0.01	0.01	0.01	0.01	0.01	0.01	0.94	0.01	9
280	1.38783e+18	2021-04-29 18:00:15+00:00	Buenos Aires Times | Money printer goes quiet &amp; Argentina's government gets squeezed: Central Bank’s fight against inflation is upending local bond market &amp; squeezing government finances as Argentina struggles to regain traction while pandemic rages on.💲 https://t.co/LhRbEfEiCe	Financial	buenos aire time money printer go quiet amp argentina government get squeezed central bank fight inflation upending local bond market amp squeezing government finance argentina struggle regain traction pandemic rage	0.0	Neutral	-0.802	Negative	buenos aire time money printer go quiet amp argentina government get squeezed central bank fight inflation upending local bond market amp squeezing government finance argentina struggle regain traction pandemic rage	Negative	-0.8176	['buenos', 'aires', 'times', 'money', 'printer', 'goes', 'quiet', 'amp', 'argentina', 'government', 'gets', 'squeezed', 'central', 'bank', 'fight', 'inflation', 'upending', 'local', 'bond', 'market', 'amp', 'squeezing', 'government', 'finances', 'argentina', 'struggles', 'regain', 'traction', 'pandemic', 'rages']	['buenos', 'aires', 'times', 'money', 'printer', 'quiet', 'amp', 'argentina', 'government', 'squeezed', 'central', 'bank', 'fight', 'inflation', 'upending', 'local', 'bond', 'market', 'amp', 'squeezing', 'government', 'finances', 'argentina', 'struggles', 'regain', 'traction', 'pandemic', 'rages']	['buenos', 'aire', 'time', 'money', 'printer', 'quiet', 'amp', 'argentina', 'government', 'squeezed', 'central', 'bank', 'fight', 'inflation', 'upending', 'local', 'bond', 'market', 'amp', 'squeezing', 'government', 'finance', 'argentina', 'struggle', 'regain', 'traction', 'pandemic', 'rage']	0.0	0.97	0.0	0.0	0.0	0.0	0.0	0.0	0.0	0.0	2
281	1.38783e+18	2021-04-29 17:52:50+00:00	Janel Jackson, Head of U.S. ETF Capital Markets @Vanguard_FA, discusses best ETF trading practices and spotlights the recently launched Vanguard Ultra-Short Bond ETF ($VUSB). https://t.co/cXq0ePssV7	Financial	janel jackson head etf capital market vanguard_fa discus best etf trading practice spotlight recently launched vanguard ultra short bond etf vusb	0.3333333333333333	Positive	0.6908	Positive	janel jackson head etf capital market vanguard_fa discus best etf trading practice spotlight recently launched vanguard ultra short bond etf vusb	Positive	0.6908	['janel', 'jackson', 'head', 'etf', 'capital', 'markets', 'vanguard_fa', 'discusses', 'best', 'etf', 'trading', 'practices', 'spotlights', 'recently', 'launched', 'vanguard', 'ultra', 'short', 'bond', 'etf', 'vusb']	['janel', 'jackson', 'head', 'etf', 'capital', 'markets', 'vanguard_fa', 'discusses', 'best', 'etf', 'trading', 'practices', 'spotlights', 'launched', 'vanguard', 'ultra', 'short', 'bond', 'etf', 'vusb']	['janel', 'jackson', 'head', 'etf', 'capital', 'market', 'vanguard_fa', 'discus', 'best', 'etf', 'trading', 'practice', 'spotlight', 'launched', 'vanguard', 'ultra', 'short', 'bond', 'etf', 'vusb']	0.0	0.0	0.0	0.0	0.0	0.0	0.0	0.96	0.0	0.0	8
282	1.38783e+18	2021-04-29 17:52:35+00:00	TheMiddleMarket: MidCap Financial, a credit solutions firm focused on serving the middle market, today announced it has raised $875 million through the issuance of its debut senior unsecured bond transaction, the proceeds of which will be used to refinance existing debt. …	Financial	themiddlemarket midcap financial credit solution firm focused serving middle market today announced raised million issuance debut senior unsecured bond transaction proceeds used refinance existing debt	-0.06666666666666667	Negative	0.2023	Positive	themiddlemarket midcap financial credit solution firm focused serving middle market today announced raised million issuance debut senior unsecured bond transaction proceeds used refinance existing debt	Positive	0.34	['themiddlemarket', 'midcap', 'financial', 'credit', 'solutions', 'firm', 'focused', 'serving', 'middle', 'market', 'today', 'announced', 'raised', 'million', 'issuance', 'debut', 'senior', 'unsecured', 'bond', 'transaction', 'proceeds', 'used', 'refinance', 'existing', 'debt']	['themiddlemarket', 'midcap', 'financial', 'credit', 'solutions', 'firm', 'focused', 'serving', 'middle', 'market', 'today', 'announced', 'raised', 'issuance', 'debut', 'senior', 'unsecured', 'bond', 'transaction', 'proceeds', 'refinance', 'existing', 'debt']	['themiddlemarket', 'midcap', 'financial', 'credit', 'solution', 'firm', 'focused', 'serving', 'middle', 'market', 'today', 'announced', 'raised', 'issuance', 'debut', 'senior', 'unsecured', 'bond', 'transaction', 'proceeds', 'refinance', 'existing', 'debt']	0.0	0.0	0.0	0.96	0.0	0.0	0.0	0.0	0.0	0.0	4
283	1.38783e+18	2021-04-29 17:52:15+00:00	MidCap Financial, a credit solutions firm focused on serving the middle market, today announced it has raised $875 million through the issuance of its debut senior unsecured bond transaction, the proceeds of which will be used to refinance existing debt. https://t.co/Uqar9MVOgh	Financial	midcap financial credit solution firm focused serving middle market today announced raised million issuance debut senior unsecured bond transaction proceeds used refinance existing debt	-0.06666666666666667	Negative	0.2023	Positive	midcap financial credit solution firm focused serving middle market today announced raised million issuance debut senior unsecured bond transaction proceeds used refinance existing debt	Positive	0.34	['midcap', 'financial', 'credit', 'solutions', 'firm', 'focused', 'serving', 'middle', 'market', 'today', 'announced', 'raised', 'million', 'issuance', 'debut', 'senior', 'unsecured', 'bond', 'transaction', 'proceeds', 'used', 'refinance', 'existing', 'debt']	['midcap', 'financial', 'credit', 'solutions', 'firm', 'focused', 'serving', 'middle', 'market', 'today', 'announced', 'raised', 'issuance', 'debut', 'senior', 'unsecured', 'bond', 'transaction', 'proceeds', 'refinance', 'existing', 'debt']	['midcap', 'financial', 'credit', 'solution', 'firm', 'focused', 'serving', 'middle', 'market', 'today', 'announced', 'raised', 'issuance', 'debut', 'senior', 'unsecured', 'bond', 'transaction', 'proceeds', 'refinance', 'existing', 'debt']	0.0	0.0	0.0	0.96	0.0	0.0	0.0	0.0	0.0	0.0	4
284	1.38782e+18	2021-04-29 17:36:00+00:00	If implied earnings growth is right, say goodbye to the economic trends of the last 30 years. If the bond market is right again, stocks are way over their skis. https://t.co/rn3F3r10tU https://t.co/aPk2hao9Ef	Financial	implied earnings growth right say goodbye economic trend last year bond market right stock way ski	0.19285714285714284	Positive	0.3818	Positive	implied earnings growth right say goodbye economic trend last year bond market right stock way ski	Positive	0.3818	['implied', 'earnings', 'growth', 'right', 'say', 'goodbye', 'economic', 'trends', 'last', 'years', 'bond', 'market', 'right', 'stocks', 'way', 'skis']	['implied', 'earnings', 'growth', 'goodbye', 'economic', 'trends', 'years', 'bond', 'market', 'stocks', 'skis']	['implied', 'earnings', 'growth', 'goodbye', 'economic', 'trend', 'year', 'bond', 'market', 'stock', 'ski']	0.01	0.01	0.01	0.01	0.94	0.01	0.01	0.01	0.01	0.01	5
285	1.38782e+18	2021-04-29 17:30:01+00:00	2021 is likely shaping up to be an official bear market for #bonds, but @MarketsGarvey is watching real #yields carefully yet still sticking to his guns and expects the 10-year to revert towards a 2-handle https://t.co/izRJHI8dDE	Financial	likely shaping official bear market bond marketsgarvey watching real yield carefully yet still sticking gun expects year revert towards handle	0.03333333333333333	Positive	0.128	Positive	likely shaping official bear market bond marketsgarvey watching real yield carefully yet still sticking gun expects year revert towards handle	Negative	-0.2263	['likely', 'shaping', 'official', 'bear', 'market', 'bonds', 'marketsgarvey', 'watching', 'real', 'yields', 'carefully', 'yet', 'still', 'sticking', 'guns', 'expects', 'year', 'revert', 'towards', 'handle']	['shaping', 'official', 'bear', 'market', 'bonds', 'marketsgarvey', 'watching', 'real', 'yields', 'carefully', 'sticking', 'guns', 'expects', 'year', 'revert', 'handle']	['shaping', 'official', 'bear', 'market', 'bond', 'marketsgarvey', 'watching', 'real', 'yield', 'carefully', 'sticking', 'gun', 'expects', 'year', 'revert', 'handle']	0.01	0.09	0.01	0.01	0.01	0.87	0.01	0.01	0.01	0.01	6
286	1.38782e+18	2021-04-29 17:28:12+00:00	WATCH: How global inflation fears have spooked the bond market https://t.co/b0AFEh4wiz	Financial	watch global inflation fear spooked bond market	0.0	Neutral	-0.4215	Negative	watch global inflation fear spooked bond market	Negative	-0.4939	['watch', 'global', 'inflation', 'fears', 'spooked', 'bond', 'market']	['watch', 'global', 'inflation', 'fears', 'spooked', 'bond', 'market']	['watch', 'global', 'inflation', 'fear', 'spooked', 'bond', 'market']	0.01	0.01	0.01	0.87	0.01	0.01	0.01	0.01	0.01	0.01	4
287	1.38782e+18	2021-04-29 17:18:34+00:00	Hudson Cie - Daily Market briefing - West African Regional Stock Exchange: BRVM has closed its trading day on Thursday April 29th, 2021 lower compared to Wednesday. The market capitalization (Stocks + Bonds) decreased by 0.02% to stand at… https://t.co/xdeGgSHGMa #equity #stocks https://t.co/SJ4dXbQJVC	Financial	hudson cie daily market briefing west african regional stock exchange brvm closed trading day thursday april lower compared wednesday market capitalization stock bond decreased stand equity stock	-0.125	Negative	-0.296	Negative	hudson cie daily market briefing west african regional stock exchange brvm closed trading day thursday april lower compared wednesday market capitalization stock bond decreased stand equity stock	Negative	-0.296	['hudson', 'cie', 'daily', 'market', 'briefing', 'west', 'african', 'regional', 'stock', 'exchange', 'brvm', 'closed', 'trading', 'day', 'thursday', 'april', 'lower', 'compared', 'wednesday', 'market', 'capitalization', 'stocks', 'bonds', 'decreased', 'stand', 'equity', 'stocks']	['hudson', 'cie', 'daily', 'market', 'briefing', 'west', 'african', 'regional', 'stock', 'exchange', 'brvm', 'closed', 'trading', 'day', 'thursday', 'april', 'lower', 'compared', 'wednesday', 'market', 'capitalization', 'stocks', 'bonds', 'decreased', 'stand', 'equity', 'stocks']	['hudson', 'cie', 'daily', 'market', 'briefing', 'west', 'african', 'regional', 'stock', 'exchange', 'brvm', 'closed', 'trading', 'day', 'thursday', 'april', 'lower', 'compared', 'wednesday', 'market', 'capitalization', 'stock', 'bond', 'decreased', 'stand', 'equity', 'stock']	0.0	0.0	0.97	0.0	0.0	0.0	0.0	0.0	0.0	0.0	3
288	1.38782e+18	2021-04-29 17:18:34+00:00	Understanding Your Bond Portfolio's Carbon Footprint. https://t.co/4ueCLoyd7y #stocks #finance #markets	Financial	understanding bond portfolio carbon footprint stock finance market	0.0	Neutral	0.0	Neutral	understanding bond portfolio carbon footprint stock finance market	Neutral	0.0	['understanding', 'bond', 'portfolio', 'carbon', 'footprint', 'stocks', 'finance', 'markets']	['understanding', 'bond', 'portfolio', 'carbon', 'footprint', 'stocks', 'finance', 'markets']	['understanding', 'bond', 'portfolio', 'carbon', 'footprint', 'stock', 'finance', 'market']	0.01	0.01	0.89	0.01	0.01	0.01	0.01	0.01	0.01	0.01	3
289	1.38782e+18	2021-04-29 17:05:19+00:00	#Market : Bank of England likely to slow bond purchases as economy rebounds : "The MPC is in neutral mode, but markets are looking forward towards the point where the MPC will begin to leave its ultra-loose stance," Investec e... by #EconomicTimes https://t.co/C9rr870Wfd	Financial	market bank england likely slow bond purchase economy rebound mpc neutral mode market looking forward towards point mpc begin leave ultra loose stance investec economictimes	-0.12564102564102567	Negative	-0.3612	Negative	market bank england likely slow bond purchase economy rebound mpc neutral mode market looking forward towards point mpc begin leave ultra loose stance investec economictimes	Negative	-0.3612	['market', 'bank', 'england', 'likely', 'slow', 'bond', 'purchases', 'economy', 'rebounds', 'mpc', 'neutral', 'mode', 'markets', 'looking', 'forward', 'towards', 'point', 'mpc', 'begin', 'leave', 'ultra', 'loose', 'stance', 'investec', 'economictimes']	['market', 'bank', 'england', 'slow', 'bond', 'purchases', 'economy', 'rebounds', 'mpc', 'neutral', 'mode', 'markets', 'forward', 'point', 'mpc', 'leave', 'ultra', 'loose', 'stance', 'investec', 'economictimes']	['market', 'bank', 'england', 'slow', 'bond', 'purchase', 'economy', 'rebound', 'mpc', 'neutral', 'mode', 'market', 'forward', 'point', 'mpc', 'leave', 'ultra', 'loose', 'stance', 'investec', 'economictimes']	0.0	0.0	0.0	0.0	0.0	0.0	0.96	0.0	0.0	0.0	7
290	1.38781e+18	2021-04-29 17:04:06+00:00	Congress Urged to Use Muni Tax Breaks to Help Black Colleges: Here’s one way the federal government could help America’s black colleges and universities: expand the market for their tax-exempt bonds. https://t.co/CnNGi0E1K8 https://t.co/hDBTZTDxp5	Financial	congress urged use muni tax break help black college one way federal government could help america black college university expand market tax exempt bond	-0.16666666666666666	Negative	0.7964	Positive	congress urged use muni tax break help black college one way federal government could help america black college university expand market tax exempt bond	Positive	0.7964	['congress', 'urged', 'use', 'muni', 'tax', 'breaks', 'help', 'black', 'colleges', 'one', 'way', 'federal', 'government', 'could', 'help', 'america', 'black', 'colleges', 'universities', 'expand', 'market', 'tax', 'exempt', 'bonds']	['congress', 'urged', 'muni', 'tax', 'breaks', 'help', 'black', 'colleges', 'federal', 'government', 'help', 'america', 'black', 'colleges', 'universities', 'expand', 'market', 'tax', 'exempt', 'bonds']	['congress', 'urged', 'muni', 'tax', 'break', 'help', 'black', 'college', 'federal', 'government', 'help', 'america', 'black', 'college', 'university', 'expand', 'market', 'tax', 'exempt', 'bond']	0.0	0.0	0.0	0.0	0.63	0.34	0.0	0.0	0.0	0.0	5
291	1.38781e+18	2021-04-29 17:02:01+00:00	With many developed bond markets offering low, zero, or negative yields, China’s sovereign bond market stands out as a potential alternative for investors seeking both yields and safe-haven protection: https://t.co/XHx6tzblKR https://t.co/CsLEpAMXKv	Financial	many developed bond market offering low zero negative yield china sovereign bond market stand potential alternative investor seeking yield safe protection	0.13333333333333333	Positive	-0.4404	Negative	many developed bond market offering low zero negative yield china sovereign bond market stand potential alternative investor seeking yield safe protection	Negative	-0.4404	['many', 'developed', 'bond', 'markets', 'offering', 'low', 'zero', 'negative', 'yields', 'china', 'sovereign', 'bond', 'market', 'stands', 'potential', 'alternative', 'investors', 'seeking', 'yields', 'safe', 'protection']	['developed', 'bond', 'markets', 'offering', 'low', 'negative', 'yields', 'china', 'sovereign', 'bond', 'market', 'stands', 'potential', 'alternative', 'investors', 'seeking', 'yields', 'safe', 'protection']	['developed', 'bond', 'market', 'offering', 'low', 'negative', 'yield', 'china', 'sovereign', 'bond', 'market', 'stand', 'potential', 'alternative', 'investor', 'seeking', 'yield', 'safe', 'protection']	0.0	0.0	0.0	0.0	0.96	0.0	0.0	0.0	0.0	0.0	5
292	1.38781e+18	2021-04-29 17:00:40+00:00	Commodity prices are going through the roof and yet interest rates refuse to rise. What gives? That is the extent of global money printing. Commodity prices up 100% on an average and bond markets saying it doesn’t bother us. https://t.co/py3oiLbUcu	Financial	commodity price going roof yet interest rate refuse rise give extent global money printing commodity price average bond market saying bother	-0.075	Negative	-0.1531	Negative	commodity price going roof yet interest rate refuse rise give extent global money printing commodity price average bond market saying bother	Negative	-0.1531	['commodity', 'prices', 'going', 'roof', 'yet', 'interest', 'rates', 'refuse', 'rise', 'gives', 'extent', 'global', 'money', 'printing', 'commodity', 'prices', 'average', 'bond', 'markets', 'saying', 'bother']	['commodity', 'prices', 'going', 'roof', 'interest', 'rates', 'refuse', 'rise', 'extent', 'global', 'money', 'printing', 'commodity', 'prices', 'average', 'bond', 'markets', 'bother']	['commodity', 'price', 'going', 'roof', 'interest', 'rate', 'refuse', 'rise', 'extent', 'global', 'money', 'printing', 'commodity', 'price', 'average', 'bond', 'market', 'bother']	0.0	0.0	0.0	0.0	0.0	0.0	0.0	0.0	0.96	0.0	9
293	1.38781e+18	2021-04-29 17:00:39+00:00	From @SPGlobalRatings: Global issuance of sustainability-linked debt instruments will likely surpass $200 billion this year, driven by ongoing sustainability-linked loan market growth and an acceleration in sustainability-linked bond issuance: https://t.co/gBmrMfQefA https://t.co/0yKlocFRcF	Financial	spglobalratings global issuance sustainability linked debt instrument likely surpass billion year driven ongoing sustainability linked loan market growth acceleration sustainability linked bond issuance	0.0	Neutral	0.0258	Neutral	spglobalratings global issuance sustainability linked debt instrument likely surpass billion year driven ongoing sustainability linked loan market growth acceleration sustainability linked bond issuance	Neutral	0.0258	['spglobalratings', 'global', 'issuance', 'sustainability', 'linked', 'debt', 'instruments', 'likely', 'surpass', 'billion', 'year', 'driven', 'ongoing', 'sustainability', 'linked', 'loan', 'market', 'growth', 'acceleration', 'sustainability', 'linked', 'bond', 'issuance']	['spglobalratings', 'global', 'issuance', 'sustainability', 'linked', 'debt', 'instruments', 'surpass', 'billion', 'year', 'driven', 'ongoing', 'sustainability', 'linked', 'loan', 'market', 'growth', 'acceleration', 'sustainability', 'linked', 'bond', 'issuance']	['spglobalratings', 'global', 'issuance', 'sustainability', 'linked', 'debt', 'instrument', 'surpass', 'billion', 'year', 'driven', 'ongoing', 'sustainability', 'linked', 'loan', 'market', 'growth', 'acceleration', 'sustainability', 'linked', 'bond', 'issuance']	0.0	0.0	0.0	0.0	0.0	0.0	0.0	0.0	0.0	0.96	10
294	1.38781e+18	2021-04-29 16:59:20+00:00	Netflix’s big bet on foreign content and international viewers could upend the global mediascape – and change how people see the world #macro #forex #trading #investing #stocks #bonds #crypto #markets https://t.co/Id9dy3SR4g	Financial	netflix big bet foreign content international viewer could upend global mediascape change people see world macro forex trading investing stock bond crypto market	-0.03125	Negative	0.0	Neutral	netflix big bet foreign content international viewer could upend global mediascape change people see world macro forex trading investing stock bond crypto market	Neutral	0.0	['netflix', 'big', 'bet', 'foreign', 'content', 'international', 'viewers', 'could', 'upend', 'global', 'mediascape', 'change', 'people', 'see', 'world', 'macro', 'forex', 'trading', 'investing', 'stocks', 'bonds', 'crypto', 'markets']	['netflix', 'big', 'bet', 'foreign', 'content', 'international', 'viewers', 'upend', 'global', 'mediascape', 'change', 'people', 'macro', 'forex', 'trading', 'investing', 'stocks', 'bonds', 'crypto', 'markets']	['netflix', 'big', 'bet', 'foreign', 'content', 'international', 'viewer', 'upend', 'global', 'mediascape', 'change', 'people', 'macro', 'forex', 'trading', 'investing', 'stock', 'bond', 'crypto', 'market']	0.64	0.0	0.0	0.0	0.0	0.0	0.33	0.0	0.0	0.0	1
295	1.38781e+18	2021-04-29 16:53:39+00:00	The old "the Banks accentuate the HFT momentum to the downside when the bond market dips so that, upon recovery, price is reset lower." trick. https://t.co/H8Rv8pHqZR	Financial	old bank accentuate hft momentum downside bond market dip upon recovery price reset lower trick	0.1	Positive	-0.5267	Negative	old bank accentuate hft momentum downside bond market dip upon recovery price reset lower trick	Negative	-0.5267	['old', 'banks', 'accentuate', 'hft', 'momentum', 'downside', 'bond', 'market', 'dips', 'upon', 'recovery', 'price', 'reset', 'lower', 'trick']	['banks', 'accentuate', 'hft', 'momentum', 'downside', 'bond', 'market', 'dips', 'recovery', 'price', 'reset', 'lower', 'trick']	['bank', 'accentuate', 'hft', 'momentum', 'downside', 'bond', 'market', 'dip', 'recovery', 'price', 'reset', 'lower', 'trick']	0.01	0.01	0.01	0.01	0.94	0.01	0.01	0.01	0.01	0.01	5
296	1.38781e+18	2021-04-29 16:51:03+00:00	“The #RBI has repeatedly assured bond markets that it would ensure ample #liquidity in the banking system and help smoothly execute the government's #massive 12.06 trillion rupees ($161.15 billion) market #borrowing programme” https://t.co/WsY0rZFI46 https://t.co/5rI8hgtnxc	Financial	rbi repeatedly assured bond market would ensure ample liquidity banking system help smoothly execute government massive trillion rupee billion market borrowing programme	0.2	Positive	0.7783	Positive	rbi repeatedly assured bond market would ensure ample liquidity banking system help smoothly execute government massive trillion rupee billion market borrowing programme	Positive	0.7783	['rbi', 'repeatedly', 'assured', 'bond', 'markets', 'would', 'ensure', 'ample', 'liquidity', 'banking', 'system', 'help', 'smoothly', 'execute', 'government', 'massive', 'trillion', 'rupees', 'billion', 'market', 'borrowing', 'programme']	['rbi', 'repeatedly', 'assured', 'bond', 'markets', 'ensure', 'ample', 'liquidity', 'banking', 'system', 'help', 'smoothly', 'execute', 'government', 'massive', 'trillion', 'rupees', 'billion', 'market', 'borrowing', 'programme']	['rbi', 'repeatedly', 'assured', 'bond', 'market', 'ensure', 'ample', 'liquidity', 'banking', 'system', 'help', 'smoothly', 'execute', 'government', 'massive', 'trillion', 'rupee', 'billion', 'market', 'borrowing', 'programme']	0.96	0.0	0.0	0.0	0.0	0.0	0.0	0.0	0.0	0.0	1
297	1.38781e+18	2021-04-29 16:47:32+00:00	If low real rates are the main prop for share prices, then any attempt to time the stock market is in essence a bet on the bond market—and, in turn, on how inflation evolves and how central banks react to it. Good luck with getting those calls right.	Financial	low real rate main prop share price attempt time stock market essence bet bond market turn inflation evolves central bank react good luck getting call right	0.2253968253968254	Positive	0.7184	Positive	low real rate main prop share price attempt time stock market essence bet bond market turn inflation evolves central bank react good luck getting call right	Positive	0.7184	['low', 'real', 'rates', 'main', 'prop', 'share', 'prices', 'attempt', 'time', 'stock', 'market', 'essence', 'bet', 'bond', 'market', 'turn', 'inflation', 'evolves', 'central', 'banks', 'react', 'good', 'luck', 'getting', 'calls', 'right']	['low', 'real', 'rates', 'main', 'prop', 'share', 'prices', 'attempt', 'time', 'stock', 'market', 'essence', 'bet', 'bond', 'market', 'turn', 'inflation', 'evolves', 'central', 'banks', 'react', 'good', 'luck', 'calls']	['low', 'real', 'rate', 'main', 'prop', 'share', 'price', 'attempt', 'time', 'stock', 'market', 'essence', 'bet', 'bond', 'market', 'turn', 'inflation', 'evolves', 'central', 'bank', 'react', 'good', 'luck', 'call']	0.0	0.0	0.0	0.0	0.97	0.0	0.0	0.0	0.0	0.0	5
298	1.38781e+18	2021-04-29 16:45:29+00:00	What @htsfhickey and other generalists fail to grasp is that....once again...The Banks accentuate the HFT momentum to the downside when the bond market dips so that, upon recovery, price is reset lower. Note that rates are back to 2:30 CT levels while Comex gold is down $13. https://t.co/ApDbUIMPVd	Financial	htsfhickey generalist fail grasp bank accentuate hft momentum downside bond market dip upon recovery price reset lower note rate back level comex gold	-0.25	Negative	-0.7717	Negative	htsfhickey generalist fail grasp bank accentuate hft momentum downside bond market dip upon recovery price reset lower note rate back level comex gold	Negative	-0.7717	['htsfhickey', 'generalists', 'fail', 'grasp', 'banks', 'accentuate', 'hft', 'momentum', 'downside', 'bond', 'market', 'dips', 'upon', 'recovery', 'price', 'reset', 'lower', 'note', 'rates', 'back', 'levels', 'comex', 'gold']	['htsfhickey', 'generalists', 'fail', 'grasp', 'banks', 'accentuate', 'hft', 'momentum', 'downside', 'bond', 'market', 'dips', 'recovery', 'price', 'reset', 'lower', 'note', 'rates', 'levels', 'comex', 'gold']	['htsfhickey', 'generalist', 'fail', 'grasp', 'bank', 'accentuate', 'hft', 'momentum', 'downside', 'bond', 'market', 'dip', 'recovery', 'price', 'reset', 'lower', 'note', 'rate', 'level', 'comex', 'gold']	0.0	0.0	0.0	0.96	0.0	0.0	0.0	0.0	0.0	0.0	4
299	1.38781e+18	2021-04-29 16:39:25+00:00	‘Excellent’ bond market could help Oklahoma’s new utility securitization plan https://t.co/QBcOuo8Igh via @nondocmedia	Financial	excellent bond market could help oklahoma new utility securitization plan via nondocmedia	0.5681818181818181	Positive	0.765	Positive	excellent bond market could help oklahoma new utility securitization plan via nondocmedia	Positive	0.765	['excellent', 'bond', 'market', 'could', 'help', 'oklahoma', 'new', 'utility', 'securitization', 'plan', 'via', 'nondocmedia']	['excellent', 'bond', 'market', 'help', 'oklahoma', 'utility', 'securitization', 'plan', 'nondocmedia']	['excellent', 'bond', 'market', 'help', 'oklahoma', 'utility', 'securitization', 'plan', 'nondocmedia']	0.01	0.01	0.92	0.01	0.01	0.01	0.01	0.01	0.01	0.01	3
300	1.38781e+18	2021-04-29 16:37:19+00:00	Yesterday, a House panel examined racial inequity in the municipal bond market. (Wonky but important!) https://t.co/SAk38hzdNP Here's my story from 2018 on why HBCUs pay more to take on loans. (Hint: racism) https://t.co/brCvFZIMS6	Financial	yesterday house panel examined racial inequity municipal bond market wonky important story hbcus pay take loan hint racism	0.05000000000000002	Positive	-0.5719	Negative	yesterday house panel examined racial inequity municipal bond market wonky important story hbcus pay take loan hint racism	Negative	-0.5719	['yesterday', 'house', 'panel', 'examined', 'racial', 'inequity', 'municipal', 'bond', 'market', 'wonky', 'important', 'story', 'hbcus', 'pay', 'take', 'loans', 'hint', 'racism']	['yesterday', 'house', 'panel', 'examined', 'racial', 'inequity', 'municipal', 'bond', 'market', 'wonky', 'story', 'hbcus', 'pay', 'loans', 'hint', 'racism']	['yesterday', 'house', 'panel', 'examined', 'racial', 'inequity', 'municipal', 'bond', 'market', 'wonky', 'story', 'hbcus', 'pay', 'loan', 'hint', 'racism']	0.01	0.01	0.01	0.01	0.01	0.95	0.01	0.01	0.01	0.01	6
301	1.3878e+18	2021-04-29 16:23:15+00:00	Nordic Sustainable Debt: State of the Market 2020 report. USD88.2bn cumulative issuance, region makes up 5% of global GSS bond volume. 3 nations in global Top 20. Sweden leads on 2020 annual issuance. Read more: https://t.co/AZsn9DWX3W #greenbonds #greenloans #climate #investment https://t.co/Uo8LrTreCg	Financial	nordic sustainable debt state market report usd cumulative issuance region make global g bond volume nation global top sweden lead annual issuance read greenbonds greenloans climate investment	0.16666666666666666	Positive	-0.1779	Negative	nordic sustainable debt state market report usd cumulative issuance region make global g bond volume nation global top sweden lead annual issuance read greenbonds greenloans climate investment	Negative	-0.1779	['nordic', 'sustainable', 'debt', 'state', 'market', 'report', 'usd', 'cumulative', 'issuance', 'region', 'makes', 'global', 'gss', 'bond', 'volume', 'nations', 'global', 'top', 'sweden', 'leads', 'annual', 'issuance', 'read', 'greenbonds', 'greenloans', 'climate', 'investment']	['nordic', 'sustainable', 'debt', 'state', 'market', 'report', 'usd', 'cumulative', 'issuance', 'region', 'global', 'gss', 'bond', 'volume', 'nations', 'global', 'top', 'sweden', 'leads', 'annual', 'issuance', 'read', 'greenbonds', 'greenloans', 'climate', 'investment']	['nordic', 'sustainable', 'debt', 'state', 'market', 'report', 'usd', 'cumulative', 'issuance', 'region', 'global', 'g', 'bond', 'volume', 'nation', 'global', 'top', 'sweden', 'lead', 'annual', 'issuance', 'read', 'greenbonds', 'greenloans', 'climate', 'investment']	0.97	0.0	0.0	0.0	0.0	0.0	0.0	0.0	0.0	0.0	1
302	1.3878e+18	2021-04-29 16:21:20+00:00	Fed knows this and this is how Fed avoids blame when bond and stock markets crash. "We continued to be accommodative. Don't blame us." To regain control over asset prices, Fed NEEDS a crash in bonds and stocks so that the effect of their marginal QE dollar is higher again. https://t.co/wV2WzT1mzD	Financial	fed know fed avoids blame bond stock market crash continued accommodative blame regain control asset price fed need crash bond stock effect marginal dollar higher	0.25	Positive	-0.8126	Negative	fed know fed avoids blame bond stock market crash continued accommodative blame regain control asset price fed need crash bond stock effect marginal dollar higher	Negative	-0.8126	['fed', 'knows', 'fed', 'avoids', 'blame', 'bond', 'stock', 'markets', 'crash', 'continued', 'accommodative', 'blame', 'regain', 'control', 'asset', 'prices', 'fed', 'needs', 'crash', 'bonds', 'stocks', 'effect', 'marginal', 'dollar', 'higher']	['fed', 'fed', 'avoids', 'blame', 'bond', 'stock', 'markets', 'crash', 'continued', 'accommodative', 'blame', 'regain', 'control', 'asset', 'prices', 'fed', 'crash', 'bonds', 'stocks', 'marginal', 'dollar', 'higher']	['fed', 'fed', 'avoids', 'blame', 'bond', 'stock', 'market', 'crash', 'continued', 'accommodative', 'blame', 'regain', 'control', 'asset', 'price', 'fed', 'crash', 'bond', 'stock', 'marginal', 'dollar', 'higher']	0.96	0.0	0.0	0.0	0.0	0.0	0.0	0.0	0.0	0.0	1
303	1.3878e+18	2021-04-29 16:16:09+00:00	$SPY HITS ALL TIME HIGH! EU SELLS ETH BONDS &amp; MORE! | Market Mania | Ep 117 https://t.co/REkGzY2XuS via @YouTube	Financial	spy hit time high sell eth bond amp market mania via youtube	0.16	Positive	0.0	Neutral	spy hit time high sell eth bond amp market mania via youtube	Neutral	0.0	['spy', 'hits', 'time', 'high', 'sells', 'eth', 'bonds', 'amp', 'market', 'mania', 'via', 'youtube']	['spy', 'hits', 'time', 'high', 'sells', 'eth', 'bonds', 'amp', 'market', 'mania', 'youtube']	['spy', 'hit', 'time', 'high', 'sell', 'eth', 'bond', 'amp', 'market', 'mania', 'youtube']	0.92	0.01	0.01	0.01	0.01	0.01	0.01	0.01	0.01	0.01	1
304	1.3878e+18	2021-04-29 16:15:50+00:00	I believe the market more than the Fed. 10-year bonds continue to rise despite Powell's rhetoric. I suggest that you unsubscribe from @elonmusk and his henchmen if the #BTC drops to 40k over the weekend. I am 100% $via @viacoin https://t.co/ZC5OA5WW5m	Financial	believe market fed year bond continue rise despite powell rhetoric suggest unsubscribe elonmusk henchman btc drop weekend via viacoin	0.0	Neutral	0.0	Neutral	believe market fed year bond continue rise despite powell rhetoric suggest unsubscribe elonmusk henchman btc drop weekend via viacoin	Negative	-0.2732	['believe', 'market', 'fed', 'year', 'bonds', 'continue', 'rise', 'despite', 'powell', 'rhetoric', 'suggest', 'unsubscribe', 'elonmusk', 'henchmen', 'btc', 'drops', 'weekend', 'via', 'viacoin']	['market', 'fed', 'year', 'bonds', 'continue', 'rise', 'despite', 'powell', 'rhetoric', 'unsubscribe', 'elonmusk', 'henchmen', 'btc', 'drops', 'weekend', 'viacoin']	['market', 'fed', 'year', 'bond', 'continue', 'rise', 'despite', 'powell', 'rhetoric', 'unsubscribe', 'elonmusk', 'henchman', 'btc', 'drop', 'weekend', 'viacoin']	0.01	0.01	0.95	0.01	0.01	0.01	0.01	0.01	0.01	0.01	3
305	1.3878e+18	2021-04-29 16:12:35+00:00	Take a second to ponder over your risk tolerance level. #bsbevolution #bsb #brokerage #broker #bonds #markets #finance #investmenttips #investment #Ghana #ghanabusiness https://t.co/3Kycn3tFqu	Financial	take second ponder risk tolerance level bsbevolution bsb brokerage broker bond market finance investmenttips investment ghana ghanabusiness	0.0	Neutral	0.0258	Neutral	take second ponder risk tolerance level bsbevolution bsb brokerage broker bond market finance investmenttips investment ghana ghanabusiness	Neutral	0.0258	['take', 'second', 'ponder', 'risk', 'tolerance', 'level', 'bsbevolution', 'bsb', 'brokerage', 'broker', 'bonds', 'markets', 'finance', 'investmenttips', 'investment', 'ghana', 'ghanabusiness']	['second', 'ponder', 'risk', 'tolerance', 'level', 'bsbevolution', 'bsb', 'brokerage', 'broker', 'bonds', 'markets', 'finance', 'investmenttips', 'investment', 'ghana', 'ghanabusiness']	['second', 'ponder', 'risk', 'tolerance', 'level', 'bsbevolution', 'bsb', 'brokerage', 'broker', 'bond', 'market', 'finance', 'investmenttips', 'investment', 'ghana', 'ghanabusiness']	0.95	0.01	0.01	0.01	0.01	0.01	0.01	0.01	0.01	0.01	1
306	1.3878e+18	2021-04-29 16:06:12+00:00	AES Domenicana, leading player in the power generation market in Dominican Republic, is issuing a USD 7 year callable in 3 year senior unsecured #bond at 6% area. Rating BB-	Financial	aes domenicana leading player power generation market dominican republic issuing usd year callable year senior unsecured bond area rating	0.0	Neutral	-0.3818	Negative	aes domenicana leading player power generation market dominican republic issuing usd year callable year senior unsecured bond area rating	Negative	-0.3818	['aes', 'domenicana', 'leading', 'player', 'power', 'generation', 'market', 'dominican', 'republic', 'issuing', 'usd', 'year', 'callable', 'year', 'senior', 'unsecured', 'bond', 'area', 'rating']	['aes', 'domenicana', 'leading', 'player', 'power', 'generation', 'market', 'dominican', 'republic', 'issuing', 'usd', 'year', 'callable', 'year', 'senior', 'unsecured', 'bond', 'area', 'rating']	['aes', 'domenicana', 'leading', 'player', 'power', 'generation', 'market', 'dominican', 'republic', 'issuing', 'usd', 'year', 'callable', 'year', 'senior', 'unsecured', 'bond', 'area', 'rating']	0.01	0.01	0.01	0.01	0.01	0.01	0.95	0.01	0.01	0.01	7
307	1.3878e+18	2021-04-29 16:05:31+00:00	Record $1.8 trln of Asia bonds maturing this year to drive refinancing surge. “#ESG is top of the policy agenda in Korea and this market will develop further as more companies embrace the product" https://t.co/8I3OljcDY3 #ESGYS #sustainablefinance #impactinvestment #SRI	Financial	record trln asia bond maturing year drive refinancing surge esg top policy agenda korea market develop company embrace product esgys sustainablefinance impactinvestment sri	0.5	Positive	0.4767	Positive	record trln asia bond maturing year drive refinancing surge esg top policy agenda korea market develop company embrace product esgys sustainablefinance impactinvestment sri	Positive	0.4767	['record', 'trln', 'asia', 'bonds', 'maturing', 'year', 'drive', 'refinancing', 'surge', 'esg', 'top', 'policy', 'agenda', 'korea', 'market', 'develop', 'companies', 'embrace', 'product', 'esgys', 'sustainablefinance', 'impactinvestment', 'sri']	['record', 'trln', 'asia', 'bonds', 'maturing', 'year', 'drive', 'refinancing', 'surge', 'esg', 'top', 'policy', 'agenda', 'korea', 'market', 'develop', 'companies', 'embrace', 'product', 'esgys', 'sustainablefinance', 'impactinvestment', 'sri']	['record', 'trln', 'asia', 'bond', 'maturing', 'year', 'drive', 'refinancing', 'surge', 'esg', 'top', 'policy', 'agenda', 'korea', 'market', 'develop', 'company', 'embrace', 'product', 'esgys', 'sustainablefinance', 'impactinvestment', 'sri']	0.0	0.0	0.0	0.0	0.0	0.0	0.0	0.96	0.0	0.0	8
308	1.3878e+18	2021-04-29 16:04:43+00:00	Absolute dreamboat blowout earnings and Nasdaq is 70 points down... the bond yield beast haunts markets again after the staggering decline in inventories	Financial	absolute dreamboat blowout earnings nasdaq point bond yield beast haunt market staggering decline inventory	0.2	Positive	-0.25	Negative	absolute dreamboat blowout earnings nasdaq point bond yield beast haunt market staggering decline inventory	Negative	-0.4019	['absolute', 'dreamboat', 'blowout', 'earnings', 'nasdaq', 'points', 'bond', 'yield', 'beast', 'haunts', 'markets', 'staggering', 'decline', 'inventories']	['absolute', 'dreamboat', 'blowout', 'earnings', 'nasdaq', 'points', 'bond', 'yield', 'beast', 'haunts', 'markets', 'staggering', 'decline', 'inventories']	['absolute', 'dreamboat', 'blowout', 'earnings', 'nasdaq', 'point', 'bond', 'yield', 'beast', 'haunt', 'market', 'staggering', 'decline', 'inventory']	0.01	0.01	0.01	0.01	0.01	0.01	0.01	0.94	0.01	0.01	8
309	1.3878e+18	2021-04-29 16:02:24+00:00	Global Sustainable Debt- State of the Market 2020 report. @ClimateBonds flagship publication. Green bonds ($290bn) Social Bonds ($249bn) Sustainability Bonds ($159bn) for a record $700bn year. Media Release: https://t.co/YucWBqlIPx… #greenbonds #socialbonds #sustainabilitybonds https://t.co/oipUq6fNCb	Financial	global sustainable debt state market report climatebonds flagship publication green bond social bond sustainability bond record year medium release greenbonds socialbonds sustainabilitybonds	-0.05555555555555556	Negative	-0.2732	Negative	global sustainable debt state market report climatebonds flagship publication green bond social bond sustainability bond record year medium release greenbonds socialbonds sustainabilitybonds	Negative	-0.2732	['global', 'sustainable', 'debt', 'state', 'market', 'report', 'climatebonds', 'flagship', 'publication', 'green', 'bonds', 'social', 'bonds', 'sustainability', 'bonds', 'record', 'year', 'media', 'release', 'greenbonds', 'socialbonds', 'sustainabilitybonds']	['global', 'sustainable', 'debt', 'state', 'market', 'report', 'climatebonds', 'flagship', 'publication', 'green', 'bonds', 'social', 'bonds', 'sustainability', 'bonds', 'record', 'year', 'media', 'release', 'greenbonds', 'socialbonds', 'sustainabilitybonds']	['global', 'sustainable', 'debt', 'state', 'market', 'report', 'climatebonds', 'flagship', 'publication', 'green', 'bond', 'social', 'bond', 'sustainability', 'bond', 'record', 'year', 'medium', 'release', 'greenbonds', 'socialbonds', 'sustainabilitybonds']	0.0	0.0	0.0	0.0	0.0	0.0	0.0	0.96	0.0	0.0	8
310	1.3878e+18	2021-04-29 16:02:17+00:00	NEW #FREE Video from The @uneducatedecon1 on the #economy #lumber #Markets #cryptocurrencies #silver #Housing #Economist #banking #bonds #FED #federalreserve https://t.co/uz9IwAvDbt https://t.co/AYUzl2v7l3	Financial	new free video uneducatedecon economy lumber market cryptocurrencies silver housing economist banking bond fed federalreserve	0.2681818181818182	Positive	0.5106	Positive	new free video uneducatedecon economy lumber market cryptocurrencies silver housing economist banking bond fed federalreserve	Positive	0.5106	['new', 'free', 'video', 'uneducatedecon', 'economy', 'lumber', 'markets', 'cryptocurrencies', 'silver', 'housing', 'economist', 'banking', 'bonds', 'fed', 'federalreserve']	['free', 'video', 'uneducatedecon', 'economy', 'lumber', 'markets', 'cryptocurrencies', 'silver', 'housing', 'economist', 'banking', 'bonds', 'fed', 'federalreserve']	['free', 'video', 'uneducatedecon', 'economy', 'lumber', 'market', 'cryptocurrencies', 'silver', 'housing', 'economist', 'banking', 'bond', 'fed', 'federalreserve']	0.01	0.01	0.01	0.01	0.01	0.01	0.94	0.01	0.01	0.01	7
311	1.3878e+18	2021-04-29 16:00:51+00:00	I have models in the works incorporating bond yields, futures markets, and earnings calls... will mostly be using leveraged long and short ETFs to profit off of both growth and decline in the optimal corresponding market segments	Financial	model work incorporating bond yield future market earnings call mostly using leveraged long short etf profit growth decline optimal corresponding market segment	0.15	Positive	0.7906	Positive	model work incorporating bond yield future market earnings call mostly using leveraged long short etf profit growth decline optimal corresponding market segment	Positive	0.7906	['models', 'works', 'incorporating', 'bond', 'yields', 'futures', 'markets', 'earnings', 'calls', 'mostly', 'using', 'leveraged', 'long', 'short', 'etfs', 'profit', 'growth', 'decline', 'optimal', 'corresponding', 'market', 'segments']	['models', 'works', 'incorporating', 'bond', 'yields', 'futures', 'markets', 'earnings', 'calls', 'leveraged', 'long', 'short', 'etfs', 'profit', 'growth', 'decline', 'optimal', 'corresponding', 'market', 'segments']	['model', 'work', 'incorporating', 'bond', 'yield', 'future', 'market', 'earnings', 'call', 'leveraged', 'long', 'short', 'etf', 'profit', 'growth', 'decline', 'optimal', 'corresponding', 'market', 'segment']	0.96	0.0	0.0	0.0	0.0	0.0	0.0	0.0	0.0	0.0	1
312	1.3878e+18	2021-04-29 16:00:34+00:00	Are NFTs the next big investment trend or a flash in the pan? #macro #forex #trading #investing #stocks #bonds #crypto #markets https://t.co/jCMX8UFa6k	Financial	nfts next big investment trend flash pan macro forex trading investing stock bond crypto market	0.0	Neutral	0.0	Neutral	nfts next big investment trend flash pan macro forex trading investing stock bond crypto market	Neutral	0.0	['nfts', 'next', 'big', 'investment', 'trend', 'flash', 'pan', 'macro', 'forex', 'trading', 'investing', 'stocks', 'bonds', 'crypto', 'markets']	['nfts', 'big', 'investment', 'trend', 'flash', 'pan', 'macro', 'forex', 'trading', 'investing', 'stocks', 'bonds', 'crypto', 'markets']	['nfts', 'big', 'investment', 'trend', 'flash', 'pan', 'macro', 'forex', 'trading', 'investing', 'stock', 'bond', 'crypto', 'market']	0.01	0.01	0.01	0.01	0.01	0.01	0.94	0.01	0.01	0.01	7
313	1.3878e+18	2021-04-29 15:58:51+00:00	Nations often market these bonds as not only investment opportunities, but also a chance to show patriotism...🤔 https://t.co/byQqLvWgyj	Financial	nation often market bond investment opportunity also chance show patriotism	0.0	Neutral	0.5574	Positive	nation often market bond investment opportunity also chance show patriotism	Positive	0.5859	['nations', 'often', 'market', 'bonds', 'investment', 'opportunities', 'also', 'chance', 'show', 'patriotism']	['nations', 'market', 'bonds', 'investment', 'opportunities', 'chance', 'patriotism']	['nation', 'market', 'bond', 'investment', 'opportunity', 'chance', 'patriotism']	0.78	0.14	0.01	0.01	0.01	0.01	0.01	0.01	0.01	0.01	1
314	1.3878e+18	2021-04-29 15:52:12+00:00	The Angry Trade is to use leverage to go long 30 year bonds. The rationale is that we will win either way: Either the stock market keeps going up and yields remain low to sustain the bubble, or the stock market tanks and yields go lower in a flight to safety. Details to follow.	Financial	angry trade use leverage long year bond rationale win either way either stock market keep going yield remain low sustain bubble stock market tank yield lower flight safety detail follow	0.0625	Positive	0.0	Neutral	angry trade use leverage long year bond rationale win either way either stock market keep going yield remain low sustain bubble stock market tank yield lower flight safety detail follow	Neutral	0.0	['angry', 'trade', 'use', 'leverage', 'long', 'year', 'bonds', 'rationale', 'win', 'either', 'way', 'either', 'stock', 'market', 'keeps', 'going', 'yields', 'remain', 'low', 'sustain', 'bubble', 'stock', 'market', 'tanks', 'yields', 'lower', 'flight', 'safety', 'details', 'follow']	['angry', 'trade', 'leverage', 'long', 'year', 'bonds', 'rationale', 'win', 'stock', 'market', 'keeps', 'going', 'yields', 'remain', 'low', 'sustain', 'bubble', 'stock', 'market', 'tanks', 'yields', 'lower', 'flight', 'safety', 'details', 'follow']	['angry', 'trade', 'leverage', 'long', 'year', 'bond', 'rationale', 'win', 'stock', 'market', 'keep', 'going', 'yield', 'remain', 'low', 'sustain', 'bubble', 'stock', 'market', 'tank', 'yield', 'lower', 'flight', 'safety', 'detail', 'follow']	0.0	0.0	0.0	0.0	0.0	0.97	0.0	0.0	0.0	0.0	6
315	1.38779e+18	2021-04-29 15:40:59+00:00	Markets giving up gains. Maybe just covering the gap, but $VIX up and stocks up. Volatility acting as better hedge than bonds which are down today. #EAVOL #VIX	Financial	market giving gain maybe covering gap vix stock volatility acting better hedge bond today eavol vix	0.25	Positive	0.7717	Positive	market giving gain maybe covering gap vix stock volatility acting better hedge bond today eavol vix	Positive	0.8271	['markets', 'giving', 'gains', 'maybe', 'covering', 'gap', 'vix', 'stocks', 'volatility', 'acting', 'better', 'hedge', 'bonds', 'today', 'eavol', 'vix']	['markets', 'gains', 'covering', 'gap', 'vix', 'stocks', 'volatility', 'acting', 'better', 'hedge', 'bonds', 'today', 'eavol', 'vix']	['market', 'gain', 'covering', 'gap', 'vix', 'stock', 'volatility', 'acting', 'better', 'hedge', 'bond', 'today', 'eavol', 'vix']	0.01	0.01	0.01	0.01	0.01	0.01	0.01	0.01	0.94	0.01	9
316	1.38779e+18	2021-04-29 15:40:00+00:00	.@Exxonmobil got a $9.5B back door bailout after Fed pumped billions into the bond market. How can they justify paying the CEO $15M &amp; giving shareholders nearly $15B while cutting 1,900 US jobs &amp; threatening to lockout #steelworkers in Beaumont, TX? https://t.co/LuTOhspCLC	Financial	exxonmobil got back door bailout fed pumped billion bond market justify paying ceo amp giving shareholder nearly cutting job amp threatening lockout steelworker beaumont	-0.3	Negative	-0.4404	Negative	exxonmobil got back door bailout fed pumped billion bond market justify paying ceo amp giving shareholder nearly cutting job amp threatening lockout steelworker beaumont	Negative	-0.4404	['exxonmobil', 'got', 'back', 'door', 'bailout', 'fed', 'pumped', 'billions', 'bond', 'market', 'justify', 'paying', 'ceo', 'amp', 'giving', 'shareholders', 'nearly', 'cutting', 'jobs', 'amp', 'threatening', 'lockout', 'steelworkers', 'beaumont']	['exxonmobil', 'door', 'bailout', 'fed', 'pumped', 'billions', 'bond', 'market', 'justify', 'paying', 'ceo', 'amp', 'shareholders', 'cutting', 'jobs', 'amp', 'threatening', 'lockout', 'steelworkers', 'beaumont']	['exxonmobil', 'door', 'bailout', 'fed', 'pumped', 'billion', 'bond', 'market', 'justify', 'paying', 'ceo', 'amp', 'shareholder', 'cutting', 'job', 'amp', 'threatening', 'lockout', 'steelworker', 'beaumont']	0.0	0.0	0.0	0.0	0.96	0.0	0.0	0.0	0.0	0.0	5
317	1.38779e+18	2021-04-29 15:35:41+00:00	unconditional fall in US market with rising Bond............. #BTC to fall retracement done to SG level of $55700(Made high $56400 &amp; closed below SSG)now $53815 https://t.co/d9TmGnMGVz	Financial	unconditional fall market rising bond btc fall retracement done level made high amp closed ssg	0.03	Positive	0.0	Neutral	unconditional fall market rising bond btc fall retracement done level made high amp closed ssg	Neutral	0.0	['unconditional', 'fall', 'market', 'rising', 'bond', 'btc', 'fall', 'retracement', 'done', 'level', 'made', 'high', 'amp', 'closed', 'ssg']	['unconditional', 'fall', 'market', 'rising', 'bond', 'btc', 'fall', 'retracement', 'level', 'high', 'amp', 'closed', 'ssg']	['unconditional', 'fall', 'market', 'rising', 'bond', 'btc', 'fall', 'retracement', 'level', 'high', 'amp', 'closed', 'ssg']	0.01	0.01	0.82	0.01	0.01	0.12	0.01	0.01	0.01	0.01	3
318	1.38779e+18	2021-04-29 15:20:50+00:00	suddenly markets being at all time highs, bond yield start to matter today??? Who TF makes those decisions and manipulates all these markets???? isnt there someone out there smart enough to hack those system and stop this none sense crookery????	Financial	suddenly market time high bond yield start matter today make decision manipulates market isnt someone smart enough hack system stop none sense crookery	0.07142857142857142	Positive	-0.52	Negative	suddenly market time high bond yield start matter today make decision manipulates market isnt someone smart enough hack system stop none sense crookery	Negative	-0.52	['suddenly', 'markets', 'time', 'highs', 'bond', 'yield', 'start', 'matter', 'today', 'makes', 'decisions', 'manipulates', 'markets', 'isnt', 'someone', 'smart', 'enough', 'hack', 'system', 'stop', 'none', 'sense', 'crookery']	['suddenly', 'markets', 'time', 'highs', 'bond', 'yield', 'start', 'matter', 'today', 'decisions', 'manipulates', 'markets', 'smart', 'hack', 'system', 'sense', 'crookery']	['suddenly', 'market', 'time', 'high', 'bond', 'yield', 'start', 'matter', 'today', 'decision', 'manipulates', 'market', 'smart', 'hack', 'system', 'sense', 'crookery']	0.0	0.0	0.0	0.96	0.0	0.0	0.0	0.0	0.0	0.0	4
319	1.38779e+18	2021-04-29 15:14:00+00:00	Inventory and Bond Market Specialists Share Top rated Publish-Pandemic Investing Suggestions https://t.co/cKnCqzxll6	Financial	inventory bond market specialist share top rated publish pandemic investing suggestion	0.5	Positive	0.4588	Positive	inventory bond market specialist share top rated publish pandemic investing suggestion	Positive	0.4588	['inventory', 'bond', 'market', 'specialists', 'share', 'top', 'rated', 'publish', 'pandemic', 'investing', 'suggestions']	['inventory', 'bond', 'market', 'specialists', 'share', 'top', 'rated', 'publish', 'pandemic', 'investing', 'suggestions']	['inventory', 'bond', 'market', 'specialist', 'share', 'top', 'rated', 'publish', 'pandemic', 'investing', 'suggestion']	0.01	0.01	0.01	0.01	0.01	0.92	0.01	0.01	0.01	0.01	6
320	1.38779e+18	2021-04-29 15:12:36+00:00	Business Insider - 2 market experts break down the biggest evolutions in the stock and bond markets since the 2020 crisis - and why the retail-investor revolution is only just beginning https://t.co/RaITa8q39S https://t.co/zxYIo6dWy8	Financial	business insider market expert break biggest evolution stock bond market since crisis retail investor revolution beginning	0.0	Neutral	-0.6249	Negative	business insider market expert break biggest evolution stock bond market since crisis retail investor revolution beginning	Negative	-0.6249	['business', 'insider', 'market', 'experts', 'break', 'biggest', 'evolutions', 'stock', 'bond', 'markets', 'since', 'crisis', 'retail', 'investor', 'revolution', 'beginning']	['business', 'insider', 'market', 'experts', 'break', 'biggest', 'evolutions', 'stock', 'bond', 'markets', 'crisis', 'retail', 'investor', 'revolution']	['business', 'insider', 'market', 'expert', 'break', 'biggest', 'evolution', 'stock', 'bond', 'market', 'crisis', 'retail', 'investor', 'revolution']	0.01	0.01	0.07	0.01	0.01	0.01	0.01	0.01	0.01	0.88	10
321	1.38779e+18	2021-04-29 15:12:35+00:00	2 market experts break down the biggest evolutions in the stock and bond markets since the 2020 crisis - and why the retail-investor revolution is only just beginning https://t.co/MYMb90S72J	Financial	market expert break biggest evolution stock bond market since crisis retail investor revolution beginning	0.0	Neutral	-0.6249	Negative	market expert break biggest evolution stock bond market since crisis retail investor revolution beginning	Negative	-0.6249	['market', 'experts', 'break', 'biggest', 'evolutions', 'stock', 'bond', 'markets', 'since', 'crisis', 'retail', 'investor', 'revolution', 'beginning']	['market', 'experts', 'break', 'biggest', 'evolutions', 'stock', 'bond', 'markets', 'crisis', 'retail', 'investor', 'revolution']	['market', 'expert', 'break', 'biggest', 'evolution', 'stock', 'bond', 'market', 'crisis', 'retail', 'investor', 'revolution']	0.01	0.01	0.01	0.01	0.01	0.01	0.01	0.01	0.01	0.94	10
322	1.38779e+18	2021-04-29 15:12:20+00:00	2 market experts break down the biggest evolutions in the stock and bond markets since the 2020 crisis - and why the retail-investor revolution is only just beginning https://t.co/bxAcPOhLjS #trademoneta #finance https://t.co/mTYAP0HcZq	Financial	market expert break biggest evolution stock bond market since crisis retail investor revolution beginning trademoneta finance	0.0	Neutral	-0.6249	Negative	market expert break biggest evolution stock bond market since crisis retail investor revolution beginning trademoneta finance	Negative	-0.6249	['market', 'experts', 'break', 'biggest', 'evolutions', 'stock', 'bond', 'markets', 'since', 'crisis', 'retail', 'investor', 'revolution', 'beginning', 'trademoneta', 'finance']	['market', 'experts', 'break', 'biggest', 'evolutions', 'stock', 'bond', 'markets', 'crisis', 'retail', 'investor', 'revolution', 'trademoneta', 'finance']	['market', 'expert', 'break', 'biggest', 'evolution', 'stock', 'bond', 'market', 'crisis', 'retail', 'investor', 'revolution', 'trademoneta', 'finance']	0.01	0.01	0.01	0.01	0.01	0.01	0.01	0.01	0.01	0.94	10
323	1.38779e+18	2021-04-29 15:12:08+00:00	Took a break from markets due to some fraudulent 🇦🇱 elections. Short term rates still very low. $BTC weak. $ looks good. Long Bonds still bad.	Financial	took break market due fraudulent election short term rate still low btc weak look good long bond still bad	-0.07857142857142854	Negative	-0.8316	Negative	took break market due fraudulent election short term rate still low btc weak look good long bond still bad	Negative	-0.8316	['took', 'break', 'markets', 'due', 'fraudulent', 'elections', 'short', 'term', 'rates', 'still', 'low', 'btc', 'weak', 'looks', 'good', 'long', 'bonds', 'still', 'bad']	['break', 'markets', 'fraudulent', 'elections', 'short', 'term', 'rates', 'low', 'btc', 'weak', 'good', 'long', 'bonds', 'bad']	['break', 'market', 'fraudulent', 'election', 'short', 'term', 'rate', 'low', 'btc', 'weak', 'good', 'long', 'bond', 'bad']	0.01	0.01	0.01	0.01	0.23	0.01	0.72	0.01	0.01	0.01	7
324	1.38779e+18	2021-04-29 15:11:03+00:00	2 market experts break down the biggest evolutions in the stock and bond markets since the 2020 crisis - and why the retail-investor revolution is only just beginning https://t.co/CwGkufRjmY https://t.co/gybtjO0CmJ	Financial	market expert break biggest evolution stock bond market since crisis retail investor revolution beginning	0.0	Neutral	-0.6249	Negative	market expert break biggest evolution stock bond market since crisis retail investor revolution beginning	Negative	-0.6249	['market', 'experts', 'break', 'biggest', 'evolutions', 'stock', 'bond', 'markets', 'since', 'crisis', 'retail', 'investor', 'revolution', 'beginning']	['market', 'experts', 'break', 'biggest', 'evolutions', 'stock', 'bond', 'markets', 'crisis', 'retail', 'investor', 'revolution']	['market', 'expert', 'break', 'biggest', 'evolution', 'stock', 'bond', 'market', 'crisis', 'retail', 'investor', 'revolution']	0.01	0.01	0.01	0.01	0.01	0.01	0.01	0.01	0.01	0.94	10
325	1.38779e+18	2021-04-29 15:10:00+00:00	#RBI said it will be simultaneously buying and selling Rs 10,000 crore of secondary market #bonds under its special open market operations programme. https://t.co/2RPU3UbR8B	Financial	rbi said simultaneously buying selling crore secondary market bond special open market operation programme	0.019047619047619053	Positive	0.4019	Positive	rbi said simultaneously buying selling crore secondary market bond special open market operation programme	Positive	0.4019	['rbi', 'said', 'simultaneously', 'buying', 'selling', 'crore', 'secondary', 'market', 'bonds', 'special', 'open', 'market', 'operations', 'programme']	['rbi', 'simultaneously', 'buying', 'selling', 'crore', 'secondary', 'market', 'bonds', 'special', 'open', 'market', 'operations', 'programme']	['rbi', 'simultaneously', 'buying', 'selling', 'crore', 'secondary', 'market', 'bond', 'special', 'open', 'market', 'operation', 'programme']	0.01	0.94	0.01	0.01	0.01	0.01	0.01	0.01	0.01	0.01	2
326	1.38779e+18	2021-04-29 15:09:51+00:00	When 10 year bonds go up, the market goes down.	Financial	year bond market go	0.0	Neutral	0.0	Neutral	year bond market go	Neutral	0.0	['year', 'bonds', 'market', 'goes']	['year', 'bonds', 'market']	['year', 'bond', 'market']	0.03	0.03	0.03	0.03	0.03	0.77	0.03	0.03	0.03	0.03	6
327	1.38779e+18	2021-04-29 15:09:19+00:00	2 market experts break down the biggest evolutions in the stock and bond markets since the 2020 crisis — and why the retail-investor revolution is only just beginning- Presented by @ING_News https://t.co/YVI4LFGNJe	Financial	market expert break biggest evolution stock bond market since crisis retail investor revolution beginning presented ing_news	0.0	Neutral	-0.6249	Negative	market expert break biggest evolution stock bond market since crisis retail investor revolution beginning presented ing_news	Negative	-0.6249	['market', 'experts', 'break', 'biggest', 'evolutions', 'stock', 'bond', 'markets', 'since', 'crisis', 'retail', 'investor', 'revolution', 'beginning', 'presented', 'ing_news']	['market', 'experts', 'break', 'biggest', 'evolutions', 'stock', 'bond', 'markets', 'crisis', 'retail', 'investor', 'revolution', 'presented', 'ing_news']	['market', 'expert', 'break', 'biggest', 'evolution', 'stock', 'bond', 'market', 'crisis', 'retail', 'investor', 'revolution', 'presented', 'ing_news']	0.01	0.01	0.01	0.01	0.01	0.01	0.01	0.01	0.13	0.82	10
328	1.38779e+18	2021-04-29 15:08:01+00:00	Last call to register for our Investor Webinar with Howard Cure this afternoon at 2p ET. Whether you’re coming to market next week, next month, or next year, it’s important to understand where new capital can come from. #publicfinance #muniland #bonds https://t.co/WFguscPLEN	Financial	last call register investor webinar howard cure afternoon whether coming market next week next month next year important understand new capital come publicfinance muniland bond	0.0893939393939394	Positive	0.2023	Positive	last call register investor webinar howard cure afternoon whether coming market next week next month next year important understand new capital come publicfinance muniland bond	Positive	0.2023	['last', 'call', 'register', 'investor', 'webinar', 'howard', 'cure', 'afternoon', 'whether', 'coming', 'market', 'next', 'week', 'next', 'month', 'next', 'year', 'important', 'understand', 'new', 'capital', 'come', 'publicfinance', 'muniland', 'bonds']	['call', 'register', 'investor', 'webinar', 'howard', 'cure', 'afternoon', 'coming', 'market', 'week', 'month', 'year', 'understand', 'capital', 'publicfinance', 'muniland', 'bonds']	['call', 'register', 'investor', 'webinar', 'howard', 'cure', 'afternoon', 'coming', 'market', 'week', 'month', 'year', 'understand', 'capital', 'publicfinance', 'muniland', 'bond']	0.0	0.0	0.0	0.0	0.0	0.0	0.0	0.96	0.0	0.0	8
329	1.38778e+18	2021-04-29 15:02:27+00:00	Here’s one way the federal government could help America’s black colleges and universities: expand the market for their tax-exempt bonds #HBCU https://t.co/w6Y53U0Os4	Financial	one way federal government could help america black college university expand market tax exempt bond hbcu	-0.16666666666666666	Negative	0.6597	Positive	one way federal government could help america black college university expand market tax exempt bond hbcu	Positive	0.6597	['one', 'way', 'federal', 'government', 'could', 'help', 'america', 'black', 'colleges', 'universities', 'expand', 'market', 'tax', 'exempt', 'bonds', 'hbcu']	['federal', 'government', 'help', 'america', 'black', 'colleges', 'universities', 'expand', 'market', 'tax', 'exempt', 'bonds', 'hbcu']	['federal', 'government', 'help', 'america', 'black', 'college', 'university', 'expand', 'market', 'tax', 'exempt', 'bond', 'hbcu']	0.01	0.01	0.01	0.01	0.94	0.01	0.01	0.01	0.01	0.01	5
330	1.38778e+18	2021-04-29 15:01:11+00:00	MORE ECB'S LANE: CORPORATE BOND PURCHASES HAVE 'A LOT OF SPILL-OVER EFFECTS ON THE WIDER CREDIT MARKET #europeancentralbank #ecb #eurozoneeconomy #philiplane	Financial	ecb lane corporate bond purchase lot spill effect wider credit market europeancentralbank ecb eurozoneeconomy philiplane	0.0	Neutral	0.3818	Positive	ecb lane corporate bond purchase lot spill effect wider credit market europeancentralbank ecb eurozoneeconomy philiplane	Positive	0.3818	['ecb', 'lane', 'corporate', 'bond', 'purchases', 'lot', 'spill', 'effects', 'wider', 'credit', 'market', 'europeancentralbank', 'ecb', 'eurozoneeconomy', 'philiplane']	['ecb', 'lane', 'corporate', 'bond', 'purchases', 'lot', 'spill', 'effects', 'wider', 'credit', 'market', 'europeancentralbank', 'ecb', 'eurozoneeconomy', 'philiplane']	['ecb', 'lane', 'corporate', 'bond', 'purchase', 'lot', 'spill', 'effect', 'wider', 'credit', 'market', 'europeancentralbank', 'ecb', 'eurozoneeconomy', 'philiplane']	0.01	0.01	0.01	0.01	0.01	0.01	0.01	0.01	0.01	0.94	10
331	1.38778e+18	2021-04-29 15:00:33+00:00	The #Sugar high #Economy!!! What more #stimulus will drive the bus now? #stocks #bonds #markets #Investments #FinancialAdvisor #BeaconWealth #YourVisionOurGuidance #NeverOutliveYourMoney https://t.co/O8ooBxJbnN	Financial	sugar high economy stimulus drive bus stock bond market investment financialadvisor beaconwealth yourvisionourguidance neveroutliveyourmoney	0.16	Positive	0.0	Neutral	sugar high economy stimulus drive bus stock bond market investment financialadvisor beaconwealth yourvisionourguidance neveroutliveyourmoney	Neutral	0.0	['sugar', 'high', 'economy', 'stimulus', 'drive', 'bus', 'stocks', 'bonds', 'markets', 'investments', 'financialadvisor', 'beaconwealth', 'yourvisionourguidance', 'neveroutliveyourmoney']	['sugar', 'high', 'economy', 'stimulus', 'drive', 'bus', 'stocks', 'bonds', 'markets', 'investments', 'financialadvisor', 'beaconwealth', 'yourvisionourguidance', 'neveroutliveyourmoney']	['sugar', 'high', 'economy', 'stimulus', 'drive', 'bus', 'stock', 'bond', 'market', 'investment', 'financialadvisor', 'beaconwealth', 'yourvisionourguidance', 'neveroutliveyourmoney']	0.94	0.01	0.01	0.01	0.01	0.01	0.01	0.01	0.01	0.01	1
332	1.38778e+18	2021-04-29 15:00:32+00:00	What’s a capital gain and how is it taxed? #macro #forex #trading #investing #stocks #bonds #crypto #markets https://t.co/C0ybhU0Kus	Financial	capital gain taxed macro forex trading investing stock bond crypto market	0.0	Neutral	0.5267	Positive	capital gain taxed macro forex trading investing stock bond crypto market	Positive	0.5267	['capital', 'gain', 'taxed', 'macro', 'forex', 'trading', 'investing', 'stocks', 'bonds', 'crypto', 'markets']	['capital', 'gain', 'taxed', 'macro', 'forex', 'trading', 'investing', 'stocks', 'bonds', 'crypto', 'markets']	['capital', 'gain', 'taxed', 'macro', 'forex', 'trading', 'investing', 'stock', 'bond', 'crypto', 'market']	0.01	0.01	0.01	0.01	0.01	0.01	0.92	0.01	0.01	0.01	7
333	1.38778e+18	2021-04-29 15:00:31+00:00	Bond market called bullshit on Powell within 24 hours, yet stockies still think he's in control.	Financial	bond market called bullshit powell within hour yet stockies still think control	0.0	Neutral	-0.5859	Negative	bond market called bullshit powell within hour yet stockies still think control	Negative	-0.5859	['bond', 'market', 'called', 'bullshit', 'powell', 'within', 'hours', 'yet', 'stockies', 'still', 'think', 'control']	['bond', 'market', 'called', 'bullshit', 'powell', 'hours', 'stockies', 'control']	['bond', 'market', 'called', 'bullshit', 'powell', 'hour', 'stockies', 'control']	0.01	0.01	0.92	0.01	0.01	0.01	0.01	0.01	0.01	0.01	3
334	1.38778e+18	2021-04-29 15:00:02+00:00	U.S. President Joe Biden’s first 100 days in office have left an imprint on financial markets, as stocks extended last year’s gains, the dollar stagnated and bond yields rose. https://t.co/Ty568rRcvf	Financial	president joe biden first day office left imprint financial market stock extended last year gain dollar stagnated bond yield rose	0.16999999999999998	Positive	0.34	Positive	president joe biden first day office left imprint financial market stock extended last year gain dollar stagnated bond yield rose	Positive	0.5267	['president', 'joe', 'biden', 'first', 'days', 'office', 'left', 'imprint', 'financial', 'markets', 'stocks', 'extended', 'last', 'year', 'gains', 'dollar', 'stagnated', 'bond', 'yields', 'rose']	['president', 'joe', 'biden', 'days', 'office', 'left', 'imprint', 'financial', 'markets', 'stocks', 'extended', 'year', 'gains', 'dollar', 'stagnated', 'bond', 'yields', 'rose']	['president', 'joe', 'biden', 'day', 'office', 'left', 'imprint', 'financial', 'market', 'stock', 'extended', 'year', 'gain', 'dollar', 'stagnated', 'bond', 'yield', 'rose']	0.01	0.01	0.01	0.01	0.01	0.01	0.01	0.01	0.01	0.95	10
335	1.38778e+18	2021-04-29 14:58:21+00:00	Bir arkadaş da böyle demiş. "Left to true, free markets, bond yields at the long-end would obviously be higher than they are now." Dünya bu kadar yanlış anlaşılabilir. Fed bu işi piyasalara bıraksa, uzun dönemli faizler yükselmezler, düşerler.	Financial	bir arkadaş böyle demiş left true free market bond yield long end would obviously higher dünya kadar yanlış anlaşılabilir fed işi piyasalara bıraksa uzun dönemli faizler yükselmezler düşerler	0.19	Positive	0.7269	Positive	bir arkadaş böyle demiş left true free market bond yield long end would obviously higher dünya kadar yanlış anlaşılabilir fed işi piyasalara bıraksa uzun dönemli faizler yükselmezler düşerler	Positive	0.7269	['bir', 'arkadaş', 'böyle', 'demiş', 'left', 'true', 'free', 'markets', 'bond', 'yields', 'long', 'end', 'would', 'obviously', 'higher', 'dünya', 'kadar', 'yanlış', 'anlaşılabilir', 'fed', 'işi', 'piyasalara', 'bıraksa', 'uzun', 'dönemli', 'faizler', 'yükselmezler', 'düşerler']	['bir', 'arkadaş', 'böyle', 'demiş', 'left', 'true', 'free', 'markets', 'bond', 'yields', 'long', 'higher', 'dünya', 'kadar', 'yanlış', 'anlaşılabilir', 'fed', 'işi', 'piyasalara', 'bıraksa', 'uzun', 'dönemli', 'faizler', 'yükselmezler', 'düşerler']	['bir', 'arkadaş', 'böyle', 'demiş', 'left', 'true', 'free', 'market', 'bond', 'yield', 'long', 'higher', 'dünya', 'kadar', 'yanlış', 'anlaşılabilir', 'fed', 'işi', 'piyasalara', 'bıraksa', 'uzun', 'dönemli', 'faizler', 'yükselmezler', 'düşerler']	0.0	0.0	0.0	0.0	0.0	0.0	0.0	0.97	0.0	0.0	8
336	1.38778e+18	2021-04-29 14:54:06+00:00	RBI to buy and sell Rs 10,000 cr market bonds simultaneously under OMO https://t.co/gbPDfK1cpH	Financial	rbi buy sell market bond simultaneously omo	0.0	Neutral	0.0	Neutral	rbi buy sell market bond simultaneously omo	Neutral	0.0	['rbi', 'buy', 'sell', 'market', 'bonds', 'simultaneously', 'omo']	['rbi', 'buy', 'sell', 'market', 'bonds', 'simultaneously', 'omo']	['rbi', 'buy', 'sell', 'market', 'bond', 'simultaneously', 'omo']	0.01	0.17	0.01	0.71	0.01	0.01	0.01	0.01	0.01	0.01	4
[truncated: 39,667 more rows]
